# Supplementary material for: Genome-Wide Characterization of Salt-Responsive miRNAs, circRNAs and Associated ceRNA Networks in Tomatoes
Source: Int J Mol Sci. 2021 Nov 12;22(22):12238. doi: 10.3390/ijms222212238 (PMC8625345; doi:10.3390/ijms222212238)
Supplement: Supplementary file 1 [file ijms-22-12238-s001.zip › Table S1.xlsx]

## Sheet: Sheet1
ID	MCK1	MCK2	MT1	MT2	PCK1	PCK2	PT1	PT2	seq
novel_mir_001	9387.85	0	0	0	0	8112.26	0	0	AGGAAAAGAAACUUACAAGGAUU
novel_mir_002	0	0	0	0	0	8315.98	0	8922.34	AGGACUGAUCCUUCAACUGGUC
novel_mir_003	0	0	0	0	0	505.234	512.208	0	UUCGGAUUGGGAAGAAAUGCCC
novel_mir_004	0	0	0	0	573.727	0	0	1162.3	UCGGAUUGGGAAGAAAUGCCC
novel_mir_005	152073	214571	0	0	0	0	0	0	CGGUGGACUGCUCGAGCUGC
novel_mir_006	0	0	0	0	742.825	183.351	0	888.816	GAUGGAUAAGAUUAUGAUACGUGU
novel_mir_007	352.359	345.168	106.91	94.8363	0	0	0	0	AAUCUUGGAAUGUUUUGCUUUGGU
novel_mir_008	362.426	394.477	128.292	0	0	566.351	0	0	AGUAAAUUGUCAUGUUGGACGUGU
novel_mir_009	518.471	678.008	0	0	0	0	0	0	AACUGUUUCUACAUUCUCAAUACU
novel_mir_010	0	0	0	48.4719	1008.55	619.319	0	1292.2	UUUUCGAUCUAUGUGACACUAUCU
novel_mir_011	0	0	0	0	2753.89	0	0	3726.19	AAAGGUGACGACCUUUCUGAAAGA
novel_mir_012	865.797	641.026	267.275	174.92	0	0	0	0	AAAGUGAGACGAACAAAUUGAAUC
novel_mir_013	0	0	50.7822	82.1914	0	0	0	0	AUGUGUCAAUGGUCUGUCGGAAAC
novel_mir_014	0	0	72.1641	0	338.197	0	0	328.178	ACUCUCCCUCAAAGGCUUCUG
novel_mir_015	271.82	0	0	0	0	395.223	0	0	CUCUCCCUCAAAGGCUUCUGG
novel_mir_016	3276.94	887.574	422.294	286.616	0	0	0	0	AAGACUUAUGACUCUCAUCUAGAG
novel_mir_017	1681.26	0	237.874	198.102	0	0	0	0	CGUGUAUUUUGUUAUGUAGGACA
novel_mir_018	739.954	0	104.237	141.201	0	0	0	0	AAGACGUGUCAGAUCUUUGAAGUU
novel_mir_019	196.314	0	40.0912	0	0	0	0	0	UUCCAAAGCUGCAGAAAUGAGU
novel_mir_020	0	0	0	0	1376.94	1116.4	0	0	AGUUGAUCAAGUAGAAACAUGAGU
novel_mir_021	0	0	0	0	362.354	0	0	280.319	AGGGUUUUGAACUUAAAGUGCG
novel_mir_022	0	0	0	0	0	122.234	0	225.623	AUGGUAUCGUGAGAUAGAAUCAGC
novel_mir_023	0	0	32.073	120.126	0	0	0	0	CCUACCGUGGUGGUGACGGC
novel_mir_024	0	0	0	35.827	332.158	142.606	0	348.689	AAACGUCUGUAUCUAGUGUGAUUC
novel_mir_025	0	98.6193	0	0	0	0	317.081	0	GCAUUUUUGAAGAGUUUGAGC
novel_mir_026	0	184.911	0	0	730.747	0	0	799.934	AUGCUUGUGAUCUUAAUUGAAUGU
novel_mir_027	0	0	0	0	742.825	480.787	0	0	GAAUGAAAAAGAAAAAUGUAGAGG
novel_mir_028	0	91222.9	59629	105648	0	0	0	0	CUCGGGGCGUGGACCAGCAUG
novel_mir_029	0	0	0	0	60.3923	0	0	68.3705	AUCCGAUAUGAUUGUGGCAACAUU
novel_mir_030	110.741	0	29.4002	0	0	0	0	0	AACGCGGCUCUUGGUCUUGAUUGA
novel_mir_031	342.292	209.566	0	37.9345	0	0	0	0	CGUGAUAUUGGUUUGGCUCACU
novel_mir_032	0	0	0	0	0	130.383	0	170.926	AUUCAAAUCUAGACACUUAGCUCU
novel_mir_033	1978.24	2071.01	269.947	0	11619.5	9558.69	9927.07	3705.68	AGCUGCUGACCUAUGGAUUCC
novel_mir_034	0	0	0	1070.6	13159.5	0	0	15903	AUGUGUGUCUAUUUGUUCAACUUU
novel_mir_035	0	0	0	0	295.922	203.723	365.863	793.097	AUGACUUUUACGAAGGAUUGUGAA
novel_mir_036	0	197.239	50.7822	84.2989	0	0	0	0	AUCAUGAUCGUCCAAUAAGAAGGG
novel_mir_037	191.281	0	42.7639	0	0	0	0	0	CCAGGAUUUGAACUUAAUGAGUUC
novel_mir_038	0	0	253.911	162.275	0	0	1414.67	1634.05	UUUUCGGUCUAUGUAGCACUAUGU
novel_mir_039	0	0	0	0	537.492	582.648	0	0	UUUUGUAAAUCGCUGCACUGGC
novel_mir_040	0	0	0	0	917.963	1348.65	0	1401.59	UGUAGGAUGUCACAUAGGACGUGU
novel_mir_041	0	0	0	0	0	0	804.898	403.386	AAUGGAUAAGAUUAUGAUACGUGU
novel_mir_042	38256.1	18133.6	5872.02	4979.96	0	0	0	0	AUAAGUGUGUCUCUGAAAUUUCGG
novel_mir_043	0	0	80.1824	71.6541	0	0	0	0	ACCAACUGUUAAGUACUGGACGUG
novel_mir_044	3040.36	0	0	0	3635.62	3336.99	7390.42	0	AUGACUGCCGCGCUCGCCUUGGACC
novel_mir_045	0	0	0	0	7434.29	9403.87	0	10289.8	ACAAGUGUGUCUCUGGAAUUUCGG
novel_mir_046	0	0	0	0	1769.49	4449.32	0	1360.57	UCGUGUCUGCAGAACUCAUGC
novel_mir_047	0	0	17725.7	18547.9	0	0	0	0	CACGUGGAACGCCGUCUCCCCGAUU
novel_mir_048	0	110.947	72.1641	0	0	0	0	0	AGACUUGAGUUCUCUAUUUCAGGC
novel_mir_049	0	0	26.7275	0	138.902	146.681	0	129.904	UGUGUUCUCAGGUCACCCCUU
novel_mir_050	0	0	0	0	773.022	464.489	1439.06	0	AGGUCUAGUUCUUUUAUAGUGAAU
novel_mir_051	0	0	104.237	0	0	0	1365.89	129.904	GAAUUGGCUGCUGGAUUUGAGU
novel_mir_052	0	0	0	0	181.177	272.989	243.908	307.667	AAUCCGAUCGACGACUGCUGGCGG
novel_mir_053	0	0	3717.79	8189.64	1050.83	1267.16	13951.6	3268.11	CGAGUCUGACAUGUGUGCA
novel_mir_054	0	0	0	0	223.452	0	0	164.089	AUUUAAUCAGUAGAACGUUCUAGA
novel_mir_055	0	0	106.91	0	0	321.883	0	0	UAGAAUCAAGAAAGAGCUCUC
novel_mir_056	0	0	0	478.396	0	48.8936	0	0	GUGCUACGUCGUUGGGCGU
novel_mir_057	0	0	0	73.7615	797.178	0	0	0	AGUGGACAAGUAAAGGUGGAUGGA
novel_mir_058	0	147.929	0	0	0	0	0	150.415	AUAUUCAGUAUUUGGGCUGUUGGU
novel_mir_059	70.4718	0	0	14.7523	0	0	0	0	UUAGACGCCUGAAUACUGUAGUUC
novel_mir_060	0	0	0	0	66.4315	48.8936	0	0	AUAGAAACAUGUCUGAAUACAUUA
novel_mir_061	699.684	0	227.183	0	2953.18	0	6561.14	0	AUUGAUCUCCUUAUAUGAACUUGG
novel_mir_062	327.191	0	61.4732	0	0	0	0	0	AACACAUCUGGCUGACUUUUUACC
novel_mir_063	0	0	0	0	271.765	0	0	252.971	CAAAUUGUUCUCUGCAUCUGCU
novel_mir_064	1041.98	357.495	149.674	385.667	0	965.648	0	1627.22	UUUGAUCUGUAUCUCUAUGAC
novel_mir_065	0	0	0	0	72.4708	0	0	116.23	UUUGUAUCUGUUUGUUCAAUAAAC
novel_mir_066	0	0	0	0	0	13050.5	0	15041.5	UCCGCACUUCCUGUAUGAACUAGA
novel_mir_067	0	0	0	0	8189.2	8808.99	0	29665.9	AUAAGUGUGUCUCUGCAAUUUCGG
novel_mir_068	0	0	0	0	398.589	399.298	1048.81	232.46	UUGCUUUGACUACAGAACCAUG
novel_mir_069	105.708	0	26.7275	0	0	0	0	0	UUUGUUGGUGCAACUGGCAUUCUC
novel_mir_070	0	5535.01	1734.61	0	0	0	0	0	ACAAGUGUGUCUCUGAAAUUUCGA
novel_mir_071	105.708	172.584	0	0	138.902	0	0	0	UUGCUGCCGACUCAUUCAUCCA
novel_mir_072	55.3707	0	0	0	0	224.096	0	109.393	AUCAGAAAACUCUGUCCUCUCAGC
novel_mir_073	5869.29	3500.99	772.424	684.929	0	0	0	0	AUGUAAGGAUAUGACACAUGAGCC
novel_mir_074	0	0	0	0	887.767	863.787	0	0	UUAGGUCUGAAUGUGAAUGAUUC
novel_mir_075	0	0	0	0	0	554.127	0	847.794	UCCGGGCUAAACCAUACAGGCUUC
novel_mir_076	100.674	0	37.4184	0	0	0	0	0	AAUCAAAAUCGCUGCUGACCUAGC
novel_mir_077	0	0	0	0	2053.34	749.702	0	1545.17	UCUGUGGAUUCUUUAACUUCUU
novel_mir_078	0	0	0	21.0747	60.3923	73.3404	0	0	AAGAAAAUAAAGACUUCACAGACU
novel_mir_079	135.91	0	29.4002	0	0	0	0	0	AACAACAUACUUACUGAAAUGCCA
novel_mir_080	75.5055	0	0	23.1822	0	0	0	0	AUACUGGAACGGCACUGUUGGUCC
novel_mir_081	85.5729	0	32.073	0	0	36.6702	0	0	AUGUGUGAAUUCAGAAUUUAG
novel_mir_082	0	0	0	0	163.059	167.053	0	0	UCGGACUCUUCAAAAGUGUUGAUG
novel_mir_083	312.089	0	0	31.6121	0	65.1914	0	0	AAUUAAUUGUUCAGCUCUUCC
novel_mir_084	0	0	0	0	1002.51	0	1487.84	950.349	AUGUAGGAUGUCACAUAAGACGUG
novel_mir_085	0	0	0	0	163.059	0	243.908	0	UUUUUAAAGAUCUGACAUGUACUC
novel_mir_086	0	0	0	0	839.453	1087.88	0	1456.29	UAAUGAAGGUCUGAAUCUUAAUC
novel_mir_087	0	0	0	0	25491.6	0	0	31375.2	AAGUGUGUCUUUGAGAUUUCGAGC
novel_mir_088	0	135.602	56.1277	0	0	0	0	0	UUGUAGUGAAAUGGAUGUUGAAUC
novel_mir_089	166.112	0	0	33.7196	0	146.681	0	0	UUAUUUGGGGUAGAUGAGCUC
novel_mir_090	156.045	0	0	25.2897	0	0	0	0	AGUGUAUUAUACCAUGUAGGACGU
novel_mir_091	0	246.548	168.383	0	0	0	0	0	UUGAGGAAGGUAUCUUUGAGGUG
novel_mir_092	0	0	485194	478951	0	0	0	0	CGGGCUUGGCAGAAUCAGCGGGG
novel_mir_093	0	0	0	6920.94	0	7908.54	16195.5	0	GCAAGGCUGAAACUUAAAGG
novel_mir_094	0	308642	301029	243135	0	0	0	0	CGACUCGGGGCGUGGACCAACGUG
novel_mir_095	0	0	0	0	84.5492	44.8191	0	102.556	UCUAGGAUGGUCUAAAAGGGUU
novel_mir_096	0	0	0	0	0	0	902.461	601.66	UAAUUUCACUUCUGGAGGAUC
novel_mir_097	0	0	3001.49	1599.57	797.178	0	13341.8	2003.25	GAAGCCCUUCGUUCGGACAGAGUGC
novel_mir_098	3845.75	0	574.64	767.12	0	0	0	0	UAAACGUGGGAACUCUGUUCA
novel_mir_099	553.707	0	80.1824	0	0	0	0	0	UUAGAGUCCGACUAAAUUUGAUU
novel_mir_100	0	838.264	0	242.359	0	0	0	0	GCGGAUCUAAGAACUUAAGGUUGU
novel_mir_101	0	0	0	0	0	676.361	0	1668.24	AUCUGGAGAGGCGUAGAAUACUCC
novel_mir_102	100.674	147.929	0	0	0	0	0	0	ACCUUUUGUUUUACGUGGAACACU
novel_mir_103	588.943	0	0	111.696	0	0	0	0	AUCCGGGCUAACUCAUACAGGUUU
novel_mir_104	0	0	0	0	380.472	293.361	439.035	321.341	AACCGAAACUGAUAAACCGAAUC
novel_mir_105	0	0	0	0	0	150.755	0	157.252	UCCGACUAAAGCAAGACUCAUUU
novel_mir_106	0	0	72.1641	0	1062.9	1038.99	1658.58	929.838	UGUAUUAUGUCAUGUAGGACGUGU
novel_mir_107	0	0	0	0	0	338.181	0	287.156	CGUAUUAUCAUGUAGGACGUGUAU
novel_mir_108	0	554.734	0	0	0	0	5073.29	0	ACGAUUUCACUGAAUAACAUAG
novel_mir_109	100.674	0	34.7457	0	0	0	0	293.993	GUAAGGUCUGUGUACAUUCUCCAC
sly-miR10528	447.999	271.203	80.1824	109.589	1087.06	562.276	487.817	594.823	AAUGCAAUGUCAUAUACCAUC
sly-miR10529	15.1011	0	0	2.10747	0	0	0	0	AACGAGUGAGACUUGCUCAGUUGG
sly-miR10530	40.2696	73.9645	32.073	27.3971	0	0	0	0	ACGUCCCUUCCCCAUCGUUCAACA
sly-miR10531	10.0674	12.3274	5.34549	4.21495	12.0785	28.5213	48.7817	34.1852	UGGGGUCCUAGUAGAGUCGGUUC
sly-miR10532	245901	104130	29571.3	26227.5	179927	219826	259567	216358	AAGUGUGUCUCUGAGAUUUCGGGC
sly-miR10533	55.3707	73.9645	24.0547	14.7523	344.236	321.883	414.644	471.756	UCUUAUGAAUUCUAGGUCUUCU
sly-miR10534	100.674	135.602	37.4184	16.8598	314.04	256.691	487.817	287.156	CAAAAUACCCUUGUCAUCCAA
sly-miR10536	20.1348	0	2.67275	0	54.3531	12.2234	121.954	20.5111	AGACAUGUUCUAAUCGUCAGCUUC
sly-miR10537	50.337	12.3274	21.382	16.8598	0	0	0	0	AUUUACCCCAAGUUCGUUGUC
sly-miR10538	216.449	221.893	64.1459	42.1495	295.922	301.51	292.69	218.785	AGAUUGAUAUACGUUACUCACAGU
sly-miR10539	10.0674	0	0	2.10747	513.335	268.915	268.299	553.801	CUUGGAACCACAGUUACCACC
sly-miR10540	0	0	0	0	12.0785	0	0	6.83705	AUAAUAACUAUUAGUUGAAUG
sly-miR10542	0	0	0	0	24.1569	20.3723	0	41.0223	UAGAAGAAUCAUAUAUACCCCUA
sly-miR156a	2109.12	912.229	280.638	878.816	1570.2	2432.46	4390.35	1531.5	UUGACAGAAGAUAGAGAGCAC
sly-miR156b	2073.88	862.919	283.311	876.709	1533.96	2350.97	4317.18	1415.27	UUGACAGAAGAUAGAGAGCAC
sly-miR156c	2073.88	862.919	283.311	876.709	1533.96	2350.97	4317.18	1415.27	UUGACAGAAGAUAGAGAGCAC
sly-miR156d-3p	161.078	61.6371	42.7639	48.4719	30.1962	122.234	73.1725	136.741	GCUCACUGCUCUAUCUGUCACC
sly-miR156d-5p	1409.44	641.026	344.784	636.457	1660.79	3149.56	4365.96	2980.95	UGACAGAAGAGAGUGAGCAC
sly-miR156e-3p	25.1685	0	10.691	23.1822	54.3531	134.457	121.954	102.556	GCUUACUCUCUAUCUGUCACC
sly-miR156e-5p	181.213	73.9645	32.073	80.084	0	4.07446	0	0	UGAUAGAAGAGAGUGAGCAC
sly-miR159	48801.7	27810.7	12027.4	15142.2	102286	92262.2	50025.6	80793.4	UUUGGAUUGAAGGGAGCUCUA
sly-miR159b	35.2359	24.6548	10.691	8.42989	30.1962	16.2979	0	6.83705	UUGGAAAGAAGGGAGCUCUAC
sly-miR160a	85.5729	36.9822	10.691	29.5046	102.667	114.085	24.3908	116.23	UGCCUGGCUCCCUGUAUGCCA
sly-miR162	14401.4	6792.41	2135.52	1369.86	23504.7	20400.8	25049.4	19465.1	UCGAUAAACCUCUGCAUCCAG
sly-miR164a-5p	271.82	258.876	147.001	170.705	549.57	578.574	609.771	300.83	UGGAGAAGCAGGGCACGUGCA
sly-miR164a-3p	85.5729	123.274	53.4549	37.9345	344.236	244.468	146.345	123.067	CAUGUGCCUGUUUUCCCCAUC
sly-miR164b-5p	246.651	258.876	138.983	170.705	507.295	558.202	609.771	300.83	UGGAGAAGCAGGGCACGUGCA
sly-miR166a	24906.8	16740.6	6540.21	5561.62	50294.7	46591.5	25927.5	43312.7	UCGGACCAGGCUUCAUUCCCC
sly-miR166b	22963.7	14990.1	5700.97	4901.98	41060.7	39025.2	22829.8	33357.9	UCGGACCAGGCUUCAUUCCCC
sly-miR166c-5p	2028.58	2847.63	387.548	311.906	6522.37	5011.59	3268.37	895.653	GGGAUGUUGUCUGGCUCGACA
sly-miR166c-3p	5154.51	3414.69	1122.55	1102.21	8599.86	7757.78	4341.57	5777.3	UCGGACCAGGCUUCAUUCCUC
sly-miR167a	468.134	135.602	66.8187	65.3317	320.079	468.563	390.253	300.83	UGAAGCUGCCAGCAUGAUCUA
sly-miR167b-5p	151.011	147.929	21.382	8.42989	223.452	138.532	292.69	164.089	UAAAGCUGCCAGCAUGAUCUGG
sly-miR167b-3p	10.0674	12.3274	0	0	18.1177	12.2234	24.3908	34.1852	AGGUCAUCUAGCAGCUUCAAU
sly-miR168a-3p	1041.98	813.609	240.547	286.616	2971.3	2342.82	3243.98	1955.4	CCUGCCUUGCAUCAACUGAAU
sly-miR168a-5p	2174.56	862.919	678.878	497.364	3756.4	2835.83	1561.01	2652.77	UCGCUUGGUGCAGGUCGGGAC
sly-miR168b-3p	1349.03	653.353	342.112	288.724	1980.87	1890.55	1097.59	1087.09	CCCGCCUUGCAUCAACUGAAU
sly-miR168b-5p	2184.63	875.247	681.55	499.471	3768.48	2884.72	1561.01	2693.8	UCGCUUGGUGCAGGUCGGGAC
sly-miR169a	0	0	0	0	0	4.07446	0	0	CAGCCAAGGAUGACUUGCCGG
sly-miR169c	5.0337	0	0	0	6.03923	24.4468	0	13.6741	CAGCCAAGGAUGACUUGCCGA
sly-miR169e-3p	45.3033	123.274	2.67275	25.2897	12.0785	73.3404	0	0	UGGCAAGCAUCUUUGGCGACU
sly-miR169f	1203.05	554.734	491.785	290.831	0	4.07446	0	0	UAGGCGUUGUCUGAGGCUAAC
sly-miR171a	25.1685	0	8.01824	12.6448	30.1962	32.5957	48.7817	6.83705	UGAUUGAGCCGUGCCAAUAUC
sly-miR171b-3p	0	0	2.67275	2.10747	6.03923	12.2234	0	6.83705	UUGAGCCGUGCCAAUAUCACG
sly-miR171b-5p	0	0	0	2.10747	12.0785	12.2234	0	13.6741	AUAUUGGUGCGGUUCAAUUAG
sly-miR171c	0	0	0	2.10747	0	0	0	6.83705	UAUUGGUGCGGUUCAAUGAGA
sly-miR171d	60.4044	49.3097	10.691	8.42989	72.4708	93.7127	24.3908	88.8816	UUGAGCCGCGCCAAUAUCAC
sly-miR171e	75.5055	36.9822	50.7822	12.6448	308.001	85.5638	97.5634	75.2075	UUGAGCCGCGUCAAUAUCUCU
sly-miR171f	15.1011	12.3274	13.3637	10.5374	72.4708	77.4148	24.3908	20.5111	UAUUGGCCUGGUUCACUCAGA
sly-miR172a	10.0674	0	8.01824	6.32242	36.2354	28.5213	73.1725	47.8593	AGAAUCUUGAUGAUGCUGCAU
sly-miR172b	10.0674	0	8.01824	6.32242	36.2354	28.5213	73.1725	47.8593	AGAAUCUUGAUGAUGCUGCAU
sly-miR172c	5.0337	0	2.67275	4.21495	6.03923	8.14893	0	34.1852	AGAAUCUUGAUGAUGCUGCAG
sly-miR172d	15.1011	24.6548	0	4.21495	18.1177	12.2234	73.1725	20.5111	GGAAUCUUGAUGAUGCUGCAG
sly-miR1916	10.0674	0	2.67275	0	6.03923	20.3723	0	13.6741	AUUUCACUUAGACACCUCAA
sly-miR1917	20.1348	0	0	0	0	0	24.3908	0	AUUAAUAAAGAGUGCUAAAGU
sly-miR1918	5.0337	12.3274	2.67275	2.10747	12.0785	12.2234	0	6.83705	UGUUGGUGAGAGUUCGAUUCUC
sly-miR1919a	140.944	73.9645	50.7822	61.1167	640.158	501.159	609.771	355.526	ACGAGAGUCAUCUGUGACAGG
sly-miR1919b	140.944	73.9645	50.7822	61.1167	640.158	501.159	609.771	355.526	ACGAGAGUCAUCUGUGACAGG
sly-miR1919c-3p	140.944	73.9645	50.7822	61.1167	640.158	501.159	609.771	355.526	ACGAGAGUCAUCUGUGACAGG
sly-miR1919c-5p	402.696	184.911	141.656	164.383	1980.87	1642.01	1146.37	1770.79	UGUCGCAGAUGACUUUCGCCC
sly-miR319a	186.247	123.274	93.5461	181.243	1624.55	1800.91	1121.98	533.29	CUUGGACUGAAGGGAGCUCC
sly-miR319b	4419.59	5091.22	2025.94	3648.04	40861.4	32453.1	28708	21564	UUGGACUGAAGGGAGCUCCCU
sly-miR319c-3p	3664.53	2638.07	956.843	1974.7	15738.2	15397.4	10561.2	12648.5	UUGGACUGAAGGGAGCUCCUU
sly-miR319c-5p	5.0337	24.6548	0	0	12.0785	24.4468	24.3908	6.83705	AGAGCUUCCUUCAGCCCACUC
sly-miR319d	0	0	0	0	0	8.14893	0	0	AGGAAACUGUUUAGUCCAACC
sly-miR390a-3p	60.4044	12.3274	0	0	217.412	199.649	24.3908	75.2075	CGCUAUCCAUCCUGAGUUUUA
sly-miR390a-5p	40.2696	24.6548	5.34549	14.7523	126.824	268.915	97.5634	34.1852	AAGCUCAGGAGGGAUAGCACC
sly-miR390b-3p	25.1685	0	8.01824	0	42.2746	44.8191	24.3908	6.83705	CGCUAUCCAUCCUGAGUUUCA
sly-miR390b-5p	75.5055	197.239	42.7639	63.2242	193.255	171.128	390.253	123.067	AAGCUCAGGAGGGAUAGCGCC
sly-miR391	0	0	0	6.32242	30.1962	8.14893	48.7817	13.6741	ACGCAGGAGAGAUGAUGCUGGA
sly-miR393	0	12.3274	0	2.10747	0	4.07446	0	0	AUCAUGCGAUCUCUUCGGAAU
sly-miR394-5p	35.2359	12.3274	16.0365	27.3971	217.412	146.681	24.3908	95.7186	UUGGCAUUCUGUCCACCUCC
sly-miR394-3p	0	0	0	0	0	0	0	6.83705	AGGUGGGCAUACUGUCAACA
sly-miR395a	50.337	73.9645	18.7092	8.42989	658.276	1259.01	609.771	635.845	CUGAAGUGUUUGGGGGAACUCC
sly-miR395b	55.3707	61.6371	18.7092	6.32242	658.276	1250.86	609.771	629.008	CUGAAGUGUUUGGGGGAACUCC
sly-miR396a-3p	11225.2	5830.87	1897.65	1768.17	16547.5	21737.3	7707.51	8840.3	GUUCAAUAAAGCUGUGGGAAG
sly-miR396a-5p	5602.51	2638.07	914.079	1032.66	9384.96	7415.53	9731.94	6221.71	UUCCACAGCUUUCUUGAACUG
sly-miR396b	7001.88	4696.75	1403.19	923.073	14313	10096.5	15097.9	10939.3	UUCCACAGCUUUCUUGAACUU
sly-miR397-3p	1097.35	419.132	80.1824	73.7615	235.53	224.096	146.345	54.6964	UCAACGCUAAACUCGAUCAUG
sly-miR397-5p	120.809	61.6371	13.3637	10.5374	386.511	224.096	24.3908	123.067	AUUGAGUGCAGCGUUGAUGA
sly-miR398a	44860.3	8703.16	4212.25	10499.4	42159.9	28794.2	14902.8	43312.7	UAUGUUCUCAGGUCGCCCCUG
sly-miR399	10.0674	0	0	6.32242	30.1962	16.2979	24.3908	13.6741	UGCCAAAGGAGAGUUGCCCUA
sly-miR399b	0	0	0	0	0	4.07446	0	6.83705	GGGCUACUCUCUAUUGGCAUG
sly-miR403-5p	659.415	579.389	136.31	92.7288	253.648	358.553	341.472	362.363	CGUUUGUGCGUGAAUCUAACA
sly-miR403-3p	1409.44	357.495	141.656	195.995	2482.12	1580.89	3683.02	1893.86	CUAGAUUCACGCACAAGCUCG
sly-miR408	130.876	172.584	16.0365	25.2897	839.453	578.574	146.345	150.415	ACGGGGACGAGCCAGAGCAUG
sly-miR477-5p	80.5392	24.6548	13.3637	42.1495	18.1177	52.968	48.7817	34.1852	UGUCUCUCCCUCAAGGGCUCC
sly-miR477-3p	614.111	456.114	395.566	214.962	398.589	1320.13	365.863	287.156	AGUUCUUGUAGGGUGAGACAAC
sly-miR482a	2723.23	2107.99	502.476	337.196	3176.64	2746.19	1341.5	2796.35	UUUCCAAUUCCACCCAUUCCUA
sly-miR482b	1882.6	850.592	577.313	758.69	7295.39	4282.26	1073.2	4204.78	UCUUGCCUACACCGCCCAUGCC
sly-miR482c	140.944	135.602	40.0912	59.0092	24.1569	16.2979	48.7817	41.0223	UCUUGCCAAUACCGCCCAUUCC
sly-miR482d-3p	271.82	73.9645	45.4367	73.7615	1286.36	920.829	1170.76	964.023	UUUCCUAUUCCACCCAUGCCAA
sly-miR482d-5p	0	0	5.34549	0	6.03923	0	73.1725	0	GGAGUGGGUGGGAUGGAAAAA
sly-miR482e-3p	9689.87	2687.38	1764.01	2545.83	20303.9	16387.5	9512.43	19314.7	UCUUUCCUACUCCUCCCAUACC
sly-miR482e-5p	276.854	320.513	136.31	103.266	1823.85	1189.74	609.771	875.142	UGUGGGUGGGGUGGAAAGAUU
sly-miR5300	100.674	86.2919	18.7092	10.5374	803.218	590.797	317.081	663.193	UCCCCAGUCCAGGCAUUCCAAC
sly-miR5302b-3p	0	0	0	0	0	0	0	6.83705	UUUUCAACUAUAGCAUUAUUUU
sly-miR5302b-5p	10.0674	0	2.67275	0	24.1569	8.14893	0	27.3482	UGAAAUGCUAUAGUUGGAAAGU
sly-miR5303	0	49.3097	0	4.21495	102.667	77.4148	97.5634	75.2075	UUUUUGAAGAGUUCGAGCAAC
sly-miR5304	5.0337	0	0	0	0	0	0	0	UCAAUGCUACAUACUCAUCCC
sly-miR6022	14784	7236.19	3525.35	4341.39	18160	14492.9	17902.9	20326.5	UGGAAGGGAGAAUAUCCAGGA
sly-miR6023	0	0	0	0	24.1569	36.6702	48.7817	27.3482	UUCCAUGAAAGAGUUUUUGGAU
sly-miR6024	1263.46	628.698	157.692	193.887	3303.46	3899.26	8390.45	3979.16	UUUUAGCAAGAGUUGUUUUACC
sly-miR6025	30.2022	0	5.34549	2.10747	0	0	0	0	UACCAAUAAUUGAGAUAACAUC
sly-miR6026	468.134	456.114	96.2189	77.9765	2711.61	3080.3	3048.85	1921.21	UUCUUGGCUAGAGUUGUAUUGC
sly-miR6027-5p	674.516	394.477	130.965	103.266	3206.83	1348.65	2146.39	1538.34	AUGGGUAGCACAAGGAUUAAUG
sly-miR6027-3p	291.955	160.256	45.4367	69.5466	2204.32	1564.59	1390.28	1545.17	UGAAUCCUUCGGCUAUCCAUAA
sly-miR7981a	251.685	160.256	112.255	52.6868	700.551	823.042	487.817	902.49	ACCCCUUUUCGGCCUACGUGGCAC
sly-miR7981b	75.5055	135.602	56.1277	37.9345	96.6277	77.4148	24.3908	41.0223	ACCCCUUUUUAGCUUACGUGGCAC
sly-miR7981c	211.415	73.9645	37.4184	18.9673	126.824	264.84	536.598	218.785	UCGAAAUCUCAGAGACACACUUAU
sly-miR7981d	397.662	221.893	109.583	82.1914	374.432	407.446	682.943	437.571	UCGAAAUCUCAGAGACACACUUAU
sly-miR7981e	178148	72078.4	20486.6	18927.2	137350	164111	206346	155235	AAGUGUGUCUCUGAGAUUUCGGAU
sly-miR7981f	58204.7	23459.1	6468.05	5468.89	41169.4	49003.6	57586.8	50211.3	AAGUGUGUCUCUGGAAUUUCGGGC
sly-miR827	40.2696	49.3097	8.01824	33.7196	90.5885	20.3723	146.345	54.6964	UUAGAUGAACAUCAACAAACA
sly-miR9469-3p	10.0674	0	2.67275	0	0	0	0	0	AUUCGGUCUUCUUAUGUGGAC
sly-miR9470-5p	0	12.3274	13.3637	2.10747	72.4708	57.0425	146.345	47.8593	UGAAAUCCAUGAGCCUAAACU
sly-miR9470-3p	6584.08	3131.16	1764.01	1892.51	36271.6	26732.6	59440.5	31477.8	UUUGGCUCAUGGAUUUUAGC
sly-miR9471a-5p	90.6066	49.3097	2.67275	18.9673	12.0785	0	0	0	CAGGUGCUCACUCAGCUAAUA
sly-miR9471a-3p	8753.61	8099.11	2533.76	2166.48	700.551	945.276	414.644	553.801	UUGGCUGAGUGAGCAUCACGG
sly-miR9471b-5p	40.2696	36.9822	2.67275	8.42989	72.4708	69.2659	195.127	13.6741	GAGGUGCUCACUCAGCUAAUA
sly-miR9471b-3p	15453.5	6410.26	2891.91	5281.33	26856.5	23827.5	15976	21276.9	UUGGCUGAGUGAGCAUCACUG
sly-miR9472-5p	4203.14	1208.09	625.423	1129.61	0	0	0	0	UUUCAGUAGACGUUGUGAAUA
sly-miR9473-5p	397.662	98.6193	90.8734	115.911	0	0	0	6.83705	UGGCUGUAAAUCUAAACUCGU
sly-miR9474-3p	15.1011	12.3274	5.34549	0	1244.08	1580.89	975.634	314.504	UUUUGUUCGCAGAUACUACAGU
sly-miR9474-5p	342.292	209.566	26.7275	35.827	5761.43	7052.9	6878.22	2010.09	UGUAGAAGUCAUGAAUAAAAUG
sly-miR9475-3p	15.1011	0	2.67275	12.6448	42.2746	16.2979	24.3908	20.5111	CUACAAUGUAGAGAUCGUUUU
sly-miR9475-5p	830.561	628.698	232.529	636.457	12.0785	4.07446	0	6.83705	AACGAUCUCUACAUUGUAGGC
sly-miR9476-3p	85.5729	36.9822	10.691	18.9673	6.03923	24.4468	0	0	AAAAAGAUGCAGGACUAGACC
sly-miR9476-5p	5.0337	0	0	0	0	0	0	0	UCUAGUCCUGCAUCUUUUUUU
sly-miR9477-5p	10.0674	0	0	0	0	0	0	0	UAUCCGUUGUUCCCUUUUCCUACC
sly-miR9477-3p	30.2022	61.6371	5.34549	2.10747	12.0785	20.3723	48.7817	13.6741	UUGGGAAAGGGAACAACUGAUAGU
sly-miR9478-3p	0	36.9822	2.67275	4.21495	36.2354	8.14893	73.1725	27.3482	UUCGAUGACAUAUUUGAGCCU
sly-miR9478-5p	0	0	0	2.10747	0	0	0	0	GCUUAAAUAUGUAGAUCGAACU
sly-miR9479-5p	5.0337	0	0	0	6.03923	12.2234	0	6.83705	UCCAGUCCUCUACCCUUCUCCA
sly-miR9479-3p	20.1348	0	0	4.21495	120.785	118.159	0	13.6741	GAGAAUGGUAGAGGGUCGGACC
