# Supplementary material for: Genome-Wide Characterization of Salt-Responsive miRNAs, circRNAs and Associated ceRNA Networks in Tomatoes
Source: Int J Mol Sci. 2021 Nov 12;22(22):12238. doi: 10.3390/ijms222212238 (PMC8625345; doi:10.3390/ijms222212238)
Supplement: Supplementary file 1 [file ijms-22-12238-s001.zip › Table S2.xlsx]

## Sheet: M82
ID	MCK1	MCK2	MT1	MT2	logFC	logCPM	LR	PValue	FDR
novel_mir_005	152073	214571	0	0	-18.6583	16.4835	342.632	1.70495e-76	4.36468e-74
novel_mir_092	0	0	485194	478951	20.0532	17.8791	333.333	1.80699e-74	2.31294e-72
novel_mir_047	0	0	17725.7	18547.9	15.321	13.1527	202.467	6.04562e-46	5.15893e-44
novel_mir_001	9387.85	0	0	0	-13.3819	11.2035	196.524	1.19802e-44	7.66736e-43
novel_mir_053	0	0	3717.79	8189.64	13.7143	11.5581	158.629	2.25491e-36	1.15451e-34
novel_mir_044	3040.36	0	0	0	-11.7765	9.58878	152.371	5.25646e-35	2.24276e-33
novel_mir_093	0	0	0	6920.94	12.9324	10.7892	137.699	8.4788e-32	3.10082e-30
novel_mir_097	0	0	3001.49	1599.57	12.3418	10.2109	122.165	2.12412e-28	6.79719e-27
novel_mir_009	518.471	678.008	0	0	-10.3896	8.10656	113.74	1.48583e-26	4.22637e-25
novel_mir_108	0	554.734	0	0	-9.12594	6.60826	77.8781	1.09599e-18	2.80573e-17
novel_mir_034	0	0	0	1070.6	10.2469	8.22783	71.3578	2.9797e-17	6.93458e-16
novel_mir_015	271.82	0	0	0	-8.46624	6.17241	65.0176	7.42339e-16	1.58366e-14
novel_mir_071	105.708	172.584	0	0	-8.24114	5.80593	57.6784	3.08676e-14	6.07855e-13
novel_mir_033	1978.24	2071.01	269.947	0	-3.92806	10.0496	55.1926	1.09279e-13	1.99825e-12
novel_mir_102	100.674	147.929	0	0	-8.08828	5.65877	54.253	1.76269e-13	3.00833e-12
novel_mir_056	0	0	0	478.396	9.09426	7.19171	48.172	3.90425e-12	6.2468e-11
novel_mir_038	0	0	253.911	162.275	8.8746	6.98981	44.1756	3.00205e-11	4.52074e-10
novel_mir_031	342.292	209.566	0	37.9345	-3.77864	7.13157	40.6349	1.83503e-10	2.60982e-09
sly-miR397-3p	1097.35	419.132	80.1824	73.7615	-3.32157	8.69455	39.631	3.06779e-10	4.13345e-09
novel_mir_026	0	184.911	0	0	-7.33651	4.8174	36.3732	1.62931e-09	2.08551e-08
sly-miR7981f	58204.7	23459.1	6468.05	5468.89	-2.77478	14.514	32.3297	1.30113e-08	1.58613e-07
sly-miR166c-5p	2028.58	2847.63	387.548	311.906	-2.79756	10.4234	31.733	1.76892e-08	2.05838e-07
sly-miR9474-5p	342.292	209.566	26.7275	35.827	-3.14647	7.20606	30.795	2.86776e-08	3.19194e-07
novel_mir_083	312.089	0	0	31.6121	-3.36016	6.53197	30.6577	3.078e-08	3.2832e-07
sly-miR7981e	178148	72078.4	20486.6	18927.2	-2.66662	16.1438	30.1649	3.96833e-08	3.91352e-07
novel_mir_073	5869.29	3500.99	772.424	684.929	-2.68711	11.3983	30.0912	4.12197e-08	3.91352e-07
novel_mir_058	0	147.929	0	0	-6.96731	4.52916	30.0886	4.12754e-08	3.91352e-07
sly-miR10532	245901	104130	29571.3	26227.5	-2.64929	16.6305	29.8212	4.73778e-08	4.33168e-07
novel_mir_099	553.707	0	80.1824	0	-2.96887	7.38332	28.7235	8.3484e-08	7.36962e-07
sly-miR162	14401.4	6792.41	2135.52	1369.86	-2.59796	12.5912	28.6011	8.89333e-08	7.58897e-07
novel_mir_016	3276.94	887.574	422.294	286.616	-2.56876	10.2534	27.2753	1.76455e-07	1.43218e-06
sly-miR167b-5p	151.011	147.929	21.382	8.42989	-3.33525	6.22238	27.1911	1.84306e-07	1.43218e-06
sly-miR390a-3p	60.4044	12.3274	0	0	-6.61842	4.41341	27.1878	1.84617e-07	1.43218e-06
sly-miR482a	2723.23	2107.99	502.476	337.196	-2.52771	10.4586	26.5619	2.55225e-07	1.9217e-06
novel_mir_042	38256.1	18133.6	5872.02	4979.96	-2.3781	14.0368	24.4953	7.44914e-07	5.44852e-06
sly-miR6024	1263.46	628.698	157.692	193.887	-2.43986	9.12268	23.9031	1.01309e-06	7.20421e-06
novel_mir_023	0	0	32.073	120.126	7.45539	5.80007	23.7725	1.0842e-06	7.50148e-06
novel_mir_072	55.3707	0	0	0	-6.35733	4.23046	23.6034	1.1838e-06	7.9751e-06
novel_mir_008	362.426	394.477	128.292	0	-2.59529	7.71145	23.444	1.28602e-06	8.07783e-06
sly-miR403-3p	1409.44	357.495	141.656	195.995	-2.41249	9.04837	23.4125	1.30729e-06	8.07783e-06
sly-miR396b	7001.88	4696.75	1403.19	923.073	-2.33226	11.7725	23.4049	1.31247e-06	8.07783e-06
novel_mir_043	0	0	80.1824	71.6541	7.42681	5.77136	23.3862	1.32527e-06	8.07783e-06
sly-miR403-5p	659.415	579.389	136.31	92.7288	-2.44112	8.48008	22.8795	1.72485e-06	1.02689e-05
novel_mir_103	588.943	0	0	111.696	-2.4642	7.53495	21.8114	3.00809e-06	1.75016e-05
sly-miR6026	468.134	456.114	96.2189	77.9765	-2.4067	8.04707	21.4827	3.57029e-06	1.98268e-05
sly-miR396a-3p	11225.2	5830.87	1897.65	1768.17	-2.2198	12.3378	21.4752	3.5843e-06	1.98268e-05
novel_mir_013	0	0	50.7822	82.1914	7.24934	5.63135	21.4456	3.64008e-06	1.98268e-05
novel_mir_062	327.191	0	61.4732	0	-2.65319	6.71096	21.2237	4.08675e-06	2.1796e-05
novel_mir_025	0	98.6193	0	0	-6.30311	4.08507	20.9101	4.81345e-06	2.49406e-05
sly-miR408	130.876	172.584	16.0365	25.2897	-2.79947	6.27768	20.8873	4.87121e-06	2.49406e-05
sly-miR397-5p	120.809	61.6371	13.3637	10.5374	-2.989	5.67569	19.6582	9.26036e-06	4.64834e-05
sly-miR6027-5p	674.516	394.477	130.965	103.266	-2.2111	8.33095	18.9854	1.31721e-05	6.36462e-05
sly-miR396a-5p	5602.51	2638.07	914.079	1032.66	-2.08541	11.3136	18.9847	1.31767e-05	6.36462e-05
sly-miR167a	468.134	135.602	66.8187	65.3317	-2.2546	7.54303	18.2907	1.89628e-05	8.98978e-05
novel_mir_090	156.045	0	0	25.2897	-2.74699	5.69404	17.7164	2.56405e-05	0.000119345
novel_mir_055	0	0	106.91	0	6.87212	5.32491	17.563	2.77944e-05	0.00012706
novel_mir_019	196.314	0	40.0912	0	-2.59982	6.03829	17.4453	2.95694e-05	0.000132803
sly-miR7981c	211.415	73.9645	37.4184	18.9673	-2.44837	6.4381	17.3981	3.03134e-05	0.000133797
novel_mir_051	0	0	104.237	0	6.83493	5.29635	17.2209	3.32751e-05	0.00014438
novel_mir_017	1681.26	0	237.874	198.102	-2.00035	9.08636	16.722	4.32757e-05	0.00018165
sly-miR166c-3p	5154.51	3414.69	1122.55	1102.21	-1.94755	11.3951	16.7217	4.32838e-05	0.00018165
sly-miR5300	100.674	86.2919	18.7092	10.5374	-2.69102	5.68417	16.4104	5.10055e-05	0.000210603
novel_mir_037	191.281	0	42.7639	0	-2.47157	6.02917	15.9484	6.50932e-05	0.000264506
sly-miR398a	44860.3	8703.16	4212.25	10499.4	-1.86531	14.0598	15.6337	7.68734e-05	0.000307494
sly-miR166b	22963.7	14990.1	5700.97	4901.98	-1.84033	13.5668	15.2216	9.56012e-05	0.000376522
sly-miR9471a-3p	8753.61	8099.11	2533.76	2166.48	-1.84235	12.3931	15.1814	9.76605e-05	0.000378804
novel_mir_089	166.112	0	0	33.7196	-2.43617	5.83435	15.1133	0.000101248	0.000386858
novel_mir_079	135.91	0	29.4002	0	-2.56259	5.57117	14.6705	0.000128037	0.00048202
sly-miR9471a-5p	90.6066	49.3097	2.67275	18.9673	-2.65621	5.36741	14.5926	0.000133435	0.000495064
sly-miR166a	24906.8	16740.6	6540.21	5561.62	-1.78347	13.7134	14.352	0.000151619	0.000554492
sly-miR10528	447.999	271.203	80.1824	109.589	-1.94012	7.81438	14.2426	0.000160695	0.000579408
novel_mir_057	0	0	0	73.7615	6.45904	5.02505	14.1855	0.000165646	0.000588964
sly-miR168a-3p	1041.98	813.609	240.547	286.616	-1.81892	9.20469	13.9311	0.000189633	0.00066261
sly-miR10538	216.449	221.893	64.1459	42.1495	-2.04368	7.02234	13.9124	0.000191536	0.00066261
sly-miR6027-3p	291.955	160.256	45.4367	69.5466	-2.00394	7.14008	13.8731	0.000195583	0.000667589
sly-miR9477-3p	30.2022	61.6371	5.34549	2.10747	-3.38719	4.50343	13.6818	0.000216539	0.000729396
novel_mir_012	865.797	641.026	267.275	174.92	-1.77944	8.91461	13.1575	0.000286374	0.000952102
novel_mir_014	0	0	72.1641	0	6.29481	4.89449	12.8115	0.00034449	0.00111632
novel_mir_106	0	0	72.1641	0	6.29481	4.89449	12.8115	0.00034449	0.00111632
novel_mir_070	0	5535.01	1734.61	0	-1.65928	10.7986	12.1664	0.000486581	0.00155706
sly-miR168b-3p	1349.03	653.353	342.112	288.724	-1.68253	9.36364	12.1328	0.000495424	0.00156579
novel_mir_061	699.684	0	227.183	0	-1.75823	7.92965	12.0754	0.000510923	0.00158091
novel_mir_007	352.359	345.168	106.91	94.8363	-1.7884	7.77283	12.0694	0.000512562	0.00158091
sly-miR9472-5p	4203.14	1208.09	625.423	1129.61	-1.63299	10.812	11.9261	0.00055352	0.00168692
sly-miR10534	100.674	135.602	37.4184	16.8598	-2.09539	6.07688	11.7138	0.000620391	0.00186847
novel_mir_069	105.708	0	26.7275	0	-2.36712	5.30056	11.5144	0.000690589	0.00205571
novel_mir_018	739.954	0	104.237	141.201	-1.68893	8.01961	11.388	0.000739183	0.00217507
sly-miR169e-3p	45.3033	123.274	2.67275	25.2897	-2.31804	5.413	11.3338	0.000761078	0.00221405
sly-miR171d	60.4044	49.3097	10.691	8.42989	-2.51678	5.03156	11.3013	0.000774517	0.00222782
sly-miR7981d	397.662	221.893	109.583	82.1914	-1.72843	7.66194	11.2477	0.000797207	0.00226761
novel_mir_030	110.741	0	29.4002	0	-2.29183	5.37424	11.1951	0.000820137	0.0023072
novel_mir_098	3845.75	0	574.64	767.12	-1.54318	10.3601	10.6543	0.00109814	0.00305568
sly-miR482e-3p	9689.87	2687.38	1764.01	2545.83	-1.52617	12.0289	10.6071	0.00112655	0.00310104
sly-miR159	48801.7	27810.7	12027.4	15142.2	-1.4959	14.6632	10.2849	0.00134123	0.00365272
novel_mir_100	0	838.264	0	242.359	-1.64396	7.91999	10.1839	0.00141671	0.00380191
novel_mir_010	0	0	0	48.4719	5.87755	4.60685	10.1722	0.00142572	0.00380191
sly-miR6022	14784	7236.19	3525.35	4341.39	-1.4864	12.8675	10.1207	0.00146614	0.00386939
sly-miR1917	20.1348	0	0	0	-4.99677	3.47567	10.0298	0.00154031	0.00402366
sly-miR9471b-5p	40.2696	36.9822	2.67275	8.42989	-2.65825	4.56582	9.77389	0.00177008	0.00457717
novel_mir_059	70.4718	0	0	14.7523	-2.42335	4.79517	9.74357	0.00179951	0.00460674
sly-miR9476-3p	85.5729	36.9822	10.691	18.9673	-2.11548	5.35812	9.65324	0.00189018	0.00479095
sly-miR395b	55.3707	61.6371	18.7092	6.32242	-2.22064	5.12997	9.31872	0.00226825	0.00569286
sly-miR9471b-3p	15453.5	6410.26	2891.91	5281.33	-1.42114	12.8752	9.28546	0.0023098	0.00574086
sly-miR9470-3p	6584.08	3131.16	1764.01	1892.51	-1.41325	11.7079	9.12299	0.00252418	0.00621336
sly-miR482d-3p	271.82	73.9645	45.4367	73.7615	-1.62404	6.92498	9.08508	0.00257703	0.00628305
sly-miR395a	50.337	73.9645	18.7092	8.42989	-2.13026	5.17805	8.77268	0.00305777	0.00738479
sly-miR156a	2109.12	912.229	280.638	878.816	-1.39047	10.0348	8.62416	0.00331734	0.00793682
sly-miR168b-5p	2184.63	875.247	681.55	499.471	-1.38752	10.0557	8.58446	0.00339044	0.00803661
sly-miR168a-5p	2174.56	862.919	678.878	497.364	-1.383	10.0466	8.52882	0.00349566	0.00817565
novel_mir_064	1041.98	357.495	149.674	385.667	-1.41046	8.93461	8.51983	0.00351298	0.00817565
sly-miR156b	2073.88	862.919	283.311	876.709	-1.34975	10.0065	8.13794	0.00433485	0.00990823
sly-miR156c	2073.88	862.919	283.311	876.709	-1.34975	10.0065	8.13794	0.00433485	0.00990823
novel_mir_109	100.674	0	34.7457	0	-1.92457	5.35033	8.03767	0.00458145	0.0103432
sly-miR319c-5p	5.0337	24.6548	0	0	-4.71702	3.36735	8.028	0.00460598	0.0103432
novel_mir_024	0	0	0	35.827	5.46139	4.32996	7.91532	0.00490179	0.0109118
sly-miR167b-3p	10.0674	12.3274	0	0	-4.66233	3.35098	7.86772	0.0050325	0.0111062
novel_mir_076	100.674	0	37.4184	0	-1.81717	5.38021	7.29694	0.0069072	0.0151132
novel_mir_080	75.5055	0	0	23.1822	-1.90439	4.9977	6.93688	0.00844363	0.0183184
sly-miR9473-5p	397.662	98.6193	90.8734	115.911	-1.34307	7.515	6.88136	0.00870994	0.0187373
novel_mir_081	85.5729	0	32.073	0	-1.82485	5.18494	6.77235	0.00925809	0.0197506
sly-miR482c	140.944	135.602	40.0912	59.0092	-1.46645	6.53639	6.74906	0.00937969	0.0198446
sly-miR7981a	251.685	160.256	112.255	52.6868	-1.36821	7.18147	6.68648	0.00971467	0.0203849
sly-miR160a	85.5729	36.9822	10.691	29.5046	-1.67474	5.48278	6.52033	0.0106648	0.0220374
sly-miR482e-5p	276.854	320.513	136.31	103.266	-1.30881	7.67861	6.51874	0.0106744	0.0220374
sly-miR169f	1203.05	554.734	491.785	290.831	-1.18869	9.31968	6.19752	0.0127929	0.0261999
sly-miR10533	55.3707	73.9645	24.0547	14.7523	-1.68507	5.37686	6.11208	0.0134261	0.0272784
sly-miR156d-3p	161.078	61.6371	42.7639	48.4719	-1.38436	6.37722	5.90788	0.0150733	0.030384
sly-miR172d	15.1011	24.6548	0	4.21495	-2.75071	3.82159	5.86815	0.0154172	0.0308345
sly-miR10536	20.1348	0	2.67275	0	-3.11622	3.58755	5.74448	0.0165405	0.0328247
sly-miR319c-3p	3664.53	2638.07	956.843	1974.7	-1.10574	11.1728	5.63013	0.0176543	0.0347653
novel_mir_049	0	0	26.7275	0	4.8498	3.97332	5.32387	0.0210352	0.0411071
sly-miR6025	30.2022	0	5.34549	2.10747	-2.36733	3.98717	5.30752	0.0212335	0.0411802
sly-miR9477-5p	10.0674	0	0	0	-4.06669	3.18134	5.27847	0.0215907	0.0415581
sly-miR156d-5p	1409.44	641.026	344.784	636.457	-1.07766	9.57588	5.17568	0.0229052	0.0437592
sly-miR156e-5p	181.213	73.9645	32.073	80.084	-1.25381	6.59805	5.13367	0.0234661	0.0444986
novel_mir_078	0	0	0	21.0747	4.73678	3.90322	4.99315	0.0254479	0.0479019
sly-miR482b	1882.6	850.592	577.313	758.69	-1.04486	9.99822	4.93427	0.0263292	0.049199
sly-miR390b-5p	75.5055	197.239	42.7639	63.2242	-1.23212	6.46938	4.58957	0.0321671	0.0596724
sly-miR5303	0	49.3097	0	4.21495	-2.56237	3.74048	4.57527	0.0324367	0.0597396
sly-miR390a-5p	40.2696	24.6548	5.34549	14.7523	-1.69623	4.67387	4.52397	0.0334232	0.0611167
sly-miR159b	35.2359	24.6548	10.691	8.42989	-1.69181	4.57311	4.19357	0.0405775	0.0736727
sly-miR9474-3p	15.1011	12.3274	5.34549	0	-2.37093	3.70711	3.9723	0.0462544	0.0833883
sly-miR10529	15.1011	0	0	2.10747	-2.74463	3.44862	3.93633	0.0472537	0.084594
sly-miR9479-3p	20.1348	0	0	4.21495	-2.35056	3.67491	3.91377	0.0478921	0.0851416
sly-miR390b-3p	25.1685	0	8.01824	0	-2.10674	3.89377	3.89451	0.0484441	0.0855289

## Sheet: S. pennellii
ID	PCK1	PCK2	PT1	PT2	logFC	logCPM	LR	PValue	FDR
novel_mir_108	0	0	5073.29	0	11.5187	10.1664	140.288	2.30254e-32	5.89451e-30
novel_mir_001	0	8112.26	0	0	-12.2485	11.0348	125.233	4.52561e-29	5.79279e-27
novel_mir_038	0	0	1414.67	1634.05	10.8391	9.52421	122.533	1.76414e-28	1.5054e-26
novel_mir_096	0	0	902.461	601.66	9.78662	8.40224	93.9989	3.15696e-22	2.02045e-20
novel_mir_051	0	0	1365.89	129.904	9.67712	8.18275	89.703	2.7673e-21	1.41686e-19
novel_mir_041	0	0	804.898	403.386	9.44147	8.01979	84.717	3.44282e-20	1.46893e-18
novel_mir_020	1376.94	1116.4	0	0	-10.5426	9.39793	82.9935	8.23217e-20	3.01062e-18
novel_mir_074	887.767	863.787	0	0	-10.0345	8.92572	71.595	2.64222e-17	8.45511e-16
novel_mir_097	797.178	0	13341.8	2003.25	4.28419	11.9446	64.6038	9.15808e-16	2.60497e-14
novel_mir_027	742.825	480.787	0	0	-9.51319	8.44569	60.6203	6.92175e-15	1.77197e-13
novel_mir_039	537.492	582.648	0	0	-9.39143	8.33865	58.227	2.33546e-14	5.43526e-13
novel_mir_109	0	0	0	293.993	7.79483	6.5239	48.3475	3.57007e-12	7.61615e-11
novel_mir_057	797.178	0	0	0	-8.86824	7.85307	48.152	3.9443e-12	7.76724e-11
novel_mir_008	0	566.351	0	0	-8.44934	7.5176	41.335	1.28252e-10	2.34519e-09
novel_mir_053	1050.83	1267.16	13951.6	3268.11	2.88208	12.2323	33.8865	5.84225e-09	9.97077e-08
novel_mir_015	0	395.223	0	0	-7.94548	7.08483	33.5789	6.84313e-09	1.0949e-07
novel_mir_058	0	0	0	150.415	6.92634	5.73422	32.1259	1.44495e-08	2.17593e-07
novel_mir_055	0	321.883	0	0	-7.65958	6.84398	29.6169	5.26451e-08	7.4873e-07
novel_mir_025	0	0	317.081	0	6.99181	5.53881	29.2045	6.51262e-08	8.77489e-07
novel_mir_082	163.059	167.053	0	0	-7.63377	6.80602	29.0962	6.88735e-08	8.81581e-07
novel_mir_046	1769.49	4449.32	0	1360.57	-2.05935	10.9333	17.9301	2.29167e-05	0.000279366
novel_mir_089	0	146.681	0	0	-6.57551	5.97267	17.4617	2.93156e-05	0.000341128
sly-miR408	839.453	578.574	146.345	150.415	-2.24104	8.85845	16.2712	5.48913e-05	0.000610964
novel_mir_078	60.3923	73.3404	0	0	-6.35137	5.79526	15.3805	8.78922e-05	0.000937517
novel_mir_071	138.902	0	0	0	-6.26675	5.72158	14.5154	0.000139022	0.00142358
sly-miR9479-3p	120.785	118.159	0	13.6741	-3.41686	6.48164	14.2126	0.000163276	0.00160764
novel_mir_060	66.4315	48.8936	0	0	-6.10945	5.61838	13.4308	0.000247523	0.00234688
sly-miR169e-3p	12.0785	73.3404	0	0	-5.8024	5.41027	11.3646	0.000748577	0.00684413
sly-miR166c-5p	6522.37	5011.59	3268.37	895.653	-1.50244	11.9469	9.92412	0.00163127	0.0144002
novel_mir_083	0	65.1914	0	0	-5.47163	5.19268	9.36904	0.0022068	0.0188314
sly-miR397-5p	386.511	224.096	24.3908	123.067	-1.7236	7.79374	8.63973	0.00328911	0.0271617
sly-miR390a-5p	126.824	268.915	97.5634	34.1852	-1.91463	7.27075	8.17444	0.00424847	0.0339878
novel_mir_101	0	676.361	0	1668.24	1.37989	9.29761	8.06574	0.00451101	0.0349945
sly-miR390a-3p	217.412	199.649	24.3908	75.2075	-1.77897	7.306	7.85035	0.0050811	0.0382577
sly-miR477-3p	398.589	1320.13	365.863	287.156	-1.43444	9.28872	7.77026	0.00531134	0.0388487
novel_mir_056	0	48.8936	0	0	-5.08297	4.95574	7.38222	0.00658719	0.0468423
novel_mir_084	1002.51	0	1487.84	950.349	1.28636	9.71546	6.89298	0.0086535	0.0598728
sly-miR396a-3p	16547.5	21737.3	7707.51	8840.3	-1.20912	13.7466	6.76448	0.009299	0.0626459
novel_mir_035	295.922	203.723	365.863	793.097	1.27982	8.74007	6.44451	0.0111296	0.0730558
sly-miR9474-3p	1244.08	1580.89	975.634	314.504	-1.21826	10.0334	6.01144	0.0142134	0.0909658
novel_mir_004	573.727	0	0	1162.3	1.2096	8.87558	5.91459	0.015016	0.0937586
novel_mir_081	0	36.6702	0	0	-4.69614	4.74334	5.76956	0.0163061	0.0993897
sly-miR482b	7295.39	4282.26	1073.2	4204.78	-1.10624	12.0565	5.61604	0.0177968	0.104311
novel_mir_061	2953.18	0	6561.14	0	1.12231	11.1753	5.60312	0.0179285	0.104311
sly-miR397-3p	235.53	224.096	146.345	54.6964	-1.4448	7.51693	5.40218	0.0201116	0.114413
sly-miR319a	1624.55	1800.91	1121.98	533.29	-1.09666	10.3345	5.06829	0.0243675	0.13561
novel_mir_093	0	7908.54	16195.5	0	1.01485	12.5428	4.75944	0.029138	0.158709
sly-miR9476-3p	6.03923	24.4468	0	0	-4.38063	4.59095	4.67613	0.0305845	0.163118
sly-miR171f	72.4708	77.4148	24.3908	20.5111	-1.76628	6.08846	4.53219	0.0332631	0.173783
sly-miR394-5p	217.412	146.681	24.3908	95.7186	-1.28443	7.20941	4.32668	0.0375194	0.192099
sly-miR482e-5p	1823.85	1189.74	609.771	875.142	-0.993797	10.175	4.23363	0.0396305	0.19893
sly-miR164a-3p	344.236	244.468	146.345	123.067	-1.15416	7.88413	4.08268	0.043325	0.213292
sly-miR171e	308.001	85.5638	97.5634	75.2075	-1.21633	7.3185	3.84742	0.0498226	0.240652
