# Supplementary material for: Genome-Wide Characterization of Salt-Responsive miRNAs, circRNAs and Associated ceRNA Networks in Tomatoes
Source: Int J Mol Sci. 2021 Nov 12;22(22):12238. doi: 10.3390/ijms222212238 (PMC8625345; doi:10.3390/ijms222212238)
Supplement: Supplementary file 1 [file ijms-22-12238-s001.zip › Table S3.xlsx]

## Sheet: M82
miRNA_Acc.	Target_Acc.	Expectation	UPE$	miRNA_start	miRNA_end	Target_start	Target_end	miRNA_aligned_fragment	alignment	Target_aligned_fragment	Inhibition	Multiplicity
novel_mir_005	Solyc00g010530.1	0	-1	1	20	18	37	CGGUGGACUGCUCGAGCUGC	::::::::::::::::::::	GCAGCUCGAGCAGUCCACCG	Cleavage	1
novel_mir_005	Solyc00g008580.1	0	-1	1	20	48	67	CGGUGGACUGCUCGAGCUGC	::::::::::::::::::::	GCAGCUCGAGCAGUCCACCG	Cleavage	1
novel_mir_005	Solyc00g011150.1	0	-1	1	20	48	67	CGGUGGACUGCUCGAGCUGC	::::::::::::::::::::	GCAGCUCGAGCAGUCCACCG	Cleavage	1
novel_mir_005	Solyc07g039280.1	0	-1	1	20	224	243	CGGUGGACUGCUCGAGCUGC	::::::::::::::::::::	GCAGCUCGAGCAGUCCACCG	Cleavage	1
novel_mir_005	Solyc00g068970.2	0	-1	1	20	395	414	CGGUGGACUGCUCGAGCUGC	::::::::::::::::::::	GCAGCUCGAGCAGUCCACCG	Cleavage	1
novel_mir_012	Solyc07g062130.3	0	-1	1	24	2859	2882	AAAGUGAGACGAACAAAUUGAAUC	: ::::::::::::::::::::::	GCUUCAAUUUGUUCGUCUCACUUU	Cleavage	1
novel_mir_023	Solyc02g083610.3	0	-1	1	20	517	536	CCUACCGUGGUGGUGACGGC	::::::::::::::::::::	GCCGUCACCACCACGGUAGG	Cleavage	1
novel_mir_042	Solyc12g006510.2	0	-1	1	24	2618	2641	AUAAGUGUGUCUCUGAAAUUUCGG	::::::::::::::::::::::::	CCGAAAUUUCAGAGACACACUUAU	Cleavage	1
novel_mir_055	Solyc07g014640.3	0	-1	1	21	2023	2043	UAGAAUCAAGAAAGAGCUCUC	:::::::::::::::::::::	GAGAGCUCUUUCUUGAUUCUA	Cleavage	1
novel_mir_083	Solyc04g008590.3	0	-1	1	21	395	415	AAUUAAUUGUUCAGCUCUUCC	:::::::::::::::::::::	GGAAGAGCUGAACAAUUAAUU	Cleavage	1
novel_mir_098	Solyc11g065820.2	0	-1	1	21	5365	5385	UAAACGUGGGAACUCUGUUCA	:::::::::::::::::::::	UGAACAGAGUUCCCACGUUUA	Cleavage	1
sly-miR10529	Solyc11g006530.2	0	-1	1	24	2667	2690	AACGAGUGAGACUUGCUCAGUUGG	::::::::::::::::::::::::	CCAACUGAGCAAGUCUCACUCGUU	Cleavage	1
sly-miR160a	Solyc06g075150.3	0	-1	1	21	1544	1564	UGCCUGGCUCCCUGUAUGCCA	::::::::::::::::::::	AGGCAUACAGGGAGCCAGGCA	Cleavage	1
sly-miR160a	Solyc11g069500.2	0	-1	1	21	1837	1857	UGCCUGGCUCCCUGUAUGCCA	::::::::::::::::::::	AGGCAUACAGGGAGCCAGGCA	Cleavage	1
sly-miR168a-5p	Solyc08g005690.1	0	-1	1	21	118	138	UCGCUUGGUGCAGGUCGGGAC	:::::::::::::::::::::	GUCCCGACCUGCACCAAGCGA	Cleavage	1
sly-miR168b-5p	Solyc08g005690.1	0	-1	1	21	118	138	UCGCUUGGUGCAGGUCGGGAC	:::::::::::::::::::::	GUCCCGACCUGCACCAAGCGA	Cleavage	1
sly-miR171d	Solyc08g078800.1	0	-1	1	20	394	413	UUGAGCCGCGCCAAUAUCAC	:::::::::::::::::::	AUGAUAUUGGCGCGGCUCAA	Cleavage	1
sly-miR1917	Solyc02g071710.2	0	-1	1	21	1564	1584	AUUAAUAAAGAGUGCUAAAGU	:.:::::::::::::::::::	AUUUUAGCACUCUUUAUUAAU	Cleavage	1
sly-miR319c-3p	Solyc03g119530.3	0	-1	1	21	2505	2525	UUGGACUGAAGGGAGCUCCUU	::::::::::::::::::::	UAGGAGCUCCCUUCAGUCCAA	Cleavage	1
sly-miR482b	Solyc04g009070.1	0	-1	1	22	211	232	UCUUGCCUACACCGCCCAUGCC	::::::::::::::::::::::	GGCAUGGGCGGUGUAGGCAAGA	Cleavage	1
sly-miR5300	Solyc04g005650.2	0	-1	1	22	355	376	UCCCCAGUCCAGGCAUUCCAAC	::::::::::::::::::::::	GUUGGAAUGCCUGGACUGGGGA	Cleavage	1
sly-miR6024	Solyc01g088430.3	0	-1	1	22	3498	3519	UUUUAGCAAGAGUUGUUUUACC	::::::::::::::::::::::	GGUAAAACAACUCUUGCUAAAA	Cleavage	1
sly-miR9473-5p	Solyc07g008320.3	0	-1	1	21	7941	7961	UGGCUGUAAAUCUAAACUCGU	:::::::::::::::::::::	ACGAGUUUAGAUUUACAGCCA	Cleavage	1
sly-miR9474-3p	Solyc08g078320.3	0	-1	1	22	5385	5406	UUUUGUUCGCAGAUACUACAGU	::::::::::::::::::::::	ACUGUAGUAUCUGCGAACAAAA	Cleavage	1
sly-miR9474-5p	Solyc08g078320.3	0	-1	1	22	5684	5705	UGUAGAAGUCAUGAAUAAAAUG	::::::::::::::::::::::	CAUUUUAUUCAUGACUUCUACA	Cleavage	1
novel_mir_005	Solyc00g012430.1	0.5	-1	1	20	7	26	CGGUGGACUGCUCGAGCUGC	::::::::::.:::::::::	GCAGCUCGAGUAGUCCACCG	Cleavage	1
novel_mir_015	Solyc03g110950.1	0.5	-1	1	21	784	804	CUCUCCCUCAAAGGCUUCUGG	...::::::::::::::::::	UUGGAAGCCUUUGAGGGAGAG	Cleavage	1
novel_mir_015	Solyc01g081080.2	0.5	-1	1	21	588	608	CUCUCCCUCAAAGGCUUCUGG	.::::::::::::::::::	GGGGAAGCCUUUGAGGGAGAG	Cleavage	1
novel_mir_109	Solyc03g122300.2	0.5	-1	1	24	5229	5252	GUAAGGUCUGUGUACAUUCUCCAC	: :::::::::.::::::::::	UGGUAGAAUGUACGCAGACCUUAC	Cleavage	1
sly-miR10532	Solyc11g068765.1	0.5	-1	1	24	1573	1596	AAGUGUGUCUCUGAGAUUUCGGGC	::::::::::::::::::::.:::	GCCCGAAAUCUCAGAGACACGCUU	Cleavage	1
sly-miR10532	Solyc12g006510.2	0.5	-1	1	24	2616	2639	AAGUGUGUCUCUGAGAUUUCGGGC	:.:::::::.::::::::::::::	GUCCGAAAUUUCAGAGACACACUU	Cleavage	1
sly-miR10533	Solyc06g008480.2	0.5	-1	1	22	165	186	UCUUAUGAAUUCUAGGUCUUCU	: :::::::.::::::::::::	ACAAGACCUGGAAUUCAUAAGA	Cleavage	1
sly-miR10533	Solyc06g008770.2	0.5	-1	1	22	1508	1529	UCUUAUGAAUUCUAGGUCUUCU	: :::::::.::::::::::::	ACAAGACCUGGAAUUCAUAAGA	Cleavage	1
sly-miR10533	Solyc06g008450.3	0.5	-1	1	22	1738	1759	UCUUAUGAAUUCUAGGUCUUCU	: :::::::.::::::::::::	ACAAGACCUGGAAUUCAUAAGA	Cleavage	1
sly-miR10533	Solyc06g008800.2	0.5	-1	1	22	1437	1458	UCUUAUGAAUUCUAGGUCUUCU	:::::::.::::::::::::	GCAAGACCUGGAAUUCAUAAGA	Cleavage	1
sly-miR10533	Solyc00g102400.3	0.5	-1	1	22	1270	1291	UCUUAUGAAUUCUAGGUCUUCU	:::::::.::::::::::::	GCAAGACCUGGAAUUCAUAAGA	Cleavage	1
sly-miR10533	Solyc06g008400.2	0.5	-1	1	22	1476	1497	UCUUAUGAAUUCUAGGUCUUCU	:::::::.::::::::::::	GCAAGACCUGGAAUUCAUAAGA	Cleavage	1
sly-miR10533	Solyc06g008790.3	0.5	-1	1	22	1711	1732	UCUUAUGAAUUCUAGGUCUUCU	:::::::.::::::::::::	GCAAGACCUGGAAUUCAUAAGA	Cleavage	1
sly-miR156d-5p	Solyc07g062980.3	0.5	-1	1	20	443	462	UGACAGAAGAGAGUGAGCAC	::::.::::::::::::::	AUGCUUACUCUCUUCUGUCA	Cleavage	1
sly-miR159b	Solyc11g072060.2	0.5	-1	1	21	913	933	UUGGAAAGAAGGGAGCUCUAC	:.::::::::::::::::::	CUGGAGCUCCCUUCUUUCCAA	Cleavage	1
sly-miR160a	Solyc09g007810.3	0.5	-1	1	21	2031	2051	UGCCUGGCUCCCUGUAUGCCA	::::::.::::::::::::::	UGGCAUGCAGGGAGCCAGGCA	Cleavage	1
sly-miR160a	Solyc11g013480.2	0.5	-1	1	21	1447	1467	UGCCUGGCUCCCUGUAUGCCA	:::::.::::::::::::::	GGGCAUGCAGGGAGCCAGGCA	Cleavage	1
sly-miR166a	Solyc12g044410.2	0.5	-1	1	21	1033	1053	UCGGACCAGGCUUCAUUCCCC	::::::::::::::::::.	CUGGAAUGAAGCCUGGUCCGG	Cleavage	1
sly-miR166a	Solyc03g120910.3	0.5	-1	1	21	1219	1239	UCGGACCAGGCUUCAUUCCCC	::::::::::::::::::.	CUGGAAUGAAGCCUGGUCCGG	Cleavage	1
sly-miR166b	Solyc12g044410.2	0.5	-1	1	21	1033	1053	UCGGACCAGGCUUCAUUCCCC	::::::::::::::::::.	CUGGAAUGAAGCCUGGUCCGG	Cleavage	1
sly-miR166b	Solyc03g120910.3	0.5	-1	1	21	1219	1239	UCGGACCAGGCUUCAUUCCCC	::::::::::::::::::.	CUGGAAUGAAGCCUGGUCCGG	Cleavage	1
sly-miR166c-3p	Solyc12g044410.2	0.5	-1	1	21	1033	1053	UCGGACCAGGCUUCAUUCCUC	::::::::::::::::::.	CUGGAAUGAAGCCUGGUCCGG	Cleavage	1
sly-miR166c-3p	Solyc03g120910.3	0.5	-1	1	21	1219	1239	UCGGACCAGGCUUCAUUCCUC	::::::::::::::::::.	CUGGAAUGAAGCCUGGUCCGG	Cleavage	1
sly-miR172d	Solyc03g044300.3	0.5	-1	1	21	1366	1386	GGAAUCUUGAUGAUGCUGCAG	::::::::::::::.::::::	CUGCAGCAUCAUCAGGAUUCC	Cleavage	1
sly-miR172d	Solyc02g093150.3	0.5	-1	1	21	1560	1580	GGAAUCUUGAUGAUGCUGCAG	::::::::::::::.::::::	CUGCAGCAUCAUCAGGAUUCC	Cleavage	1
sly-miR172d	Solyc02g064960.3	0.5	-1	1	21	1764	1784	GGAAUCUUGAUGAUGCUGCAG	::::::::::::::.::::::	CUGCAGCAUCAUCAGGAUUCC	Cleavage	1
sly-miR397-5p	Solyc07g049460.3	0.5	-1	1	20	838	857	AUUGAGUGCAGCGUUGAUGA	:::::::::::::.::::::	UCAUCAACGCUGCGCUCAAU	Cleavage	1
sly-miR482c	Solyc11g006630.1	0.5	-1	1	22	532	553	UCUUGCCAAUACCGCCCAUUCC	:: ::::::::::::::.::::	GGCAUGGGCGGUAUUGGUAAGA	Cleavage	1
sly-miR5303	Solyc03g097670.3	0.5	-1	1	21	6696	6716	UUUUUGAAGAGUUCGAGCAAC	:::::::.::::::::::::	UUUGCUCGGACUCUUCAAAAA	Cleavage	1
sly-miR7981a	Solyc11g068765.1	0.5	-1	1	24	1683	1706	ACCCCUUUUCGGCCUACGUGGCAC	:: .::.:::::::::::::::::	GUAUCAUGUAGGCCGAAAAGGGGU	Cleavage	1
sly-miR7981e	Solyc12g006510.2	0.5	-1	1	24	2616	2639	AAGUGUGUCUCUGAGAUUUCGGAU	.::::::::.::::::::::::::	GUCCGAAAUUUCAGAGACACACUU	Cleavage	1
sly-miR7981e	Solyc11g068765.1	0.5	-1	1	24	1573	1596	AAGUGUGUCUCUGAGAUUUCGGAU	::::::::::::::::::.:::	GCCCGAAAUCUCAGAGACACGCUU	Cleavage	1
sly-miR7981f	Solyc12g006510.2	0.5	-1	1	24	2616	2639	AAGUGUGUCUCUGGAAUUUCGGGC	:.::::::::.:::::::::::::	GUCCGAAAUUUCAGAGACACACUU	Cleavage	1
novel_mir_005	Solyc00g009760.2	1	-1	1	20	119	138	CGGUGGACUGCUCGAGCUGC	:::::::::::::::::::	GCAGCUCGAGCAGUCCACCA	Cleavage	1
novel_mir_005	Solyc03g120870.3	1	-1	1	20	77	96	CGGUGGACUGCUCGAGCUGC	.:::::::::.::::::::	AUAGCUCGAGCGGUCCACCG	Cleavage	1
novel_mir_012	Solyc04g079460.1	1	-1	1	24	426	449	AAAGUGAGACGAACAAAUUGAAUC	: :::::::::::.::::.:::::	GCUUCAAUUUGUUUGUCUUACUUU	Cleavage	1
novel_mir_014	Solyc03g110950.1	1	-1	1	21	785	805	ACUCUCCCUCAAAGGCUUCUG	..::::::::::::::::::	UGGAAGCCUUUGAGGGAGAGA	Cleavage	1
novel_mir_014	Solyc02g082910.3	1	-1	1	21	1445	1465	ACUCUCCCUCAAAGGCUUCUG	::::::.::::::::::.::	AAGAAGCUUUUGAGGGAGGGU	Cleavage	1
novel_mir_014	Solyc01g081080.2	1	-1	1	21	589	609	ACUCUCCCUCAAAGGCUUCUG	.::::::::::::::::::	GGGAAGCCUUUGAGGGAGAGA	Cleavage	1
novel_mir_015	Solyc02g082910.3	1	-1	1	21	1444	1464	CUCUCCCUCAAAGGCUUCUGG	::::::.::::::::::.:	GAAGAAGCUUUUGAGGGAGGG	Cleavage	1
novel_mir_025	Solyc11g007360.1	1	-1	1	21	708	728	GCAUUUUUGAAGAGUUUGAGC	:::::.::::::::::::::.	GCUCAGACUCUUCAAAAAUGU	Cleavage	1
novel_mir_025	Solyc05g008910.3	1	-1	1	21	2356	2376	GCAUUUUUGAAGAGUUUGAGC	.::::::::::::.:::::.	AUUCAAACUCUUCAGAAAUGU	Cleavage	3
novel_mir_034	Solyc06g031710.3	1	-1	1	24	1641	1664	AUGUGUGUCUAUUUGUUCAACUUU	:::::: :::::::::::::::::	AAAGUUCAACAAAUAGACACACAU	Cleavage	2
novel_mir_083	Solyc08g016750.3	1	-1	1	21	441	461	AAUUAAUUGUUCAGCUCUUCC	::::::::::::::::::::	GGAAGAGCUGAACAAUUAAUC	Cleavage	1
novel_mir_083	Solyc06g053830.3	1	-1	1	21	773	793	AAUUAAUUGUUCAGCUCUUCC	:.:::::::.:::::::::	ACAGGAGCUGAGCAAUUAAUU	Cleavage	1
sly-miR156d-5p	Solyc04g045560.3	1	-1	1	20	939	958	UGACAGAAGAGAGUGAGCAC	:::::: :::::::::::::	GUGCUCUCUCUCUUCUGUCA	Cleavage	1
sly-miR156d-5p	Solyc05g015840.3	1	-1	1	20	900	919	UGACAGAAGAGAGUGAGCAC	:::::: :::::::::::::	GUGCUCUCUCUCUUCUGUCA	Cleavage	1
sly-miR156d-5p	Solyc05g012040.3	1	-1	1	20	1459	1478	UGACAGAAGAGAGUGAGCAC	:::::: :::::::::::::	GUGCUCUCUCUCUUCUGUCA	Cleavage	2
sly-miR156d-5p	Solyc12g038520.2	1	-1	1	20	1431	1450	UGACAGAAGAGAGUGAGCAC	:::::: :::::::::::::	GUGCUCUCUCUCUUCUGUCA	Cleavage	1
sly-miR156d-5p	Solyc05g015510.3	1	-1	1	20	2555	2574	UGACAGAAGAGAGUGAGCAC	:::::: :::::::::::::	GUGCUCUCUCUCUUCUGUCA	Cleavage	1
sly-miR156d-5p	Solyc10g078700.2	1	-1	1	20	3614	3633	UGACAGAAGAGAGUGAGCAC	:::::: :::::::::::::	GUGCUCUCUCUCUUCUGUCA	Cleavage	1
sly-miR156d-5p	Solyc07g053810.3	1	-1	1	20	729	748	UGACAGAAGAGAGUGAGCAC	::::: :::::::::::::	UUGCUCUCUCUCUUCUGUCA	Cleavage	1
sly-miR156d-5p	Solyc03g114850.3	1	-1	1	20	1732	1751	UGACAGAAGAGAGUGAGCAC	::::: :::::::::::::	AUGCUCUCUCUCUUCUGUCA	Cleavage	1
sly-miR156e-5p	Solyc07g062980.3	1	-1	1	20	443	462	UGAUAGAAGAGAGUGAGCAC	::::.::::::::::.:::	AUGCUUACUCUCUUCUGUCA	Cleavage	1
sly-miR160a	Solyc10g086130.2	1	-1	1	21	1347	1367	UGCCUGGCUCCCUGUAUGCCA	:::.::.::::::::::::::	UGGUAUGCAGGGAGCCAGGCA	Cleavage	1
sly-miR166a	Solyc02g069830.3	1	-1	1	21	748	768	UCGGACCAGGCUUCAUUCCCC	::.:::::::::::::::.	UUGGGAUGAAGCCUGGUCCGG	Cleavage	1
sly-miR166a	Solyc08g066500.3	1	-1	1	21	1448	1468	UCGGACCAGGCUUCAUUCCCC	::.:::::::::::::::.	CUGGGAUGAAGCCUGGUCCGG	Cleavage	1
sly-miR166a	Solyc02g024070.3	1	-1	1	21	1229	1249	UCGGACCAGGCUUCAUUCCCC	::.:::::::::::::::.	UUGGGAUGAAGCCUGGUCCGG	Cleavage	1
sly-miR166a	Solyc11g069470.2	1	-1	1	21	1605	1625	UCGGACCAGGCUUCAUUCCCC	::.:::::::::::::::.	CUGGGAUGAAGCCUGGUCCGG	Cleavage	2
sly-miR166b	Solyc02g069830.3	1	-1	1	21	748	768	UCGGACCAGGCUUCAUUCCCC	::.:::::::::::::::.	UUGGGAUGAAGCCUGGUCCGG	Cleavage	1
sly-miR166b	Solyc08g066500.3	1	-1	1	21	1448	1468	UCGGACCAGGCUUCAUUCCCC	::.:::::::::::::::.	CUGGGAUGAAGCCUGGUCCGG	Cleavage	1
sly-miR166b	Solyc02g024070.3	1	-1	1	21	1229	1249	UCGGACCAGGCUUCAUUCCCC	::.:::::::::::::::.	UUGGGAUGAAGCCUGGUCCGG	Cleavage	1
sly-miR166b	Solyc11g069470.2	1	-1	1	21	1605	1625	UCGGACCAGGCUUCAUUCCCC	::.:::::::::::::::.	CUGGGAUGAAGCCUGGUCCGG	Cleavage	2
sly-miR166c-3p	Solyc02g069830.3	1	-1	1	21	748	768	UCGGACCAGGCUUCAUUCCUC	::.:::::::::::::::.	UUGGGAUGAAGCCUGGUCCGG	Cleavage	1
sly-miR166c-3p	Solyc08g066500.3	1	-1	1	21	1448	1468	UCGGACCAGGCUUCAUUCCUC	::.:::::::::::::::.	CUGGGAUGAAGCCUGGUCCGG	Cleavage	1
sly-miR166c-3p	Solyc02g024070.3	1	-1	1	21	1229	1249	UCGGACCAGGCUUCAUUCCUC	::.:::::::::::::::.	UUGGGAUGAAGCCUGGUCCGG	Cleavage	1
sly-miR166c-3p	Solyc11g069470.2	1	-1	1	21	1605	1625	UCGGACCAGGCUUCAUUCCUC	::.:::::::::::::::.	CUGGGAUGAAGCCUGGUCCGG	Cleavage	2
sly-miR171d	Solyc01g090950.3	1	-1	1	20	970	989	UUGAGCCGCGCCAAUAUCAC	: ::::::::::::::::::	GGGAUAUUGGCGCGGCUCAA	Cleavage	1
sly-miR172d	Solyc11g072600.2	1	-1	1	21	1274	1294	GGAAUCUUGAUGAUGCUGCAG	::::::::::::::.:::::.	CUGCAGCAUCAUCAGGAUUCU	Cleavage	1
sly-miR172d	Solyc04g049800.3	1	-1	1	21	1106	1126	GGAAUCUUGAUGAUGCUGCAG	::::::::::::::.:::::.	CUGCAGCAUCAUCAGGAUUCU	Cleavage	1
sly-miR172d	Solyc06g075510.3	1	-1	1	21	1348	1368	GGAAUCUUGAUGAUGCUGCAG	: ::::::::::::.:::::.	CGGCAGCAUCAUCAGGAUUCU	Cleavage	1
sly-miR1917	Solyc10g085570.3	1	-1	1	21	2789	2809	AUUAAUAAAGAGUGCUAAAGU	::::.:::.:::::::::::	UCUUUGGCAUUCUUUAUUAAU	Cleavage	1
sly-miR397-5p	Solyc05g043360.2	1	-1	1	20	951	970	AUUGAGUGCAGCGUUGAUGA	: ::::::::::::::::::	UAAUCAACGCUGCACUCAAU	Cleavage	1
sly-miR397-5p	Solyc10g076830.2	1	-1	1	20	1015	1034	AUUGAGUGCAGCGUUGAUGA	: ::::::::::::::::::	UAAUCAACGCUGCACUCAAU	Cleavage	1
sly-miR397-5p	Solyc06g082260.3	1	-1	1	20	720	739	AUUGAGUGCAGCGUUGAUGA	: ::::::::::::::::::	UGAUCAACGCUGCACUCAAU	Cleavage	1
sly-miR482a	Solyc11g008140.2	1	-1	1	22	1224	1245	UUUCCAAUUCCACCCAUUCCUA	:::.::::::::::::::.:	GUGGAGUGGGUGGAAUUGGAGA	Cleavage	1
sly-miR482b	Solyc02g036270.3	1	-1	1	22	681	702	UCUUGCCUACACCGCCCAUGCC	::.:::::.::::::::.::::	GGUAUGGGUGGUGUAGGUAAGA	Cleavage	1
sly-miR482c	Solyc07g049700.1	1	-1	1	22	544	565	UCUUGCCAAUACCGCCCAUUCC	:: :::::.::::::::.::::	GGUAUGGGUGGUAUUGGUAAGA	Cleavage	1
sly-miR482d-3p	Solyc06g005410.3	1	-1	1	22	592	613	UUUCCUAUUCCACCCAUGCCAA	::::::: ::::::::::::::	UUGGCAUUGGUGGAAUAGGAAA	Cleavage	2
sly-miR482d-3p	Solyc06g005410.3	1	-1	1	22	1639	1660	UUUCCUAUUCCACCCAUGCCAA	:::::: ::::::::::::::	AUGGCAUUGGUGGAAUAGGAAA	Cleavage	2
sly-miR5303	Solyc01g094210.2	1	-1	1	21	1076	1096	UUUUUGAAGAGUUCGAGCAAC	::::::::::.:.::::::::	GUUGCUCGAAUUUUUCAAAAA	Cleavage	1
sly-miR5303	Solyc10g006640.3	1	-1	1	21	1483	1503	UUUUUGAAGAGUUCGAGCAAC	::::.:.::::::::::::::	GUUGUUUGAACUCUUCAAAAA	Cleavage	1
sly-miR5303	Solyc11g012890.2	1	-1	1	21	2700	2720	UUUUUGAAGAGUUCGAGCAAC	::::::::.::::::::.:::	GUUGCUCGGACUCUUCAGAAA	Cleavage	1
sly-miR5303	Solyc10g085210.2	1	-1	1	21	968	988	UUUUUGAAGAGUUCGAGCAAC	:::.:::::.::::::::::	CUUGUUCGAAUUCUUCAAAAA	Cleavage	2
sly-miR5303	Solyc11g066940.2	1	-1	1	21	1067	1087	UUUUUGAAGAGUUCGAGCAAC	:::::::.::::::.:::::	CUUGCUCGGACUCUUUAAAAA	Cleavage	2
sly-miR6022	Solyc01g005720.3	1	-1	1	21	511	531	UGGAAGGGAGAAUAUCCAGGA	::::::::::::::::::::	UCCUGGAUAUUCUCCCUUCCU	Cleavage	1
sly-miR6022	Solyc01g005870.2	1	-1	1	21	1186	1206	UGGAAGGGAGAAUAUCCAGGA	::::::::::::::::::::	UCCUGGAUAUUCUCCCUUCCU	Cleavage	2
sly-miR6022	Solyc01g006550.3	1	-1	1	21	1196	1216	UGGAAGGGAGAAUAUCCAGGA	::::::::::::::::::::	UCCUGGAUAUUCUCCCUUCCU	Cleavage	1
sly-miR6022	Solyc01g005730.3	1	-1	1	21	1190	1210	UGGAAGGGAGAAUAUCCAGGA	::::::::::::::::::::	UCCUGGAUAUUCUCCCUUCCU	Cleavage	1
sly-miR6022	Solyc01g005760.3	1	-1	1	21	1243	1263	UGGAAGGGAGAAUAUCCAGGA	::::::::::::::::::::	UCCUGGAUAUUCUCCCUUCCU	Cleavage	1
sly-miR6024	Solyc05g008070.3	1	-1	1	22	547	568	UUUUAGCAAGAGUUGUUUUACC	:::::.:::::::::::::.::	GGUAAGACAACUCUUGCUAGAA	Cleavage	1
sly-miR6024	Solyc10g051050.2	1	-1	1	22	944	965	UUUUAGCAAGAGUUGUUUUACC	:::::.:::::::::::::.::	GGUAAGACAACUCUUGCUAGAA	Cleavage	1
sly-miR6024	Solyc10g008230.2	1	-1	1	22	565	586	UUUUAGCAAGAGUUGUUUUACC	:: :::::.::::::::::.::	GGCAAAACGACUCUUGCUAGAA	Cleavage	1
sly-miR6024	Solyc10g008240.3	1	-1	1	22	511	532	UUUUAGCAAGAGUUGUUUUACC	:: :::::.::::::::::.::	GGCAAAACGACUCUUGCUAGAA	Cleavage	1
novel_mir_001	Solyc10g006270.3	1.5	-1	1	23	706	728	AGGAAAAGAAACUUACAAGGAUU	.:.::::: .::::::::::::	UGUUCUUGUUGGUUUCUUUUCCU	Cleavage	1
novel_mir_025	Solyc01g006520.3	1.5	-1	1	21	2650	2670	GCAUUUUUGAAGAGUUUGAGC	:::::.:::::::.::::::.	GCUCAGACUCUUCGAAAAUGU	Cleavage	1
novel_mir_025	Solyc04g009710.2	1.5	-1	1	21	682	702	GCAUUUUUGAAGAGUUUGAGC	:.:::.:::::::::::.::.	GUUCAGACUCUUCAAAAGUGU	Cleavage	1
novel_mir_025	Solyc05g008910.3	1.5	-1	1	21	2446	2466	GCAUUUUUGAAGAGUUUGAGC	:.:::.::::::::.:::::.	GUUCAGACUCUUCAGAAAUGU	Cleavage	3
novel_mir_025	Solyc05g056400.3	1.5	-1	1	21	1746	1766	GCAUUUUUGAAGAGUUUGAGC	:.::::::::::..::::::.	GUUCAAACUCUUUGAAAAUGU	Cleavage	1
novel_mir_033	Solyc04g054170.3	1.5	-1	1	21	1364	1384	AGCUGCUGACCUAUGGAUUCC	::::: :::::::.::::::	UGAAUCAAUAGGUCGGCAGCU	Cleavage	1
novel_mir_037	Solyc06g011570.3	1.5	-1	1	24	3334	3357	CCAGGAUUUGAACUUAAUGAGUUC	.: ::::::::::::::::	CAUUAUAGUAAGUUCAAAUCCUGG	Cleavage	1
novel_mir_038	Solyc05g012080.3	1.5	-1	1	24	608	631	UUUUCGGUCUAUGUAGCACUAUGU	:.:: :::: ::::::::.:::::	AUAUUGUGCAACAUAGACUGAAAA	Cleavage	1
novel_mir_042	Solyc11g068765.1	1.5	-1	1	24	1575	1598	AUAAGUGUGUCUCUGAAAUUUCGG	::::::: ::::::::::.:::::	CCGAAAUCUCAGAGACACGCUUAU	Cleavage	1
novel_mir_057	Solyc07g053020.2	1.5	-1	1	24	3308	3331	AGUGGACAAGUAAAGGUGGAUGGA	:::.:.::..::::::::::::::	UCCGUUCAUUUUUACUUGUCCACU	Cleavage	1
novel_mir_057	Solyc03g095240.3	1.5	-1	1	24	2786	2809	AGUGGACAAGUAAAGGUGGAUGGA	::..:.:::.::::::::::::.:	UCUGUUCACUUUUACUUGUCCAUU	Cleavage	1
novel_mir_058	Solyc08g066820.3	1.5	-1	1	24	405	428	AUAUUCAGUAUUUGGGCUGUUGGU	:..:.:::::::::::::::	UUAUAUGGUCCAAAUACUGAAUAU	Cleavage	1
novel_mir_070	Solyc12g006510.2	1.5	-1	1	24	2618	2641	ACAAGUGUGUCUCUGAAAUUUCGA	::::::::::::::::::::: :	CCGAAAUUUCAGAGACACACUUAU	Cleavage	1
novel_mir_072	Solyc03g051785.1	1.5	-1	1	24	1739	1762	AUCAGAAAACUCUGUCCUCUCAGC	:.::..:::::::::::::	AUAAUGGGGGUAGAGUUUUCUGAU	Cleavage	1
novel_mir_078	Solyc11g012420.2	1.5	-1	1	24	1332	1355	AAGAAAAUAAAGACUUCACAGACU	::::::.:::::::::::	GAUUAUUGAAGUUUUUAUUUUCUU	Cleavage	1
novel_mir_079	Solyc09g007410.3	1.5	-1	1	24	1899	1922	AACAACAUACUUACUGAAAUGCCA	::: :::::: ::.::::::::::	UGGGAUUUCACUAGGUAUGUUGUU	Cleavage	1
novel_mir_079	Solyc07g053980.3	1.5	-1	1	24	3149	3172	AACAACAUACUUACUGAAAUGCCA	:: :: ::::::.:::::::::::	UGACAGUUCAGUGAGUAUGUUGUU	Cleavage	1
novel_mir_079	Solyc09g082370.3	1.5	-1	1	24	1588	1611	AACAACAUACUUACUGAAAUGCCA	.::::::::::::::: ::::	UUCUAUUUCAGUAAGUAUGAUGUU	Cleavage	1
novel_mir_081	Solyc04g071137.1	1.5	-1	1	21	444	464	AUGUGUGAAUUCAGAAUUUAG	:::::::::::::..:.::	UGAAAUUCUGAAUUCGUAUAU	Cleavage	1
novel_mir_092	Solyc11g027760.1	1.5	-1	1	23	201	223	CGGGCUUGGCAGAAUCAGCGGGG	:::::::::::::::.::::::	CCCCGCUGAUUCUGCUAAGCCCA	Cleavage	1
novel_mir_092	Solyc11g027670.1	1.5	-1	1	23	156	178	CGGGCUUGGCAGAAUCAGCGGGG	:::: ::::::::::.:::::::	CCCCCCUGAUUCUGCUAAGCCCG	Cleavage	1
novel_mir_109	Solyc11g005760.2	1.5	-1	1	24	342	365	GUAAGGUCUGUGUACAUUCUCCAC	::::.::::::::::..::::	CGAGAGAGUGUACACAGAUUUUAC	Cleavage	1
novel_mir_109	Solyc01g008790.3	1.5	-1	1	24	5307	5330	GUAAGGUCUGUGUACAUUCUCCAC	: : :::.::::..::::::::::	GGGUAGAGUGUAUGCAGACCUUAC	Cleavage	1
novel_mir_109	Solyc11g071960.2	1.5	-1	1	24	1516	1539	GUAAGGUCUGUGUACAUUCUCCAC	: ::::::::::::::: ::::	AGGUAGAAUGUACACAGACGUUAC	Cleavage	1
novel_mir_109	Solyc04g054290.2	1.5	-1	1	24	2674	2697	GUAAGGUCUGUGUACAUUCUCCAC	:::.::::..::::::::::	GGAUAGAGUGUAUGCAGACCUUAC	Cleavage	1
novel_mir_109	Solyc03g082660.3	1.5	-1	1	24	3172	3195	GUAAGGUCUGUGUACAUUCUCCAC	: :::: :::::::::.:::::	AGGUAGAACGUACACAGAUCUUAC	Cleavage	1
sly-miR10534	Solyc08g062920.3	1.5	-1	1	21	39	59	CAAAAUACCCUUGUCAUCCAA	:::::::::: :::::::::	GUGGAUGACAAUGGUAUUUUG	Translation	1
sly-miR156a	Solyc04g045560.3	1.5	-1	1	21	939	959	UUGACAGAAGAUAGAGAGCAC	::::::::: :::::::::::	GUGCUCUCUCUCUUCUGUCAA	Cleavage	1
sly-miR156a	Solyc05g015510.3	1.5	-1	1	21	2555	2575	UUGACAGAAGAUAGAGAGCAC	::::::::: :::::::::::	GUGCUCUCUCUCUUCUGUCAA	Cleavage	1
sly-miR156a	Solyc10g078700.2	1.5	-1	1	21	3614	3634	UUGACAGAAGAUAGAGAGCAC	::::::::: :::::::::::	GUGCUCUCUCUCUUCUGUCAA	Cleavage	1
sly-miR156a	Solyc11g005660.2	1.5	-1	1	21	295	315	UUGACAGAAGAUAGAGAGCAC	:::.:.::::::::::.::	CAGCUUUUUAUCUUCUGUUAA	Cleavage	1
sly-miR156b	Solyc04g045560.3	1.5	-1	1	21	939	959	UUGACAGAAGAUAGAGAGCAC	::::::::: :::::::::::	GUGCUCUCUCUCUUCUGUCAA	Cleavage	1
sly-miR156b	Solyc05g015510.3	1.5	-1	1	21	2555	2575	UUGACAGAAGAUAGAGAGCAC	::::::::: :::::::::::	GUGCUCUCUCUCUUCUGUCAA	Cleavage	1
sly-miR156b	Solyc10g078700.2	1.5	-1	1	21	3614	3634	UUGACAGAAGAUAGAGAGCAC	::::::::: :::::::::::	GUGCUCUCUCUCUUCUGUCAA	Cleavage	1
sly-miR156b	Solyc11g005660.2	1.5	-1	1	21	295	315	UUGACAGAAGAUAGAGAGCAC	:::.:.::::::::::.::	CAGCUUUUUAUCUUCUGUUAA	Cleavage	1
sly-miR156c	Solyc04g045560.3	1.5	-1	1	21	939	959	UUGACAGAAGAUAGAGAGCAC	::::::::: :::::::::::	GUGCUCUCUCUCUUCUGUCAA	Cleavage	1
sly-miR156c	Solyc05g015510.3	1.5	-1	1	21	2555	2575	UUGACAGAAGAUAGAGAGCAC	::::::::: :::::::::::	GUGCUCUCUCUCUUCUGUCAA	Cleavage	1
sly-miR156c	Solyc10g078700.2	1.5	-1	1	21	3614	3634	UUGACAGAAGAUAGAGAGCAC	::::::::: :::::::::::	GUGCUCUCUCUCUUCUGUCAA	Cleavage	1
sly-miR156c	Solyc11g005660.2	1.5	-1	1	21	295	315	UUGACAGAAGAUAGAGAGCAC	:::.:.::::::::::.::	CAGCUUUUUAUCUUCUGUUAA	Cleavage	1
sly-miR156d-3p	Solyc05g054365.1	1.5	-1	1	22	646	667	GCUCACUGCUCUAUCUGUCACC	: :::::.::::::.:::.::	AGAGACAGGUAGAGCGGUGGGC	Cleavage	1
sly-miR156e-5p	Solyc04g045560.3	1.5	-1	1	20	939	958	UGAUAGAAGAGAGUGAGCAC	:::::: :::::::::.:::	GUGCUCUCUCUCUUCUGUCA	Cleavage	1
sly-miR156e-5p	Solyc05g015840.3	1.5	-1	1	20	900	919	UGAUAGAAGAGAGUGAGCAC	:::::: :::::::::.:::	GUGCUCUCUCUCUUCUGUCA	Cleavage	1
sly-miR156e-5p	Solyc05g012040.3	1.5	-1	1	20	1459	1478	UGAUAGAAGAGAGUGAGCAC	:::::: :::::::::.:::	GUGCUCUCUCUCUUCUGUCA	Cleavage	2
sly-miR156e-5p	Solyc12g038520.2	1.5	-1	1	20	1431	1450	UGAUAGAAGAGAGUGAGCAC	:::::: :::::::::.:::	GUGCUCUCUCUCUUCUGUCA	Cleavage	1
sly-miR156e-5p	Solyc05g015510.3	1.5	-1	1	20	2555	2574	UGAUAGAAGAGAGUGAGCAC	:::::: :::::::::.:::	GUGCUCUCUCUCUUCUGUCA	Cleavage	1
sly-miR156e-5p	Solyc10g078700.2	1.5	-1	1	20	3614	3633	UGAUAGAAGAGAGUGAGCAC	:::::: :::::::::.:::	GUGCUCUCUCUCUUCUGUCA	Cleavage	1
sly-miR156e-5p	Solyc07g053810.3	1.5	-1	1	20	729	748	UGAUAGAAGAGAGUGAGCAC	::::: :::::::::.:::	UUGCUCUCUCUCUUCUGUCA	Cleavage	1
sly-miR156e-5p	Solyc03g114850.3	1.5	-1	1	20	1732	1751	UGAUAGAAGAGAGUGAGCAC	::::: :::::::::.:::	AUGCUCUCUCUCUUCUGUCA	Cleavage	1
sly-miR159	Solyc01g009070.3	1.5	-1	1	21	1836	1856	UUUGGAUUGAAGGGAGCUCUA	:.:::::::::::: ::::::	UGGAGCUCCCUUCACUCCAAA	Cleavage	1
sly-miR159	Solyc03g119530.3	1.5	-1	1	21	2506	2526	UUUGGAUUGAAGGGAGCUCUA	.::::::::::::.:::::	AGGAGCUCCCUUCAGUCCAAU	Cleavage	1
sly-miR159	Solyc06g073640.3	1.5	-1	1	21	1758	1778	UUUGGAUUGAAGGGAGCUCUA	: :::::::::::: ::::::	UCGAGCUCCCUUCACUCCAAA	Cleavage	1
sly-miR172d	Solyc09g007260.3	1.5	-1	1	21	1624	1644	GGAAUCUUGAUGAUGCUGCAG	::::::::::::::.:::::	CUGCAGCAUCAUCAGGAUUCG	Cleavage	1
sly-miR172d	Solyc10g084340.2	1.5	-1	1	21	2182	2202	GGAAUCUUGAUGAUGCUGCAG	::::::::::::::.:::::	CUGCAGCAUCAUCAGGAUUCG	Cleavage	1
sly-miR1917	Solyc09g009090.3	1.5	-1	1	21	2728	2748	AUUAAUAAAGAGUGCUAAAGU	:::.:::.:::::.:::::	UAUUUGGCAUUCUUUGUUAAU	Cleavage	1
sly-miR319c-3p	Solyc01g009070.3	1.5	-1	1	21	1835	1855	UUGGACUGAAGGGAGCUCCUU	::::::::::::: :::::	CUGGAGCUCCCUUCACUCCAA	Cleavage	1
sly-miR319c-5p	Solyc08g080200.3	1.5	-1	1	21	4139	4159	AGAGCUUCCUUCAGCCCACUC	::: :.:::::::::::::	CUGUGUGUUGAAGGAAGCUCU	Cleavage	1
sly-miR395a	Solyc11g066140.2	1.5	-1	1	22	2828	2849	CUGAAGUGUUUGGGGGAACUCC	::::::.::::::::::::	AAAGUUCCUCCAAACACUUCAA	Cleavage	1
sly-miR395a	Solyc04g054730.3	1.5	-1	1	22	261	282	CUGAAGUGUUUGGGGGAACUCC	: ::::.:::::::::::::	UGUGUUCUCCCAAACACUUCAA	Cleavage	2
sly-miR395b	Solyc11g066140.2	1.5	-1	1	22	2828	2849	CUGAAGUGUUUGGGGGAACUCC	::::::.::::::::::::	AAAGUUCCUCCAAACACUUCAA	Cleavage	1
sly-miR395b	Solyc04g054730.3	1.5	-1	1	22	261	282	CUGAAGUGUUUGGGGGAACUCC	: ::::.:::::::::::::	UGUGUUCUCCCAAACACUUCAA	Cleavage	2
sly-miR397-5p	Solyc02g062650.3	1.5	-1	1	20	970	989	AUUGAGUGCAGCGUUGAUGA	:..::::.::::::::::::	UUGUCAAUGCUGCACUCAAU	Cleavage	1
sly-miR397-5p	Solyc09g011045.1	1.5	-1	1	20	727	746	AUUGAGUGCAGCGUUGAUGA	: ::::::::::::::.:::	UGAUCAACGCUGCACUUAAU	Cleavage	1
sly-miR397-5p	Solyc09g010993.1	1.5	-1	1	20	1196	1215	AUUGAGUGCAGCGUUGAUGA	: ::::::::::::::.:::	UGAUCAACGCUGCACUUAAU	Cleavage	1
sly-miR397-5p	Solyc06g076330.3	1.5	-1	1	20	2613	2632	AUUGAGUGCAGCGUUGAUGA	: :::::.::::::::::::	UAAUCAAUGCUGCACUCAAU	Cleavage	1
sly-miR403-3p	Solyc02g069260.3	1.5	-1	1	21	3356	3376	CUAGAUUCACGCACAAGCUCG	:::.:::::::::::::::	GGAGUUUGUGCGUGAAUCUAA	Cleavage	1
sly-miR482b	Solyc11g065780.2	1.5	-1	1	22	786	807	UCUUGCCUACACCGCCCAUGCC	::.::::: ::::::::.::::	GGUAUGGGGGGUGUAGGUAAGA	Cleavage	1
sly-miR482c	Solyc01g067165.1	1.5	-1	1	22	529	550	UCUUGCCAAUACCGCCCAUUCC	:: :::::.:::.::::.::::	GGUAUGGGUGGUGUUGGUAAGA	Cleavage	1
sly-miR482c	Solyc10g054990.2	1.5	-1	1	22	520	541	UCUUGCCAAUACCGCCCAUUCC	:: :::::.:::.::::.::::	GGUAUGGGUGGUGUUGGUAAGA	Cleavage	1
sly-miR482c	Solyc10g054940.1	1.5	-1	1	22	46	67	UCUUGCCAAUACCGCCCAUUCC	:: :::::.:::.::::.::::	GGUAUGGGUGGUGUUGGUAAGA	Cleavage	1
sly-miR482c	Solyc10g055170.1	1.5	-1	1	22	46	67	UCUUGCCAAUACCGCCCAUUCC	:: :::::.:::.::::.::::	GGUAUGGGUGGUGUUGGUAAGA	Cleavage	1
sly-miR482c	Solyc10g054970.1	1.5	-1	1	22	538	559	UCUUGCCAAUACCGCCCAUUCC	: :::::.:::.::::.::::	UGUAUGGGUGGUGUUGGUAAGA	Cleavage	1
sly-miR5303	Solyc10g085210.2	1.5	-1	1	21	1029	1049	UUUUUGAAGAGUUCGAGCAAC	::::.:.::::::::.:::::	GUUGUUUGAACUCUUUAAAAA	Cleavage	2
sly-miR5303	Solyc11g007360.1	1.5	-1	1	21	705	725	UUUUUGAAGAGUUCGAGCAAC	::::::: .::::::::::::	GUUGCUCAGACUCUUCAAAAA	Cleavage	1
sly-miR5303	Solyc11g066260.2	1.5	-1	1	21	2196	2216	UUUUUGAAGAGUUCGAGCAAC	::::::: .::::::::::::	GUUGCUCCGACUCUUCAAAAA	Cleavage	1
sly-miR5303	Solyc07g018290.3	1.5	-1	1	21	1547	1567	UUUUUGAAGAGUUCGAGCAAC	:: ::::::.::::::::::	AUUACUCGAAUUCUUCAAAAA	Cleavage	1
sly-miR5303	Solyc12g096370.2	1.5	-1	1	21	2802	2822	UUUUUGAAGAGUUCGAGCAAC	: ::::.:.:::::::.::::	GCUGCUUGGACUCUUCGAAAA	Cleavage	1
sly-miR6022	Solyc01g008410.2	1.5	-1	1	21	943	963	UGGAAGGGAGAAUAUCCAGGA	::::::::::::::::: :::	UCCUGGAUAUUCUCCCUCCCA	Cleavage	1
sly-miR6024	Solyc11g069020.2	1.5	-1	1	22	514	535	UUUUAGCAAGAGUUGUUUUACC	:::::::: :::::::::::.:	GGUAAAACCACUCUUGCUAAGA	Cleavage	1
sly-miR6024	Solyc06g062440.3	1.5	-1	1	22	610	631	UUUUAGCAAGAGUUGUUUUACC	:: ::::: ::::::::::.::	GGAAAAACCACUCUUGCUAGAA	Cleavage	1
sly-miR6024	Solyc03g046470.3	1.5	-1	1	22	2658	2679	UUUUAGCAAGAGUUGUUUUACC	:.::::::::::::::::	GAAAGAACAACUCUUGCUAAAC	Cleavage	1
sly-miR6024	Solyc07g063240.3	1.5	-1	1	22	1685	1706	UUUUAGCAAGAGUUGUUUUACC	: ::::..:::.:::::::::	CGGAAAAUGACUUUUGCUAAAA	Cleavage	1
sly-miR6024	Solyc07g065080.4	1.5	-1	1	22	1043	1064	UUUUAGCAAGAGUUGUUUUACC	:.:: ::::::::::::::	UCCAGAAAAACUCUUGCUAAAA	Cleavage	1
sly-miR6026	Solyc11g008530.2	1.5	-1	1	22	94	115	UUCUUGGCUAGAGUUGUAUUGC	::::: :::::::::.::::::	GCAAUUCAACUCUAGUCAAGAA	Cleavage	1
sly-miR6026	Solyc02g070260.3	1.5	-1	1	22	1364	1385	UUCUUGGCUAGAGUUGUAUUGC	.::::..:::::::.::::::	AUAAUAUGACUCUAGUCAAGAA	Cleavage	2
sly-miR9472-5p	Solyc02g085400.3	1.5	-1	1	21	954	974	UUUCAGUAGACGUUGUGAAUA	:::.::::::.:::::.::	GCUUCGCAACGUUUACUGGAA	Cleavage	1
sly-miR9477-3p	Solyc03g082350.2	1.5	-1	1	24	64	87	UUGGGAAAGGGAACAACUGAUAGU	:.: :: :::::.::::::::::	AUUCCCAAUUGUUUCCUUUCCCAA	Cleavage	1
novel_mir_001	Solyc02g072130.3	2	-1	1	23	1777	1799	AGGAAAAGAAACUUACAAGGAUU	:: ..::::::::::.::::..:	AAAUUUUGUAAGUUUUUUUUUUU	Cleavage	1
novel_mir_001	Solyc12g094470.2	2	-1	1	23	1770	1792	AGGAAAAGAAACUUACAAGGAUU	:: . :::::::::::::::..:	AACUAUUGUAAGUUUCUUUUUUU	Cleavage	1
novel_mir_007	Solyc10g047650.2	2	-1	1	24	496	519	AAUCUUGGAAUGUUUUGCUUUGGU	:: : .:::.::::::::::::	UGCACACUAAAGCAUUCCAAGAUU	Cleavage	1
novel_mir_007	Solyc10g047643.1	2	-1	1	24	1795	1818	AAUCUUGGAAUGUUUUGCUUUGGU	:: : .:::.::::::::::::	UGCACACUAAAGCAUUCCAAGAUU	Cleavage	1
novel_mir_007	Solyc01g103070.2	2	-1	1	24	62	85	AAUCUUGGAAUGUUUUGCUUUGGU	.:::::::.: :::::::::	AAGUGAGCAAAAUAAUCCAAGAUU	Translation	1
novel_mir_008	Solyc09g098590.3	2	-1	1	24	5705	5728	AGUAAAUUGUCAUGUUGGACGUGU	:..:::::::::::::::	CUGGAGCUGACAUGACAAUUUACU	Cleavage	1
novel_mir_012	Solyc03g121870.3	2	-1	1	24	934	957	AAAGUGAGACGAACAAAUUGAAUC	::: :: ::::::::.:.:::::	GAUGGAACUUGUUCGUUUUACUUU	Cleavage	1
novel_mir_012	Solyc05g007940.3	2	-1	1	24	964	987	AAAGUGAGACGAACAAAUUGAAUC	: :::::::::::.:...:::	CUCUAAAUUUGUUCGUUUUGUUUU	Cleavage	1
novel_mir_012	Solyc08g074350.2	2	-1	1	24	1357	1380	AAAGUGAGACGAACAAAUUGAAUC	: .::::: ::.::::.:::::	CUUAUAAUUUAUUUGUCUUACUUU	Cleavage	1
novel_mir_017	Solyc09g015240.1	2	-1	1	23	479	501	CGUGUAUUUUGUUAUGUAGGACA	::::::::::::..::..:::	ACUCCUACAUAACAGGAUGUACG	Cleavage	1
novel_mir_025	Solyc11g072380.2	2	-1	1	21	2185	2205	GCAUUUUUGAAGAGUUUGAGC	::::.::.:.::::::::::.	GCUCGAAUUUUUCAAAAAUGU	Cleavage	1
novel_mir_025	Solyc04g051870.2	2	-1	1	21	1883	1903	GCAUUUUUGAAGAGUUUGAGC	::::. :::.:::::::::::	GCUCGUACUUUUCAAAAAUGC	Cleavage	1
novel_mir_025	Solyc11g066260.2	2	-1	1	21	2199	2219	GCAUUUUUGAAGAGUUUGAGC	:::: .::::::::::::::.	GCUCCGACUCUUCAAAAAUGU	Cleavage	1
novel_mir_025	Solyc12g099515.1	2	-1	1	21	3356	3376	GCAUUUUUGAAGAGUUUGAGC	::::. :::::::.:::::	AGUCAAGGUCUUCAAGAAUGC	Cleavage	1
novel_mir_031	Solyc12g056855.1	2	-1	1	22	1248	1269	CGUGAUAUUGGUUUGGCUCACU	:::::::::.::::::: :	AUCGAGCCAAACUAAUAUCAGG	Cleavage	1
novel_mir_034	Solyc04g026030.3	2	-1	1	24	501	524	AUGUGUGUCUAUUUGUUCAACUUU	::::::::.:::::::.:..:	UCUGUUGAACAGAUAGACAUAUGU	Cleavage	1
novel_mir_037	Solyc01g006970.3	2	-1	1	24	3119	3142	CCAGGAUUUGAACUUAAUGAGUUC	.::::.::.::::.:::::.:::	AGACUCGUUGAGUUUAAAUCUUGG	Cleavage	1
novel_mir_037	Solyc08g083100.2	2	-1	1	24	2209	2232	CCAGGAUUUGAACUUAAUGAGUUC	:::: ::: ::::::::::::::	GAACACAUAAAGUUCAAAUCCUGA	Cleavage	1
novel_mir_037	Solyc03g065205.1	2	-1	1	24	13	36	CCAGGAUUUGAACUUAAUGAGUUC	:.:: ::::.:::.:::::::::	GGACCAAUUAGGUUUAAAUCCUGG	Cleavage	1
novel_mir_051	Solyc02g088710.3	2	-1	1	22	353	374	GAAUUGGCUGCUGGAUUUGAGU	:::::::::::::. ::::	GUGCAAAUCCAGCAGCUCAUUC	Cleavage	1
novel_mir_051	Solyc07g007370.3	2	-1	1	22	1287	1308	GAAUUGGCUGCUGGAUUUGAGU	::::::::: :::.:::::	UGACAAAUCCAGAAGCUAAUUC	Translation	1
novel_mir_053	Solyc05g014250.3	2	-1	1	19	1767	1785	CGAGUCUGACAUGUGUGCA	::.:.::::::::::.:.:	UGUAUACAUGUCAGAUUUG	Cleavage	2
novel_mir_055	Solyc10g007420.4	2	-1	1	21	892	912	UAGAAUCAAGAAAGAGCUCUC	::.::::::::::::::.:	AAGGGCUCUUUCUUGAUUUUU	Cleavage	1
novel_mir_055	Solyc04g077480.3	2	-1	1	21	1443	1463	UAGAAUCAAGAAAGAGCUCUC	:::.: :::.:::::::::	UUGAGUUGUUUUUUGAUUCUA	Cleavage	1
novel_mir_057	Solyc01g010240.3	2	-1	1	24	141	164	AGUGGACAAGUAAAGGUGGAUGGA	::::::.::::.::::.::.:	UAAAUCCACUUUUAUUUGUUCAUU	Cleavage	1
novel_mir_057	Solyc08g069140.3	2	-1	1	19	1	19	AGUGGACAAGUAAAGGUGG	:.:.::::::::::.::.:	CUAUCUUUACUUGUUCAUU	Cleavage	2
novel_mir_057	Solyc12g044580.2	2	-1	1	24	159	182	AGUGGACAAGUAAAGGUGGAUGGA	: ::::.::::::::::::.	GAAAACCACUUUUACUUGUCCAUA	Cleavage	1
novel_mir_061	Solyc03g025300.1	2	-1	1	24	24	47	AUUGAUCUCCUUAUAUGAACUUGG	:::: :::::::::::::::::	CCAAAAUCAUAUAAGGAGAUCAAA	Cleavage	1
novel_mir_061	Solyc04g054180.3	2	-1	1	24	1765	1788	AUUGAUCUCCUUAUAUGAACUUGG	:: ::.::::..::.:::::::	ACAUCUUUAUAUGGGGGGAUCAAU	Cleavage	1
novel_mir_069	Solyc12g088920.2	2	-1	1	24	271	294	UUUGUUGGUGCAACUGGCAUUCUC	::::: :::.:.:::::::	UGUUUUGCCACUUGUAUCAACAAA	Cleavage	1
novel_mir_069	Solyc10g084760.2	2	-1	1	24	4235	4258	UUUGUUGGUGCAACUGGCAUUCUC	: .::::::::::::::.:	AGGCUUCUCAGUUGCACCAACAGA	Cleavage	1
novel_mir_070	Solyc05g009350.3	2	-1	1	24	1545	1568	ACAAGUGUGUCUCUGAAAUUUCGA	: :: .:::: ::::::::.::::	UGGAUGUUUCUGAGACACAUUUGU	Cleavage	1
novel_mir_071	Solyc01g096690.2	2	-1	1	22	1489	1510	UUGCUGCCGACUCAUUCAUCCA	::::::. :::::.::::::::	UGGAUGGUUGAGUUGGCAGCAA	Cleavage	1
novel_mir_072	Solyc10g084540.2	2	-1	1	24	1047	1070	AUCAGAAAACUCUGUCCUCUCAGC	: : ::.::::::: :::::::::	GGUCAGGGGACAGAUUUUUCUGAU	Translation	1
novel_mir_073	Solyc03g044210.3	2	-1	1	24	2	25	AUGUAAGGAUAUGACACAUGAGCC	: ::: ::::::::::.::.:::	UGGUCAGGUGUCAUAUCUUUGCAU	Cleavage	1
novel_mir_073	Solyc11g012880.2	2	-1	1	24	21	44	AUGUAAGGAUAUGACACAUGAGCC	: :::::::.::::::.::	GGAAGACGUGUCAUGUCCUUAUAU	Cleavage	1
novel_mir_079	Solyc05g056400.3	2	-1	1	24	5823	5846	AACAACAUACUUACUGAAAUGCCA	::: :::::: :..::::::::::	UGGGAUUUCACUGGGUAUGUUGUU	Cleavage	1
novel_mir_079	Solyc01g044480.3	2	-1	1	24	9763	9786	AACAACAUACUUACUGAAAUGCCA	: :::::: :..::::::::::	CUGAAUUUCAUUGGGUAUGUUGUU	Cleavage	1
novel_mir_098	Solyc11g064750.2	2	-1	1	21	4583	4603	UAAACGUGGGAACUCUGUUCA	: .:::::::::::::::: :	UAGACAGAGUUCCCACGUUGA	Cleavage	1
novel_mir_098	Solyc01g095770.3	2	-1	1	21	2182	2202	UAAACGUGGGAACUCUGUUCA	: :: ::::::::::.::::.	UCAAAAGAGUUCCCAUGUUUG	Cleavage	1
novel_mir_102	Solyc07g005330.3	2	-1	1	24	553	576	ACCUUUUGUUUUACGUGGAACACU	:::. :::.:::::::::::	CAAUUUCUUCGUGAAACAAAAGGU	Cleavage	1
novel_mir_102	Solyc08g075940.3	2	-1	1	24	1966	1989	ACCUUUUGUUUUACGUGGAACACU	::::.: ::::::::::::	CUCACUCCAUGGAAAACAAAAGGU	Cleavage	1
novel_mir_106	Solyc04g077337.1	2	-1	1	24	202	225	UGUAUUAUGUCAUGUAGGACGUGU	:::::::: ::.::::::::	CAUGGUCCUACACGAUAUAAUACA	Cleavage	1
novel_mir_106	Solyc03g025630.3	2	-1	1	24	510	533	UGUAUUAUGUCAUGUAGGACGUGU	: ::.::: :::::::.:::::	UAAGGUUCUAAAUGACAUGAUACA	Cleavage	1
novel_mir_106	Solyc10g006500.3	2	-1	1	24	169	192	UGUAUUAUGUCAUGUAGGACGUGU	::::::.: ::::::::::	UAAAUUCCUACGUAACAUAAUACA	Translation	1
novel_mir_109	Solyc02g069770.3	2	-1	1	24	2138	2161	GUAAGGUCUGUGUACAUUCUCCAC	::: ::::::::..::::..::::	GUGUAGAAUGUAUGCAGAUUUUAC	Cleavage	1
novel_mir_109	Solyc01g096940.3	2	-1	1	24	3761	3784	GUAAGGUCUGUGUACAUUCUCCAC	: : :::.: :::.::::::::::	GAGUAGAGUUUACGCAGACCUUAC	Cleavage	1
sly-miR10528	Solyc01g106500.3	2	-1	1	21	2238	2258	AAUGCAAUGUCAUAUACCAUC	:.:: :::::::::::::::	GGUGAGAUAUGACAUUGCAUU	Cleavage	1
sly-miR10528	Solyc12g036230.2	2	-1	1	21	448	468	AAUGCAAUGUCAUAUACCAUC	::: : ::::::::::::::	UAUGUUUUAUGACAUUGCAUU	Cleavage	1
sly-miR10528	Solyc11g032200.2	2	-1	1	21	1542	1562	AAUGCAAUGUCAUAUACCAUC	: : :::::::..::::::::	GUUUGUAUAUGGUAUUGCAUU	Cleavage	1
sly-miR10532	Solyc01g006830.3	2	-1	1	24	46	69	AAGUGUGUCUCUGAGAUUUCGGGC	..:::::.:: :::::::::::	UAUUGAAAUUUCUGAGACACACUU	Cleavage	1
sly-miR10533	Solyc05g054020.2	2	-1	1	22	1275	1296	UCUUAUGAAUUCUAGGUCUUCU	:::::::::.::: ::::::::	AGAAGACCUGGAAAUCAUAAGA	Cleavage	1
sly-miR10533	Solyc05g043420.1	2	-1	1	22	1314	1335	UCUUAUGAAUUCUAGGUCUUCU	:::::::::.::: ::::::::	AGAAGACCUGGAAAUCAUAAGA	Cleavage	1
sly-miR10533	Solyc05g044490.2	2	-1	1	22	1215	1236	UCUUAUGAAUUCUAGGUCUUCU	:::::..:::::.:::.:::::	AGAAGGUCUAGAGUUCGUAAGA	Cleavage	1
sly-miR10533	Solyc05g054340.3	2	-1	1	22	1571	1592	UCUUAUGAAUUCUAGGUCUUCU	:::::::::.::: ::::::::	AGAAGACCUGGAAAUCAUAAGA	Cleavage	1
sly-miR10533	Solyc05g050430.1	2	-1	1	22	1239	1260	UCUUAUGAAUUCUAGGUCUUCU	: :::::::.::: ::::::::	ACAAGACCUGGAAAUCAUAAGA	Cleavage	1
sly-miR10533	Solyc05g054010.3	2	-1	1	22	1604	1625	UCUUAUGAAUUCUAGGUCUUCU	: :::::::.::: ::::::::	ACAAGACCUGGAAAUCAUAAGA	Cleavage	1
sly-miR10533	Solyc01g012600.1	2	-1	1	22	151	172	UCUUAUGAAUUCUAGGUCUUCU	: : ::: :::::::::::::	UGUAUACCGAGAAUUCAUAAGA	Cleavage	1
sly-miR156a	Solyc05g012040.3	2	-1	1	21	1459	1479	UUGACAGAAGAUAGAGAGCAC	::::::::: ::::::::::.	GUGCUCUCUCUCUUCUGUCAG	Cleavage	1
sly-miR156a	Solyc02g070280.3	2	-1	1	21	649	669	UUGACAGAAGAUAGAGAGCAC	::::::::.::::::::.:	UUGCUCUCUGUCUUCUGUUAC	Cleavage	1
sly-miR156a	Solyc04g082845.1	2	-1	1	21	28	48	UUGACAGAAGAUAGAGAGCAC	:::::::::.:::::: ::	AAGCUCUCUAUUUUCUGUAAA	Cleavage	1
sly-miR156a	Solyc01g106780.3	2	-1	1	21	1169	1189	UUGACAGAAGAUAGAGAGCAC	:::::. ::::::::::::	UGGCUCUUCAUCUUCUGUCAA	Cleavage	1
sly-miR156b	Solyc05g012040.3	2	-1	1	21	1459	1479	UUGACAGAAGAUAGAGAGCAC	::::::::: ::::::::::.	GUGCUCUCUCUCUUCUGUCAG	Cleavage	1
sly-miR156b	Solyc02g070280.3	2	-1	1	21	649	669	UUGACAGAAGAUAGAGAGCAC	::::::::.::::::::.:	UUGCUCUCUGUCUUCUGUUAC	Cleavage	1
sly-miR156b	Solyc04g082845.1	2	-1	1	21	28	48	UUGACAGAAGAUAGAGAGCAC	:::::::::.:::::: ::	AAGCUCUCUAUUUUCUGUAAA	Cleavage	1
sly-miR156b	Solyc01g106780.3	2	-1	1	21	1169	1189	UUGACAGAAGAUAGAGAGCAC	:::::. ::::::::::::	UGGCUCUUCAUCUUCUGUCAA	Cleavage	1
sly-miR156c	Solyc05g012040.3	2	-1	1	21	1459	1479	UUGACAGAAGAUAGAGAGCAC	::::::::: ::::::::::.	GUGCUCUCUCUCUUCUGUCAG	Cleavage	1
sly-miR156c	Solyc02g070280.3	2	-1	1	21	649	669	UUGACAGAAGAUAGAGAGCAC	::::::::.::::::::.:	UUGCUCUCUGUCUUCUGUUAC	Cleavage	1
sly-miR156c	Solyc04g082845.1	2	-1	1	21	28	48	UUGACAGAAGAUAGAGAGCAC	:::::::::.:::::: ::	AAGCUCUCUAUUUUCUGUAAA	Cleavage	1
sly-miR156c	Solyc01g106780.3	2	-1	1	21	1169	1189	UUGACAGAAGAUAGAGAGCAC	:::::. ::::::::::::	UGGCUCUUCAUCUUCUGUCAA	Cleavage	1
sly-miR156d-5p	Solyc10g009080.3	2	-1	1	20	502	521	UGACAGAAGAGAGUGAGCAC	:::: :::::::::::::	ACGCUCUCUCUCUUCUGUCA	Cleavage	1
sly-miR156d-5p	Solyc07g005640.3	2	-1	1	20	391	410	UGACAGAAGAGAGUGAGCAC	: .:::::.::::::::::	UUCUUCACUUUCUUCUGUCA	Cleavage	1
sly-miR156e-5p	Solyc01g105270.3	2	-1	1	20	883	902	UGAUAGAAGAGAGUGAGCAC	:: ::::.::::::::::.:	GUUCUCAUUCUCUUCUAUUA	Cleavage	1
sly-miR159	Solyc07g062750.3	2	-1	1	21	1814	1834	UUUGGAUUGAAGGGAGCUCUA	:::::.:::.::.:::::::.	UAGAGUUCCUUUUAAUCCAAG	Cleavage	1
sly-miR159	Solyc10g019260.2	2	-1	1	21	187	207	UUUGGAUUGAAGGGAGCUCUA	:.::::::: :::.:::::::	UGGAGCUCCAUUCGAUCCAAA	Cleavage	1
sly-miR159	Solyc01g090530.2	2	-1	1	21	1104	1124	UUUGGAUUGAAGGGAGCUCUA	:.::::::: :::.:::::::	UGGAGCUCCAUUCGAUCCAAA	Cleavage	1
sly-miR159	Solyc06g008320.3	2	-1	1	21	2008	2028	UUUGGAUUGAAGGGAGCUCUA	: :::.:.:.::::::::.::	UCGAGUUUCUUUCAAUCCGAA	Cleavage	1
sly-miR159b	Solyc11g067330.1	2	-1	1	21	569	589	UUGGAAAGAAGGGAGCUCUAC	:.:::::.:::::::::::	AUGGAGCUUCCUUCUUUCCAC	Cleavage	1
sly-miR159b	Solyc01g112210.3	2	-1	1	21	288	308	UUGGAAAGAAGGGAGCUCUAC	:::: ::.::::::::.::	UCAGAGGUCUCUUCUUUCUAA	Cleavage	1
sly-miR167a	Solyc06g036780.3	2	-1	1	21	972	992	UGAAGCUGCCAGCAUGAUCUA	:::. ::::::.:::::::	GUGAUUCUGCUGGUAGCUUCA	Cleavage	1
sly-miR171d	Solyc11g013150.1	2	-1	1	20	379	398	UUGAGCCGCGCCAAUAUCAC	::::::::::. ::::::::	GUGAUAUUGGUUCGGCUCAA	Cleavage	1
sly-miR172d	Solyc09g007700.3	2	-1	1	21	47	67	GGAAUCUUGAUGAUGCUGCAG	:: :::::::::::::::	CAUCAUCAUCAUCAAGAUUCC	Cleavage	1
sly-miR319c-3p	Solyc02g079010.3	2	-1	1	21	818	838	UUGGACUGAAGGGAGCUCCUU	::::::.: ::::::::::	UCGGAGCUUCAUUCAGUCCAA	Translation	1
sly-miR319c-5p	Solyc01g109080.3	2	-1	1	21	9384	9404	AGAGCUUCCUUCAGCCCACUC	::::: :.:::::::.:::::	GAGUGAGUUGAAGGAGGCUCU	Cleavage	1
sly-miR319c-5p	Solyc03g113080.3	2	-1	1	21	776	795	AGAGCUUCCUUCAGCCCACUC	::::: ::::::::::::::	AAGUGG-CUGAAGGAAGCUCU	Cleavage	1
sly-miR390a-3p	Solyc08g066500.3	2	-1	1	21	920	940	CGCUAUCCAUCCUGAGUUUUA	:::.:..::::::::::.:	ACAAAUUUGGGAUGGAUAGUG	Cleavage	1
sly-miR390a-5p	Solyc04g005390.2	2	-1	1	21	796	816	AAGCUCAGGAGGGAUAGCACC	::::. ::::::.::::::::	GGUGUGAUCCCUUCUGAGCUU	Cleavage	1
sly-miR390a-5p	Solyc04g079120.3	2	-1	1	21	620	640	AAGCUCAGGAGGGAUAGCACC	:::::::.:::::::: :::	AGUGCUAUUCCUCCUGAUCUU	Cleavage	1
sly-miR390a-5p	Solyc01g011040.3	2	-1	1	21	779	799	AAGCUCAGGAGGGAUAGCACC	::::: .:.::::::::::	CUUGCUAAUCUUCCUGAGCUU	Cleavage	1
sly-miR390b-3p	Solyc08g066500.3	2	-1	1	21	920	940	CGCUAUCCAUCCUGAGUUUCA	:::.:..::::::::::.:	ACAAAUUUGGGAUGGAUAGUG	Cleavage	1
sly-miR390b-5p	Solyc09g091900.3	2	-1	1	21	576	596	AAGCUCAGGAGGGAUAGCGCC	: ::::::::.:::: :::::	GUCGCUAUCCUUCCUCAGCUU	Cleavage	1
sly-miR395a	Solyc10g081660.2	2	-1	1	22	161	182	CUGAAGUGUUUGGGGGAACUCC	:.:::::.::::: :::::::	UGGGUUCCUCCAAAGACUUCAG	Cleavage	1
sly-miR395a	Solyc06g075970.3	2	-1	1	22	978	999	CUGAAGUGUUUGGGGGAACUCC	::::..::::::::::::	AAUGUUCUUCCAAACACUUCAA	Cleavage	1
sly-miR395b	Solyc10g081660.2	2	-1	1	22	161	182	CUGAAGUGUUUGGGGGAACUCC	:.:::::.::::: :::::::	UGGGUUCCUCCAAAGACUUCAG	Cleavage	1
sly-miR395b	Solyc06g075970.3	2	-1	1	22	978	999	CUGAAGUGUUUGGGGGAACUCC	::::..::::::::::::	AAUGUUCUUCCAAACACUUCAA	Cleavage	1
sly-miR396a-5p	Solyc12g088670.2	2	-1	1	21	615	635	UUCCACAGCUUUCUUGAACUG	.: :::::.:::::::::.:	AGGAUCAAGGAAGCUGUGGGA	Cleavage	1
sly-miR396a-5p	Solyc02g062740.3	2	-1	1	21	1381	1401	UUCCACAGCUUUCUUGAACUG	.: :::.::::::::::::.	AGGAUCAGGAAAGCUGUGGAG	Cleavage	1
sly-miR396b	Solyc12g088670.2	2	-1	1	21	615	635	UUCCACAGCUUUCUUGAACUU	:.: :::::.:::::::::.:	AGGAUCAAGGAAGCUGUGGGA	Cleavage	1
sly-miR396b	Solyc02g062740.3	2	-1	1	21	1381	1401	UUCCACAGCUUUCUUGAACUU	:.: :::.::::::::::::.	AGGAUCAGGAAAGCUGUGGAG	Cleavage	1
sly-miR397-5p	Solyc06g048860.2	2	-1	1	20	620	639	AUUGAGUGCAGCGUUGAUGA	:.:::::.:::::::::::	UUAUCAAUGCUGCACUCAAC	Cleavage	1
sly-miR397-5p	Solyc06g076760.2	2	-1	1	20	680	699	AUUGAGUGCAGCGUUGAUGA	:::::::.:::::::: :::	UCAUCAAUGCUGCACUAAAU	Cleavage	1
sly-miR397-5p	Solyc09g014240.3	2	-1	1	20	798	817	AUUGAGUGCAGCGUUGAUGA	: :::::::::::::::::	UAAUCAACGCUGCACUCAAC	Cleavage	1
sly-miR397-5p	Solyc07g063920.3	2	-1	1	20	1106	1125	AUUGAGUGCAGCGUUGAUGA	: ::::::.::::::.:::	ACCUCAACGUUGCACUUAAU	Cleavage	1
sly-miR403-5p	Solyc12g042780.2	2	-1	1	21	845	865	CGUUUGUGCGUGAAUCUAACA	:::::::::.: :::::::	CAUUAGAUUCAUGAACAAACG	Cleavage	1
sly-miR482a	Solyc04g007320.2	2	-1	1	22	1110	1131	UUUCCAAUUCCACCCAUUCCUA	: :::::: :::::.::::.::	UUGGAAUGAGUGGAGUUGGGAA	Cleavage	1
sly-miR482a	Solyc01g090860.3	2	-1	1	22	782	803	UUUCCAAUUCCACCCAUUCCUA	::::::::::::::::..	UCAGAAUGGGUGGAAUUGGGGU	Cleavage	1
sly-miR482a	Solyc01g102920.2	2	-1	1	22	473	494	UUUCCAAUUCCACCCAUUCCUA	:: :: ::::::::::::::	GUGGUAUUGGUGGAAUUGGAAA	Cleavage	1
sly-miR482b	Solyc05g008070.3	2	-1	1	22	532	553	UCUUGCCUACACCGCCCAUGCC	:::::::::::: ::::.::::	GGCAUGGGCGGUAUAGGUAAGA	Translation	1
sly-miR482b	Solyc04g009120.2	2	-1	1	22	601	622	UCUUGCCUACACCGCCCAUGCC	::::::::.::: :::::::::	GGCAUGGGUGGUUUAGGCAAGA	Translation	1
sly-miR482b	Solyc12g017800.2	2	-1	1	22	1104	1125	UCUUGCCUACACCGCCCAUGCC	::.::::::::: ::::.::::	GGUAUGGGCGGUAUAGGUAAGA	Translation	1
sly-miR482b	Solyc11g006530.2	2	-1	1	22	526	547	UCUUGCCUACACCGCCCAUGCC	:: ::::::::: ::::.::::	GGAAUGGGCGGUAUAGGUAAGA	Translation	1
sly-miR482c	Solyc11g006530.2	2	-1	1	22	526	547	UCUUGCCAAUACCGCCCAUUCC	:::::::::::::: ::.::::	GGAAUGGGCGGUAUAGGUAAGA	Cleavage	1
sly-miR482c	Solyc11g020100.2	2	-1	1	22	1110	1131	UCUUGCCAAUACCGCCCAUUCC	:: ::::::::::: ::.::::	GGUAUGGGCGGUAUCGGUAAGA	Cleavage	1
sly-miR482c	Solyc05g008070.3	2	-1	1	22	532	553	UCUUGCCAAUACCGCCCAUUCC	:: ::::::::::: ::.::::	GGCAUGGGCGGUAUAGGUAAGA	Cleavage	1
sly-miR482c	Solyc12g017800.2	2	-1	1	22	1104	1125	UCUUGCCAAUACCGCCCAUUCC	:: ::::::::::: ::.::::	GGUAUGGGCGGUAUAGGUAAGA	Cleavage	1
sly-miR482c	Solyc04g009070.1	2	-1	1	22	211	232	UCUUGCCAAUACCGCCCAUUCC	:: :::::::::.: :::::::	GGCAUGGGCGGUGUAGGCAAGA	Cleavage	1
sly-miR482d-3p	Solyc02g079310.2	2	-1	1	22	389	410	UUUCCUAUUCCACCCAUGCCAA	::.: ::::::.::::::::	CCGGUAGGGGUGGGAUAGGAAA	Cleavage	2
sly-miR482d-3p	Solyc02g079330.3	2	-1	1	22	1263	1284	UUUCCUAUUCCACCCAUGCCAA	::.: ::::::.::::::::	CCGGUAGGGGUGGGAUAGGAAA	Cleavage	1
sly-miR482d-3p	Solyc02g079350.3	2	-1	1	22	584	605	UUUCCUAUUCCACCCAUGCCAA	::.: ::::::.::::::::	CCGGUAGGGGUGGGAUAGGAAA	Cleavage	1
sly-miR482e-3p	Solyc08g076000.3	2	-1	1	22	853	874	UCUUUCCUACUCCUCCCAUACC	::::::::.::: :::::::::	GGUAUGGGGGGACUAGGAAAGA	Translation	1
sly-miR482e-3p	Solyc08g075630.3	2	-1	1	22	745	766	UCUUUCCUACUCCUCCCAUACC	::::::::.::: :::::::::	GGUAUGGGGGGAUUAGGAAAGA	Translation	1
sly-miR482e-3p	Solyc05g006630.3	2	-1	1	22	1034	1055	UCUUUCCUACUCCUCCCAUACC	:: :::::::::::.:: ::::	GGAAUGGGAGGAGUGGGCAAGA	Cleavage	1
sly-miR5303	Solyc10g006360.2	2	-1	1	21	1237	1257	UUUUUGAAGAGUUCGAGCAAC	::::::::.::::: ::::::	GUUGCUCGGACUCUCCAAAAA	Cleavage	1
sly-miR5303	Solyc05g055480.3	2	-1	1	21	1627	1647	UUUUUGAAGAGUUCGAGCAAC	::::.:::::.:.:::.::::	GUUGUUCGAAUUUUUCGAAAA	Cleavage	1
sly-miR5303	Solyc06g054480.3	2	-1	1	21	2015	2035	UUUUUGAAGAGUUCGAGCAAC	::::::::::::. :::::::	GUUGCUCGAACUUCUCAAAAA	Cleavage	1
sly-miR5303	Solyc03g097450.3	2	-1	1	21	1952	1972	UUUUUGAAGAGUUCGAGCAAC	::::::::. :::::::::::	GUUGCUCGGUCUCUUCAAAAA	Cleavage	1
sly-miR5303	Solyc06g052080.3	2	-1	1	21	848	868	UUUUUGAAGAGUUCGAGCAAC	::::::::.:: :::::::::	GUUGCUCGGACCCUUCAAAAA	Translation	1
sly-miR5303	Solyc12g010440.2	2	-1	1	21	2351	2371	UUUUUGAAGAGUUCGAGCAAC	::::::::::.::: ::::::	GUUGCUCGAAUUCUCCAAAAA	Cleavage	1
sly-miR5303	Solyc04g080330.3	2	-1	1	21	4474	4494	UUUUUGAAGAGUUCGAGCAAC	::::::::.:::::::::: :	GUUGCUCGGACUCUUCAAACA	Cleavage	2
sly-miR5303	Solyc04g007830.3	2	-1	1	21	549	569	UUUUUGAAGAGUUCGAGCAAC	:::.:.:.::::::.:::::	AUUGUUUGGACUCUUUAAAAA	Cleavage	2
sly-miR5303	Solyc04g051870.2	2	-1	1	21	1880	1900	UUUUUGAAGAGUUCGAGCAAC	::::::: :::.::::::::	AUUGCUCGUACUUUUCAAAAA	Cleavage	1
sly-miR5303	Solyc07g052300.3	2	-1	1	21	1734	1754	UUUUUGAAGAGUUCGAGCAAC	:::::::::.:.::.:.:::	UUUGCUCGAAUUUUUUAGAAA	Cleavage	1
sly-miR5303	Solyc01g006520.3	2	-1	1	21	2647	2667	UUUUUGAAGAGUUCGAGCAAC	:::::: .:::::::.::::	AUUGCUCAGACUCUUCGAAAA	Cleavage	1
sly-miR5303	Solyc11g072380.2	2	-1	1	21	2182	2202	UUUUUGAAGAGUUCGAGCAAC	: :::::::.:.::::::::	CUGGCUCGAAUUUUUCAAAAA	Cleavage	2
sly-miR5303	Solyc06g005140.3	2	-1	1	21	1484	1504	UUUUUGAAGAGUUCGAGCAAC	: ::::::.:.::::::::	AGUUCUCGAAUUUUUCAAAAA	Cleavage	1
sly-miR5303	Solyc05g051340.2	2	-1	1	21	2361	2381	UUUUUGAAGAGUUCGAGCAAC	:: :.:.::::::::::::	UGUGGUUGGACUCUUCAAAAA	Cleavage	1
sly-miR5303	Solyc09g098340.3	2	-1	1	21	4472	4492	UUUUUGAAGAGUUCGAGCAAC	: .:::.::::::::::::	AAUAUUCGGACUCUUCAAAAA	Cleavage	1
sly-miR6022	Solyc12g100020.1	2	-1	1	21	973	993	UGGAAGGGAGAAUAUCCAGGA	:: :::::::::::::::::	UCAUGGAUAUUCUCCCUUCCU	Cleavage	1
sly-miR6024	Solyc12g005970.1	2	-1	1	22	508	529	UUUUAGCAAGAGUUGUUUUACC	::::::::::::::::: ::.:	GGUAAAACAACUCUUGCGAAGA	Cleavage	1
sly-miR6024	Solyc11g006520.2	2	-1	1	22	834	855	UUUUAGCAAGAGUUGUUUUACC	:::::.::::::::::: ::::	GGUAAGACAACUCUUGCCAAAA	Cleavage	1
sly-miR6024	Solyc02g070410.2	2	-1	1	22	841	862	UUUUAGCAAGAGUUGUUUUACC	:::::.::::::::::: ::::	GGUAAGACAACUCUUGCCAAAA	Cleavage	1
sly-miR6024	Solyc11g020100.2	2	-1	1	22	1125	1146	UUUUAGCAAGAGUUGUUUUACC	:::::.::::::::::: ::::	GGUAAGACAACUCUUGCCAAAA	Cleavage	1
sly-miR6024	Solyc09g092290.1	2	-1	1	22	574	595	UUUUAGCAAGAGUUGUUUUACC	:: :::::::::::::: ::.:	GGAAAAACAACUCUUGCCAAGA	Cleavage	1
sly-miR6024	Solyc09g018220.2	2	-1	1	22	569	590	UUUUAGCAAGAGUUGUUUUACC	:: :::::::::::::: ::.:	GGGAAAACAACUCUUGCCAAGA	Cleavage	1
sly-miR6024	Solyc04g011960.2	2	-1	1	22	538	559	UUUUAGCAAGAGUUGUUUUACC	:: :::::::: :::::::.::	GGCAAAACAACACUUGCUAGAA	Translation	1
sly-miR6024	Solyc01g087200.3	2	-1	1	22	532	553	UUUUAGCAAGAGUUGUUUUACC	:: :::::.::::: :::::::	GGCAAAACGACUCUCGCUAAAA	Cleavage	1
sly-miR6024	Solyc01g006000.3	2	-1	1	22	1782	1803	UUUUAGCAAGAGUUGUUUUACC	::::::.::.:::.::.::	UACAAAACAGCUUUUGUUAGAA	Cleavage	1
sly-miR6024	Solyc05g012190.3	2	-1	1	22	4671	4692	UUUUAGCAAGAGUUGUUUUACC	:::::::: :::::::::.	UCCAAAACAACCCUUGCUAAAG	Translation	1
sly-miR6025	Solyc10g008240.3	2	-1	1	22	478	499	UACCAAUAAUUGAGAUAACAUC	::::: .::::::::.::::::	GAUGUCGUCUCAAUUGUUGGUA	Cleavage	1
sly-miR6027-3p	Solyc04g008190.1	2	-1	1	22	106	127	UGAAUCCUUCGGCUAUCCAUAA	::.:::::.::::::::.::..	UUGUGGAUGGCCGAAGGGUUUG	Cleavage	1
sly-miR6027-3p	Solyc11g069020.2	2	-1	1	22	1252	1273	UGAAUCCUUCGGCUAUCCAUAA	:::::::: ::.::::::::.:	UUAUGGAUUGCUGAAGGAUUUA	Cleavage	1
sly-miR6027-3p	Solyc04g008140.2	2	-1	1	22	2328	2349	UGAAUCCUUCGGCUAUCCAUAA	::.:::::.::::::::.::..	UUGUGGAUGGCCGAAGGGUUUG	Cleavage	1
sly-miR6027-3p	Solyc09g098130.2	2	-1	1	22	2563	2584	UGAAUCCUUCGGCUAUCCAUAA	:::::::: ::.:::::::::.	UUAUGGAUUGCUGAAGGAUUCG	Cleavage	1
sly-miR6027-3p	Solyc04g008120.2	2	-1	1	22	2519	2540	UGAAUCCUUCGGCUAUCCAUAA	::.:::::.::::::::.::..	UUGUGGAUGGCCGAAGGGUUUG	Cleavage	1
sly-miR6027-5p	Solyc07g047990.1	2	-1	1	22	435	456	AUGGGUAGCACAAGGAUUAAUG	:.:::::::::.::..:::	UCAUGAUCCUUGUGUUAUUCAU	Cleavage	1
sly-miR7981c	Solyc04g081990.3	2	-1	1	24	268	291	UCGAAAUCUCAGAGACACACUUAU	::::::.:.::.:::::.::	CAGUGUGUGUUUUUGGGAUUUUGA	Cleavage	1
sly-miR7981d	Solyc04g081990.3	2	-1	1	24	268	291	UCGAAAUCUCAGAGACACACUUAU	::::::.:.::.:::::.::	CAGUGUGUGUUUUUGGGAUUUUGA	Cleavage	1
sly-miR7981e	Solyc01g006830.3	2	-1	1	24	46	69	AAGUGUGUCUCUGAGAUUUCGGAU	..:::::.:: :::::::::::	UAUUGAAAUUUCUGAGACACACUU	Cleavage	1
sly-miR7981f	Solyc11g068765.1	2	-1	1	24	1573	1596	AAGUGUGUCUCUGGAAUUUCGGGC	::::::::: .:::::::::.:::	GCCCGAAAUCUCAGAGACACGCUU	Cleavage	1
sly-miR7981f	Solyc01g006830.3	2	-1	1	24	46	69	AAGUGUGUCUCUGGAAUUUCGGGC	..::::::.: :::::::::::	UAUUGAAAUUUCUGAGACACACUU	Cleavage	1
sly-miR7981f	Solyc11g010490.2	2	-1	1	24	1197	1220	AAGUGUGUCUCUGGAAUUUCGGGC	: :.:::::::::::.::::	UGAAGUAGUUCCAGAGACAUACUU	Cleavage	1
sly-miR7981f	Solyc06g010100.2	2	-1	1	24	699	722	AAGUGUGUCUCUGGAAUUUCGGGC	::::::::::::::. :::	UAAGCAAAUUCCAGAGACAUUCUU	Cleavage	1
sly-miR9470-3p	Solyc06g033850.3	2	-1	1	20	919	938	UUUGGCUCAUGGAUUUUAGC	:::.::::::::::::: ::	GCUGAAAUCCAUGAGCCUAA	Cleavage	1
sly-miR9470-3p	Solyc11g042580.1	2	-1	1	20	61	80	UUUGGCUCAUGGAUUUUAGC	::.::::::.:::::::..	UCUGAAAUCCGUGAGCCAGG	Cleavage	1
sly-miR9470-3p	Solyc10g005080.3	2	-1	1	20	5641	5660	UUUGGCUCAUGGAUUUUAGC	:::::::. ::::::::::	ACUAAAAUUAAUGAGCCAAA	Translation	1
sly-miR9473-5p	Solyc10g006330.3	2	-1	1	21	894	914	UGGCUGUAAAUCUAAACUCGU	::::: .::::::.:::::	UGGAGUUGGGAUUUAUAGCCA	Cleavage	1
sly-miR9474-5p	Solyc10g080070.2	2	-1	1	22	1752	1773	UGUAGAAGUCAUGAAUAAAAUG	::::: :::.:::::::::::.	CAUUUGAUUUAUGACUUCUACG	Cleavage	1
sly-miR9476-3p	Solyc04g058140.3	2	-1	1	21	1611	1631	AAAAAGAUGCAGGACUAGACC	:::::::.::.:::::::	UAUCUAGUCUUGUAUCUUUUC	Cleavage	1
novel_mir_001	Solyc12g044180.2	2.5	-1	1	23	3048	3070	AGGAAAAGAAACUUACAAGGAUU	::: :::: :.:::::::::::	AAUACUUGCAGGUUUCUUUUCCC	Cleavage	1
novel_mir_001	Solyc01g090740.3	2.5	-1	1	23	600	622	AGGAAAAGAAACUUACAAGGAUU	.:: ::::::::::.::::..:	GAUAAUUGUAAGUUUUUUUUUUU	Cleavage	1
novel_mir_001	Solyc09g066140.3	2.5	-1	1	23	1156	1178	AGGAAAAGAAACUUACAAGGAUU	.: ..::::.:::::.::::..:	GAGUUUUGUGAGUUUUUUUUUUU	Cleavage	1
novel_mir_001	Solyc07g062050.3	2.5	-1	1	23	139	161	AGGAAAAGAAACUUACAAGGAUU	.: :::::..::::.::::..:	UGUGCUUGUGGGUUUUUUUUUUU	Cleavage	1
novel_mir_001	Solyc11g069190.2	2.5	-1	1	23	339	361	AGGAAAAGAAACUUACAAGGAUU	:.:: :.:::::::::::::	UUUUCUGUUGAGUUUCUUUUCCU	Cleavage	1
novel_mir_001	Solyc02g094320.3	2.5	-1	1	23	1968	1990	AGGAAAAGAAACUUACAAGGAUU	:::::::::::.::::. :	UAGGCUUGUAAGUUUUUUUUUGU	Cleavage	1
novel_mir_001	Solyc02g085935.1	2.5	-1	1	23	973	995	AGGAAAAGAAACUUACAAGGAUU	.:::: ::::::::::..:	AGAAUUUGUCAGUUUCUUUUUUU	Cleavage	1
novel_mir_005	Solyc11g027670.1	2.5	-1	1	20	353	372	CGGUGGACUGCUCGAGCUGC	::::::::::::::::: :	GCAGCUCGAGCAGUCCAACA	Cleavage	1
novel_mir_005	Solyc04g078910.3	2.5	-1	1	20	1570	1589	CGGUGGACUGCUCGAGCUGC	::::::::::.:: ::::.:	GCAGCUCGAGUAGCCCACUG	Cleavage	1
novel_mir_005	Solyc11g051200.1	2.5	-1	1	20	221	240	CGGUGGACUGCUCGAGCUGC	:::: ::::::: :::::::	GCAGGUCGAGCAUUCCACCG	Cleavage	1
novel_mir_007	Solyc09g005010.3	2.5	-1	1	24	2472	2495	AAUCUUGGAAUGUUUUGCUUUGGU	: :.:::::::: :::::.:.::	CCGAGAGCAAAACCUUCCAGGGUU	Translation	1
novel_mir_007	Solyc11g072250.2	2.5	-1	1	24	102	125	AAUCUUGGAAUGUUUUGCUUUGGU	:.:::::: :::.:::::::	UCGCAGGCAAAAGAUUUCAAGAUU	Cleavage	1
novel_mir_007	Solyc08g005780.3	2.5	-1	1	24	3588	3611	AAUCUUGGAAUGUUUUGCUUUGGU	:.: ::::: :::::::::::	CUGAGACCAAAAAAUUCCAAGAUU	Cleavage	1
novel_mir_007	Solyc08g082930.2	2.5	-1	1	24	5075	5098	AAUCUUGGAAUGUUUUGCUUUGGU	.::::: :::: :::::::::	CUGGAAGCACAACACUCCAAGAUU	Translation	1
novel_mir_007	Solyc07g006630.3	2.5	-1	1	24	704	729	AAUCUUGGAAUGUUUUGCUU--UGGU	:.:: ::: ::::::::...:::::	AUCAUCAAGAAAAACAUUUUGAGAUU	Cleavage	1
novel_mir_007	Solyc07g053040.2	2.5	-1	1	24	1199	1223	AAUCUUGGAAUGUUUUGCUU-UGGU	::: :: :: :::::::::.::::	UCCACAAACACAACAUUCCAGGAUU	Cleavage	1
novel_mir_008	Solyc06g083020.2	2.5	-1	1	24	1064	1087	AGUAAAUUGUCAUGUUGGACGUGU	:: :. :::::::..:::::::	CAACUUUAAACAUGAUGAUUUACU	Cleavage	1
novel_mir_008	Solyc09g065560.3	2.5	-1	1	24	4513	4536	AGUAAAUUGUCAUGUUGGACGUGU	:..::.::::.:.::::::	AGUUUUUUAAUAUGAUAGUUUACU	Cleavage	1
novel_mir_009	Solyc08g029150.2	2.5	-1	1	24	107	130	AACUGUUUCUACAUUCUCAAUACU	::: .:: :::::::::::::	UCCAUUUGGACUGUAGAAACAGUU	Cleavage	1
novel_mir_009	Solyc01g094640.3	2.5	-1	1	24	4062	4085	AACUGUUUCUACAUUCUCAAUACU	: :::: ::::::::.:::::	GCUUUUGAAUAUGUAGAAGCAGUU	Cleavage	1
novel_mir_009	Solyc01g098230.3	2.5	-1	1	24	674	697	AACUGUUUCUACAUUCUCAAUACU	: ::: :::: ::::::::::	UCCAGUGAUAAUGCAGAAACAGUU	Translation	1
novel_mir_012	Solyc12g009800.2	2.5	-1	1	24	371	394	AAAGUGAGACGAACAAAUUGAAUC	: ::::.::::::.::::.::::	GUUUCAGUUUGUUUGUCUUACUUC	Cleavage	1
novel_mir_012	Solyc09g020010.2	2.5	-1	1	24	1033	1056	AAAGUGAGACGAACAAAUUGAAUC	:: ::::::::. :::::.:::	CUUUGAAUUUGUUUAUCUCAUUUU	Translation	1
novel_mir_012	Solyc10g009470.1	2.5	-1	1	24	92	115	AAAGUGAGACGAACAAAUUGAAUC	::::: ::.::.:::.:::	AAAGAAAUUUUUUUGUUUCAUUUU	Cleavage	1
novel_mir_013	Solyc07g063240.3	2.5	-1	1	24	5716	5739	AUGUGUCAAUGGUCUGUCGGAAAC	:: .:: .::::::::::::::	GUCAUCGUUAGACCAUUGACACAC	Cleavage	1
novel_mir_015	Solyc11g071840.2	2.5	-1	1	21	1429	1449	CUCUCCCUCAAAGGCUUCUGG	::::::::::::: :::::	GCAGAAGCCUUUGAAGGAGAA	Cleavage	1
novel_mir_015	Solyc02g089750.4	2.5	-1	1	21	487	507	CUCUCCCUCAAAGGCUUCUGG	..:.: ::::::.:::::::	AUGGGAACCUUUGGGGGAGAG	Cleavage	1
novel_mir_016	Solyc03g025260.1	2.5	-1	1	24	284	307	AAGACUUAUGACUCUCAUCUAGAG	::: :::::::::.:::::	AUGAAGAGGAGAGUCAUGAGUCUG	Cleavage	1
novel_mir_016	Solyc09g005670.2	2.5	-1	1	24	1277	1300	AAGACUUAUGACUCUCAUCUAGAG	: ::::::: ::::::::::	UAGUUGAUGAGAAUCAUAAGUCUA	Cleavage	1
novel_mir_016	Solyc03g006030.3	2.5	-1	1	24	1591	1614	AAGACUUAUGACUCUCAUCUAGAG	.::::::::: ::..:::::	UCAGGGAUGAGAGUAAUGGGUCUU	Translation	1
novel_mir_016	Solyc03g033535.1	2.5	-1	1	24	247	270	AAGACUUAUGACUCUCAUCUAGAG	.:: : ::::.::.::.::::::	UUCGUGCUGAGGGUUAUGAGUCUU	Cleavage	1
novel_mir_016	Solyc07g066370.3	2.5	-1	1	24	469	492	AAGACUUAUGACUCUCAUCUAGAG	:::::: :::::::::::	GAGACCAUGAGAAUCAUAAGUCUU	Cleavage	1
novel_mir_016	Solyc09g090553.1	2.5	-1	1	24	247	270	AAGACUUAUGACUCUCAUCUAGAG	:.::: ::::::.:::.::	AUUGUGGUGAUAGUCAUGAGUUUU	Cleavage	1
novel_mir_016	Solyc09g090560.1	2.5	-1	1	24	718	741	AAGACUUAUGACUCUCAUCUAGAG	:.::: ::::::.:::.::	AUUGUGGUGAUAGUCAUGAGUUUU	Cleavage	1
novel_mir_017	Solyc07g064930.3	2.5	-1	1	23	2134	2156	CGUGUAUUUUGUUAUGUAGGACA	:.: :::::::::::: ::::	CAUUCAACAUAACAAAAUUCACG	Cleavage	1
novel_mir_017	Solyc06g051235.1	2.5	-1	1	23	2879	2901	CGUGUAUUUUGUUAUGUAGGACA	..::::::::::: ::.:::	UCAUUUACAUAACAAAUUAUACG	Cleavage	1
novel_mir_018	Solyc11g011780.2	2.5	-1	1	24	909	932	AAGACGUGUCAGAUCUUUGAAGUU	..:.:::::::.:.:::::	UGUCGUGAGGAUCUGAUAUGUCUU	Cleavage	1
novel_mir_019	Solyc04g015940.3	2.5	-1	1	22	1815	1836	UUCCAAAGCUGCAGAAAUGAGU	.::::::::::::::: :.	GAAUAUUUCUGCAGCUUUGCAG	Cleavage	1
novel_mir_019	Solyc07g066620.3	2.5	-1	1	22	748	769	UUCCAAAGCUGCAGAAAUGAGU	:::: ::::::.:::::..	UAACAUUGCUGCAGUUUUGGGG	Cleavage	1
novel_mir_024	Solyc10g074900.2	2.5	-1	1	24	2795	2818	AAACGUCUGUAUCUAGUGUGAUUC	::. ::: :::::::::.::::	AUAUUCCACCAGAUACAGAUGUUU	Cleavage	1
novel_mir_025	Solyc08g066820.3	2.5	-1	1	21	665	685	GCAUUUUUGAAGAGUUUGAGC	::::::..::: :::::::::	GCUCAAGUUCUACAAAAAUGC	Translation	2
novel_mir_025	Solyc01g006220.2	2.5	-1	1	21	1585	1605	GCAUUUUUGAAGAGUUUGAGC	:::::.:::.: :::::::::	GCUCAGACUUUCCAAAAAUGC	Translation	1
novel_mir_025	Solyc12g096370.2	2.5	-1	1	21	2805	2825	GCAUUUUUGAAGAGUUUGAGC	:::...:::::::.::::::.	GCUUGGACUCUUCGAAAAUGU	Cleavage	1
novel_mir_025	Solyc04g007830.3	2.5	-1	1	21	552	572	GCAUUUUUGAAGAGUUUGAGC	:.:...::::::.:::::::.	GUUUGGACUCUUUAAAAAUGU	Cleavage	1
novel_mir_025	Solyc04g025600.2	2.5	-1	1	21	561	581	GCAUUUUUGAAGAGUUUGAGC	:.:.:.::::::..::::::.	GUUUAGACUCUUUGAAAAUGU	Cleavage	1
novel_mir_025	Solyc05g054720.3	2.5	-1	1	21	1114	1134	GCAUUUUUGAAGAGUUUGAGC	:::.:::::: ::::::::.	ACUCGAACUCUCCAAAAAUGU	Translation	1
novel_mir_025	Solyc10g079890.2	2.5	-1	1	21	106	126	GCAUUUUUGAAGAGUUUGAGC	::: :.::.::::::::::.	UCUCUAGCUUUUCAAAAAUGU	Cleavage	1
novel_mir_025	Solyc11g069000.2	2.5	-1	1	21	194	214	GCAUUUUUGAAGAGUUUGAGC	:::::::::::::.:::	UGACAAACUCUUCAAAGAUGA	Cleavage	1
novel_mir_025	Solyc12g019860.2	2.5	-1	1	21	2252	2272	GCAUUUUUGAAGAGUUUGAGC	::::.::::::..:::::	CUGCAAAUUCUUCAGGAAUGC	Cleavage	1
novel_mir_025	Solyc04g045285.1	2.5	-1	1	21	688	708	GCAUUUUUGAAGAGUUUGAGC	: : :::.::::::::::::	GAUGAAAUUCUUCAAAAAUGA	Cleavage	1
novel_mir_025	Solyc02g068020.1	2.5	-1	1	21	36	56	GCAUUUUUGAAGAGUUUGAGC	: : :::::.::.:::::::.	GAUAAAACUUUUUAAAAAUGU	Cleavage	1
novel_mir_025	Solyc10g085710.2	2.5	-1	1	21	3622	3642	GCAUUUUUGAAGAGUUUGAGC	.: ::::::::.:.:::::.	UUUGAAACUCUUUAGAAAUGU	Cleavage	1
novel_mir_025	Solyc12g013570.2	2.5	-1	1	21	1216	1236	GCAUUUUUGAAGAGUUUGAGC	: ::::: :.::::.:::::.	GAUCAAAAUUUUCAGAAAUGU	Cleavage	1
novel_mir_025	Solyc07g065190.3	2.5	-1	1	21	983	1003	GCAUUUUUGAAGAGUUUGAGC	:::: ::::::::::::.	AUCCAAAGUCUUCAAAAAUGU	Cleavage	1
novel_mir_025	Solyc04g077220.3	2.5	-1	1	21	636	656	GCAUUUUUGAAGAGUUUGAGC	: :::.:::::.::::::.	UGUGAAAUUCUUCGAAAAUGU	Cleavage	1
novel_mir_025	Solyc10g076290.2	2.5	-1	1	21	2698	2718	GCAUUUUUGAAGAGUUUGAGC	:::: .:.::::::::::.	AAUCAAUUUUUUCAAAAAUGU	Cleavage	1
novel_mir_026	Solyc09g091030.3	2.5	-1	1	24	1183	1206	AUGCUUGUGAUCUUAAUUGAAUGU	::::.:::::::..::.:.::	GAUUUCAGUUAAGAUUGCAGGUAU	Cleavage	1
novel_mir_026	Solyc02g082050.3	2.5	-1	1	24	1955	1978	AUGCUUGUGAUCUUAAUUGAAUGU	: :: : :::.::::::::::::	AGAUGAACUUAGGAUCACAAGCAU	Cleavage	1
novel_mir_026	Solyc02g070260.3	2.5	-1	1	24	550	573	AUGCUUGUGAUCUUAAUUGAAUGU	:::::.::.:..::::.::	GGACACAAUUGAGGUUGCAAGUAU	Cleavage	1
novel_mir_026	Solyc06g051930.3	2.5	-1	1	24	1771	1794	AUGCUUGUGAUCUUAAUUGAAUGU	:: :::::::::.:::::	AAGGACACUUAAGAUCAUAAGCAG	Cleavage	1
novel_mir_031	Solyc10g083540.2	2.5	-1	1	22	1373	1394	CGUGAUAUUGGUUUGGCUCACU	.:::.: :::::.:::::.:::	GGUGGGACAAACUAAUAUUACG	Cleavage	1
novel_mir_031	Solyc05g055190.1	2.5	-1	1	22	707	728	CGUGAUAUUGGUUUGGCUCACU	: ::.::.:::::::::::: :	AUUGGGCUAAACCAAUAUCAGG	Cleavage	1
novel_mir_031	Solyc06g051550.3	2.5	-1	1	22	2061	2082	CGUGAUAUUGGUUUGGCUCACU	: :.:::.:.:::::::::	AUAGUGUCAAGCUAAUAUCACG	Cleavage	1
novel_mir_033	Solyc04g077040.3	2.5	-1	1	21	203	223	AGCUGCUGACCUAUGGAUUCC	: :.:::.::::::.::::	AUAUUUCAUGGGUCAGUAGCU	Cleavage	1
novel_mir_034	Solyc01g111080.3	2.5	-1	1	24	3354	3377	AUGUGUGUCUAUUUGUUCAACUUU	::::::::::::::: ::	CUGCAAGAACAAAUAGACACAAAU	Cleavage	1
novel_mir_034	Solyc07g005380.3	2.5	-1	1	24	637	660	AUGUGUGUCUAUUUGUUCAACUUU	:: :::::::: ::::::::	CUUAUUUAACAAAUAAACACACAU	Cleavage	1
novel_mir_037	Solyc03g112330.3	2.5	-1	1	24	733	756	CCAGGAUUUGAACUUAAUGAGUUC	:::.:::: :::::::::::.::	GAAUUCAUAAAGUUCAAAUCUUGA	Cleavage	1
novel_mir_037	Solyc03g095180.3	2.5	-1	1	24	2587	2610	CCAGGAUUUGAACUUAAUGAGUUC	:.:.:::: ::::::.:::::::	GGAUUCAUCAAGUUCGAAUCCUGA	Cleavage	1
novel_mir_038	Solyc06g075420.1	2.5	-1	1	24	887	910	UUUUCGGUCUAUGUAGCACUAUGU	:::: ::::::::::.:.::.	CUCUAGUUCUACAUAGACUGGAAG	Cleavage	1
novel_mir_042	Solyc04g082970.3	2.5	-1	1	24	3328	3351	AUAAGUGUGUCUCUGAAAUUUCGG	:.: :::::: ::::::::::	UUCAGAGUUCAGAUACACACUUAU	Translation	1
novel_mir_042	Solyc05g009350.3	2.5	-1	1	24	1545	1568	AUAAGUGUGUCUCUGAAAUUUCGG	:: .:::: ::::::::.::.:	UGGAUGUUUCUGAGACACAUUUGU	Cleavage	1
novel_mir_042	Solyc07g053130.3	2.5	-1	1	24	1870	1893	AUAAGUGUGUCUCUGAAAUUUCGG	:: :::.::::.:::.::::	UUAUAAGUUCGGAGAUACAUUUAU	Cleavage	1
novel_mir_042	Solyc08g068390.3	2.5	-1	1	24	1517	1540	AUAAGUGUGUCUCUGAAAUUUCGG	::::..:.::.:::.::::	AUCGCAUUUUGGGGAUACAUUUAU	Cleavage	1
novel_mir_043	Solyc08g067160.3	2.5	-1	1	24	1416	1439	ACCAACUGUUAAGUACUGGACGUG	: ::::::::: :::::::	UUUUCCAAGUACUUAAAAGUUGGU	Cleavage	1
novel_mir_049	Solyc11g064980.1	2.5	-1	1	21	33	53	UGUGUUCUCAGGUCACCCCUU	:::: :::..::::::::.:	UAGGGUUGAUUUGAGAACAUA	Cleavage	1
novel_mir_049	Solyc01g067740.3	2.5	-1	1	21	317	337	UGUGUUCUCAGGUCACCCCUU	: ::::::::::::: ::::	UAAGGGUGACCUGAGAUCACA	Cleavage	1
novel_mir_049	Solyc03g093140.3	2.5	-1	1	21	1531	1551	UGUGUUCUCAGGUCACCCCUU	:: :::::::.:::::::	UUCGGCUGACCUGGGAACACA	Cleavage	1
novel_mir_051	Solyc12g062160.1	2.5	-1	1	22	190	211	GAAUUGGCUGCUGGAUUUGAGU	::: :: ::::::::::::::.	ACUAAAUUCCAGCAGCCAAUUU	Cleavage	1
novel_mir_051	Solyc02g082350.3	2.5	-1	1	22	2925	2946	GAAUUGGCUGCUGGAUUUGAGU	: :::.::.:::::::: :::	CCCCAAGUCUAGCAGCCAUUUC	Cleavage	1
novel_mir_051	Solyc08g075270.1	2.5	-1	1	22	476	497	GAAUUGGCUGCUGGAUUUGAGU	:::::.:::..:..:::::	CAACAAAUUCAGUGGUUAAUUC	Cleavage	1
novel_mir_051	Solyc04g049550.3	2.5	-1	1	22	2210	2231	GAAUUGGCUGCUGGAUUUGAGU	:. ..: ::::::::::::::.	AUAUGAUUCCAGCAGCCAAUUU	Cleavage	1
novel_mir_051	Solyc09g063090.3	2.5	-1	1	22	2196	2217	GAAUUGGCUGCUGGAUUUGAGU	::::: :::..:.::::::	UGACAAAUACAGUGGUCAAUUC	Cleavage	1
novel_mir_053	Solyc04g054290.2	2.5	-1	1	19	1573	1591	CGAGUCUGACAUGUGUGCA	::::::::::::.::.: :	UGCACACAUGUCGGAUUGG	Cleavage	1
novel_mir_055	Solyc07g062640.3	2.5	-1	1	21	2529	2549	UAGAAUCAAGAAAGAGCUCUC	::: :.: :::::::::::::	GAGUGUUAUUUCUUGAUUCUA	Cleavage	1
novel_mir_055	Solyc07g018240.1	2.5	-1	1	21	761	781	UAGAAUCAAGAAAGAGCUCUC	:: ::::::::::::::.:	UAGUGCUCUUUCUUGAUUUUC	Cleavage	1
novel_mir_055	Solyc07g018250.1	2.5	-1	1	21	761	781	UAGAAUCAAGAAAGAGCUCUC	:: ::::::::::::::.:	UAGUGCUCUUUCUUGAUUUUC	Cleavage	1
novel_mir_055	Solyc01g109790.3	2.5	-1	1	21	153	173	UAGAAUCAAGAAAGAGCUCUC	: : ::.:::::::::::::	AAAAACUUUUUCUUGAUUCUA	Cleavage	1
novel_mir_055	Solyc01g095010.3	2.5	-1	1	21	927	947	UAGAAUCAAGAAAGAGCUCUC	:. ::.:::::::.:::::	UUGGUCUUUUUCUUGGUUCUA	Cleavage	1
novel_mir_055	Solyc07g021120.2	2.5	-1	1	21	488	507	UAGAAUCAAGAAAGAGCUCUC	:.::: :::::::::::::	CUGGGCU-UUUCUUGAUUCUA	Cleavage	1
novel_mir_055	Solyc12g062480.2	2.5	-1	1	21	450	469	UAGAAUCAAGAAAGAGCUCUC	:.::: :::::::::::::	CUGGGCU-UUUCUUGAUUCUA	Cleavage	1
novel_mir_057	Solyc08g076120.3	2.5	-1	1	24	834	857	AGUGGACAAGUAAAGGUGGAUGGA	:::.: ::.::::::::::::::	UCCGUGAACUUUUACUUGUCCACU	Cleavage	1
novel_mir_057	Solyc09g089780.3	2.5	-1	1	24	81	104	AGUGGACAAGUAAAGGUGGAUGGA	:...:.::..::::.::::.::::	UUUGUUCAUUUUUAUUUGUUCACU	Cleavage	2
novel_mir_057	Solyc00g047180.1	2.5	-1	1	24	226	249	AGUGGACAAGUAAAGGUGGAUGGA	:: ::: .::::::::::.:.::	UCAUUCCUUCUUUACUUGUUCGCU	Cleavage	1
novel_mir_057	Solyc11g039360.1	2.5	-1	1	24	1003	1026	AGUGGACAAGUAAAGGUGGAUGGA	:: ::: .::::::::::.:.::	UCAUUCCUUCUUUACUUGUUCGCU	Cleavage	1
novel_mir_057	Solyc10g009640.2	2.5	-1	1	24	295	318	AGUGGACAAGUAAAGGUGGAUGGA	... :..:.::::::::::..::	CUUGACUGCUUUUACUUGUCUGCU	Cleavage	1
novel_mir_058	Solyc09g014980.3	2.5	-1	1	24	2522	2545	AUAUUCAGUAUUUGGGCUGUUGGU	:::..::.::::::.::.:	UGGUUCAGUUCAGAUACUGGAUGU	Cleavage	1
novel_mir_061	Solyc04g050820.2	2.5	-1	1	24	2390	2413	AUUGAUCUCCUUAUAUGAACUUGG	:. . :::::.:::::. ::::::	CUUGAUUCAUGUAAGGGUAUCAAU	Cleavage	1
novel_mir_061	Solyc07g056410.3	2.5	-1	1	24	7432	7455	AUUGAUCUCCUUAUAUGAACUUGG	:..:.:::::::::::::	GGUGACUUGUGUAAGGAGAUCAAU	Cleavage	1
novel_mir_061	Solyc10g082030.2	2.5	-1	1	24	1046	1069	AUUGAUCUCCUUAUAUGAACUUGG	: ::::::::::::: :::	UUGCAUCCAUAUAAGGAGAUGAAU	Cleavage	1
novel_mir_064	Solyc06g065540.3	2.5	-1	1	21	2055	2075	UUUGAUCUGUAUCUCUAUGAC	::: :: :::::::::::.:	AUCAAAGUGAUACAGAUCAGA	Cleavage	1
novel_mir_069	Solyc02g087410.3	2.5	-1	1	24	1892	1915	UUUGUUGGUGCAACUGGCAUUCUC	::: .:: :::::::::::::	UGAAAUCUCAAUUGCACCAACAAA	Cleavage	1
novel_mir_069	Solyc03g098290.3	2.5	-1	1	24	2418	2441	UUUGUUGGUGCAACUGGCAUUCUC	:::::::::::::: .:.:	GCCCUUGCCAGUUGCACCAUUAGA	Cleavage	1
novel_mir_069	Solyc01g096990.3	2.5	-1	1	24	1266	1289	UUUGUUGGUGCAACUGGCAUUCUC	: .::::::::.:::::.:	AAAUCUCUCAGUUGCAUCAACAGA	Cleavage	1
novel_mir_069	Solyc08g065250.3	2.5	-1	1	24	3731	3754	UUUGUUGGUGCAACUGGCAUUCUC	::: .::::.:::::::.:	GUCUCUGCAGGUUGUACCAACAGA	Cleavage	1
novel_mir_070	Solyc10g006800.3	2.5	-1	1	24	1689	1712	ACAAGUGUGUCUCUGAAAUUUCGA	: : :::::::: :.:::.::::	ACAACAUUUCAGAUAUACAUUUGU	Translation	1
novel_mir_072	Solyc01g103040.3	2.5	-1	1	24	290	313	AUCAGAAAACUCUGUCCUCUCAGC	: :: : :::::::::.::::	AUGGUGAAGUCAGAGUUUUUUGAU	Cleavage	1
novel_mir_073	Solyc05g049870.3	2.5	-1	1	24	572	595	AUGUAAGGAUAUGACACAUGAGCC	::::::::::.:..:::..:	CAAACAUGUGUCAUGUUUUUAUGU	Cleavage	1
novel_mir_073	Solyc10g074990.2	2.5	-1	1	24	1885	1908	AUGUAAGGAUAUGACACAUGAGCC	:: :::::::.:.:::.:::	UAUACACGUGUCAUGUUCUUGCAU	Cleavage	1
novel_mir_073	Solyc06g083760.3	2.5	-1	1	24	3826	3849	AUGUAAGGAUAUGACACAUGAGCC	:::::: ::.:::::.:::	CCAGAAUGUGUGAUGUCCUUGCAU	Cleavage	1
novel_mir_076	Solyc01g080910.2	2.5	-1	1	24	829	852	AAUCAAAAUCGCUGCUGACCUAGC	:::.::.::.:.:::::.::	GUGUGGUUAGUAGUGGUUUUGGUU	Cleavage	1
novel_mir_078	Solyc08g029190.3	2.5	-1	1	24	2263	2286	AAGAAAAUAAAGACUUCACAGACU	:.::::::::.::: ::::.::	UUUUUGUGAAGUUUUUUUUUUUUU	Cleavage	1
novel_mir_078	Solyc01g005500.3	2.5	-1	1	24	99	122	AAGAAAAUAAAGACUUCACAGACU	: : :::::: :: ::::::::::	ACUGUGUGAAAUCAUUAUUUUCUU	Translation	1
novel_mir_078	Solyc06g007980.3	2.5	-1	1	24	398	421	AAGAAAAUAAAGACUUCACAGACU	: ::: .:::.::::::::.::	UUUAUGUUGAGUUUUUAUUUUUUU	Cleavage	1
novel_mir_078	Solyc04g072640.3	2.5	-1	1	24	438	461	AAGAAAAUAAAGACUUCACAGACU	: :::: :.:::::::::::	GGGAUUUGAAUUUUUUAUUUUCUU	Cleavage	1
novel_mir_078	Solyc09g037137.1	2.5	-1	1	24	716	739	AAGAAAAUAAAGACUUCACAGACU	: ::::.:::::::::::	UUGAAAUCAAGUUUUUAUUUUCUU	Cleavage	1
novel_mir_078	Solyc04g072320.2	2.5	-1	1	24	1335	1357	AAGAAAAUAAAGACUUCACAGACU	::: :: ::: ::::::::::::	UGUC-GUAAAGACUUUAUUUUCUU	Cleavage	1
novel_mir_078	Solyc01g079880.3	2.5	-1	1	24	61	84	AAGAAAAUAAAGACUUCACAGACU	:. : : :::.:::::::::::	GAUUGGCGUAGUUUUUAUUUUCUU	Cleavage	1
novel_mir_078	Solyc02g078540.3	2.5	-1	1	24	1304	1327	AAGAAAAUAAAGACUUCACAGACU	::::: :: ::::::::::	UGGAGGUGAAUUCAUUAUUUUCUU	Translation	1
novel_mir_079	Solyc01g096960.3	2.5	-1	1	24	4093	4116	AACAACAUACUUACUGAAAUGCCA	::: ::: :: ::.::::::::::	UGGAAUUCCACUAGGUAUGUUGUU	Cleavage	5
novel_mir_079	Solyc03g118480.3	2.5	-1	1	24	1193	1216	AACAACAUACUUACUGAAAUGCCA	:: ::: :: :.:::::::::::	UGAAAUUACAUUGAGUAUGUUGUU	Cleavage	1
novel_mir_079	Solyc03g033560.3	2.5	-1	1	24	1666	1689	AACAACAUACUUACUGAAAUGCCA	:: ::: :: ::.::::::::::	UGUAAUUGCACUAGGUAUGUUGUU	Cleavage	1
novel_mir_079	Solyc03g005420.2	2.5	-1	1	24	2476	2499	AACAACAUACUUACUGAAAUGCCA	::::::::::::: ::::	AUAUGCUUCAGUAAGUAUGAUGUU	Cleavage	1
novel_mir_080	Solyc12g005660.2	2.5	-1	1	24	393	416	AUACUGGAACGGCACUGUUGGUCC	::: :::.::::.:.::::	ACUGAAACUGUGUCGUUUCGGUAU	Cleavage	1
novel_mir_081	Solyc03g123670.3	2.5	-1	1	21	671	691	AUGUGUGAAUUCAGAAUUUAG	::..:::::::::::: :::	AUAGGUUCUGAAUUCACCCAU	Cleavage	1
novel_mir_081	Solyc06g065320.3	2.5	-1	1	21	2954	2974	AUGUGUGAAUUCAGAAUUUAG	:::::::::::: ..:::::	AUAAAUUCUGAAUGUGCACAU	Cleavage	1
novel_mir_081	Solyc04g014550.3	2.5	-1	1	21	957	977	AUGUGUGAAUUCAGAAUUUAG	:::::.::::::...:.::	AAAAAUUUUGAAUUUGUAUAU	Cleavage	1
novel_mir_081	Solyc07g017437.1	2.5	-1	1	21	1015	1035	AUGUGUGAAUUCAGAAUUUAG	::: :.:::.::::::.::	UCAAAAUUUGAGUUCACAUAU	Cleavage	1
novel_mir_083	Solyc08g022075.1	2.5	-1	1	21	236	256	AAUUAAUUGUUCAGCUCUUCC	:::::::::: :.::.:::	AAAAGAGCUGAAAAGUUGAUU	Cleavage	1
novel_mir_083	Solyc03g116410.2	2.5	-1	1	21	1219	1239	AAUUAAUUGUUCAGCUCUUCC	.: :::::::::.:::.::	CCGAAAGCUGAACAGUUAGUU	Cleavage	1
novel_mir_083	Solyc07g006940.2	2.5	-1	1	21	307	327	AAUUAAUUGUUCAGCUCUUCC	:.::: ::.:::::::.::	UUAGGAGAUGGACAAUUAGUU	Cleavage	1
novel_mir_089	Solyc06g083630.3	2.5	-1	1	21	343	364	UUAUUUGGGGUAGAU-GAGCUC	::::: ::::::.::::::::	AAGCUCCAUCUACUCCAAAUAA	Cleavage	1
novel_mir_092	Solyc01g058500.3	2.5	-1	1	23	211	233	CGGGCUUGGCAGAAUCAGCGGGG	:::. ::::::::: ::::::::	CCCUACUGAUUCUGACAAGCCCG	Cleavage	1
novel_mir_093	Solyc08g041855.1	2.5	-1	1	20	885	904	GCAAGGCUGAAACUUAAAGG	.:::::::: :::::::::	UCUUUAAGUGUCAGCCUUGG	Translation	1
novel_mir_093	Solyc00g173430.2	2.5	-1	1	20	197	216	GCAAGGCUGAAACUUAAAGG	::: ::::::::::::::.	CCUCAAAGUUUCAGCCUUGU	Cleavage	1
novel_mir_093	Solyc02g093960.3	2.5	-1	1	20	2465	2484	GCAAGGCUGAAACUUAAAGG	.: ::::::::: :::::::	UCCUUAAGUUUCUGCCUUGC	Cleavage	1
novel_mir_093	Solyc07g005930.3	2.5	-1	1	20	2704	2723	GCAAGGCUGAAACUUAAAGG	.::: ::::::..::.::::	UCUUCAAGUUUUGGCUUUGC	Cleavage	1
novel_mir_093	Solyc04g016520.3	2.5	-1	1	20	5339	5358	GCAAGGCUGAAACUUAAAGG	:: : ::::::::::::::.	CCCUCAAGUUUCAGCCUUGU	Cleavage	1
novel_mir_099	Solyc05g054420.3	2.5	-1	1	23	12	34	UUAGAGUCCGACUAAAUUUGAUU	: :.::::::::::: :.:.:::	AUUUAAAUUUAGUCGAAUUUUAA	Cleavage	1
novel_mir_099	Solyc09g011510.2	2.5	-1	1	23	526	548	UUAGAGUCCGACUAAAUUUGAUU	:::::::.::.:::::.:..	UUGCAAAUUUGGUUGGACUUUGG	Cleavage	1
novel_mir_099	Solyc10g079220.2	2.5	-1	1	23	213	235	UUAGAGUCCGACUAAAUUUGAUU	:..::::::::::::.:..	UACAAGGUUUAGUCGGACUUUGG	Cleavage	1
novel_mir_100	Solyc09g082500.3	2.5	-1	1	24	630	653	GCGGAUCUAAGAACUUAAGGUUGU	.: ::::.: :::::::::..::	UUAUCCUUGAAUUCUUAGAUUUGC	Cleavage	1
novel_mir_100	Solyc05g015070.3	2.5	-1	1	24	52	75	GCGGAUCUAAGAACUUAAGGUUGU	: :: :: :::::.::.::::.::	AAAAGCUCAAGUUUUUGGAUCUGC	Cleavage	1
novel_mir_102	Solyc12g094410.2	2.5	-1	1	24	1525	1548	ACCUUUUGUUUUACGUGGAACACU	: :::..: ::::::.::::::	GAUUUUCUGCAUAAAACGAAAGGU	Cleavage	1
novel_mir_102	Solyc04g045345.1	2.5	-1	1	24	403	426	ACCUUUUGUUUUACGUGGAACACU	: :: : ::: :::::::::.:::	ACUGAUACACAUAAAACAAAGGGU	Cleavage	1
novel_mir_102	Solyc03g110885.1	2.5	-1	1	24	1812	1835	ACCUUUUGUUUUACGUGGAACACU	::::.: :::.::::::::	CUCACUCCAUGGAAAGCAAAAGGU	Cleavage	1
novel_mir_102	Solyc03g025530.3	2.5	-1	1	24	3863	3886	ACCUUUUGUUUUACGUGGAACACU	::::.:::::: ::.::::	AACAGUCCAUGUAAAAAAAGAGGU	Cleavage	1
novel_mir_106	Solyc10g017630.2	2.5	-1	1	24	900	923	UGUAUUAUGUCAUGUAGGACGUGU	::::: ..::.:::::::::::::	ACACGGUUUAUAUGACAUAAUACA	Cleavage	1
novel_mir_106	Solyc11g011060.2	2.5	-1	1	24	129	151	UGUAUUAUGUCAUGUAGGACGUGU	::: ::.::::::::::: :::.:	ACA-GUUCUACAUGACAUUAUAUA	Cleavage	1
novel_mir_106	Solyc01g101050.3	2.5	-1	1	24	2641	2664	UGUAUUAUGUCAUGUAGGACGUGU	::: ::.:::.:::::::.:	AAUAGUCAUAUAUGGCAUAAUAUA	Cleavage	1
novel_mir_108	Solyc02g086920.2	2.5	-1	1	22	1828	1849	ACGAUUUCACUGAAUAACAUAG	:::: ::.:::.:::::.::::	CUAUUUUGUUCGGUGAAGUCGU	Cleavage	1
novel_mir_109	Solyc01g107870.3	2.5	-1	1	24	5353	5376	GUAAGGUCUGUGUACAUUCUCCAC	:: ::.::::: ::::::::.:	AGGGUGAGUGUACCCAGACCUUGC	Translation	1
novel_mir_109	Solyc07g052340.3	2.5	-1	1	24	3999	4022	GUAAGGUCUGUGUACAUUCUCCAC	: : ::..: ::::::::.:::::	GAGUAGGGUAUACACAGAUCUUAC	Cleavage	1
novel_mir_109	Solyc02g089690.3	2.5	-1	1	24	1558	1581	GUAAGGUCUGUGUACAUUCUCCAC	::::: ::::::::..:::.	GAAUAGAAUAUACACAGAUUUUAU	Cleavage	1
novel_mir_109	Solyc04g015570.3	2.5	-1	1	24	1101	1124	GUAAGGUCUGUGUACAUUCUCCAC	:.:::::.::: :::::::	ACAACGGAUGUAUACAAACCUUAC	Cleavage	1
novel_mir_109	Solyc08g066540.3	2.5	-1	1	24	430	453	GUAAGGUCUGUGUACAUUCUCCAC	.: :::::..:::::::::.	UACUGGCAUGUAUGCAGACCUUAU	Cleavage	1
sly-miR10528	Solyc02g055460.2	2.5	-1	1	21	981	1001	AAUGCAAUGUCAUAUACCAUC	::::: .::::::::::::	CAUGGUUGGUGACAUUGCAUU	Cleavage	1
sly-miR10529	Solyc05g009550.3	2.5	-1	1	24	783	806	AACGAGUGAGACUUGCUCAGUUGG	::::::::: :::.:::.:.:::	GCAACUGAGCUAGUUUCAUUUGUU	Cleavage	1
sly-miR10529	Solyc01g006600.2	2.5	-1	1	24	2427	2450	AACGAGUGAGACUUGCUCAGUUGG	:::::::::.:::::::	GGUCAAAAGCAAGUCUUACUCGUU	Cleavage	1
sly-miR10532	Solyc07g065270.1	2.5	-1	1	24	1153	1176	AAGUGUGUCUCUGAGAUUUCGGGC	:.: ::::: :::::::: ::::	ACUCAAAAUCACAGAGACAGACUU	Cleavage	1
sly-miR10532	Solyc04g074980.3	2.5	-1	1	24	823	846	AAGUGUGUCUCUGAGAUUUCGGGC	:.::.::::::: ::::::	AAUUCAGAUUUCAGAGAAACACUU	Cleavage	1
sly-miR10532	Solyc11g016990.2	2.5	-1	1	24	890	913	AAGUGUGUCUCUGAGAUUUCGGGC	::. :: :::::::::::::	CAUGGAGUUCCCAGAGACACACUU	Cleavage	1
sly-miR10533	Solyc08g076820.3	2.5	-1	1	22	507	528	UCUUAUGAAUUCUAGGUCUUCU	:::::::::: ::::..:::::	AGAAGACCUAAAAUUUGUAAGA	Cleavage	1
sly-miR10533	Solyc08g076810.3	2.5	-1	1	22	3060	3081	UCUUAUGAAUUCUAGGUCUUCU	:::::::::: ::::..:::::	AGAAGACCUAAAAUUUGUAAGA	Cleavage	1
sly-miR10533	Solyc01g012640.2	2.5	-1	1	22	106	127	UCUUAUGAAUUCUAGGUCUUCU	: : ::::::::::::::: :	UGUAUACCUAGAAUUCAUAAUA	Cleavage	1
sly-miR10534	Solyc03g093560.1	2.5	-1	1	21	670	690	CAAAAUACCCUUGUCAUCCAA	: :::::: :::::::::::	UGGGAUGAAAAGGGUAUUUUU	Cleavage	1
sly-miR10534	Solyc09g007790.1	2.5	-1	1	21	268	288	CAAAAUACCCUUGUCAUCCAA	::::: ::::::::::::	GAUGAUGAGAAGGGUAUUUUG	Cleavage	1
sly-miR10534	Solyc05g013320.1	2.5	-1	1	21	145	165	CAAAAUACCCUUGUCAUCCAA	:: : ::::::::.:::::	AAGGUUUACAAGGGUGUUUUG	Cleavage	1
sly-miR10536	Solyc01g079510.3	2.5	-1	1	24	947	970	AGACAUGUUCUAAUCGUCAGCUUC	::..:.::::::.::::.:	GUUCAUGGUGGUUAGAAUAUGUUU	Cleavage	1
sly-miR156a	Solyc05g015840.3	2.5	-1	1	21	900	920	UUGACAGAAGAUAGAGAGCAC	::::::::: ::::::::::	GUGCUCUCUCUCUUCUGUCAU	Cleavage	1
sly-miR156a	Solyc12g038520.2	2.5	-1	1	21	1431	1451	UUGACAGAAGAUAGAGAGCAC	::::::::: ::::::::::	GUGCUCUCUCUCUUCUGUCAU	Cleavage	1
sly-miR156a	Solyc07g053810.3	2.5	-1	1	21	729	749	UUGACAGAAGAUAGAGAGCAC	:::::::: ::::::::::	UUGCUCUCUCUCUUCUGUCAU	Cleavage	1
sly-miR156a	Solyc03g114850.3	2.5	-1	1	21	1732	1752	UUGACAGAAGAUAGAGAGCAC	:::::::: ::::::::::	AUGCUCUCUCUCUUCUGUCAU	Cleavage	1
sly-miR156a	Solyc10g009080.3	2.5	-1	1	21	502	522	UUGACAGAAGAUAGAGAGCAC	::::::: ::::::::::	ACGCUCUCUCUCUUCUGUCAU	Cleavage	1
sly-miR156a	Solyc03g119360.3	2.5	-1	1	21	25	45	UUGACAGAAGAUAGAGAGCAC	: :.:.::::::::::::.	AGGGUUUUUAUCUUCUGUCAG	Cleavage	1
sly-miR156b	Solyc05g015840.3	2.5	-1	1	21	900	920	UUGACAGAAGAUAGAGAGCAC	::::::::: ::::::::::	GUGCUCUCUCUCUUCUGUCAU	Cleavage	1
sly-miR156b	Solyc12g038520.2	2.5	-1	1	21	1431	1451	UUGACAGAAGAUAGAGAGCAC	::::::::: ::::::::::	GUGCUCUCUCUCUUCUGUCAU	Cleavage	1
sly-miR156b	Solyc07g053810.3	2.5	-1	1	21	729	749	UUGACAGAAGAUAGAGAGCAC	:::::::: ::::::::::	UUGCUCUCUCUCUUCUGUCAU	Cleavage	1
sly-miR156b	Solyc03g114850.3	2.5	-1	1	21	1732	1752	UUGACAGAAGAUAGAGAGCAC	:::::::: ::::::::::	AUGCUCUCUCUCUUCUGUCAU	Cleavage	1
sly-miR156b	Solyc10g009080.3	2.5	-1	1	21	502	522	UUGACAGAAGAUAGAGAGCAC	::::::: ::::::::::	ACGCUCUCUCUCUUCUGUCAU	Cleavage	1
sly-miR156b	Solyc03g119360.3	2.5	-1	1	21	25	45	UUGACAGAAGAUAGAGAGCAC	: :.:.::::::::::::.	AGGGUUUUUAUCUUCUGUCAG	Cleavage	1
sly-miR156c	Solyc05g015840.3	2.5	-1	1	21	900	920	UUGACAGAAGAUAGAGAGCAC	::::::::: ::::::::::	GUGCUCUCUCUCUUCUGUCAU	Cleavage	1
sly-miR156c	Solyc12g038520.2	2.5	-1	1	21	1431	1451	UUGACAGAAGAUAGAGAGCAC	::::::::: ::::::::::	GUGCUCUCUCUCUUCUGUCAU	Cleavage	1
sly-miR156c	Solyc07g053810.3	2.5	-1	1	21	729	749	UUGACAGAAGAUAGAGAGCAC	:::::::: ::::::::::	UUGCUCUCUCUCUUCUGUCAU	Cleavage	1
sly-miR156c	Solyc03g114850.3	2.5	-1	1	21	1732	1752	UUGACAGAAGAUAGAGAGCAC	:::::::: ::::::::::	AUGCUCUCUCUCUUCUGUCAU	Cleavage	1
sly-miR156c	Solyc10g009080.3	2.5	-1	1	21	502	522	UUGACAGAAGAUAGAGAGCAC	::::::: ::::::::::	ACGCUCUCUCUCUUCUGUCAU	Cleavage	1
sly-miR156c	Solyc03g119360.3	2.5	-1	1	21	25	45	UUGACAGAAGAUAGAGAGCAC	: :.:.::::::::::::.	AGGGUUUUUAUCUUCUGUCAG	Cleavage	1
sly-miR156d-3p	Solyc06g073680.3	2.5	-1	1	22	2623	2644	GCUCACUGCUCUAUCUGUCACC	::::::.::::::::.:.	CAACACAGAUGGAGCAGUGGGU	Cleavage	1
sly-miR156d-5p	Solyc09g055250.3	2.5	-1	1	20	1071	1090	UGACAGAAGAGAGUGAGCAC	::::::::.:: :.:::::	UUGCUCACUUUCAUUUGUCA	Cleavage	1
sly-miR156d-5p	Solyc01g005600.3	2.5	-1	1	20	1048	1067	UGACAGAAGAGAGUGAGCAC	::::.:::::.:::: :::	AUGCUUACUCUUUUCUUUCA	Cleavage	1
sly-miR156e-5p	Solyc10g005450.2	2.5	-1	1	20	494	513	UGAUAGAAGAGAGUGAGCAC	:::::.:::::: :.:::::	GUGCUUACUCUCGUUUAUCA	Cleavage	1
sly-miR156e-5p	Solyc04g009020.3	2.5	-1	1	20	514	533	UGAUAGAAGAGAGUGAGCAC	.::::::::::::::::	AAUUUCACUCUCUUCUAUCA	Cleavage	1
sly-miR156e-5p	Solyc01g005600.3	2.5	-1	1	20	1048	1067	UGAUAGAAGAGAGUGAGCAC	::::.:::::.:::: :::	AUGCUUACUCUUUUCUUUCA	Cleavage	1
sly-miR156e-5p	Solyc10g009080.3	2.5	-1	1	20	502	521	UGAUAGAAGAGAGUGAGCAC	:::: :::::::::.:::	ACGCUCUCUCUCUUCUGUCA	Cleavage	1
sly-miR156e-5p	Solyc02g079040.3	2.5	-1	1	20	146	165	UGAUAGAAGAGAGUGAGCAC	: ::::::.:::::::::	UUUCUCACUUUCUUCUAUCC	Cleavage	1
sly-miR156e-5p	Solyc07g005640.3	2.5	-1	1	20	391	410	UGAUAGAAGAGAGUGAGCAC	: .:::::.::::::.:::	UUCUUCACUUUCUUCUGUCA	Cleavage	1
sly-miR156e-5p	Solyc03g112830.3	2.5	-1	1	20	3365	3384	UGAUAGAAGAGAGUGAGCAC	:: :::.:.::::::::.:	AUGAUCAUUUUCUUCUAUUA	Cleavage	1
sly-miR159	Solyc07g062685.1	2.5	-1	1	21	476	496	UUUGGAUUGAAGGGAGCUCUA	:.:::: :::::::: :::::	UGGAGCCCCCUUCAAACCAAA	Cleavage	1
sly-miR159	Solyc12g014120.2	2.5	-1	1	21	1070	1090	UUUGGAUUGAAGGGAGCUCUA	:.:::: :::::::: :::::	UGGAGCCCCCUUCAAACCAAA	Cleavage	1
sly-miR159	Solyc02g079010.3	2.5	-1	1	21	819	839	UUUGGAUUGAAGGGAGCUCUA	.:::::.: ::::.::::::	CGGAGCUUCAUUCAGUCCAAA	Cleavage	1
sly-miR159	Solyc05g006830.3	2.5	-1	1	21	1935	1955	UUUGGAUUGAAGGGAGCUCUA	:::.::::::: .::::::	GUGAGUUCCCUUCCGUCCAAA	Cleavage	1
sly-miR159	Solyc01g068260.3	2.5	-1	1	21	1750	1770	UUUGGAUUGAAGGGAGCUCUA	::::. :::::::::::::	AAGAGUAGCCUUCAAUCCAAA	Cleavage	1
sly-miR159	Solyc07g052640.3	2.5	-1	1	21	403	423	UUUGGAUUGAAGGGAGCUCUA	: : ::.:::::::::::::	CAAAACUUCCUUCAAUCCAAA	Cleavage	1
sly-miR159b	Solyc04g078220.2	2.5	-1	1	21	90	110	UUGGAAAGAAGGGAGCUCUAC	:: :::::.:.:::::::.::	GUUGAGCUUCUUUCUUUCUAA	Cleavage	1
sly-miR159b	Solyc12g088820.2	2.5	-1	1	21	3192	3212	UUGGAAAGAAGGGAGCUCUAC	::: :::.::::::::.::.	CUAGUGCUUCCUUCUUUUCAG	Cleavage	1
sly-miR159b	Solyc01g091430.2	2.5	-1	1	21	1047	1067	UUGGAAAGAAGGGAGCUCUAC	::::::.:: :::::.:::	CAAGAGCUUCCCUCUUUUCAA	Translation	1
sly-miR159b	Solyc01g102700.3	2.5	-1	1	21	2396	2416	UUGGAAAGAAGGGAGCUCUAC	::::::::.: ::::.:::	UCAGAGCUCCUUCCUUUUCAA	Cleavage	1
sly-miR159b	Solyc07g055830.3	2.5	-1	1	21	22	42	UUGGAAAGAAGGGAGCUCUAC	: : ::.::..::::::::::	GAAUAGUUCUUUUCUUUCCAA	Cleavage	1
sly-miR159b	Solyc09g064570.1	2.5	-1	1	21	721	741	UUGGAAAGAAGGGAGCUCUAC	.::: ::::::::::..::	CCGGAGAUCCCUUCUUUUUAA	Cleavage	5
sly-miR159b	Solyc08g061320.3	2.5	-1	1	21	951	971	UUGGAAAGAAGGGAGCUCUAC	::::: :::::::::..:.	AGAGAGCACCCUUCUUUUUAG	Cleavage	1
sly-miR159b	Solyc03g095510.3	2.5	-1	1	21	883	903	UUGGAAAGAAGGGAGCUCUAC	::: .:.::::::::.:::	UGAGAAUUUCCUUCUUUUCAA	Cleavage	1
sly-miR162	Solyc04g016510.3	2.5	-1	1	21	910	930	UCGAUAAACCUCUGCAUCCAG	:::::::::::::: ::.:.	GUGGAUGCAGAGGUUGAUUGG	Cleavage	1
sly-miR162	Solyc03g113740.3	2.5	-1	1	21	2846	2866	UCGAUAAACCUCUGCAUCCAG	:::::::::::::::.:	GAAGAUGCAGAGGUUUAUUGC	Cleavage	1
sly-miR166a	Solyc05g008940.3	2.5	-1	1	21	839	859	UCGGACCAGGCUUCAUUCCCC	: ::: ::::::::::.:::	AGAGAAGGAAGCCUGGUUCGA	Cleavage	1
sly-miR166a	Solyc07g045410.2	2.5	-1	1	21	1249	1269	UCGGACCAGGCUUCAUUCCCC	:: :: :::::::::.:::	AAGGUAUCAAGCCUGGUUCGA	Cleavage	1
sly-miR166b	Solyc05g008940.3	2.5	-1	1	21	839	859	UCGGACCAGGCUUCAUUCCCC	: ::: ::::::::::.:::	AGAGAAGGAAGCCUGGUUCGA	Cleavage	1
sly-miR166b	Solyc07g045410.2	2.5	-1	1	21	1249	1269	UCGGACCAGGCUUCAUUCCCC	:: :: :::::::::.:::	AAGGUAUCAAGCCUGGUUCGA	Cleavage	1
sly-miR166c-3p	Solyc07g045410.2	2.5	-1	1	21	1249	1269	UCGGACCAGGCUUCAUUCCUC	::: :: :::::::::.:::	AAGGUAUCAAGCCUGGUUCGA	Cleavage	1
sly-miR166c-3p	Solyc05g008940.3	2.5	-1	1	21	839	859	UCGGACCAGGCUUCAUUCCUC	::: ::::::::::.:::	AGAGAAGGAAGCCUGGUUCGA	Cleavage	1
sly-miR166c-5p	Solyc02g068490.3	2.5	-1	1	21	1826	1846	GGGAUGUUGUCUGGCUCGACA	: :.:::.::::.::.:::.:	UUUUGAGUCAGAUAAUAUCUC	Cleavage	1
sly-miR166c-5p	Solyc09g010090.4	2.5	-1	1	21	620	640	GGGAUGUUGUCUGGCUCGACA	:: :::::::::::: :::	GAUCAAGCCAGACAACAACCC	Cleavage	1
sly-miR167a	Solyc03g117700.2	2.5	-1	1	21	527	547	UGAAGCUGCCAGCAUGAUCUA	: :::::::.::::::. :::	UUGAUCAUGUUGGCAGUCUCA	Cleavage	1
sly-miR167b-3p	Solyc02g071940.1	2.5	-1	1	21	235	255	AGGUCAUCUAGCAGCUUCAAU	:::::::::::::: :::	UCUGAAGCUGCUAGAUUACCC	Cleavage	1
sly-miR167b-5p	Solyc04g073990.3	2.5	-1	1	22	1100	1121	UAAAGCUGCCAGCAUGAUCUGG	::: .:::::::..::::::	UGAGAAUAUGCUGGUGGCUUUA	Cleavage	1
sly-miR168a-5p	Solyc03g098280.3	2.5	-1	1	21	770	790	UCGCUUGGUGCAGGUCGGGAC	:::::: ::::::::::: :	UUCCCGAGCUGCACCAAGCAA	Cleavage	2
sly-miR168a-5p	Solyc06g072300.3	2.5	-1	1	21	528	548	UCGCUUGGUGCAGGUCGGGAC	:::::: ::::::::::: :	UUCCCGAGCUGCACCAAGCAA	Cleavage	2
sly-miR168a-5p	Solyc05g053230.3	2.5	-1	1	21	1414	1434	UCGCUUGGUGCAGGUCGGGAC	:.::::::::::: ::.::	CGCUCGACCUGCACCUAGUGA	Cleavage	1
sly-miR168b-5p	Solyc03g098280.3	2.5	-1	1	21	770	790	UCGCUUGGUGCAGGUCGGGAC	:::::: ::::::::::: :	UUCCCGAGCUGCACCAAGCAA	Cleavage	2
sly-miR168b-5p	Solyc06g072300.3	2.5	-1	1	21	528	548	UCGCUUGGUGCAGGUCGGGAC	:::::: ::::::::::: :	UUCCCGAGCUGCACCAAGCAA	Cleavage	2
sly-miR168b-5p	Solyc05g053230.3	2.5	-1	1	21	1414	1434	UCGCUUGGUGCAGGUCGGGAC	:.::::::::::: ::.::	CGCUCGACCUGCACCUAGUGA	Cleavage	1
sly-miR169e-3p	Solyc06g082560.2	2.5	-1	1	21	2456	2476	UGGCAAGCAUCUUUGGCGACU	:::. .::::::::::::.::	AGUUAUCAAAGAUGCUUGUCA	Cleavage	1
sly-miR169e-3p	Solyc00g016470.1	2.5	-1	1	21	59	79	UGGCAAGCAUCUUUGGCGACU	::.:.:::::::::::::.	UGUUGUCAAAGAUGCUUGCUU	Cleavage	1
sly-miR169e-3p	Solyc01g087830.1	2.5	-1	1	21	21	41	UGGCAAGCAUCUUUGGCGACU	:::::::::.::.:: :::	UUUCGCCAAAGGUGUUUCCCA	Cleavage	1
sly-miR169e-3p	Solyc01g087800.2	2.5	-1	1	21	723	743	UGGCAAGCAUCUUUGGCGACU	:::::::::.::.:: :::	UUUCGCCAAAGGUGUUUCCCA	Cleavage	1
sly-miR169e-3p	Solyc01g087820.2	2.5	-1	1	21	762	782	UGGCAAGCAUCUUUGGCGACU	:.::.:::::::::: :::	CUUUGCUAAAGAUGCUUCCCA	Cleavage	1
sly-miR169e-3p	Solyc08g075860.3	2.5	-1	1	21	842	862	UGGCAAGCAUCUUUGGCGACU	:: .::::::::::::..:	UAUCUUCAAAGAUGCUUGUUA	Cleavage	1
sly-miR172d	Solyc02g089263.1	2.5	-1	1	21	3455	3475	GGAAUCUUGAUGAUGCUGCAG	:: .::::::::::::::	UGGCUAUAUCAUCAAGAUUCC	Cleavage	1
sly-miR1917	Solyc12g035555.1	2.5	-1	1	21	2395	2415	AUUAAUAAAGAGUGCUAAAGU	:.:::.: .::.:::::::::	AUUUUGGGGCUUUUUAUUAAU	Cleavage	1
sly-miR1917	Solyc07g054930.3	2.5	-1	1	21	1395	1415	AUUAAUAAAGAGUGCUAAAGU	.::::::: :.:::.:::::	UUUUUAGCAGUUUUUGUUAAU	Cleavage	1
sly-miR1917	Solyc04g005680.3	2.5	-1	1	21	473	493	AUUAAUAAAGAGUGCUAAAGU	.:: .: :::::::::::::	UUUUAGGGACUCUUUAUUAAU	Cleavage	1
sly-miR319c-3p	Solyc06g073640.3	2.5	-1	1	21	1757	1777	UUGGACUGAAGGGAGCUCCUU	:::::::::::: :::::	CUCGAGCUCCCUUCACUCCAA	Cleavage	1
sly-miR319c-3p	Solyc08g048370.3	2.5	-1	1	21	908	928	UUGGACUGAAGGGAGCUCCUU	:::.: :::::::::::::	CAGGGGGACCCUUCAGUCCAA	Cleavage	1
sly-miR319c-5p	Solyc08g008660.3	2.5	-1	1	21	372	392	AGAGCUUCCUUCAGCCCACUC	.:::: .::::::.::::.:	UGGUGGUUUGAAGGGAGCUUU	Cleavage	1
sly-miR319c-5p	Solyc02g093800.3	2.5	-1	1	21	1655	1675	AGAGCUUCCUUCAGCCCACUC	.::: ::::.::::.:.:::	AGGUGAGCUGGAGGAGGUUCU	Cleavage	2
sly-miR390a-3p	Solyc08g007210.3	2.5	-1	1	21	302	322	CGCUAUCCAUCCUGAGUUUUA	:.:.:::::::::::::.	ACAGAUUCAGGAUGGAUAGUC	Cleavage	1
sly-miR390a-3p	Solyc08g066810.3	2.5	-1	1	21	262	282	CGCUAUCCAUCCUGAGUUUUA	:::.::: :::::::::.:	ACAAAUUCAAGAUGGAUAGUG	Cleavage	1
sly-miR390a-5p	Solyc01g091230.3	2.5	-1	1	21	538	558	AAGCUCAGGAGGGAUAGCACC	::::.:::.::::::::: ::	GGUGUUAUUCCUCCUGAGGUU	Cleavage	1
sly-miR390a-5p	Solyc03g025230.3	2.5	-1	1	21	1979	1999	AAGCUCAGGAGGGAUAGCACC	::.::::.::..::::.::	UUUGUUAUCUCUUUUGAGUUU	Cleavage	1
sly-miR390b-3p	Solyc08g007210.3	2.5	-1	1	21	302	322	CGCUAUCCAUCCUGAGUUUCA	:.:.:::::::::::::.	ACAGAUUCAGGAUGGAUAGUC	Cleavage	1
sly-miR390b-3p	Solyc08g066810.3	2.5	-1	1	21	262	282	CGCUAUCCAUCCUGAGUUUCA	:::.::: :::::::::.:	ACAAAUUCAAGAUGGAUAGUG	Cleavage	1
sly-miR390b-5p	Solyc04g005390.2	2.5	-1	1	21	796	816	AAGCUCAGGAGGGAUAGCGCC	::.:. ::::::.::::::::	GGUGUGAUCCCUUCUGAGCUU	Cleavage	1
sly-miR390b-5p	Solyc04g079120.3	2.5	-1	1	21	620	640	AAGCUCAGGAGGGAUAGCGCC	:.:::::.:::::::: :::	AGUGCUAUUCCUCCUGAUCUU	Cleavage	1
sly-miR390b-5p	Solyc01g011040.3	2.5	-1	1	21	779	799	AAGCUCAGGAGGGAUAGCGCC	.:::: .:.::::::::::	CUUGCUAAUCUUCCUGAGCUU	Cleavage	1
sly-miR390b-5p	Solyc01g010930.3	2.5	-1	1	21	1565	1585	AAGCUCAGGAGGGAUAGCGCC	:: :::::::.:::::::	AACGGGAUCCCUCUUGAGCUU	Cleavage	1
sly-miR395a	Solyc04g054730.3	2.5	-1	1	22	207	228	CUGAAGUGUUUGGGGGAACUCC	::::::.:: .::::::::::	AGAGUUCUCCGGAACACUUCAG	Cleavage	2
sly-miR395a	Solyc09g056270.2	2.5	-1	1	22	40	61	CUGAAGUGUUUGGGGGAACUCC	::.::.::::::::::.:	CGUUUUUCCUCAAACACUUCGG	Cleavage	1
sly-miR395b	Solyc04g054730.3	2.5	-1	1	22	207	228	CUGAAGUGUUUGGGGGAACUCC	::::::.:: .::::::::::	AGAGUUCUCCGGAACACUUCAG	Cleavage	2
sly-miR395b	Solyc09g056270.2	2.5	-1	1	22	40	61	CUGAAGUGUUUGGGGGAACUCC	::.::.::::::::::.:	CGUUUUUCCUCAAACACUUCGG	Cleavage	1
sly-miR396a-3p	Solyc06g063080.1	2.5	-1	1	21	197	217	GUUCAAUAAAGCUGUGGGAAG	::::..:::::::.:::::	AUUCCUGCAGCUUUGUUGAAA	Cleavage	1
sly-miR396a-5p	Solyc02g050283.1	2.5	-1	1	21	196	216	UUCCACAGCUUUCUUGAACUG	..::::::::.. ::::::::	UGGUUCAAGAGGUCUGUGGAA	Cleavage	1
sly-miR396a-5p	Solyc07g056470.3	2.5	-1	1	21	487	507	UUCCACAGCUUUCUUGAACUG	::::::.::::::::::	GGCUUCAAGGAAGCUGUGGAC	Cleavage	1
sly-miR396a-5p	Solyc01g066730.3	2.5	-1	1	21	88	108	UUCCACAGCUUUCUUGAACUG	::::::::::::::: ::	CUUUUCAAGAAAGCUGUGCAA	Cleavage	1
sly-miR396a-5p	Solyc02g071240.3	2.5	-1	1	21	432	452	UUCCACAGCUUUCUUGAACUG	::..:::.::::::::::	AUCUUUGAGAGAGCUGUGGAA	Cleavage	1
sly-miR396a-5p	Solyc12g088700.1	2.5	-1	1	21	1090	1110	UUCCACAGCUUUCUUGAACUG	: :.::::.:::::::::.	AUGAUUAAGAGAGCUGUGGAG	Cleavage	1
sly-miR396a-5p	Solyc04g014970.2	2.5	-1	1	21	997	1017	UUCCACAGCUUUCUUGAACUG	:: :.::.:::.:::::::	UUGUCCGAGGAAGUUGUGGAA	Cleavage	1
sly-miR396a-5p	Solyc01g112320.3	2.5	-1	1	21	2145	2165	UUCCACAGCUUUCUUGAACUG	:: ..:::::::::::::.	UUGUAUGAGAAAGCUGUGGAG	Cleavage	1
sly-miR396b	Solyc02g050283.1	2.5	-1	1	21	196	216	UUCCACAGCUUUCUUGAACUU	.::::::::.. ::::::::	UGGUUCAAGAGGUCUGUGGAA	Cleavage	1
sly-miR396b	Solyc07g056470.3	2.5	-1	1	21	487	507	UUCCACAGCUUUCUUGAACUU	::::::.::::::::::	GGCUUCAAGGAAGCUGUGGAC	Cleavage	1
sly-miR396b	Solyc01g066730.3	2.5	-1	1	21	88	108	UUCCACAGCUUUCUUGAACUU	::::::::::::::: ::	CUUUUCAAGAAAGCUGUGCAA	Cleavage	1
sly-miR396b	Solyc02g071240.3	2.5	-1	1	21	432	452	UUCCACAGCUUUCUUGAACUU	::..:::.::::::::::	AUCUUUGAGAGAGCUGUGGAA	Cleavage	1
sly-miR396b	Solyc12g088700.1	2.5	-1	1	21	1090	1110	UUCCACAGCUUUCUUGAACUU	: : :.::::.:::::::::.	AUGAUUAAGAGAGCUGUGGAG	Cleavage	1
sly-miR396b	Solyc04g014970.2	2.5	-1	1	21	997	1017	UUCCACAGCUUUCUUGAACUU	:: :.::.:::.:::::::	UUGUCCGAGGAAGUUGUGGAA	Cleavage	1
sly-miR396b	Solyc01g112320.3	2.5	-1	1	21	2145	2165	UUCCACAGCUUUCUUGAACUU	:: ..:::::::::::::.	UUGUAUGAGAAAGCUGUGGAG	Cleavage	1
sly-miR397-3p	Solyc11g071670.2	2.5	-1	1	21	513	533	UCAACGCUAAACUCGAUCAUG	::: .::::::.:.:::::	GUUGAAUGAGUUUGGUGUUGA	Cleavage	1
sly-miR397-5p	Solyc02g085120.3	2.5	-1	1	20	734	753	AUUGAGUGCAGCGUUGAUGA	:.:::::.::::: ::::::	UUAUCAAUGCUGCUCUCAAU	Cleavage	1
sly-miR397-5p	Solyc09g010990.3	2.5	-1	1	20	690	709	AUUGAGUGCAGCGUUGAUGA	: :::::::::::::: :::	UAAUCAACGCUGCACUAAAU	Cleavage	1
sly-miR397-5p	Solyc04g079100.3	2.5	-1	1	20	368	387	AUUGAGUGCAGCGUUGAUGA	::.::::.::.:::::::	AAAUUAACGUUGUACUCAAU	Cleavage	1
sly-miR397-5p	Solyc01g104280.2	2.5	-1	1	20	824	843	AUUGAGUGCAGCGUUGAUGA	: ::::.::::.:.:::::	GCUUCAAUGCUGUAUUCAAU	Cleavage	1
sly-miR398a	Solyc11g064980.1	2.5	-1	1	21	33	53	UAUGUUCUCAGGUCGCCCCUG	.:::: .::..::::::::::	UAGGGUUGAUUUGAGAACAUA	Cleavage	1
sly-miR403-3p	Solyc01g079280.1	2.5	-1	1	21	128	148	CUAGAUUCACGCACAAGCUCG	:.:::::::::::::::	CACGUUUGUGCGUGAAUCUAA	Cleavage	1
sly-miR408	Solyc03g119730.3	2.5	-1	1	21	1309	1329	ACGGGGACGAGCCAGAGCAUG	::::::::.::::::.: :	UUUGCUCUGGUUCGUCCUCCU	Cleavage	1
sly-miR482b	Solyc01g067165.1	2.5	-1	1	22	529	550	UCUUGCCUACACCGCCCAUGCC	::.:::::.::::: ::.::::	GGUAUGGGUGGUGUUGGUAAGA	Cleavage	1
sly-miR482b	Solyc10g054990.2	2.5	-1	1	22	520	541	UCUUGCCUACACCGCCCAUGCC	::.:::::.::::: ::.::::	GGUAUGGGUGGUGUUGGUAAGA	Cleavage	1
sly-miR482b	Solyc10g054940.1	2.5	-1	1	22	46	67	UCUUGCCUACACCGCCCAUGCC	::.:::::.::::: ::.::::	GGUAUGGGUGGUGUUGGUAAGA	Cleavage	1
sly-miR482b	Solyc10g055170.1	2.5	-1	1	22	46	67	UCUUGCCUACACCGCCCAUGCC	::.:::::.::::: ::.::::	GGUAUGGGUGGUGUUGGUAAGA	Cleavage	1
sly-miR482b	Solyc10g054970.1	2.5	-1	1	22	538	559	UCUUGCCUACACCGCCCAUGCC	:.:::::.::::: ::.::::	UGUAUGGGUGGUGUUGGUAAGA	Cleavage	1
sly-miR482b	Solyc11g069925.1	2.5	-1	1	22	622	643	UCUUGCCUACACCGCCCAUGCC	:: :::::::::: .::.::::	GGAAUGGGCGGUGCGGGUAAGA	Cleavage	1
sly-miR482b	Solyc04g009690.2	2.5	-1	1	22	562	583	UCUUGCCUACACCGCCCAUGCC	:: ::::: ::: :::::::::	GGAAUGGGGGGUUUAGGCAAGA	Translation	1
sly-miR482b	Solyc04g009250.1	2.5	-1	1	22	577	598	UCUUGCCUACACCGCCCAUGCC	:: ::::: ::: :::::::::	GGAAUGGGGGGUUUAGGCAAGA	Translation	1
sly-miR482b	Solyc04g009660.2	2.5	-1	1	22	550	571	UCUUGCCUACACCGCCCAUGCC	:: ::::: ::: :::::::::	GGAAUGGGGGGUUUAGGCAAGA	Translation	1
sly-miR482c	Solyc12g009450.2	2.5	-1	1	22	729	750	UCUUGCCAAUACCGCCCAUUCC	::.:::::.:: :::::.::::	GGGAUGGGUGGCAUUGGUAAGA	Translation	1
sly-miR482c	Solyc04g005550.2	2.5	-1	1	22	870	891	UCUUGCCAAUACCGCCCAUUCC	:: :::::.:::.:::: ::::	GGUAUGGGUGGUGUUGGGAAGA	Cleavage	1
sly-miR482c	Solyc11g006520.2	2.5	-1	1	22	819	840	UCUUGCCAAUACCGCCCAUUCC	:: :::::.::::: ::.::::	GGUAUGGGUGGUAUCGGUAAGA	Cleavage	1
sly-miR482c	Solyc07g044790.3	2.5	-1	1	22	1223	1244	UCUUGCCAAUACCGCCCAUUCC	:: ::::.:::.::::.::::	GGUCUGGGUGGUGUUGGUAAGA	Cleavage	1
sly-miR482c	Solyc12g044200.2	2.5	-1	1	22	1186	1207	UCUUGCCAAUACCGCCCAUUCC	:: ::::.:::.::::.::::	GGUCUGGGUGGUGUUGGUAAGA	Cleavage	1
sly-miR482c	Solyc02g032200.3	2.5	-1	1	22	769	790	UCUUGCCAAUACCGCCCAUUCC	:: ::::: ::::::::::: :	GGUAUGGGAGGUAUUGGCAAAA	Cleavage	1
sly-miR482c	Solyc12g044180.2	2.5	-1	1	22	526	547	UCUUGCCAAUACCGCCCAUUCC	:: ::::.:::.::::.::::	GGUCUGGGUGGUGUUGGUAAGA	Cleavage	1
sly-miR482c	Solyc12g044190.2	2.5	-1	1	22	526	547	UCUUGCCAAUACCGCCCAUUCC	:: ::::.:::.::::.::::	GGUCUGGGUGGUGUUGGUAAGA	Cleavage	1
sly-miR482c	Solyc07g044797.1	2.5	-1	1	22	286	307	UCUUGCCAAUACCGCCCAUUCC	:: ::::.:::.::::.::::	GGUCUGGGUGGUGUUGGUAAGA	Cleavage	1
sly-miR482c	Solyc11g069320.1	2.5	-1	1	22	408	429	UCUUGCCAAUACCGCCCAUUCC	::::: :::::::: ::::	CUCAUGGGAGGUAUUGGGAAGA	Cleavage	1
sly-miR482d-3p	Solyc02g032650.3	2.5	-1	1	22	796	817	UUUCCUAUUCCACCCAUGCCAA	:::.:::::::: :::::.::	GUGGUAUGGGUGGUAUAGGGAA	Cleavage	1
sly-miR482d-3p	Solyc01g113620.2	2.5	-1	1	22	806	827	UUUCCUAUUCCACCCAUGCCAA	:::::: ::::::::::: ::	GUGGCAUUGGUGGAAUAGGCAA	Cleavage	1
sly-miR482d-3p	Solyc02g079310.2	2.5	-1	1	22	1526	1547	UUUCCUAUUCCACCCAUGCCAA	:: .: :::::::::::::::	CUGUUAGGGGUGGAAUAGGAAA	Cleavage	2
sly-miR482d-3p	Solyc06g062440.3	2.5	-1	1	22	593	614	UUUCCUAUUCCACCCAUGCCAA	: :: ::::: :::::::::::	UAGGAAUGGGGGGAAUAGGAAA	Cleavage	1
sly-miR482d-3p	Solyc10g078670.2	2.5	-1	1	22	696	717	UUUCCUAUUCCACCCAUGCCAA	::. : :::::::::::::	UAAGCGAGAGUGGAAUAGGAAA	Cleavage	1
sly-miR482e-3p	Solyc04g080590.3	2.5	-1	1	22	749	770	UCUUUCCUACUCCUCCCAUACC	: :.::: ::::::::::.::.	GCUGUGGUAGGAGUAGGAGAGG	Cleavage	1
sly-miR482e-3p	Solyc08g067760.3	2.5	-1	1	22	933	954	UCUUUCCUACUCCUCCCAUACC	: .::: ::::::.::::::.	UGAGUGGAAGGAGUGGGAAAGG	Cleavage	1
sly-miR482e-3p	Solyc06g083540.3	2.5	-1	1	22	1028	1049	UCUUUCCUACUCCUCCCAUACC	: : :::::::.:::::::	UUCAGGAGAGGAGUGGGAAAGA	Cleavage	1
sly-miR482e-5p	Solyc08g075510.3	2.5	-1	1	21	172	192	UGUGGGUGGGGUGGAAAGAUU	:::: ::.:::::::::::	CAUCUCUCUACCCCACCCACC	Cleavage	1
sly-miR482e-5p	Solyc05g043320.2	2.5	-1	1	21	1466	1486	UGUGGGUGGGGUGGAAAGAUU	: ::::::::.:.:::::: :	AUUCUUUCCAUCUCACCCAAA	Cleavage	1
sly-miR482e-5p	Solyc03g096810.3	2.5	-1	1	21	689	709	UGUGGGUGGGGUGGAAAGAUU	:.:: :::::::::::::	UCUUUUACCACCCCACCCACC	Cleavage	1
sly-miR5300	Solyc03g116550.3	2.5	-1	1	22	1101	1122	UCCCCAGUCCAGGCAUUCCAAC	:::: :.:::::::::::	ACAGGAAACCUUGGACUGGGGA	Cleavage	1
sly-miR5303	Solyc07g066670.3	2.5	-1	1	21	3139	3159	UUUUUGAAGAGUUCGAGCAAC	:::::::::::::::::::	GUUGCUCGAACUCUUCAAAUG	Cleavage	1
sly-miR5303	Solyc10g051170.2	2.5	-1	1	21	923	943	UUUUUGAAGAGUUCGAGCAAC	::::::.::..:.::.:::::	GUUGCUUGAGUUUUUUAAAAA	Cleavage	1
sly-miR5303	Solyc12g007100.2	2.5	-1	1	21	1045	1065	UUUUUGAAGAGUUCGAGCAAC	::::::::::.:::: .::::	GUUGCUCGAAUUCUUGGAAAA	Cleavage	1
sly-miR5303	Solyc03g005420.2	2.5	-1	1	21	876	896	UUUUUGAAGAGUUCGAGCAAC	::::::.:::.::::::..:.	GUUGCUUGAAUUCUUCAGGAG	Cleavage	1
sly-miR5303	Solyc05g053750.2	2.5	-1	1	21	674	694	UUUUUGAAGAGUUCGAGCAAC	::::. .:::::::::::.::	GUUGUGUGAACUCUUCAAGAA	Cleavage	1
sly-miR5303	Solyc05g054720.3	2.5	-1	1	21	1111	1131	UUUUUGAAGAGUUCGAGCAAC	::: :::::::::: ::::::	GUUACUCGAACUCUCCAAAAA	Cleavage	1
sly-miR5303	Solyc05g051580.3	2.5	-1	1	21	3343	3363	UUUUUGAAGAGUUCGAGCAAC	:::: :::.:::.:::::::.	GUUGGUCGGACUUUUCAAAAG	Cleavage	1
sly-miR5303	Solyc10g008470.3	2.5	-1	1	21	2073	2093	UUUUUGAAGAGUUCGAGCAAC	:::::::.:.::::::: ::	UUUGCUCGGAUUCUUCAAUAA	Cleavage	1
sly-miR5303	Solyc09g091910.2	2.5	-1	1	21	3545	3565	UUUUUGAAGAGUUCGAGCAAC	::: ::: ::::.::::::::	GUUACUCAAACUUUUCAAAAA	Cleavage	1
sly-miR5303	Solyc03g005740.2	2.5	-1	1	21	1104	1124	UUUUUGAAGAGUUCGAGCAAC	:: :::::::::: ::::::	AUUUCUCGAACUCUCCAAAAA	Cleavage	1
sly-miR5303	Solyc03g095310.3	2.5	-1	1	21	858	878	UUUUUGAAGAGUUCGAGCAAC	.::::::::::::::::	AAGCUUCGAACUCUUCAAAAA	Cleavage	1
sly-miR5303	Solyc03g117700.2	2.5	-1	1	21	3988	4008	UUUUUGAAGAGUUCGAGCAAC	::: :::...::::::::::	CUUGGUCGGGUUCUUCAAAAA	Cleavage	1
sly-miR5303	Solyc05g056420.3	2.5	-1	1	21	5245	5265	UUUUUGAAGAGUUCGAGCAAC	:::.:: .::::::.:::::	UUUGUUCCGACUCUUUAAAAA	Cleavage	2
sly-miR5303	Solyc05g056400.3	2.5	-1	1	21	1743	1763	UUUUUGAAGAGUUCGAGCAAC	:::.:: :::::::..::::	AUUGUUCAAACUCUUUGAAAA	Cleavage	1
sly-miR5303	Solyc12g033080.1	2.5	-1	1	21	453	473	UUUUUGAAGAGUUCGAGCAAC	::.:.:.:.:.::::::::	AAUGUUUGGAUUUUUCAAAAA	Cleavage	1
sly-miR5303	Solyc02g089930.3	2.5	-1	1	21	2063	2083	UUUUUGAAGAGUUCGAGCAAC	::::.:.::::::::: ::	AGUGCUUGGACUCUUCAAUAA	Cleavage	1
sly-miR5303	Solyc01g008050.3	2.5	-1	1	21	366	386	UUUUUGAAGAGUUCGAGCAAC	:: ::. :::::::::::::	AUUUCUUCAACUCUUCAAAAA	Cleavage	1
sly-miR5303	Solyc10g078700.2	2.5	-1	1	21	2470	2491	UUUUUGAAGAGUUCG-AGCAAC	: :::: .::::::::::::::	GCUGCUGUGAACUCUUCAAAAA	Cleavage	1
sly-miR5303	Solyc08g023600.1	2.5	-1	1	21	87	107	UUUUUGAAGAGUUCGAGCAAC	: ::::: ::::::::::::	GGUGCUCUUACUCUUCAAAAA	Cleavage	1
sly-miR5303	Solyc04g009710.2	2.5	-1	1	21	679	699	UUUUUGAAGAGUUCGAGCAAC	::.:: .:::::::::::.	UGUGUUCAGACUCUUCAAAAG	Cleavage	1
sly-miR5303	Solyc11g043160.2	2.5	-1	1	21	852	872	UUUUUGAAGAGUUCGAGCAAC	::.:: ::.:::::::.::	CAUGUUCCAAUUCUUCAAGAA	Cleavage	1
sly-miR5303	Solyc05g008910.3	2.5	-1	1	21	2443	2463	UUUUUGAAGAGUUCGAGCAAC	::.:: .::::::::.:::	UCUGUUCAGACUCUUCAGAAA	Cleavage	2
sly-miR6022	Solyc09g018230.1	2.5	-1	1	21	440	460	UGGAAGGGAGAAUAUCCAGGA	: .::::::::.: :::::::	UAUUGGAUAUUUUACCUUCCA	Cleavage	1
sly-miR6024	Solyc11g070020.2	2.5	-1	1	22	2005	2026	UUUUAGCAAGAGUUGUUUUACC	:::::.::::: :::::::::.	GGUAAGACAACACUUGCUAAAG	Translation	1
sly-miR6024	Solyc11g006630.1	2.5	-1	1	22	547	568	UUUUAGCAAGAGUUGUUUUACC	:::::.::::::::::: :.::	GGUAAGACAACUCUUGCCAGAA	Cleavage	1
sly-miR6024	Solyc11g006530.2	2.5	-1	1	22	541	562	UUUUAGCAAGAGUUGUUUUACC	:::::.::::::::::: :.::	GGUAAGACAACUCUUGCCAGAA	Cleavage	1
sly-miR6024	Solyc04g015220.3	2.5	-1	1	22	635	656	UUUUAGCAAGAGUUGUUUUACC	:::::.::::::.:::: ::::	GGUAAGACAACUUUUGCCAAAA	Cleavage	1
sly-miR6024	Solyc11g006640.2	2.5	-1	1	22	547	568	UUUUAGCAAGAGUUGUUUUACC	:::::.::::::::::: :.::	GGUAAGACAACUCUUGCCAGAA	Cleavage	1
sly-miR6024	Solyc11g071995.1	2.5	-1	1	22	637	658	UUUUAGCAAGAGUUGUUUUACC	:::::.::::: :::::::::.	GGUAAGACAACACUUGCUAAAG	Translation	1
sly-miR6024	Solyc11g069990.2	2.5	-1	1	22	1233	1254	UUUUAGCAAGAGUUGUUUUACC	:::::.::::: :::::::::.	GGUAAGACAACACUUGCUAAAG	Translation	1
sly-miR6024	Solyc05g006620.3	2.5	-1	1	22	952	973	UUUUAGCAAGAGUUGUUUUACC	::::::::::::::: ::::..	GGUAAAACAACUCUUUCUAAGG	Cleavage	2
sly-miR6024	Solyc05g006620.3	2.5	-1	1	22	4692	4713	UUUUAGCAAGAGUUGUUUUACC	::. .::::::::.:::::	UAGAAGUUAACUCUUGUUAAAA	Cleavage	2
sly-miR6024	Solyc03g006750.1	2.5	-1	1	22	13	34	UUUUAGCAAGAGUUGUUUUACC	:: ::.:::::::::::: :.:	GGGAAGACAACUCUUGCUCAGA	Cleavage	1
sly-miR6024	Solyc02g079950.3	2.5	-1	1	22	302	323	UUUUAGCAAGAGUUGUUUUACC	: ::::.::.::.:::::.::.	GCUAAAGCAGCUUUUGCUGAAG	Cleavage	1
sly-miR6024	Solyc05g009750.1	2.5	-1	1	22	181	202	UUUUAGCAAGAGUUGUUUUACC	:: ::::::.:::: ::::.::	GGGAAAACAGCUCUGGCUAGAA	Cleavage	1
sly-miR6024	Solyc05g009740.1	2.5	-1	1	22	148	169	UUUUAGCAAGAGUUGUUUUACC	:: :::::::::.: ::::.::	GGCAAAACAACUUUGGCUAGAA	Cleavage	1
sly-miR6024	Solyc03g006760.3	2.5	-1	1	22	13	34	UUUUAGCAAGAGUUGUUUUACC	:: ::.:::::::::::: :.:	GGGAAGACAACUCUUGCUCAGA	Cleavage	1
sly-miR6024	Solyc05g009760.2	2.5	-1	1	22	417	438	UUUUAGCAAGAGUUGUUUUACC	:: ::::::.:::: ::::.::	GGGAAAACAGCUCUGGCUAGAA	Cleavage	1
sly-miR6024	Solyc10g008220.3	2.5	-1	1	22	604	625	UUUUAGCAAGAGUUGUUUUACC	:: ::.::::::.: :::::::	GGAAAGACAACUUUAGCUAAAA	Cleavage	1
sly-miR6024	Solyc08g007630.1	2.5	-1	1	22	637	658	UUUUAGCAAGAGUUGUUUUACC	:: ::.::::: :::::::::.	GGCAAGACAACACUUGCUAAAG	Translation	1
sly-miR6024	Solyc02g085290.3	2.5	-1	1	22	1046	1067	UUUUAGCAAGAGUUGUUUUACC	::::::: .:::::.:::::	AAUAAAACAUUUCUUGUUAAAA	Cleavage	1
sly-miR6024	Solyc03g025540.3	2.5	-1	1	22	1462	1483	UUUUAGCAAGAGUUGUUUUACC	:::.: :::::::.::::.	CUCAAAGCUACUCUUGUUAAAG	Cleavage	2
sly-miR6024	Solyc03g121050.3	2.5	-1	1	22	2317	2338	UUUUAGCAAGAGUUGUUUUACC	: .::.:::::::::::...:	UGGGAAGCAACUCUUGCUGGGA	Cleavage	1
sly-miR6024	Solyc03g077890.1	2.5	-1	1	22	307	328	UUUUAGCAAGAGUUGUUUUACC	::.::::::.:::.:::..	ACCAAGACAACUUUUGUUAAGG	Cleavage	1
sly-miR6024	Solyc04g025260.3	2.5	-1	1	22	3122	3143	UUUUAGCAAGAGUUGUUUUACC	:::.:::: .:::::::::	CACAAAGCAACCUUUGCUAAAA	Translation	2
sly-miR6024	Solyc03g007940.3	2.5	-1	1	22	3899	3920	UUUUAGCAAGAGUUGUUUUACC	::::::::: :::.::::.	ACCAAAACAACUAUUGUUAAAG	Translation	1
sly-miR6025	Solyc05g007350.2	2.5	-1	1	22	1687	1708	UACCAAUAAUUGAGAUAACAUC	::::::::::::.::.:::: :	GAUGUUAUCUCAGUUGUUGGAA	Cleavage	1
sly-miR6025	Solyc12g010310.2	2.5	-1	1	22	1633	1654	UACCAAUAAUUGAGAUAACAUC	:.::: ::.::::::.:::::.	GGUGUCAUUUCAAUUGUUGGUG	Cleavage	1
sly-miR6025	Solyc05g008650.1	2.5	-1	1	22	1267	1288	UACCAAUAAUUGAGAUAACAUC	:: ::::::::.:::.:::: :	GACGUUAUCUCGAUUGUUGGAA	Cleavage	1
sly-miR6025	Solyc12g006040.2	2.5	-1	1	22	646	667	UACCAAUAAUUGAGAUAACAUC	:: :::.::::::::.:::: :	GAAGUUGUCUCAAUUGUUGGAA	Cleavage	1
sly-miR6025	Solyc02g070730.1	2.5	-1	1	22	394	415	UACCAAUAAUUGAGAUAACAUC	.::::. .::::::.::::::	CGUGUUGCUUCAAUUGUUGGUA	Cleavage	1
sly-miR6025	Solyc02g080370.3	2.5	-1	1	22	1275	1296	UACCAAUAAUUGAGAUAACAUC	:::::::.::::.:: :::	ACAGUUAUCUUAAUUGUUUGUA	Cleavage	1
sly-miR6025	Solyc07g019440.3	2.5	-1	1	22	2085	2106	UACCAAUAAUUGAGAUAACAUC	:: ::: :.:::::::::::	CUUGGUAUGUUAAUUAUUGGUA	Cleavage	1
sly-miR6026	Solyc01g006200.3	2.5	-1	1	22	558	579	UUCUUGGCUAGAGUUGUAUUGC	:.::::::::: :::::::::	GUAAUACAACUAUAGCCAAGAC	Translation	1
sly-miR6026	Solyc06g048960.3	2.5	-1	1	22	596	617	UUCUUGGCUAGAGUUGUAUUGC	::::: ::::::::::::: ::	GCAAUUCAACUCUAGCCAAUAA	Cleavage	1
sly-miR6026	Solyc05g050020.3	2.5	-1	1	22	756	777	UUCUUGGCUAGAGUUGUAUUGC	: ::::...:::::::.:::.:	GAAAUAUGGCUCUAGCUAAGGA	Cleavage	1
sly-miR6026	Solyc09g092290.1	2.5	-1	1	22	575	596	UUCUUGGCUAGAGUUGUAUUGC	: :: :::::::: ::::::::	GAAAAACAACUCUUGCCAAGAA	Cleavage	2
sly-miR6026	Solyc09g018220.2	2.5	-1	1	22	570	591	UUCUUGGCUAGAGUUGUAUUGC	: :: :::::::: ::::::::	GGAAAACAACUCUUGCCAAGAA	Cleavage	1
sly-miR6026	Solyc07g039550.3	2.5	-1	1	22	3071	3092	UUCUUGGCUAGAGUUGUAUUGC	:. ::: ::::::::...::::	GUUAUAGAACUCUAGUUGAGAA	Cleavage	1
sly-miR6027-3p	Solyc04g009155.1	2.5	-1	1	22	285	306	UGAAUCCUUCGGCUAUCCAUAA	::.:::::.::.:::::.::..	UUGUGGAUGGCUGAAGGGUUUG	Cleavage	1
sly-miR6027-3p	Solyc04g009090.1	2.5	-1	1	22	187	208	UGAAUCCUUCGGCUAUCCAUAA	::.:::::.:::::.:: ::::	UUGUGGAUGGCCGAGGGUUUCA	Cleavage	1
sly-miR6027-3p	Solyc04g026110.3	2.5	-1	1	22	1117	1138	UGAAUCCUUCGGCUAUCCAUAA	::.:::::.:::::.:: ::::	UUGUGGAUGGCCGAGGGUUUCA	Cleavage	1
sly-miR6027-3p	Solyc04g009150.1	2.5	-1	1	22	1312	1333	UGAAUCCUUCGGCUAUCCAUAA	::.:::::.:::::.:: ::::	UUGUGGAUGGCCGAGGGUUUCA	Cleavage	1
sly-miR6027-3p	Solyc05g009630.3	2.5	-1	1	22	1431	1452	UGAAUCCUUCGGCUAUCCAUAA	:::::::: :: ::::::::::	UUAUGGAUCGCGGAAGGAUUCA	Translation	1
sly-miR6027-3p	Solyc04g007070.3	2.5	-1	1	22	1532	1553	UGAAUCCUUCGGCUAUCCAUAA	::.:::::::::::.::.:: :	UUGUGGAUAGCCGAGGGGUUGA	Cleavage	1
sly-miR6027-3p	Solyc05g013280.3	2.5	-1	1	22	4344	4365	UGAAUCCUUCGGCUAUCCAUAA	::.:::.::::.:::::.::..	UUGUGGGUAGCUGAAGGGUUUG	Cleavage	1
sly-miR6027-3p	Solyc10g047320.2	2.5	-1	1	22	1522	1543	UGAAUCCUUCGGCUAUCCAUAA	::.::::: :: ::::::::::	UUGUGGAUUGCGGAAGGAUUCA	Translation	1
sly-miR6027-5p	Solyc01g097250.3	2.5	-1	1	22	1907	1928	AUGGGUAGCACAAGGAUUAAUG	:.:::::::::.:.:..::	CUAUGAUCCUUGUGUUGCUUAU	Cleavage	1
sly-miR7981c	Solyc01g111080.3	2.5	-1	1	24	10455	10478	UCGAAAUCUCAGAGACACACUUAU	:.:::::::::::: ::::.:.	UAAGGUGUGUCUCUGAAAUUUUGG	Cleavage	1
sly-miR7981d	Solyc01g111080.3	2.5	-1	1	24	10455	10478	UCGAAAUCUCAGAGACACACUUAU	:.:::::::::::: ::::.:.	UAAGGUGUGUCUCUGAAAUUUUGG	Cleavage	1
sly-miR7981e	Solyc04g074980.3	2.5	-1	1	24	824	846	AAGUGUGUCUCUGAGAUUUCGGAU	::.: :.::.::::::: ::::::	AUUC-AGAUUUCAGAGAAACACUU	Cleavage	1
sly-miR7981e	Solyc07g065270.1	2.5	-1	1	24	1153	1176	AAGUGUGUCUCUGAGAUUUCGGAU	: .: ::::: :::::::: ::::	ACUCAAAAUCACAGAGACAGACUU	Cleavage	1
sly-miR7981e	Solyc11g016990.2	2.5	-1	1	24	890	913	AAGUGUGUCUCUGAGAUUUCGGAU	::. :: :::::::::::::	CAUGGAGUUCCCAGAGACACACUU	Cleavage	1
sly-miR7981f	Solyc05g013250.2	2.5	-1	1	24	1609	1632	AAGUGUGUCUCUGGAAUUUCGGGC	:: .:::::::::::::.: ::	AGCCUGAAUUCCAGAGACAUAAUU	Cleavage	1
sly-miR7981f	Solyc09g089740.3	2.5	-1	1	24	469	492	AAGUGUGUCUCUGGAAUUUCGGGC	::. ::::: ::::::::::::	GCUGCAAAUUGGAGAGACACACUU	Cleavage	1
sly-miR7981f	Solyc09g089720.2	2.5	-1	1	24	300	323	AAGUGUGUCUCUGGAAUUUCGGGC	::. ::::: ::::::::::::	GCUGCAAAUUGGAGAGACACACUU	Cleavage	1
sly-miR7981f	Solyc04g009920.3	2.5	-1	1	24	1105	1128	AAGUGUGUCUCUGGAAUUUCGGGC	::::::::::::.. ::::	GGCAAAAAUUCCAGAGAUGAACUU	Cleavage	1
sly-miR7981f	Solyc12g010140.2	2.5	-1	1	24	1789	1812	AAGUGUGUCUCUGGAAUUUCGGGC	.::::: :::::::.::::	CAGAUGAAUUCAAGAGACAUACUU	Cleavage	1
sly-miR7981f	Solyc04g074980.3	2.5	-1	1	24	823	846	AAGUGUGUCUCUGGAAUUUCGGGC	:.:::.:::::: ::::::	AAUUCAGAUUUCAGAGAAACACUU	Cleavage	1
sly-miR7981f	Solyc04g051650.3	2.5	-1	1	24	1061	1085	AAGUGUGUCUCUGGA-AUUUCGGGC	:::: :::::.:::::::::	UUUGAAAAUGUCCAGGGACACACUU	Cleavage	1
sly-miR9470-3p	Solyc02g091900.3	2.5	-1	1	20	763	782	UUUGGCUCAUGGAUUUUAGC	::::::..:::.::::::	CAUAAAAUUUAUGGGCCAAA	Cleavage	1
sly-miR9470-3p	Solyc01g058370.1	2.5	-1	1	20	442	461	UUUGGCUCAUGGAUUUUAGC	.::::::..::::::..::	UUUAAAAUUUAUGAGCUGAA	Cleavage	1
sly-miR9470-3p	Solyc02g055510.1	2.5	-1	1	20	337	356	UUUGGCUCAUGGAUUUUAGC	.::::::..::::::..::	UUUAAAAUUUAUGAGCUGAA	Cleavage	1
sly-miR9470-3p	Solyc01g058367.1	2.5	-1	1	20	706	725	UUUGGCUCAUGGAUUUUAGC	.::::::..::::::..::	UUUAAAAUUUAUGAGCUGAA	Cleavage	1
sly-miR9470-3p	Solyc09g042263.1	2.5	-1	1	20	208	227	UUUGGCUCAUGGAUUUUAGC	.::::::..::::::..::	UUUAAAAUUUAUGAGCUGAA	Cleavage	1
sly-miR9470-3p	Solyc09g042270.1	2.5	-1	1	20	1033	1052	UUUGGCUCAUGGAUUUUAGC	.::::::..::::::..::	UUUAAAAUUUAUGAGCUGAA	Cleavage	1
sly-miR9470-3p	Solyc08g081300.3	2.5	-1	1	20	2275	2294	UUUGGCUCAUGGAUUUUAGC	:::::::.::: ::.::::	UCUAAAAUUCAUAAGUCAAA	Cleavage	1
sly-miR9470-3p	Solyc09g020190.3	2.5	-1	1	20	1392	1411	UUUGGCUCAUGGAUUUUAGC	::. .:::::::::::.::	ACUGUGAUCCAUGAGCCGAA	Cleavage	1
sly-miR9471a-3p	Solyc02g089260.3	2.5	-1	1	21	1571	1591	UUGGCUGAGUGAGCAUCACGG	.:: : :.::::::::::::	AUGUCAGGUUCACUCAGCCAA	Cleavage	1
sly-miR9471b-3p	Solyc02g089260.3	2.5	-1	1	21	1571	1591	UUGGCUGAGUGAGCAUCACUG	:: : :.::::::::::::	AUGUCAGGUUCACUCAGCCAA	Cleavage	1
sly-miR9472-5p	Solyc08g076200.3	2.5	-1	1	21	826	846	UUUCAGUAGACGUUGUGAAUA	.::.::::.::.:.:::.::	CGUUUACAAUGUUUGCUGGAA	Cleavage	1
sly-miR9472-5p	Solyc07g006300.3	2.5	-1	1	21	1652	1672	UUUCAGUAGACGUUGUGAAUA	:.:: :: :.:::::::::::	UGUUAACUAUGUCUACUGAAA	Cleavage	1
sly-miR9472-5p	Solyc02g093860.3	2.5	-1	1	21	1421	1441	UUUCAGUAGACGUUGUGAAUA	:::::::.::.:..::.::	CUUUCACAAUGUUUGUUGGAA	Cleavage	1
sly-miR9472-5p	Solyc10g008170.3	2.5	-1	1	21	697	717	UUUCAGUAGACGUUGUGAAUA	:: ::::.::::.:::::.	CUUUGACAAUGUCUGCUGAAG	Cleavage	1
sly-miR9472-5p	Solyc01g080670.3	2.5	-1	1	21	1052	1072	UUUCAGUAGACGUUGUGAAUA	.: :: :::::::.::::::	CGUCCAAAACGUCUGCUGAAA	Cleavage	2
sly-miR9473-5p	Solyc03g026190.3	2.5	-1	1	21	1716	1736	UGGCUGUAAAUCUAAACUCGU	: ::::::.:: ::::::.::	AAGAGUUUGGAGUUACAGUCA	Translation	1
sly-miR9474-3p	Solyc02g055465.1	2.5	-1	1	22	37	58	UUUUGUUCGCAGAUACUACAGU	:: ::::: :.::.::::::.:	ACAGUAGUUUUUGUGAACAAGA	Cleavage	1
sly-miR9474-3p	Solyc01g107870.3	2.5	-1	1	22	375	396	UUUUGUUCGCAGAUACUACAGU	: : :::::::::::.::::	GAUUUUGUAUCUGCGAAUAAAA	Cleavage	1
sly-miR9474-3p	Solyc04g079070.3	2.5	-1	1	22	1504	1525	UUUUGUUCGCAGAUACUACAGU	:: ::.:.::.::::::::	UUAGUUGUGUUUGUGAACAAAA	Cleavage	1
sly-miR9474-5p	Solyc08g081640.3	2.5	-1	1	22	5132	5153	UGUAGAAGUCAUGAAUAAAAUG	::::::.::::.:::: ::	UUGUUUAUUUAUGAUUUCUUCA	Cleavage	1
sly-miR9474-5p	Solyc04g072050.3	2.5	-1	1	22	1329	1349	UGUAGAAGUCAUGAAUAAAAUG	:. ::::: ::::::::.::::	CGAUUUAU-CAUGACUUUUACA	Cleavage	1
sly-miR9476-3p	Solyc01g090350.3	2.5	-1	1	21	542	562	AAAAAGAUGCAGGACUAGACC	::.:: :.::::::.:::::	UGUUUAAUUCUGCAUUUUUUU	Cleavage	1
sly-miR9476-3p	Solyc02g083900.3	2.5	-1	1	21	2384	2404	AAAAAGAUGCAGGACUAGACC	::.::..:::::::::::	AAGCUGGUUUUGCAUCUUUUU	Cleavage	1
sly-miR9476-3p	Solyc07g025170.3	2.5	-1	1	21	3467	3487	AAAAAGAUGCAGGACUAGACC	::::::..::: :::::::	ACUCUAGUUUUGCUUCUUUUU	Cleavage	1
sly-miR9476-3p	Solyc07g062450.3	2.5	-1	1	21	1271	1291	AAAAAGAUGCAGGACUAGACC	: :::. :.::::::.:::::	GUUCUGAUUCUGCAUUUUUUU	Cleavage	1
sly-miR9477-3p	Solyc07g065800.3	2.5	-1	1	24	1899	1922	UUGGGAAAGGGAACAACUGAUAGU	:: : ..::::::::::::::: :	ACCACUGGUUGUUCCCUUUCCCUA	Cleavage	1
sly-miR9477-3p	Solyc08g007590.3	2.5	-1	1	24	157	180	UUGGGAAAGGGAACAACUGAUAGU	::::::::.:.::: ::::	ACACCCAGUUGUUUCUUUUACCAA	Cleavage	1
sly-miR9477-5p	Solyc03g046340.3	2.5	-1	1	24	1148	1171	UAUCCGUUGUUCCCUUUUCCUACC	: .:::::::::::::.:: ::.	UGAGGGAAAAGGGAACAGCGUAUG	Cleavage	1
sly-miR9477-5p	Solyc01g109290.3	2.5	-1	1	24	597	620	UAUCCGUUGUUCCCUUUUCCUACC	::.:: :::::::.::::.	UUAUAGAGAAAGGAACAAUGGAUG	Cleavage	1
sly-miR9479-3p	Solyc01g079350.3	2.5	-1	1	22	19	40	GAGAAUGGUAGAGGGUCGGACC	: .::...::::.::::::::	UGCUCGGUUCUCUGCCAUUCUC	Cleavage	1
sly-miR9479-3p	Solyc09g092030.3	2.5	-1	1	22	45	66	GAGAAUGGUAGAGGGUCGGACC	:: :::::.:::::::.:.	UUCCCAACCCUUUACCAUUUUU	Cleavage	1
sly-miR9479-3p	Solyc10g079380.2	2.5	-1	1	22	728	749	GAGAAUGGUAGAGGGUCGGACC	::: ::.::::..::::::	UAACCGCCCUUCUAUUAUUCUC	Cleavage	1
novel_mir_001	Solyc01g102980.3	3	-1	1	23	375	397	AGGAAAAGAAACUUACAAGGAUU	:: .::: ::.::::.::::..:	AAAUCUUCUAGGUUUUUUUUUUU	Cleavage	1
novel_mir_001	Solyc04g009435.1	3	-1	1	23	3253	3275	AGGAAAAGAAACUUACAAGGAUU	:.:::: ::::::.:::::.	UUUUCUUGAAAGUUUUUUUUCUC	Cleavage	1
novel_mir_001	Solyc06g054640.2	3	-1	1	23	1922	1944	AGGAAAAGAAACUUACAAGGAUU	: :::: ::::::::::: .::	UACCCUUAUAAGUUUCUUUCUCU	Cleavage	2
novel_mir_001	Solyc11g066580.2	3	-1	1	23	2099	2121	AGGAAAAGAAACUUACAAGGAUU	.: ::::::. :::.::::.::	UGUGCUUGUAGAUUUUUUUUUCU	Cleavage	1
novel_mir_001	Solyc01g006260.3	3	-1	1	23	785	807	AGGAAAAGAAACUUACAAGGAUU	..::::: ::::.::::.::	CGAUUUUGUAUGUUUUUUUUUCU	Cleavage	1
novel_mir_001	Solyc03g096135.1	3	-1	1	23	565	587	AGGAAAAGAAACUUACAAGGAUU	:.: ::::::::.::::..:	CCCCUUGGUAAGUUUUUUUUUUU	Cleavage	1
novel_mir_001	Solyc03g093270.3	3	-1	1	23	1078	1100	AGGAAAAGAAACUUACAAGGAUU	.: ::::: :::::::::: .:	UGUACUUGUUAGUUUCUUUUAUU	Cleavage	1
novel_mir_001	Solyc01g005590.2	3	-1	1	23	363	385	AGGAAAAGAAACUUACAAGGAUU	..:::: :::::.::::..:	GUAUUUUGUUAGUUUUUUUUUUU	Cleavage	1
novel_mir_001	Solyc11g066820.2	3	-1	1	23	1939	1961	AGGAAAAGAAACUUACAAGGAUU	:::::::::: .::::..:	UGAACUUGUAAGUUAUUUUUUUU	Cleavage	1
novel_mir_001	Solyc10g006490.3	3	-1	1	23	1002	1024	AGGAAAAGAAACUUACAAGGAUU	:. . :: ::::::::::::..:	AGGUGUUCUAAGUUUCUUUUUUU	Cleavage	1
novel_mir_001	Solyc03g098120.3	3	-1	1	23	321	343	AGGAAAAGAAACUUACAAGGAUU	:: .:: :::::::.::::..:	AACGUUUUUAAGUUUUUUUUUUU	Cleavage	2
novel_mir_001	Solyc03g098120.3	3	-1	1	23	384	406	AGGAAAAGAAACUUACAAGGAUU	:: .:: :::::::.::::..:	AACGUUUUUAAGUUUUUUUUUUU	Cleavage	2
novel_mir_001	Solyc06g060990.3	3	-1	1	23	1597	1619	AGGAAAAGAAACUUACAAGGAUU	..::: .::::::::::..:	UUCUUUUGGGAGUUUCUUUUUUU	Cleavage	1
novel_mir_005	Solyc01g073700.3	3	-1	1	20	1112	1131	CGGUGGACUGCUCGAGCUGC	:::::::::::::. .:.:	UCAGCUCGAGCAGUUAGCUG	Cleavage	1
novel_mir_007	Solyc10g080570.2	3	-1	1	24	503	526	AAUCUUGGAAUGUUUUGCUUUGGU	:.:: .:::::: .::.:::::::	AUCAUGGCAAAAAGUUUCAAGAUU	Cleavage	1
novel_mir_007	Solyc00g080750.3	3	-1	1	24	136	159	AAUCUUGGAAUGUUUUGCUUUGGU	.:::.:::.::::.:..:.::	GAAGAAGUAAAGCAUUUCGGGGUU	Cleavage	1
novel_mir_007	Solyc07g006940.2	3	-1	1	24	515	538	AAUCUUGGAAUGUUUUGCUUUGGU	:.::.::.:.::::: :::::	GAAAGAGUAAGAUAUUCCUAGAUU	Cleavage	1
novel_mir_007	Solyc05g051640.3	3	-1	1	24	415	438	AAUCUUGGAAUGUUUUGCUUUGGU	:.: :: ::: ::.::.:::::::	AUCCAAACAAUACGUUUCAAGAUU	Cleavage	1
novel_mir_007	Solyc08g078570.2	3	-1	1	24	610	633	AAUCUUGGAAUGUUUUGCUUUGGU	::: ..: :::::::::::::	GGGAAAUUGAUACAUUCCAAGAUU	Cleavage	1
novel_mir_007	Solyc12g096190.2	3	-1	1	24	242	265	AAUCUUGGAAUGUUUUGCUUUGGU	...: ::::..:::.:.:::::	UAUGGAACAAAGUAUUUCGAGAUU	Cleavage	1
novel_mir_007	Solyc03g112540.3	3	-1	1	24	1370	1393	AAUCUUGGAAUGUUUUGCUUUGGU	: ::.:.:.:::.:::::::	UGGUACGCGAGAUAUUUCAAGAUU	Cleavage	1
novel_mir_007	Solyc10g007550.3	3	-1	1	24	2058	2081	AAUCUUGGAAUGUUUUGCUUUGGU	.::::..::.::::..:.::	GCACGAGCAGGACGUUCCGGGGUU	Cleavage	1
novel_mir_008	Solyc05g015880.3	3	-1	1	24	302	325	AGUAAAUUGUCAUGUUGGACGUGU	::::::::: :::::: :::	AGCAGUCCAACAUCACAAUUAACU	Translation	1
novel_mir_008	Solyc03g007800.3	3	-1	1	24	765	788	AGUAAAUUGUCAUGUUGGACGUGU	.:. :.:. :::::.:::::.::	CUAUCUUCGUCAUGAUAAUUUGCU	Cleavage	1
novel_mir_008	Solyc05g015480.3	3	-1	1	24	1272	1295	AGUAAAUUGUCAUGUUGGACGUGU	.: . :.::.:::: .::::::::	GCUUCUUCAGCAUGUUAAUUUACU	Translation	2
novel_mir_008	Solyc07g055910.3	3	-1	1	24	3686	3709	AGUAAAUUGUCAUGUUGGACGUGU	::.::.:::::: ::::.:	UCCAUUCUAAUAUGACAUUUUAUU	Cleavage	1
novel_mir_008	Solyc05g005950.3	3	-1	1	24	390	413	AGUAAAUUGUCAUGUUGGACGUGU	: :::::::.::::::.:	CACAAACAAACAUGAUAAUUUAUU	Cleavage	1
novel_mir_009	Solyc07g055010.3	3	-1	1	24	1807	1830	AACUGUUUCUACAUUCUCAAUACU	.::.:::: ::::::::::.:: :	GGUGUUGAUAAUGUAGAAAUAGAU	Cleavage	1
novel_mir_009	Solyc10g081240.2	3	-1	1	24	505	528	AACUGUUUCUACAUUCUCAAUACU	.::.::::: :::.::.::::::	GGUGUUGAGCCUGUGGAGACAGUU	Cleavage	1
novel_mir_009	Solyc04g024430.3	3	-1	1	24	844	868	AACUGUUUCUACAU-UCUCAAUACU	:::::: :::::::::::::	UUCCUUGAGAGAUGUAGAAACAGUA	Cleavage	1
novel_mir_009	Solyc10g005940.1	3	-1	1	24	292	315	AACUGUUUCUACAUUCUCAAUACU	:::: :::: :::.::::::	AAAUUUGAAAAUGGAGAGACAGUU	Translation	1
novel_mir_009	Solyc04g081570.3	3	-1	1	24	2627	2650	AACUGUUUCUACAUUCUCAAUACU	:::::::::.::.::::	CACGUGAAGAAUGUAGGAAUAGUU	Cleavage	1
novel_mir_009	Solyc11g065260.2	3	-1	1	24	1650	1673	AACUGUUUCUACAUUCUCAAUACU	: :::::: :::::.:::::	GAACUCGAGAAUUUAGAAGCAGUU	Cleavage	1
novel_mir_009	Solyc11g039980.2	3	-1	1	24	425	448	AACUGUUUCUACAUUCUCAAUACU	: :::::::::::..:. :::	GAGAAUGAGAAUGUAGGGAUUGUU	Cleavage	1
novel_mir_009	Solyc03g098250.3	3	-1	1	24	1267	1290	AACUGUUUCUACAUUCUCAAUACU	.:: ::: ::::::::....:::	GGUUAUGAAAAUGUAGAGGUGGUU	Cleavage	1
novel_mir_010	Solyc05g045890.1	3	-1	1	24	190	213	UUUUCGAUCUAUGUGACACUAUCU	.:. ::::::::::::::: :.:	GGGCAGUGUCACAUAGAUCUAGAU	Cleavage	1
novel_mir_010	Solyc04g011460.2	3	-1	1	24	264	287	UUUUCGAUCUAUGUGACACUAUCU	:::::::::: ::::.:..::	UAUUAGUGUCACAAAGAUUGGGAA	Translation	1
novel_mir_010	Solyc06g007430.2	3	-1	1	24	1996	2019	UUUUCGAUCUAUGUGACACUAUCU	.: ::::: :::.:::.:.:.:	CCGUUGUGUCUCAUGGAUUGGAGA	Cleavage	1
novel_mir_012	Solyc01g080770.3	3	-1	1	24	3358	3381	AAAGUGAGACGAACAAAUUGAAUC	: :::::::::::.::: .:.:::	GUUUCAAUUUGUUUGUCCUAUUUU	Cleavage	1
novel_mir_012	Solyc10g079250.2	3	-1	1	24	143	166	AAAGUGAGACGAACAAAUUGAAUC	: :::::::: :::::.:::.::	GCUUCAAUUUCUUCGUUUCAUUUC	Cleavage	1
novel_mir_012	Solyc01g095870.2	3	-1	1	24	1377	1400	AAAGUGAGACGAACAAAUUGAAUC	.::.::::::::.::: .:.:::	UGUUUAAUUUGUUUGUCAUAUUUU	Cleavage	1
novel_mir_012	Solyc12g019060.2	3	-1	1	24	641	664	AAAGUGAGACGAACAAAUUGAAUC	::: .:.::::::.::.:...:::	GAUGUAGUUUGUUUGUUUUGUUUU	Cleavage	1
novel_mir_012	Solyc04g011750.3	3	-1	1	24	465	488	AAAGUGAGACGAACAAAUUGAAUC	::...::::::: :::::.:::	AUUUUGGUUUGUUCUUCUCAUUUU	Translation	1
novel_mir_012	Solyc10g047060.2	3	-1	1	24	1334	1357	AAAGUGAGACGAACAAAUUGAAUC	: ::::::::::.::::.:. ::	CAAUCAAUUUGUUUGUCUUAUCUU	Cleavage	1
novel_mir_012	Solyc08g078510.3	3	-1	1	24	1284	1307	AAAGUGAGACGAACAAAUUGAAUC	: ::.::::: ::.::::...:::	GUUUUAAUUUAUUUGUCUUGUUUU	Cleavage	1
novel_mir_012	Solyc08g005980.3	3	-1	1	24	2033	2056	AAAGUGAGACGAACAAAUUGAAUC	::::::::::.::: .:.:::	UUCUCAAUUUGUUUGUCCUAUUUU	Cleavage	1
novel_mir_012	Solyc12g088420.2	3	-1	1	24	2360	2383	AAAGUGAGACGAACAAAUUGAAUC	: ::.:::: :::.:::: :::::	GUUUUAAUUCGUUUGUCUAACUUU	Cleavage	1
novel_mir_012	Solyc06g011520.3	3	-1	1	24	672	695	AAAGUGAGACGAACAAAUUGAAUC	::.:::::::: ::.:.:::	AACCCAGUUUGUUCGCCUUAUUUU	Cleavage	1
novel_mir_012	Solyc05g015420.3	3	-1	1	24	4	27	AAAGUGAGACGAACAAAUUGAAUC	.::::::.::.:.:::::	GUUGGUGUUUGUUUGUUUUACUUU	Cleavage	1
novel_mir_012	Solyc07g056320.3	3	-1	1	24	714	737	AAAGUGAGACGAACAAAUUGAAUC	:::::::. :::::::::	AUGAUCAUUUGUUUAUCUCACUUU	Translation	1
novel_mir_013	Solyc03g120120.3	3	-1	1	24	3004	3027	AUGUGUCAAUGGUCUGUCGGAAAC	.::::::.:.:::::.:.:	CUGAUCGACAGGCUAUUGAUAUAC	Cleavage	1
novel_mir_013	Solyc01g096020.3	3	-1	1	24	166	189	AUGUGUCAAUGGUCUGUCGGAAAC	::.:::.::::::.:.::	AAUAGAGAUAGAUCAUUGAUAUAU	Cleavage	1
novel_mir_014	Solyc02g089750.4	3	-1	1	21	488	508	ACUCUCCCUCAAAGGCUUCUG	..:.: ::::::.:::::::	UGGGAACCUUUGGGGGAGAGA	Cleavage	1
novel_mir_014	Solyc03g113450.3	3	-1	1	21	1848	1868	ACUCUCCCUCAAAGGCUUCUG	:::.::::::: ::::::	AUCAAGUCUUUGAGAGAGAGU	Cleavage	1
novel_mir_014	Solyc11g028100.2	3	-1	1	21	1452	1472	ACUCUCCCUCAAAGGCUUCUG	::. :.::::::::::::	ACGAGCCUUUUGAGGGAGAGG	Cleavage	1
novel_mir_015	Solyc02g082050.3	3	-1	1	21	2101	2121	CUCUCCCUCAAAGGCUUCUGG	::: ::: ::::::::::::	CCACAAGACUUUGAGGGAGAA	Cleavage	1
novel_mir_015	Solyc06g074870.2	3	-1	1	21	82	102	CUCUCCCUCAAAGGCUUCUGG	::::::.::::::: :::	AAAGAAGCUUUUGAGGUAGAA	Cleavage	1
novel_mir_015	Solyc06g054080.3	3	-1	1	21	614	634	CUCUCCCUCAAAGGCUUCUGG	:::::::::::: ::: ::	UGAGAAGCCUUUGAAGGAUAG	Cleavage	1
novel_mir_016	Solyc11g072460.2	3	-1	1	24	1343	1366	AAGACUUAUGACUCUCAUCUAGAG	:::::::.:::::..: :::	UGACAGAUGAGGGUCAUGGGACUU	Cleavage	1
novel_mir_016	Solyc08g067300.1	3	-1	1	24	1118	1141	AAGACUUAUGACUCUCAUCUAGAG	:::::::::..::.:: ::	GUGAUGAUGAGAGUUGUAGGUAUU	Cleavage	1
novel_mir_017	Solyc09g015210.1	3	-1	1	23	242	264	CGUGUAUUUUGUUAUGUAGGACA	::::::::::::..::..::	ACUCCUACAUAACAGGAUGUACA	Cleavage	1
novel_mir_017	Solyc10g048070.2	3	-1	1	23	648	670	CGUGUAUUUUGUUAUGUAGGACA	:::..:: : :::::::::::.:	UGUUUUAAAGAACAAAAUACAUG	Cleavage	1
novel_mir_017	Solyc02g092230.3	3	-1	1	23	576	598	CGUGUAUUUUGUUAUGUAGGACA	::.:::.:.::::::::...:	GCUCUUACGUGACAAAAUAUGUG	Cleavage	1
novel_mir_017	Solyc10g078360.2	3	-1	1	23	209	231	CGUGUAUUUUGUUAUGUAGGACA	: :..:::::.::::::::..:	UAUUUUACAUGACAAAAUAUGCA	Cleavage	1
novel_mir_017	Solyc02g067350.3	3	-1	1	23	2485	2507	CGUGUAUUUUGUUAUGUAGGACA	: :.::.::::. ::::::::.:	UUUUCUGCAUAGGAAAAUACAUG	Translation	1
novel_mir_017	Solyc11g010895.1	3	-1	1	23	1830	1852	CGUGUAUUUUGUUAUGUAGGACA	::::::: ::.:.:::::::	CAUCCUACAAAAUAGAAUACACA	Cleavage	1
novel_mir_017	Solyc01g005220.3	3	-1	1	23	1438	1460	CGUGUAUUUUGUUAUGUAGGACA	::::::: .:::::::: :::	ACUCCUACAAGACAAAAUAGACG	Cleavage	1
novel_mir_017	Solyc09g082680.3	3	-1	1	23	2790	2812	CGUGUAUUUUGUUAUGUAGGACA	:..:..::.:.::.:::::::	CAUUUUGUAUGAUAAGAUACACG	Cleavage	1
novel_mir_017	Solyc12g035710.2	3	-1	1	23	1538	1560	CGUGUAUUUUGUUAUGUAGGACA	:: . :::::::::..::::..:	UGAUGUACAUAACAGGAUACGUG	Cleavage	1
novel_mir_017	Solyc09g075210.3	3	-1	1	23	1156	1178	CGUGUAUUUUGUUAUGUAGGACA	:::::.::::::::::.	GAAGAUACAUGACAAAAUACAUA	Cleavage	1
novel_mir_017	Solyc01g108610.3	3	-1	1	23	3551	3573	CGUGUAUUUUGUUAUGUAGGACA	:.:.. ::::::::::::.:	UACCUUGUUUAACAAAAUACAUG	Cleavage	1
novel_mir_017	Solyc06g050810.3	3	-1	1	23	1771	1793	CGUGUAUUUUGUUAUGUAGGACA	::.::::..:::::.:::	GAUAGUAUAUAAUGAAAUAUACG	Cleavage	1
novel_mir_017	Solyc03g118470.3	3	-1	1	23	59	81	CGUGUAUUUUGUUAUGUAGGACA	.:::: :::::::::.::	CAAAUUACAAAACAAAAUAUACU	Cleavage	1
novel_mir_018	Solyc01g009280.3	3	-1	1	24	2090	2113	AAGACGUGUCAGAUCUUUGAAGUU	: ::....:::::::..::::::	CAAUUUGGGGAUCUGAUGCGUCUU	Cleavage	1
novel_mir_018	Solyc00g071180.3	3	-1	1	24	1232	1255	AAGACGUGUCAGAUCUUUGAAGUU	.: ::: ::::::: ::::::.::	GAGUUCCAAGAUCUUACACGUUUU	Translation	3
novel_mir_018	Solyc01g094360.3	3	-1	1	24	1030	1053	AAGACGUGUCAGAUCUUUGAAGUU	.: :::.:::: :::::::::	UCUUGCAAGGAUCAGACACGUCUA	Translation	1
novel_mir_018	Solyc04g005300.3	3	-1	1	24	182	206	AAGACGUGUCAGAUCUUUGA-AGUU	:.:: :: :: ::.::::::::.::	AGCUAUCCAACAUUUGACACGUUUU	Cleavage	1
novel_mir_018	Solyc06g008040.3	3	-1	1	24	578	601	AAGACGUGUCAGAUCUUUGAAGUU	::: ::::::::: :::.::	CUUCUCACAGAUCUGACCCGUUUU	Cleavage	1
novel_mir_018	Solyc09g011330.2	3	-1	1	24	1744	1767	AAGACGUGUCAGAUCUUUGAAGUU	:::::.::::.::. ::::	ACAGCCAAAGGUCUGGCAUAUCUU	Cleavage	1
novel_mir_019	Solyc05g051220.3	3	-1	1	22	3120	3141	UUCCAAAGCUGCAGAAAUGAGU	.:::.:: ::::::::: ::::	GCUCGUUACUGCAGCUUCGGAA	Cleavage	1
novel_mir_019	Solyc01g095290.3	3	-1	1	22	447	468	UUCCAAAGCUGCAGAAAUGAGU	::::: :: :::.:::::::	GAUCAUUCCUCCAGUUUUGGAA	Cleavage	1
novel_mir_019	Solyc08g061000.3	3	-1	1	22	248	269	UUCCAAAGCUGCAGAAAUGAGU	:. :::::::::::: ::::	CAUUUUUUCUGCAGCUUCGGAA	Cleavage	1
novel_mir_019	Solyc03g025370.3	3	-1	1	22	213	234	UUCCAAAGCUGCAGAAAUGAGU	.:::.::.::::::::.:	UUGAGUUUUUGUAGCUUUGGGA	Cleavage	1
novel_mir_019	Solyc02g087760.3	3	-1	1	22	1380	1401	UUCCAAAGCUGCAGAAAUGAGU	.::::::::::::::: :	AAAGGUUUCUGCAGCUUUGGCA	Cleavage	1
novel_mir_019	Solyc08g066840.3	3	-1	1	22	941	962	UUCCAAAGCUGCAGAAAUGAGU	:. .::: .::.::.:::::::	AUCUAUUCUUGUAGUUUUGGAA	Cleavage	1
novel_mir_019	Solyc01g008820.3	3	-1	1	22	888	909	UUCCAAAGCUGCAGAAAUGAGU	:::::.::..::::::: :	UGGCAUUUUUGUGGCUUUGGCA	Cleavage	1
novel_mir_019	Solyc09g075450.3	3	-1	1	22	775	796	UUCCAAAGCUGCAGAAAUGAGU	.: :::: :::::::: ::::.	GCACAUUGCUGCAGCUAUGGAG	Cleavage	1
novel_mir_019	Solyc07g018350.2	3	-1	1	22	404	426	UUCCAAAGCUGCAGAA-AUGAGU	:. ::: :: :::::::::::::	AUGCAUCUUGUGCAGCUUUGGAA	Cleavage	1
novel_mir_019	Solyc10g076450.2	3	-1	1	22	6373	6394	UUCCAAAGCUGCAGAAAUGAGU	:: ::.::.:::::::::	AAACACUUUUGUAGCUUUGGAU	Cleavage	1
novel_mir_024	Solyc05g014760.3	3	-1	1	24	413	436	AAACGUCUGUAUCUAGUGUGAUUC	:..:. ::.: :::::.:::::::	GGGUUUCAUUUGAUACGGACGUUU	Cleavage	1
novel_mir_024	Solyc07g062140.3	3	-1	1	24	3423	3446	AAACGUCUGUAUCUAGUGUGAUUC	:.:: .:.::::.:::.::::	CCUUUACUUUGGAUAUAGAUGUUU	Cleavage	1
novel_mir_024	Solyc03g062970.1	3	-1	1	24	1245	1267	AAACGUCUGUAUCUAGUGUGAUUC	:::.::: ::::.::::::::	UGUUCAUACU-GAUAUAGACGUUU	Cleavage	1
novel_mir_024	Solyc02g091120.3	3	-1	1	24	1254	1277	AAACGUCUGUAUCUAGUGUGAUUC	::: :::.::::::.:::	UCCCAACAGUAGGUACAGAUGUUG	Cleavage	1
novel_mir_025	Solyc11g066940.2	3	-1	1	21	1070	1090	GCAUUUUUGAAGAGUUUGAGC	::::..::::::.:::::: :	GCUCGGACUCUUUAAAAAUAC	Cleavage	1
novel_mir_025	Solyc07g052300.3	3	-1	1	21	1737	1757	GCAUUUUUGAAGAGUUUGAGC	::::.::.:.::.:.:::::.	GCUCGAAUUUUUUAGAAAUGU	Cleavage	1
novel_mir_025	Solyc06g052080.3	3	-1	1	21	851	871	GCAUUUUUGAAGAGUUUGAGC	::::..:: :::::::::::.	GCUCGGACCCUUCAAAAAUGU	Cleavage	1
novel_mir_025	Solyc09g091910.2	3	-1	1	21	3548	3568	GCAUUUUUGAAGAGUUUGAGC	::::::::.:::::::::	ACUCAAACUUUUCAAAAAUAU	Cleavage	1
novel_mir_025	Solyc06g050160.3	3	-1	1	21	1113	1133	GCAUUUUUGAAGAGUUUGAGC	:.:::::.::::::: ::::	GUUCAAAUUCUUCAAUAAUGA	Cleavage	1
novel_mir_025	Solyc09g082990.3	3	-1	1	21	207	227	GCAUUUUUGAAGAGUUUGAGC	:.::::..:.:::::.::::	GUUCAAGUUUUUCAAGAAUGG	Cleavage	1
novel_mir_025	Solyc09g005500.3	3	-1	1	21	545	565	GCAUUUUUGAAGAGUUUGAGC	:.:::.::::::.::: :::.	GUUCAGACUCUUUAAAUAUGU	Cleavage	1
novel_mir_025	Solyc08g061010.3	3	-1	1	21	1086	1106	GCAUUUUUGAAGAGUUUGAGC	.:::::::::::::.:::	AUUCAAACUCUUCAAGAAUUU	Cleavage	1
novel_mir_025	Solyc03g034060.3	3	-1	1	21	1988	2008	GCAUUUUUGAAGAGUUUGAGC	:.:::.::::: .:::::::.	GUUCAGACUCUAUAAAAAUGU	Translation	1
novel_mir_025	Solyc11g066970.2	3	-1	1	21	1479	1499	GCAUUUUUGAAGAGUUUGAGC	.:::::::.:::::::::	UUUCAAACUUUUCAAAAAUAU	Cleavage	1
novel_mir_025	Solyc01g103360.3	3	-1	1	21	869	889	GCAUUUUUGAAGAGUUUGAGC	::::..::::: :::::::.	ACUCAGGCUCUUGAAAAAUGU	Cleavage	1
novel_mir_025	Solyc09g064980.1	3	-1	1	21	1099	1119	GCAUUUUUGAAGAGUUUGAGC	: ::::::::: .:::::::	CCACAAACUCUUGGAAAAUGC	Cleavage	1
novel_mir_025	Solyc07g006860.3	3	-1	1	21	943	963	GCAUUUUUGAAGAGUUUGAGC	.:::.::::::. ::::::.	UUUCAGACUCUUUUAAAAUGU	Cleavage	3
novel_mir_025	Solyc07g006860.3	3	-1	1	21	1165	1185	GCAUUUUUGAAGAGUUUGAGC	.:::.::::::. ::::::.	UUUCAGACUCUUUUAAAAUGU	Cleavage	3
novel_mir_025	Solyc01g090590.3	3	-1	1	21	965	985	GCAUUUUUGAAGAGUUUGAGC	:::.::.::::::::::	AAACAAGCUUUUCAAAAAUGG	Cleavage	1
novel_mir_025	Solyc10g047530.2	3	-1	1	21	868	888	GCAUUUUUGAAGAGUUUGAGC	.:::::.: :::.::.::::	CUUCAAAUUGUUCGAAGAUGC	Cleavage	1
novel_mir_025	Solyc02g085140.3	3	-1	1	21	1729	1749	GCAUUUUUGAAGAGUUUGAGC	.:::.:.:::: :::.::::	UUUCAGAUUCUUGAAAGAUGC	Cleavage	1
novel_mir_025	Solyc04g051490.3	3	-1	1	21	824	844	GCAUUUUUGAAGAGUUUGAGC	.::.::::. :::::::::.	AUUCGAACUUCUCAAAAAUGU	Translation	1
novel_mir_025	Solyc09g009340.2	3	-1	1	21	1403	1423	GCAUUUUUGAAGAGUUUGAGC	:::::: :::::::::: :.	UCUCAAAAUCUUCAAAAAAGU	Cleavage	1
novel_mir_025	Solyc01g010820.3	3	-1	1	21	2004	2024	GCAUUUUUGAAGAGUUUGAGC	:::: .:::::::: :::::	ACUCAUGCUCUUCAACAAUGC	Cleavage	1
novel_mir_025	Solyc09g074670.3	3	-1	1	21	3477	3497	GCAUUUUUGAAGAGUUUGAGC	.::::.:::::: :::.::.	CUUCAAGCUCUUCUAAAGUGU	Cleavage	1
novel_mir_025	Solyc06g076250.3	3	-1	1	21	9285	9305	GCAUUUUUGAAGAGUUUGAGC	: .:::.:.::.::::::::	ACCUAAAUUUUUUAAAAAUGC	Cleavage	1
novel_mir_025	Solyc10g081850.2	3	-1	1	21	30	50	GCAUUUUUGAAGAGUUUGAGC	::::.:::::.::.:::.	UGACAAAUUCUUCGAAGAUGU	Cleavage	1
novel_mir_025	Solyc09g091980.3	3	-1	1	21	747	767	GCAUUUUUGAAGAGUUUGAGC	...::::::::::::::.	UUCUGGACUCUUCAAAAAUGU	Cleavage	1
novel_mir_025	Solyc10g008110.3	3	-1	1	21	1874	1894	GCAUUUUUGAAGAGUUUGAGC	:.:::::::::..::::.	AUGCGAACUCUUCAGGAAUGU	Cleavage	1
novel_mir_025	Solyc05g013400.3	3	-1	1	21	549	569	GCAUUUUUGAAGAGUUUGAGC	: :.::..::::..:.:::::	GGUUAAGUUCUUUGAGAAUGC	Cleavage	1
novel_mir_025	Solyc01g080780.2	3	-1	1	21	696	716	GCAUUUUUGAAGAGUUUGAGC	:::::.: ::::::::::	AGUCAAAUUGUUCAAAAAUGA	Cleavage	1
novel_mir_025	Solyc11g022423.1	3	-1	1	21	318	338	GCAUUUUUGAAGAGUUUGAGC	.:::: .::::::::.:::	CUUCAAUUUCUUCAAAGAUGA	Cleavage	1
novel_mir_025	Solyc08g062640.3	3	-1	1	21	316	336	GCAUUUUUGAAGAGUUUGAGC	::.:.::::::::::. ::	AAUCGAGCUCUUCAAAAGGGC	Cleavage	1
novel_mir_025	Solyc12g008670.2	3	-1	1	21	753	773	GCAUUUUUGAAGAGUUUGAGC	:::::.::: ::.:::::.	UGUCAAAUUCUCCAGAAAUGU	Translation	1
novel_mir_025	Solyc05g055200.3	3	-1	1	21	1790	1810	GCAUUUUUGAAGAGUUUGAGC	:::.:. :::::.::::::	UGUCAGAUCCUUCAGAAAUGC	Cleavage	1
novel_mir_025	Solyc08g077990.3	3	-1	1	21	305	325	GCAUUUUUGAAGAGUUUGAGC	:.:::.:::::. ::::::	AGUUAAAUUCUUCGCAAAUGC	Cleavage	1
novel_mir_026	Solyc08g068160.2	3	-1	1	24	2247	2270	AUGCUUGUGAUCUUAAUUGAAUGU	: : :.:::::::::: :.::.::	AGAGUUAAUUAAGAUCUCGAGUAU	Cleavage	1
novel_mir_026	Solyc03g113710.3	3	-1	1	24	1402	1425	AUGCUUGUGAUCUUAAUUGAAUGU	::::: :::.::::::: ::	CUUAUCAAUAAAGGUCACAAGGAU	Cleavage	1
novel_mir_026	Solyc09g009430.3	3	-1	1	24	2265	2288	AUGCUUGUGAUCUUAAUUGAAUGU	..: ::::::.:::::::: ::	GUAGACAAUUAGGAUCACAAUCAG	Cleavage	1
novel_mir_026	Solyc01g109910.3	3	-1	1	24	153	176	AUGCUUGUGAUCUUAAUUGAAUGU	:::::::::: ::::.::	AACGAAAAUUAAGAUCUCAAGUAU	Cleavage	1
novel_mir_026	Solyc07g053210.3	3	-1	1	24	1283	1306	AUGCUUGUGAUCUUAAUUGAAUGU	::::::: :::: ::::::	CAAACCAAUUAAUAUCAAAAGCAU	Cleavage	1
novel_mir_031	Solyc01g109420.3	3	-1	1	22	69	90	CGUGAUAUUGGUUUGGCUCACU	:: :::.:::::..::::.::	AGCGAGUCAAACUGAUAUUACA	Cleavage	1
novel_mir_031	Solyc01g109410.3	3	-1	1	22	69	90	CGUGAUAUUGGUUUGGCUCACU	:: :::.:::::..::::.::	AGCGAGUCAAACUGAUAUUACA	Cleavage	1
novel_mir_031	Solyc02g068645.1	3	-1	1	22	210	231	CGUGAUAUUGGUUUGGCUCACU	:::::::.::::.::::	CCAUAGCCAAAUCAAUGUCACA	Cleavage	1
novel_mir_031	Solyc05g024340.1	3	-1	1	22	285	306	CGUGAUAUUGGUUUGGCUCACU	: ::.:::::::::::...:	GUUAAGUCAAACCAAUAUUGUG	Cleavage	2
novel_mir_031	Solyc08g066740.3	3	-1	1	22	3614	3635	CGUGAUAUUGGUUUGGCUCACU	:: ::: :.::::::::::	CAAGAACCAUAUCAAUAUCACG	Cleavage	2
novel_mir_031	Solyc03g006100.3	3	-1	1	22	57	78	CGUGAUAUUGGUUUGGCUCACU	::: ::::::::: ::.:::	UAUGACCCAAACCAACAUUACG	Cleavage	1
novel_mir_031	Solyc11g072970.2	3	-1	1	22	731	752	CGUGAUAUUGGUUUGGCUCACU	::::..::.::::.::::	CAAGAGCUGAAUCAAUGUCACA	Cleavage	1
novel_mir_031	Solyc10g007790.3	3	-1	1	22	530	551	CGUGAUAUUGGUUUGGCUCACU	:: :::::.:.:::::::	GUCCAGACAAACUAGUAUCACG	Cleavage	1
novel_mir_031	Solyc02g080420.3	3	-1	1	22	1334	1355	CGUGAUAUUGGUUUGGCUCACU	:: :::::.::.:::.:.:	CAGGAUCCAAAUCAGUAUUAUG	Cleavage	1
novel_mir_031	Solyc05g056010.3	3	-1	1	22	1895	1916	CGUGAUAUUGGUUUGGCUCACU	::: .:.::::::::.:.:	GAAGAGGUAGACCAAUAUUAUG	Cleavage	1
novel_mir_033	Solyc02g082160.2	3	-1	1	21	914	934	AGCUGCUGACCUAUGGAUUCC	::: :::.:::.::.::.:	CAAAUACAUGGGUUAGUAGUU	Cleavage	1
novel_mir_033	Solyc11g043150.2	3	-1	1	21	24	44	AGCUGCUGACCUAUGGAUUCC	..:: :::::::::::::	AAGGUCAUUAGGUCAGCAGCU	Cleavage	1
novel_mir_034	Solyc05g054910.3	3	-1	1	24	5331	5354	AUGUGUGUCUAUUUGUUCAACUUU	:::: ::: .::::.::::.:.::	AAAGAUGAUUAAAUGGACAUAUAU	Cleavage	1
novel_mir_034	Solyc09g064800.2	3	-1	1	24	2726	2749	AUGUGUGUCUAUUUGUUCAACUUU	.: :::::: :.:::::::.:::	GAUGUUGAAAAGAUAGACAUACAA	Cleavage	1
novel_mir_034	Solyc01g008450.1	3	-1	1	24	418	441	AUGUGUGUCUAUUUGUUCAACUUU	:. : : .: ::::.:::::::::	AGUGAUAGAGAAAUGGACACACAU	Cleavage	2
novel_mir_034	Solyc08g074460.2	3	-1	1	24	3202	3225	AUGUGUGUCUAUUUGUUCAACUUU	::::..:.:::::.:::..:	UUCUUUGAGUAGAUAGAUACAUGU	Cleavage	1
novel_mir_034	Solyc10g076340.2	3	-1	1	24	1325	1348	AUGUGUGUCUAUUUGUUCAACUUU	::::. :::::::::::.:	UGGUUUGAGAAAAUAGACACAUAG	Cleavage	1
novel_mir_034	Solyc04g079590.3	3	-1	1	24	2393	2416	AUGUGUGUCUAUUUGUUCAACUUU	: : :::::.:::::: ..::::	UAUGGUGAACGAAUAGAAGUACAU	Cleavage	1
novel_mir_037	Solyc10g083620.2	3	-1	1	24	325	348	CCAGGAUUUGAACUUAAUGAGUUC	::::::: ::::::.:::.:::	AAACUCAUAAAGUUCGAAUUCUGU	Cleavage	1
novel_mir_037	Solyc06g076770.3	3	-1	1	24	2621	2644	CCAGGAUUUGAACUUAAUGAGUUC	:::. ::: :::::.::::.:::	GAAUGCAUCAAGUUUAAAUUCUGA	Cleavage	1
novel_mir_037	Solyc02g092240.3	3	-1	1	24	380	402	CCAGGAUUUGAACUUAAUGAGUUC	::: :::: .:::::.::::::::	GAAGUCAU-GAGUUCGAAUCCUGG	Cleavage	1
novel_mir_037	Solyc12g007180.2	3	-1	1	24	1031	1054	CCAGGAUUUGAACUUAAUGAGUUC	.:::::: :::::.::::::	ACCUUCAUUAUCUUCAAGUCCUGG	Cleavage	1
novel_mir_037	Solyc04g051570.3	3	-1	1	24	6173	6196	CCAGGAUUUGAACUUAAUGAGUUC	.:::: :::::::.:: ::::	CUCUUCAUCAAGUUCAGAUACUGG	Cleavage	1
novel_mir_037	Solyc04g009840.3	3	-1	1	24	1786	1809	CCAGGAUUUGAACUUAAUGAGUUC	: :::: :: :::::::.::::	UCAAUCAUAAAUUUCAAAUUCUGG	Cleavage	1
novel_mir_037	Solyc12g088760.1	3	-1	1	24	330	353	CCAGGAUUUGAACUUAAUGAGUUC	::.:::::::::.::::	CCUUGGUUUGAGUUCAAAUUCUGG	Cleavage	1
novel_mir_037	Solyc11g042990.2	3	-1	1	24	2314	2337	CCAGGAUUUGAACUUAAUGAGUUC	:.. ::::..::::::.::.::	GGGGGCAUUGGGUUCAAGUCUUGA	Cleavage	1
novel_mir_037	Solyc02g068360.3	3	-1	1	24	1882	1905	CCAGGAUUUGAACUUAAUGAGUUC	.:. .. :::::::::::..:::	UGAUGUGGUAAGUUCAAAUUUUGG	Cleavage	1
novel_mir_037	Solyc02g082490.3	3	-1	1	24	439	462	CCAGGAUUUGAACUUAAUGAGUUC	.: :: :::::.:::::.:::	AUCUUGAUAAAGUUUAAAUCUUGG	Cleavage	1
novel_mir_037	Solyc05g012790.3	3	-1	1	24	2169	2192	CCAGGAUUUGAACUUAAUGAGUUC	::::.::::::: :..:::	UUGUCCAUUGAGUUCAAUUUUUGG	Cleavage	1
novel_mir_037	Solyc01g080150.3	3	-1	1	24	892	915	CCAGGAUUUGAACUUAAUGAGUUC	::::.::::.::.::: ::	GAUGACAUUGAGUUUAAGUCCAGG	Cleavage	1
novel_mir_038	Solyc06g065390.3	3	-1	1	24	679	702	UUUUCGGUCUAUGUAGCACUAUGU	:..:::: .:..:::::::::.::	AUGUAGUUUUGUAUAGACCGAGAA	Cleavage	1
novel_mir_038	Solyc02g068490.3	3	-1	1	24	2506	2529	UUUUCGGUCUAUGUAGCACUAUGU	:.: :::::: ::::::. :::::	AUACAGUGCUCCAUAGAUGGAAAA	Cleavage	1
novel_mir_038	Solyc02g070920.3	3	-1	1	24	1906	1929	UUUUCGGUCUAUGUAGCACUAUGU	:. ::::.:::.:::.::.::	UUUUGAUGCUGCAUGGACUGAGAA	Cleavage	1
novel_mir_038	Solyc12g017420.2	3	-1	1	24	1710	1733	UUUUCGGUCUAUGUAGCACUAUGU	: ::::::.:::::::.:	GUUGUAUCCUACAUGGACCGAAGA	Cleavage	1
novel_mir_042	Solyc05g053370.3	3	-1	1	24	86	109	AUAAGUGUGUCUCUGAAAUUUCGG	::::::.::: :::.:.::::	AUAAAAUUUUAGAUACAUAUUUAU	Translation	1
novel_mir_042	Solyc03g098240.3	3	-1	1	21	1	21	AUAAGUGUGUCUCUGAAAUUU	:.:::::.:::.::.: ::::	AGAUUUCGGAGGCAUAGUUAU	Cleavage	1
novel_mir_042	Solyc10g006800.3	3	-1	1	24	1689	1712	AUAAGUGUGUCUCUGAAAUUUCGG	: : :::::::: :.:::.::.:	ACAACAUUUCAGAUAUACAUUUGU	Translation	1
novel_mir_042	Solyc04g078820.3	3	-1	1	24	1341	1364	AUAAGUGUGUCUCUGAAAUUUCGG	::::::: :.::::::::	AGGUGCUUUCAGAUAUACACUUAU	Translation	1
novel_mir_042	Solyc06g059930.3	3	-1	1	24	2065	2088	AUAAGUGUGUCUCUGAAAUUUCGG	::: :: :: ::::::..:::::	CCGCCAUAUCUGAGACAUGCUUAU	Cleavage	1
novel_mir_042	Solyc07g047780.3	3	-1	1	24	2484	2507	AUAAGUGUGUCUCUGAAAUUUCGG	:.:: :: ::::::.:.::::	UACAGAUGUCUGAGACAUAUUUAU	Cleavage	1
novel_mir_042	Solyc06g069480.3	3	-1	1	24	1983	2006	AUAAGUGUGUCUCUGAAAUUUCGG	: .: :::::::::: .:::::	GGGUGAAUUCAGAGACAGGCUUAU	Cleavage	1
novel_mir_043	Solyc11g056650.2	3	-1	1	24	2509	2532	ACCAACUGUUAAGUACUGGACGUG	::.::: :.::::..::::::	AUAGUUCAGAAUUUAAUGGUUGGU	Cleavage	1
novel_mir_043	Solyc01g065700.3	3	-1	1	24	1448	1471	ACCAACUGUUAAGUACUGGACGUG	:.::::::::::..::: ::	UUUUUUCAGUACUUAAUGGUUUGU	Cleavage	1
novel_mir_044	Solyc11g027645.1	3	-1	1	25	511	535	AUGACUGCCGCGCUCGCCUUGGACC	::::.:::: ::::::: ::::.::	GGUCUAAGGAGAGCGCGACAGUUAU	Cleavage	1
novel_mir_047	Solyc05g052400.3	3	-1	1	25	2055	2079	CACGUGGAACGCCGUCUCCCCGAUU	:: ::.:::::::: ::::	GGGUUUGGCGAUGGCGUUCCUCGUG	Cleavage	1
novel_mir_047	Solyc05g052340.3	3	-1	1	25	2023	2047	CACGUGGAACGCCGUCUCCCCGAUU	:: ::.:::::::: ::::	GGGUUUGGCGAUGGCGUUCCUCGUG	Cleavage	1
novel_mir_049	Solyc02g064808.1	3	-1	1	21	474	494	UGUGUUCUCAGGUCACCCCUU	::::: ::.::::.:..::::	AAGGGUUGGCCUGGGGGCACA	Cleavage	2
novel_mir_049	Solyc08g081220.1	3	-1	1	21	610	630	UGUGUUCUCAGGUCACCCCUU	::::: :::::::::.:.	CCGGGGUUACCUGAGAAUAUU	Cleavage	1
novel_mir_051	Solyc12g062170.1	3	-1	1	22	202	223	GAAUUGGCUGCUGGAUUUGAGU	::: .: ::::::::::::::.	ACUAGAUUCCAGCAGCCAAUUU	Cleavage	1
novel_mir_051	Solyc01g108070.3	3	-1	1	22	1406	1427	GAAUUGGCUGCUGGAUUUGAGU	:.:: :::::::.:::::: ::	AUUCCAAUCCAGUAGCCAAGUC	Cleavage	1
novel_mir_051	Solyc01g090440.2	3	-1	1	22	2395	2416	GAAUUGGCUGCUGGAUUUGAGU	:.::::: ::: :::.::::::	AUUCAAAACCACCAGUCAAUUC	Translation	1
novel_mir_051	Solyc08g076630.2	3	-1	1	22	606	627	GAAUUGGCUGCUGGAUUUGAGU	.:.::::.:::::: :::::.	UUUUAAAUUCAGCAGACAAUUU	Cleavage	1
novel_mir_051	Solyc08g076620.1	3	-1	1	22	600	621	GAAUUGGCUGCUGGAUUUGAGU	.:.::::.:::::: :::::.	UUUUAAAUUCAGCAGACAAUUU	Cleavage	1
novel_mir_051	Solyc08g076640.1	3	-1	1	22	582	603	GAAUUGGCUGCUGGAUUUGAGU	.::::::.:::.:: :::::.	UUUCAAAUUCAGUAGGCAAUUU	Cleavage	1
novel_mir_051	Solyc03g095700.1	3	-1	1	22	103	124	GAAUUGGCUGCUGGAUUUGAGU	::.:::::.::::::: ::.	UAUCGAAUCCGGCAGCCAUUUU	Cleavage	1
novel_mir_051	Solyc04g009440.3	3	-1	1	22	974	995	GAAUUGGCUGCUGGAUUUGAGU	:: ::::: ::::::: ::::.	ACCCAAAUGCAGCAGCAAAUUU	Cleavage	1
novel_mir_051	Solyc01g104410.3	3	-1	1	22	691	712	GAAUUGGCUGCUGGAUUUGAGU	: ::::: ::::.: :::::::	AAUCAAAACCAGUAACCAAUUC	Cleavage	1
novel_mir_051	Solyc08g005050.3	3	-1	1	22	278	299	GAAUUGGCUGCUGGAUUUGAGU	:: :.:.:::::::.::::.	CGUCUAGUUCAGCAGCUAAUUU	Cleavage	1
novel_mir_051	Solyc05g050550.3	3	-1	1	22	601	622	GAAUUGGCUGCUGGAUUUGAGU	.:::: :::::::.:::::.	UUUCAACACCAGCAGUCAAUUU	Cleavage	1
novel_mir_051	Solyc03g005020.3	3	-1	1	22	282	303	GAAUUGGCUGCUGGAUUUGAGU	:::::: .:::::::.::.	GGGCAAAUCAGGCAGCCAGUUU	Cleavage	1
novel_mir_051	Solyc07g005860.3	3	-1	1	22	1297	1318	GAAUUGGCUGCUGGAUUUGAGU	:::::::::.:::.:. ::	CGACAAAUCCAGUAGCUAGAUC	Cleavage	1
novel_mir_051	Solyc04g050190.3	3	-1	1	22	1519	1540	GAAUUGGCUGCUGGAUUUGAGU	:::::::::.: .:::::.	UUCCAAAUCCAGUAUUCAAUUU	Cleavage	1
novel_mir_051	Solyc01g097210.3	3	-1	1	22	655	676	GAAUUGGCUGCUGGAUUUGAGU	:::: : ..:::::::::::	GAUCAACUGUGGCAGCCAAUUC	Cleavage	1
novel_mir_051	Solyc01g097190.3	3	-1	1	22	1873	1894	GAAUUGGCUGCUGGAUUUGAGU	:::: : ..:::::::::::	GAUCAACUGUGGCAGCCAAUUC	Cleavage	2
novel_mir_051	Solyc01g010230.2	3	-1	1	22	164	185	GAAUUGGCUGCUGGAUUUGAGU	::: :.:::..:.::::::	UAACAAUUUCAGUGGUCAAUUC	Cleavage	1
novel_mir_051	Solyc03g063340.3	3	-1	1	22	758	779	GAAUUGGCUGCUGGAUUUGAGU	::.:: ::::::::::::	CAACAGAUAGAGCAGCCAAUUC	Cleavage	1
novel_mir_051	Solyc06g052080.3	3	-1	1	22	2113	2134	GAAUUGGCUGCUGGAUUUGAGU	.::: .:::::::.::::.	AAAUAAACUCAGCAGCUAAUUU	Cleavage	1
novel_mir_053	Solyc01g067480.3	3	-1	1	19	2419	2437	CGAGUCUGACAUGUGUGCA	: ::.:.::::.:::::.:	UACAUAUAUGUUAGACUUG	Cleavage	1
novel_mir_055	Solyc06g005110.3	3	-1	1	21	801	821	UAGAAUCAAGAAAGAGCUCUC	::::.:::::.:::: :.::	AAGAGUUCUUUUUUGAAUUUA	Cleavage	1
novel_mir_055	Solyc03g114980.3	3	-1	1	21	1738	1758	UAGAAUCAAGAAAGAGCUCUC	::::.: ::::::::::.:	UAGAGUUGUUUCUUGAUUUUC	Cleavage	1
novel_mir_055	Solyc01g097950.3	3	-1	1	21	121	141	UAGAAUCAAGAAAGAGCUCUC	::.:.::::::::::::	GCAAGUUUUUUCUUGAUUCUC	Cleavage	1
novel_mir_055	Solyc07g009140.3	3	-1	1	21	667	687	UAGAAUCAAGAAAGAGCUCUC	::: ::.:: ::::::::::	CAGAUCUUUUCCUUGAUUCUA	Translation	1
novel_mir_055	Solyc02g080500.3	3	-1	1	21	240	260	UAGAAUCAAGAAAGAGCUCUC	.:.:.:.:::::::: ::::	UGGGGUUUUUUCUUGAAUCUA	Cleavage	1
novel_mir_055	Solyc04g080340.3	3	-1	1	21	1845	1865	UAGAAUCAAGAAAGAGCUCUC	:.:::: ::::::::::::	GGGAGCGAUUUCUUGAUUCUU	Cleavage	1
novel_mir_055	Solyc01g079310.3	3	-1	1	21	1513	1533	UAGAAUCAAGAAAGAGCUCUC	::.:: ::::::::::::	AUUAGUUCAUUCUUGAUUCUA	Cleavage	1
novel_mir_055	Solyc02g088800.2	3	-1	1	21	290	310	UAGAAUCAAGAAAGAGCUCUC	::.:::::::::::: ::	UGAAGUUCUUUCUUGAUUGUA	Cleavage	1
novel_mir_055	Solyc04g014380.3	3	-1	1	21	921	941	UAGAAUCAAGAAAGAGCUCUC	:::::.:::::: :::::	UUGAGCUUUUUCUUAAUUCUU	Cleavage	1
novel_mir_055	Solyc05g056385.1	3	-1	1	21	728	748	UAGAAUCAAGAAAGAGCUCUC	:::::.::: ::::::.:.	AUGAGCUUUUUGUUGAUUUUG	Translation	1
novel_mir_055	Solyc05g056400.3	3	-1	1	21	644	664	UAGAAUCAAGAAAGAGCUCUC	:::::.::: ::::::.:.	AUGAGCUUUUUGUUGAUUUUG	Translation	1
novel_mir_055	Solyc03g120760.3	3	-1	1	21	147	167	UAGAAUCAAGAAAGAGCUCUC	: : .:.:::::::::::::	UAUAUUUUUUUCUUGAUUCUA	Cleavage	1
novel_mir_055	Solyc09g055350.3	3	-1	1	21	2945	2965	UAGAAUCAAGAAAGAGCUCUC	::: .: ::::::::::.::	UAGAUUUGUUUCUUGAUUUUA	Cleavage	1
novel_mir_055	Solyc05g008860.3	3	-1	1	21	19	39	UAGAAUCAAGAAAGAGCUCUC	::: .::::::::::::.	UUUAGCAUUUUCUUGAUUCUG	Cleavage	2
novel_mir_055	Solyc10g083830.2	3	-1	1	21	890	910	UAGAAUCAAGAAAGAGCUCUC	:: ::::::::::::.:.	UUCAGGUCUUUCUUGAUUUUG	Cleavage	1
novel_mir_055	Solyc01g106520.1	3	-1	1	21	713	733	UAGAAUCAAGAAAGAGCUCUC	:::. ::::::::: ::::	UUGAGUACUUUCUUGAGUCUA	Cleavage	1
novel_mir_057	Solyc11g044320.2	3	-1	1	24	1848	1871	AGUGGACAAGUAAAGGUGGAUGGA	:::.::.::.:::.:::::..:.:	UCCGUCUACUUUUGCUUGUUUAUU	Cleavage	1
novel_mir_057	Solyc02g032930.3	3	-1	1	24	1164	1187	AGUGGACAAGUAAAGGUGGAUGGA	::.::.::..:::::::::::: :	UCUAUUCAUUUUUACUUGUCCAGU	Cleavage	1
novel_mir_057	Solyc09g089780.3	3	-1	1	24	42	65	AGUGGACAAGUAAAGGUGGAUGGA	.: :.::..::::.::::.::.:	GUCCUUCAUUUUUAUUUGUUCAUU	Cleavage	2
novel_mir_057	Solyc04g074670.3	3	-1	1	24	517	540	AGUGGACAAGUAAAGGUGGAUGGA	.:::..:..::::.::::.::::	CUCAUUUAUUUUUAUUUGUUCACU	Cleavage	1
novel_mir_057	Solyc02g089650.3	3	-1	1	24	431	454	AGUGGACAAGUAAAGGUGGAUGGA	:..:: :: ::::::::::::::	UUUAUACAGCUUUACUUGUCCACA	Cleavage	1
novel_mir_057	Solyc03g081260.3	3	-1	1	24	781	804	AGUGGACAAGUAAAGGUGGAUGGA	.:.::.::.::::: :::.::::	GUCGUCUACUUUUACAUGUUCACU	Cleavage	1
novel_mir_057	Solyc11g008330.2	3	-1	1	24	177	200	AGUGGACAAGUAAAGGUGGAUGGA	::. ::.::::::..::: :::::	UCUUUCUACCUUUGUUUGACCACU	Cleavage	1
novel_mir_057	Solyc10g079860.2	3	-1	1	24	630	653	AGUGGACAAGUAAAGGUGGAUGGA	::. .:::::::::::::: ::	ACCGCUCACCUUUACUUGUCAACA	Cleavage	1
novel_mir_057	Solyc06g076160.3	3	-1	1	24	520	543	AGUGGACAAGUAAAGGUGGAUGGA	::.: :::::.::::::..::	AAAAUUCCCCUUUGCUUGUCUGCU	Cleavage	1
novel_mir_057	Solyc01g005400.3	3	-1	1	24	871	894	AGUGGACAAGUAAAGGUGGAUGGA	:.: :::.:::::::::.:::	CCUACACACUUUUACUUGUUCACA	Cleavage	1
novel_mir_057	Solyc01g106770.3	3	-1	1	24	11433	11456	AGUGGACAAGUAAAGGUGGAUGGA	:..::.:::.:::::.::.:	UGGUUUUACUUUUGCUUGUUCAUU	Cleavage	1
novel_mir_057	Solyc02g050203.1	3	-1	1	24	125	148	AGUGGACAAGUAAAGGUGGAUGGA	: :::::::::::: ::::.	GAAAACCACCUUUACUUAUCCAUA	Cleavage	1
novel_mir_057	Solyc12g015655.1	3	-1	1	24	94	117	AGUGGACAAGUAAAGGUGGAUGGA	:....: :::::::::::::	CUUCUUUGUCAUUACUUGUCCACU	Cleavage	1
novel_mir_058	Solyc01g111450.3	3	-1	1	24	1306	1329	AUAUUCAGUAUUUGGGCUGUUGGU	:.: ::::::.::::.: ::.:::	AUCCACAGCCUAAAUGCAGAGUAU	Cleavage	1
novel_mir_058	Solyc07g006640.3	3	-1	1	24	1550	1573	AUAUUCAGUAUUUGGGCUGUUGGU	::::::::: : :::::::::	GGAAACAGCCCACACACUGAAUAU	Translation	1
novel_mir_058	Solyc02g080210.3	3	-1	1	24	1705	1728	AUAUUCAGUAUUUGGGCUGUUGGU	...: .: :.:::::::::::::	GUUAUUAACUCAAAUACUGAAUAA	Cleavage	1
novel_mir_058	Solyc04g016080.2	3	-1	1	24	2420	2443	AUAUUCAGUAUUUGGGCUGUUGGU	::. . :: ::::.:::::.::::	ACUUGGAGACCAAGUACUGGAUAU	Cleavage	1
novel_mir_058	Solyc08g074830.3	3	-1	1	24	307	330	AUAUUCAGUAUUUGGGCUGUUGGU	:::.::::::.::::::	UCCUCAAGCUCAAAUAUUGAAUAC	Cleavage	1
novel_mir_061	Solyc03g121190.3	3	-1	1	24	111	134	AUUGAUCUCCUUAUAUGAACUUGG	:::: : :.:.:::::::::::	AGAAGUACUUGUGAGGAGAUCAAU	Cleavage	1
novel_mir_061	Solyc05g052610.3	3	-1	1	24	1639	1662	AUUGAUCUCCUUAUAUGAACUUGG	:.:::::: :::::::::	GCAUAAUUAUAUAAAGAGAUCAAU	Translation	1
novel_mir_061	Solyc12g096650.2	3	-1	1	24	176	202	AUUGAUCUCCUUAUA---UGAACUUGG	:::: :::::::::::::::	UUUUUUUCAGCUUAUAAGGAGAUCAAU	Cleavage	1
novel_mir_061	Solyc04g058190.3	3	-1	1	24	1183	1206	AUUGAUCUCCUUAUAUGAACUUGG	:::::.:.:::::::. ::	UGUGAUUCAUGUGAGGAGAUUUAU	Cleavage	1
novel_mir_061	Solyc02g084160.2	3	-1	1	24	225	248	AUUGAUCUCCUUAUAUGAACUUGG	:::: : :.:::::::.:::	GGUUGUUCCUCUGAGGAGAUUAAU	Cleavage	1
novel_mir_061	Solyc08g042030.2	3	-1	1	24	979	1002	AUUGAUCUCCUUAUAUGAACUUGG	:: ::::::::::.:.:::	CGCUGUGAAUAUAAGGAGGUUAAU	Cleavage	1
novel_mir_062	Solyc11g013210.2	3	-1	1	24	1364	1387	AACACAUCUGGCUGACUUUUUACC	::::.::::::::.::.::: ::	AGUAAGAAGUCAGCUAGGUGUCUU	Cleavage	1
novel_mir_062	Solyc01g102550.3	3	-1	1	24	357	380	AACACAUCUGGCUGACUUUUUACC	:::::::: ::: :::::::	UUGCAAAAGUCAUCCAAAUGUGUU	Cleavage	1
novel_mir_064	Solyc05g056560.3	3	-1	1	21	6600	6620	UUUGAUCUGUAUCUCUAUGAC	:.::::.::::: :::.:::	UUUAUAGGGAUACUGAUUAAA	Cleavage	1
novel_mir_064	Solyc11g010240.2	3	-1	1	21	2145	2165	UUUGAUCUGUAUCUCUAUGAC	::.:::::::::.::::	CCAAUGGAGAUACAGGUCAAU	Cleavage	1
novel_mir_064	Solyc08g067190.3	3	-1	1	21	2279	2299	UUUGAUCUGUAUCUCUAUGAC	: :::::::::: ::.:..::	GACAUAGAGAUAAAGGUUGAA	Cleavage	1
novel_mir_064	Solyc05g010660.3	3	-1	1	21	235	255	UUUGAUCUGUAUCUCUAUGAC	..:.:::::::: ::::::	UAUGUGGAGAUACAUAUCAAA	Cleavage	2
novel_mir_064	Solyc12g019570.2	3	-1	1	21	315	335	UUUGAUCUGUAUCUCUAUGAC	: .: ::::::::::::::.	GCUAAAGAGAUACAGAUCAGU	Cleavage	1
novel_mir_064	Solyc02g084660.3	3	-1	1	21	69	89	UUUGAUCUGUAUCUCUAUGAC	:.: :::::.::::::::	UCCGUCGAGAUGCAGAUCAAC	Cleavage	1
novel_mir_064	Solyc07g007870.3	3	-1	1	21	362	382	UUUGAUCUGUAUCUCUAUGAC	::: :::::.::::::.:	AAAAUACAGAUAUAGAUCAGA	Cleavage	1
novel_mir_064	Solyc04g076080.3	3	-1	1	21	1274	1295	UUUGAUCUGUAUCU-CUAUGAC	::::: ::::.:::::.:::	UGCAUAGCAGAUGCAGAUUAAA	Cleavage	1
novel_mir_064	Solyc01g106395.1	3	-1	1	21	87	107	UUUGAUCUGUAUCUCUAUGAC	:: ::::::::::::. ::	AGCACAGAGAUACAGAUUUAA	Cleavage	1
novel_mir_064	Solyc01g095900.3	3	-1	1	21	2552	2572	UUUGAUCUGUAUCUCUAUGAC	: : : ::::::::::::::	UUGAGACAGAUACAGAUCAAA	Cleavage	1
novel_mir_064	Solyc02g014240.2	3	-1	1	21	402	422	UUUGAUCUGUAUCUCUAUGAC	:: : :::::..:::::::	ACCACACAGAUAUGGAUCAAA	Cleavage	1
novel_mir_069	Solyc03g044690.1	3	-1	1	24	145	168	UUUGUUGGUGCAACUGGCAUUCUC	: ::::..::: :::.:::::::	CAUAAUGUUAGUAGCAUCAACAAA	Cleavage	1
novel_mir_069	Solyc09g015230.1	3	-1	1	24	94	117	UUUGUUGGUGCAACUGGCAUUCUC	: ::::::: ::::: :::.:::	AAAAAUGCCAUUUGCAACAAUAAA	Cleavage	1
novel_mir_069	Solyc03g115550.3	3	-1	1	24	1907	1930	UUUGUUGGUGCAACUGGCAUUCUC	.: .:::::::::::::: : ::	UGGUGUGCCAGUUGCACCAUCCAA	Cleavage	1
novel_mir_069	Solyc01g010820.3	3	-1	1	24	3364	3387	UUUGUUGGUGCAACUGGCAUUCUC	::::.:::::: .::::::.	UUACAUGCUAGUUGCUUCAACAAG	Cleavage	1
novel_mir_069	Solyc04g015540.1	3	-1	1	24	102	125	UUUGUUGGUGCAACUGGCAUUCUC	: : :::.:::::.::.:.:::	AACAUUGCUAGUUGUACUAGCAAU	Cleavage	1
novel_mir_069	Solyc01g049895.1	3	-1	1	24	318	341	UUUGUUGGUGCAACUGGCAUUCUC	::::::::::::::::	CGUGAAACCAGUUGCACCAACAAC	Cleavage	1
novel_mir_069	Solyc01g080000.1	3	-1	1	24	1306	1329	UUUGUUGGUGCAACUGGCAUUCUC	:.:::::::: :::::::	GAUUUAGUCAGUUGCAGCAACAAA	Cleavage	1
novel_mir_069	Solyc03g062710.3	3	-1	1	24	2573	2596	UUUGUUGGUGCAACUGGCAUUCUC	::.:.::::. ::::::::	CAUGCUGUCGGUUGUUCCAACAAA	Cleavage	1
novel_mir_069	Solyc04g080970.3	3	-1	1	24	164	187	UUUGUUGGUGCAACUGGCAUUCUC	: : .::::::::.::::::	AGUACUAUCAGUUGCAUCAACAAC	Cleavage	1
novel_mir_070	Solyc11g068765.1	3	-1	1	24	1575	1598	ACAAGUGUGUCUCUGAAAUUUCGA	:::::: ::::::::::.::: :	CCGAAAUCUCAGAGACACGCUUAU	Cleavage	1
novel_mir_070	Solyc10g080010.2	3	-1	1	24	985	1008	ACAAGUGUGUCUCUGAAAUUUCGA	: :..::::: ::::::..::::	UAGGGAUUUCCGAGACAUGCUUGA	Cleavage	1
novel_mir_070	Solyc06g010100.2	3	-1	1	24	701	724	ACAAGUGUGUCUCUGAAAUUUCGA	::::: ::::::::. :::::	AGCAAAUUCCAGAGACAUUCUUGU	Cleavage	1
novel_mir_070	Solyc06g084400.3	3	-1	1	24	58	81	ACAAGUGUGUCUCUGAAAUUUCGA	:::::.::: :::.:.::::	UUAUAAUUUUAGACACAUAUUUGU	Translation	1
novel_mir_070	Solyc01g057520.3	3	-1	1	24	396	419	ACAAGUGUGUCUCUGAAAUUUCGA	:.: ::.:::::..::.::::	CAAAGAGUUUAGAGAUGCAUUUGU	Cleavage	1
novel_mir_070	Solyc02g014190.3	3	-1	1	24	8014	8037	ACAAGUGUGUCUCUGAAAUUUCGA	..::::::::::. ..:::::	AACGGAUUUCAGAGAUUUGCUUGU	Cleavage	1
novel_mir_070	Solyc09g072990.3	3	-1	1	24	1431	1454	ACAAGUGUGUCUCUGAAAUUUCGA	::::: ::.:::::: ::::	CAAUAAUUUGAGGGACACAGUUGU	Cleavage	1
novel_mir_071	Solyc01g079250.3	3	-1	1	22	149	170	UUGCUGCCGACUCAUUCAUCCA	:.::.:::: ::::::::.:	GUGGUGGAUGACUCGGCAGCGA	Translation	1
novel_mir_071	Solyc02g091620.2	3	-1	1	22	3008	3029	UUGCUGCCGACUCAUUCAUCCA	: :: :.::::::: :::::::	UUGAAGGAUGAGUCUGCAGCAA	Cleavage	1
novel_mir_071	Solyc06g072490.3	3	-1	1	22	627	648	UUGCUGCCGACUCAUUCAUCCA	:::: ::::.::.:::::	GACCUGAAGGAGUUGGUAGCAA	Cleavage	1
novel_mir_071	Solyc03g122300.2	3	-1	1	22	466	487	UUGCUGCCGACUCAUUCAUCCA	:: :.:::::::::.:.:.	GUAAUCAGUGAGUCGGCGGUAG	Cleavage	1
novel_mir_072	Solyc06g069480.3	3	-1	1	24	4979	5002	AUCAGAAAACUCUGUCCUCUCAGC	.: ::.: :::::::::: ::::	AUUAAGGGAACAGAGUUUUAUGAU	Cleavage	1
novel_mir_072	Solyc04g019320.1	3	-1	1	24	331	354	AUCAGAAAACUCUGUCCUCUCAGC	::: :: :::::::::::::	AUGGAGUUGAAAGAGUUUUCUGAU	Cleavage	1
novel_mir_072	Solyc01g104930.2	3	-1	1	24	411	434	AUCAGAAAACUCUGUCCUCUCAGC	.: .::::::::::::::	GGUCUUGGUGCAGAGUUUUCUGAU	Cleavage	1
novel_mir_072	Solyc01g104920.3	3	-1	1	24	773	796	AUCAGAAAACUCUGUCCUCUCAGC	.: .::::::::::::::	GGUCUUGGUGCAGAGUUUUCUGAU	Cleavage	1
novel_mir_072	Solyc10g083500.2	3	-1	1	24	660	683	AUCAGAAAACUCUGUCCUCUCAGC	:: :. ::::.::::::::::	UCUCCGGUAACAGGGUUUUCUGAU	Cleavage	1
novel_mir_073	Solyc10g039290.2	3	-1	1	24	3809	3832	AUGUAAGGAUAUGACACAUGAGCC	: :::: :::::::.:::::...:	GCCUCAGGUGUCAUGUCCUUGUGU	Cleavage	1
novel_mir_073	Solyc01g094620.3	3	-1	1	24	4570	4593	AUGUAAGGAUAUGACACAUGAGCC	.::::::: :::.::.::..::	CAUUCAUGUGACAUGUCUUUGUAU	Cleavage	1
novel_mir_073	Solyc12g096830.2	3	-1	1	24	1399	1422	AUGUAAGGAUAUGACACAUGAGCC	.:.::: ::::.:.:::::::	AAUUUAUGCAUCAUGUUCUUACAU	Cleavage	1
novel_mir_073	Solyc12g009870.2	3	-1	1	24	1500	1523	AUGUAAGGAUAUGACACAUGAGCC	:::::::: ::.:::..::	UUUGAAUGUGUCAAAUUCUUGUAU	Translation	1
novel_mir_073	Solyc06g062460.3	3	-1	1	24	453	476	AUGUAAGGAUAUGACACAUGAGCC	.: :::: :.::::..::::.:	AUUUGAUGUAUUAUAUUUUUACGU	Cleavage	2
novel_mir_073	Solyc10g008820.3	3	-1	1	24	30	53	AUGUAAGGAUAUGACACAUGAGCC	::: : ::::::.::::.::	AAUGCAUUUUUCAUAUUCUUAUAU	Cleavage	1
novel_mir_073	Solyc10g007360.3	3	-1	1	24	4165	4188	AUGUAAGGAUAUGACACAUGAGCC	.::::: .::::::: ::::	AAAAUAUGUGAUAUAUCCUAACAU	Cleavage	2
novel_mir_073	Solyc02g088040.1	3	-1	1	24	201	224	AUGUAAGGAUAUGACACAUGAGCC	: :::..:::::::::::	UGGGGUUUUGUUGUAUCCUUACAU	Cleavage	1
novel_mir_073	Solyc01g103862.1	3	-1	1	24	1592	1615	AUGUAAGGAUAUGACACAUGAGCC	: :::: ::::.::.::..::	GCAUGAUGUCUCAUGUCUUUGUAU	Cleavage	1
novel_mir_073	Solyc10g054840.2	3	-1	1	24	115	138	AUGUAAGGAUAUGACACAUGAGCC	:: ::::: ::::::.:::	UAAGGAUCUGUCACAUCCUUGCAU	Translation	1
novel_mir_076	Solyc02g085960.1	3	-1	1	24	155	178	AAUCAAAAUCGCUGCUGACCUAGC	: ::.::.: .::::::::::	AUAAUGUUAGUAUUGAUUUUGAUU	Cleavage	1
novel_mir_076	Solyc11g065643.1	3	-1	1	24	278	301	AAUCAAAAUCGCUGCUGACCUAGC	::..:.::::.:::::::	GUGUUGUUGGUAGCGGUUUUGAUG	Cleavage	1
novel_mir_076	Solyc09g059805.1	3	-1	1	24	17	40	AAUCAAAAUCGCUGCUGACCUAGC	: ::: ::::.:::: :::::	AUCAUGUCUGCAGUGAUUCUGAUU	Cleavage	1
novel_mir_076	Solyc06g050620.3	3	-1	1	24	2417	2440	AAUCAAAAUCGCUGCUGACCUAGC	:: :::::: .::::::::	UACUUGUAAGCAGCAGUUUUGAUU	Translation	1
novel_mir_078	Solyc12g056190.2	3	-1	1	24	1187	1210	AAGAAAAUAAAGACUUCACAGACU	::: ::::::::.:::.::::. :	AGUAUGUGAAGUUUUUGUUUUUCU	Cleavage	2
novel_mir_078	Solyc09g090560.1	3	-1	1	24	503	526	AAGAAAAUAAAGACUUCACAGACU	:.::::.:::.:::.::::: :	UUUUUGUGGAGUUUUUGUUUUCCU	Cleavage	1
novel_mir_078	Solyc01g058210.2	3	-1	1	24	1954	1977	AAGAAAAUAAAGACUUCACAGACU	: :.:::: . :::::.:::::::	AUUUUGUGUGCUCUUUGUUUUCUU	Cleavage	1
novel_mir_078	Solyc05g046085.1	3	-1	1	24	727	750	AAGAAAAUAAAGACUUCACAGACU	::::: : :::::::::::::	CUUCUGUAAUUUCUUUAUUUUCUU	Cleavage	1
novel_mir_078	Solyc05g041770.2	3	-1	1	24	1264	1287	AAGAAAAUAAAGACUUCACAGACU	::::: : :::::::::::::	CUUCUGUAAUUUCUUUAUUUUCUU	Cleavage	1
novel_mir_078	Solyc00g010750.2	3	-1	1	24	1392	1415	AAGAAAAUAAAGACUUCACAGACU	::::: : :::::::::::::	CUUCUGUAAUUUCUUUAUUUUCUU	Cleavage	1
novel_mir_078	Solyc08g062250.2	3	-1	1	24	1241	1264	AAGAAAAUAAAGACUUCACAGACU	::::: : :::::::::::::	CUUCUGUAAUUUCUUUAUUUUCUU	Cleavage	1
novel_mir_078	Solyc10g078820.2	3	-1	1	24	1567	1590	AAGAAAAUAAAGACUUCACAGACU	.::. :::: :.::::::::.::	GGUUGUUGAACUUUUUAUUUUUUU	Cleavage	1
novel_mir_078	Solyc05g047520.3	3	-1	1	24	3347	3370	AAGAAAAUAAAGACUUCACAGACU	:: :::::: :::::::: :.::	AGAGUGUGAAAUCUUUAUUAUUUU	Cleavage	1
novel_mir_078	Solyc02g086840.3	3	-1	1	24	3439	3462	AAGAAAAUAAAGACUUCACAGACU	::: ::::.::::::::: :	UGAAUGUAAAGUUUUUAUUUUCAU	Cleavage	1
novel_mir_078	Solyc12g096650.2	3	-1	1	24	254	277	AAGAAAAUAAAGACUUCACAGACU	.::: :: :.::::::::.::	UUGUUGUAAAUUUUUUAUUUUUUU	Cleavage	1
novel_mir_078	Solyc02g078240.3	3	-1	1	24	12	35	AAGAAAAUAAAGACUUCACAGACU	::::::: :::::::.::	AAAUCAUGAAGUCGUUAUUUUUUU	Translation	1
novel_mir_078	Solyc04g081955.1	3	-1	1	24	1705	1728	AAGAAAAUAAAGACUUCACAGACU	::.:::.:::.::::.::	AUUAGCUGGAGUUUUUGUUUUUUU	Cleavage	1
novel_mir_078	Solyc06g054550.3	3	-1	1	24	38	61	AAGAAAAUAAAGACUUCACAGACU	: : : ::::::::: ::::.::	CGACCGAGAAGUCUUUUUUUUUUU	Cleavage	1
novel_mir_078	Solyc03g080140.3	3	-1	1	24	4517	4540	AAGAAAAUAAAGACUUCACAGACU	: :. :: :: ::::::::::::	AUUUCGUUAAUUCUUUAUUUUCUG	Cleavage	1
novel_mir_078	Solyc08g014290.1	3	-1	1	24	313	336	AAGAAAAUAAAGACUUCACAGACU	.:: :: :::::::::::::	GAGUUGAAAAUUCUUUAUUUUCUU	Cleavage	1
novel_mir_078	Solyc02g088640.1	3	-1	1	24	165	188	AAGAAAAUAAAGACUUCACAGACU	::::: :.:: ::::::::	UGAUGGUGAAAUUUUAAUUUUCUU	Cleavage	1
novel_mir_079	Solyc01g096960.3	3	-1	1	24	4507	4530	AACAACAUACUUACUGAAAUGCCA	::: : :::: :..::::::::::	UGGGAGUUCACUGGGUAUGUUGUU	Cleavage	5
novel_mir_079	Solyc08g075010.3	3	-1	1	24	707	730	AACAACAUACUUACUGAAAUGCCA	.: :::::::. :::::::::	AAAUAAUUCAGUAGCUAUGUUGUU	Translation	1
novel_mir_079	Solyc08g078450.3	3	-1	1	24	13	36	AACAACAUACUUACUGAAAUGCCA	: :::::: :..:::::::::	GAGGAUUUCAUUGGGUAUGUUGUG	Cleavage	1
novel_mir_079	Solyc03g025760.3	3	-1	1	24	4	27	AACAACAUACUUACUGAAAUGCCA	:: :::::: :.:::::::: ::	UGUAAUUUCACUGAGUAUGUUAUU	Cleavage	2
novel_mir_079	Solyc03g025760.3	3	-1	1	24	70	93	AACAACAUACUUACUGAAAUGCCA	:: :::::: :.::::: :::::	UGUAAUUUCACUGAGUAUAUUGUU	Cleavage	2
novel_mir_079	Solyc02g068710.3	3	-1	1	24	4581	4604	AACAACAUACUUACUGAAAUGCCA	:::::: :.::::: :::::	UAAGAUUUCACUGAGUAUAUUGUU	Cleavage	1
novel_mir_079	Solyc07g005380.3	3	-1	1	24	736	759	AACAACAUACUUACUGAAAUGCCA	::: .: :.:::::::::::	CAAGAUUAUACUGAGUAUGUUGUU	Cleavage	1
novel_mir_079	Solyc02g084990.3	3	-1	1	24	1525	1548	AACAACAUACUUACUGAAAUGCCA	:: :.:::: :::::::::	AUUACUUACGGUAACUAUGUUGUU	Translation	1
novel_mir_080	Solyc04g049310.2	3	-1	1	24	2401	2424	AUACUGGAACGGCACUGUUGGUCC	:.. :.:::: :::::.::::.:	UGGUAAGCAGUCCCGUUUCAGUGU	Cleavage	1
novel_mir_080	Solyc03g120090.1	3	-1	1	24	5	28	AUACUGGAACGGCACUGUUGGUCC	.::.:::::::: ::::.:	AAGAAGACGGUGCCGUUACAGUGU	Cleavage	1
novel_mir_081	Solyc01g091300.3	3	-1	1	21	1737	1757	AUGUGUGAAUUCAGAAUUUAG	::..: ::::.:::.::::::	CUGGAGUCUGGAUUUACACAU	Cleavage	1
novel_mir_081	Solyc07g062140.3	3	-1	1	21	4327	4347	AUGUGUGAAUUCAGAAUUUAG	.:::::::::..::.:...::	UUAAAUUCUGGGUUUAUGUAU	Cleavage	1
novel_mir_081	Solyc01g104580.3	3	-1	1	21	1197	1217	AUGUGUGAAUUCAGAAUUUAG	:.:::::::::::: ..:::	AUGAAUUCUGAAUUCUUGCAU	Cleavage	1
novel_mir_081	Solyc06g043070.3	3	-1	1	21	2319	2339	AUGUGUGAAUUCAGAAUUUAG	::::::.: ::::.:::.::	GUAAAUUUUUAAUUUACAUAU	Cleavage	1
novel_mir_081	Solyc01g106230.3	3	-1	1	21	8525	8545	AUGUGUGAAUUCAGAAUUUAG	:::::::: :::: ::::::	AUAAAUUCUUAAUUAACACAU	Cleavage	1
novel_mir_081	Solyc10g083760.2	3	-1	1	21	2933	2953	AUGUGUGAAUUCAGAAUUUAG	:::: :.::::::.:..:::	AUAAAAUUUGAAUUUAUGCAU	Cleavage	1
novel_mir_081	Solyc02g083120.2	3	-1	1	21	790	810	AUGUGUGAAUUCAGAAUUUAG	::.::.::::::..::::	GAAAGUUUUGAAUUUGCACAA	Cleavage	1
novel_mir_081	Solyc05g053390.3	3	-1	1	21	998	1018	AUGUGUGAAUUCAGAAUUUAG	..::.:::.:::::::::	ACUGGUUUUGAGUUCACACAU	Cleavage	1
novel_mir_081	Solyc08g075990.3	3	-1	1	21	1169	1189	AUGUGUGAAUUCAGAAUUUAG	: .:::::: ::::::..:::	CAGAAUUCUUAAUUCAUGCAU	Cleavage	2
novel_mir_081	Solyc07g006920.3	3	-1	1	20	1	20	AUGUGUGAAUUCAGAAUUUA	::::.::::::.:.:.::	AUAAUUUUGAAUUUAUAUAU	Cleavage	1
novel_mir_081	Solyc05g055320.3	3	-1	1	21	2682	2702	AUGUGUGAAUUCAGAAUUUAG	:::::::::.:::: :::	ACAAAUUCUGAGUUCAAACAG	Cleavage	2
novel_mir_081	Solyc08g062940.3	3	-1	1	21	1176	1196	AUGUGUGAAUUCAGAAUUUAG	: ::.:::::::::.: :.::	CCAAGUUCUGAAUUUAGAUAU	Cleavage	1
novel_mir_081	Solyc10g084230.2	3	-1	1	21	700	720	AUGUGUGAAUUCAGAAUUUAG	:.:::.:::::::. ::::	AGAGAUUUUGAAUUCGAACAU	Cleavage	1
novel_mir_081	Solyc04g005390.2	3	-1	1	21	2175	2195	AUGUGUGAAUUCAGAAUUUAG	:.::::::.:::::. :::	GGAGAUUCUGGAUUCAUCCAU	Cleavage	1
novel_mir_081	Solyc05g012200.3	3	-1	1	21	2226	2246	AUGUGUGAAUUCAGAAUUUAG	::.:::::::::..:: ::	GAAAGUUCUGAAUUUGCAGAU	Cleavage	1
novel_mir_081	Solyc02g092080.2	3	-1	1	21	2864	2884	AUGUGUGAAUUCAGAAUUUAG	:::::.:: :::.:.::::	UCAAAUUUUGUAUUUAUACAU	Translation	2
novel_mir_081	Solyc06g053140.3	3	-1	1	21	536	556	AUGUGUGAAUUCAGAAUUUAG	:::: :::::::::.::.	GAAAAUCCUGAAUUCAUACGA	Cleavage	1
novel_mir_081	Solyc06g072012.1	3	-1	1	21	88	108	AUGUGUGAAUUCAGAAUUUAG	.::: .::::::::::..:	AAGAAUAUUGAAUUCACAUGU	Cleavage	1
novel_mir_081	Solyc02g090350.3	3	-1	1	21	527	547	AUGUGUGAAUUCAGAAUUUAG	: :::: .::::::: :::::	CAAAAUAUUGAAUUCCCACAU	Cleavage	1
novel_mir_081	Solyc06g083680.3	3	-1	1	21	708	728	AUGUGUGAAUUCAGAAUUUAG	::: :.::::::::: :::	UCAAAAUUUGAAUUCACUCAU	Cleavage	1
novel_mir_081	Solyc10g009150.3	3	-1	1	21	83	103	AUGUGUGAAUUCAGAAUUUAG	::::: :::: :::::.::	UAAAAUUAUGAAAUCACAUAU	Cleavage	1
novel_mir_081	Solyc07g049270.3	3	-1	1	21	945	965	AUGUGUGAAUUCAGAAUUUAG	:.:: :::::::.:.:.::	UGAGAUGCUGAAUUUAUAUAU	Cleavage	1
novel_mir_081	Solyc03g046570.3	3	-1	1	21	2064	2084	AUGUGUGAAUUCAGAAUUUAG	:::: .:::.::..:::::	UAAAAUCUUGAGUUUGCACAU	Cleavage	1
novel_mir_081	Solyc06g034030.3	3	-1	1	21	1422	1442	AUGUGUGAAUUCAGAAUUUAG	::: :: :::::::::.::	AAAAAAUCCGAAUUCACAUAU	Cleavage	1
novel_mir_081	Solyc01g103560.3	3	-1	1	21	2271	2291	AUGUGUGAAUUCAGAAUUUAG	.:: :.::.:::::::.::	AAGAACUUUGGAUUCACAUAU	Cleavage	1
novel_mir_081	Solyc07g056350.3	3	-1	1	21	2415	2435	AUGUGUGAAUUCAGAAUUUAG	::::: ::::: ::.::::	UGAAAUUAUGAAUACAUACAU	Cleavage	1
novel_mir_083	Solyc01g095190.2	3	-1	1	21	1222	1242	AAUUAAUUGUUCAGCUCUUCC	:::::::.::::..:::: ::	GGAAGAGUUGAAUGAUUAUUU	Cleavage	1
novel_mir_083	Solyc06g084090.3	3	-1	1	21	11	31	AAUUAAUUGUUCAGCUCUUCC	:::::.::..:::: ::::	AAAAGAGUUGGGCAAUAAAUU	Cleavage	1
novel_mir_083	Solyc01g097370.1	3	-1	1	21	146	166	AAUUAAUUGUUCAGCUCUUCC	::::: ::..:::::::::	AGAAGAAAUGGGCAAUUAAUU	Cleavage	1
novel_mir_083	Solyc08g065450.2	3	-1	1	21	706	726	AAUUAAUUGUUCAGCUCUUCC	: .::::::.::::::::	UCUAAGGCUGAAUAAUUAAUU	Cleavage	1
novel_mir_083	Solyc02g082110.3	3	-1	1	21	1983	2003	AAUUAAUUGUUCAGCUCUUCC	:: ::::::..:::::::	ACAAAAGCUGAGUAAUUAAUA	Cleavage	1
novel_mir_083	Solyc09g066120.3	3	-1	1	21	1532	1552	AAUUAAUUGUUCAGCUCUUCC	:: :::: :.:::::::::	CAAACAGCUCAGCAAUUAAUU	Cleavage	1
novel_mir_083	Solyc04g058065.1	3	-1	1	21	2466	2486	AAUUAAUUGUUCAGCUCUUCC	:: ::.::::::::::: :	AUAACAGUUGAACAAUUAAAU	Cleavage	1
novel_mir_083	Solyc03g111080.3	3	-1	1	21	4463	4483	AAUUAAUUGUUCAGCUCUUCC	:::: ::::.::::.:::	UCAAGAAAUGAAUAAUUGAUU	Cleavage	1
novel_mir_089	Solyc08g075970.3	3	-1	1	21	275	295	UUAUUUGGGGUAGAUGAGCUC	:::::::::.....:.::::	UAGCUCAUCUGUUUUAGAUAA	Cleavage	1
novel_mir_089	Solyc01g103030.3	3	-1	1	21	397	417	UUAUUUGGGGUAGAUGAGCUC	:::::::::::: ::: :::	AAGCUCAUCUACCACAACUAA	Cleavage	1
novel_mir_089	Solyc04g076080.3	3	-1	1	21	3231	3251	UUAUUUGGGGUAGAUGAGCUC	:::::::.::.:: :::::.	AAGCUCAUUUAUCCAAAAUAG	Cleavage	1
novel_mir_089	Solyc01g096205.1	3	-1	1	21	3	23	UUAUUUGGGGUAGAUGAGCUC	.::::::.:..:::::::	GCCUUCAUCUGCUUCAAAUAA	Cleavage	1
novel_mir_089	Solyc02g094180.3	3	-1	1	21	2877	2897	UUAUUUGGGGUAGAUGAGCUC	.::::::::..:::::.: :	UGGCUCAUCUGUCCCAAGUUA	Cleavage	1
novel_mir_089	Solyc06g069290.3	3	-1	1	21	2054	2074	UUAUUUGGGGUAGAUGAGCUC	.:.::::.::.:::::::	AGCUUUAUCUGCCUCAAAUAA	Cleavage	1
novel_mir_089	Solyc07g056010.3	3	-1	1	21	2156	2176	UUAUUUGGGGUAGAUGAGCUC	::::.:::: :::::::..	UUGCUCGUCUAACCCAAAUGG	Translation	1
novel_mir_089	Solyc04g051100.3	3	-1	1	21	480	500	UUAUUUGGGGUAGAUGAGCUC	:::.. :::.:.:::::::	UUGCUUGACUAUCUCAAAUAA	Cleavage	1
novel_mir_090	Solyc04g077337.1	3	-1	1	24	204	227	AGUGUAUUAUACCAUGUAGGACGU	:::::::: : :::::::::.:	UGGUCCUACACGAUAUAAUACAUU	Cleavage	1
novel_mir_090	Solyc06g050130.3	3	-1	1	24	2493	2516	AGUGUAUUAUACCAUGUAGGACGU	..: .:::.:::: ::::::.:.:	GUGGUCUAUAUGGGAUAAUAUAUU	Translation	1
novel_mir_090	Solyc01g021700.2	3	-1	1	24	804	827	AGUGUAUUAUACCAUGUAGGACGU	: ::::: :: :::::.::::	CAAUACUACAGGGGAUAAUGCACU	Translation	1
novel_mir_092	Solyc06g071150.3	3	-1	1	23	375	397	CGGGCUUGGCAGAAUCAGCGGGG	....:::: :::::.::::.::	UUUUGCUGCUUCUGUCAAGUCCA	Cleavage	1
novel_mir_092	Solyc02g089075.1	3	-1	1	23	923	945	CGGGCUUGGCAGAAUCAGCGGGG	..:: : :::.::.::::::::	GUUCGAUAAUUUUGUCAAGCCCG	Cleavage	1
novel_mir_092	Solyc09g083230.1	3	-1	1	23	684	706	CGGGCUUGGCAGAAUCAGCGGGG	:.. : :::::::::.:::...:	CUUGGGUGAUUCUGCUAAGUUUG	Cleavage	1
novel_mir_093	Solyc05g013700.3	3	-1	1	20	2965	2984	GCAAGGCUGAAACUUAAAGG	..:::..::::.::..::::	UUUUUGGGUUUUAGUUUUGC	Cleavage	1
novel_mir_093	Solyc01g087090.3	3	-1	1	20	493	512	GCAAGGCUGAAACUUAAAGG	..:: ::::::::::::: :	UUUUCAAGUUUCAGCCUUAC	Cleavage	1
novel_mir_093	Solyc12g015880.2	3	-1	1	20	2095	2114	GCAAGGCUGAAACUUAAAGG	::: :.::::.:::::::	ACUUCAGGUUUUAGCCUUGA	Cleavage	1
novel_mir_093	Solyc04g078370.3	3	-1	1	20	578	597	GCAAGGCUGAAACUUAAAGG	:::: ::::::: :::::.	ACUUUUAGUUUCAACCUUGU	Cleavage	1
novel_mir_097	Solyc06g075640.2	3	-1	1	25	2856	2880	GAAGCCCUUCGUUCGGACAGAGUGC	::.: ::::.:::.::::::. ::	ACAUUGUGUCUGAAUGAAGGGUAUC	Cleavage	1
novel_mir_097	Solyc01g100260.3	3	-1	1	25	855	879	GAAGCCCUUCGUUCGGACAGAGUGC	::.:::::: ::::::::	AGGGAAGGUUCGAACGCAGGGCUUC	Cleavage	1
novel_mir_097	Solyc01g059870.4	3	-1	1	25	3404	3428	GAAGCCCUUCGUUCGGACAGAGUGC	: :: :: ..:::::::::::	AUUAUAUGCCCUGGCGAAGGGCUUC	Cleavage	2
novel_mir_098	Solyc01g094880.3	3	-1	1	21	2578	2598	UAAACGUGGGAACUCUGUUCA	:: ::::::::.:::.::::	UGUACAGAGUUUCCAUGUUUC	Cleavage	1
novel_mir_098	Solyc10g078530.2	3	-1	1	21	495	515	UAAACGUGGGAACUCUGUUCA	.:..:.:::::.:.:::::	CUGAUGGGGUUCCUAUGUUUA	Cleavage	1
novel_mir_098	Solyc05g007100.3	3	-1	1	21	488	508	UAAACGUGGGAACUCUGUUCA	: : ::::::::.::: ::::	UCACCAGAGUUCUCACCUUUA	Cleavage	1
novel_mir_098	Solyc12g013733.1	3	-1	1	21	547	567	UAAACGUGGGAACUCUGUUCA	:: :::::::::.::::.	ACAAGUGAGUUCCCAUGUUUG	Cleavage	1
novel_mir_099	Solyc06g059720.3	3	-1	1	23	1157	1179	UUAGAGUCCGACUAAAUUUGAUU	.:: :::::::::.:::.:.: :	GAUAAAAUUUAGUUGGAUUUUUA	Cleavage	1
novel_mir_099	Solyc07g063180.3	3	-1	1	23	606	628	UUAGAGUCCGACUAAAUUUGAUU	:: :::: :::::: ::::.:::	AAGCAAAAUUAGUCAGACUUUAA	Cleavage	1
novel_mir_099	Solyc01g009960.3	3	-1	1	23	1197	1219	UUAGAGUCCGACUAAAUUUGAUU	:.: :::::::::.:::.:.: :	AGUGAAAUUUAGUUGGAUUUUCA	Cleavage	1
novel_mir_099	Solyc04g081100.3	3	-1	1	23	1944	1966	UUAGAGUCCGACUAAAUUUGAUU	: .. .::::::::::::.:.:	CAAUGUGUUUAGUCGGACUUUGA	Cleavage	1
novel_mir_100	Solyc01g044350.3	3	-1	1	24	2994	3017	GCGGAUCUAAGAACUUAAGGUUGU	:::::::::: :::::::::..:	ACAACCUUAAAUUCUUAGAUUUGA	Cleavage	1
novel_mir_100	Solyc02g079140.2	3	-1	1	24	1057	1080	GCGGAUCUAAGAACUUAAGGUUGU	:.:::: :::::::::.::	UUGUCUUUAAAUUCUUAGAUUCGA	Cleavage	1
novel_mir_100	Solyc03g096910.3	3	-1	1	24	1045	1068	GCGGAUCUAAGAACUUAAGGUUGU	.: :::: :::::::::::.:.	UUAUCCUUCUGUUCUUAGAUCUGU	Cleavage	1
novel_mir_100	Solyc06g084360.3	3	-1	1	24	75	98	GCGGAUCUAAGAACUUAAGGUUGU	:: ::::::::: :::::.	AGAUGCUGAAGUUCUUAAAUCCGU	Cleavage	1
novel_mir_102	Solyc05g025870.3	3	-1	1	24	343	366	ACCUUUUGUUUUACGUGGAACACU	: :::::: ::::::::.:::	CAUUUUCCACUCAAAACAAAGGGU	Cleavage	1
novel_mir_102	Solyc04g082340.3	3	-1	1	24	651	674	ACCUUUUGUUUUACGUGGAACACU	: :::::: ::::::::.:::	CAUUUUCCACUCAAAACAAAGGGU	Cleavage	1
novel_mir_102	Solyc01g109970.3	3	-1	1	24	2366	2389	ACCUUUUGUUUUACGUGGAACACU	:...::.:::::::::::	CUGCAGCUGUGUGAAACAAAAGGU	Cleavage	1
novel_mir_102	Solyc04g009560.3	3	-1	1	24	765	788	ACCUUUUGUUUUACGUGGAACACU	:.:..:::::: :::::::	GAGCAUUCGUGUAAAAAAAAAGGU	Cleavage	1
novel_mir_102	Solyc01g107040.3	3	-1	1	24	4372	4395	ACCUUUUGUUUUACGUGGAACACU	::::: :.::.::::::::	GUAAUUCCAAAUGAAGCAAAAGGU	Cleavage	1
novel_mir_102	Solyc06g076430.3	3	-1	1	24	1382	1405	ACCUUUUGUUUUACGUGGAACACU	: :.: .::.::.::::::::	CUCGGUUCUUGUGAAGCAAAAGGU	Cleavage	1
novel_mir_103	Solyc01g095300.3	3	-1	1	24	419	442	AUCCGGGCUAACUCAUACAGGUUU	.:.::::::::::.:.:.: ::	UUGCUUGUAUGAGUUGGUCUGUAU	Cleavage	1
novel_mir_103	Solyc06g071130.3	3	-1	1	24	1558	1581	AUCCGGGCUAACUCAUACAGGUUU	:.::::::::: .:..:::::	UCUCUUGUAUGAGUGGGUUCGGAU	Translation	1
novel_mir_106	Solyc07g065550.3	3	-1	1	24	392	415	UGUAUUAUGUCAUGUAGGACGUGU	..: : :::::::::.: ::::::	GUAGGCCCUACAUGAUACAAUACA	Cleavage	1
novel_mir_106	Solyc09g061440.3	3	-1	1	24	3995	4018	UGUAUUAUGUCAUGUAGGACGUGU	.:: :.::. ::::::::.::.:	UUACUUUCUGAAUGACAUAGUAUA	Cleavage	1
novel_mir_106	Solyc01g086953.1	3	-1	1	24	600	623	UGUAUUAUGUCAUGUAGGACGUGU	::: ::: :::::::::.::: :	ACAAAUCCCACAUGACAUGAUAGA	Cleavage	1
novel_mir_106	Solyc08g074600.3	3	-1	1	24	1770	1793	UGUAUUAUGUCAUGUAGGACGUGU	.:::.::::::::.:::.	AAAAAAUCUAUAUGACAUAGUACG	Cleavage	1
novel_mir_106	Solyc03g006000.3	3	-1	1	24	2047	2070	UGUAUUAUGUCAUGUAGGACGUGU	:..:.::::::::.::..:	UUUGUUUUUGCAUGACAUGAUGUA	Cleavage	1
novel_mir_106	Solyc11g011250.2	3	-1	1	24	786	809	UGUAUUAUGUCAUGUAGGACGUGU	:::::::::: :: :::::	CACUUUCCUACAUGAAAUCAUACA	Cleavage	1
novel_mir_106	Solyc12g005050.2	3	-1	1	24	2146	2169	UGUAUUAUGUCAUGUAGGACGUGU	::.::.:::::: ::::.:	CCUUUUCUUAUAUGACAGAAUAUA	Cleavage	1
novel_mir_108	Solyc12g049270.2	3	-1	1	22	891	912	ACGAUUUCACUGAAUAACAUAG	:::::::: :: ::::::::	UGAUGUUAUUGAGGGAAAUCGU	Cleavage	1
novel_mir_108	Solyc06g065945.1	3	-1	1	22	3416	3437	ACGAUUUCACUGAAUAACAUAG	:: ::::::::::: ::.::	GGAUAUUAUUCAGUGAUAUUGU	Cleavage	1
novel_mir_108	Solyc06g083060.3	3	-1	1	22	608	629	ACGAUUUCACUGAAUAACAUAG	::::.::.::::::: .::	UGUUGUUGUUUAGUGAAACUGU	Cleavage	1
novel_mir_109	Solyc10g007500.3	3	-1	1	24	1273	1296	GUAAGGUCUGUGUACAUUCUCCAC	: ::: .::::::: :::::::::	GAGGACGAUGUACAGAGACCUUAC	Translation	1
novel_mir_109	Solyc05g050740.3	3	-1	1	24	2270	2293	GUAAGGUCUGUGUACAUUCUCCAC	: ::.::::::.:: ::::::.	AGGUAGGAUGUACGCAAACCUUAU	Cleavage	1
novel_mir_109	Solyc10g080100.2	3	-1	1	24	4283	4306	GUAAGGUCUGUGUACAUUCUCCAC	.:..:::..::::::.:::.	UGAAGGGGUGUGUACAGACUUUAU	Cleavage	1
novel_mir_109	Solyc03g026050.3	3	-1	1	24	1039	1062	GUAAGGUCUGUGUACAUUCUCCAC	::::::: .::::..::::	ACGAUGAAUGUAAGCAGAUUUUAC	Cleavage	1
novel_mir_109	Solyc05g011980.3	3	-1	1	24	442	465	GUAAGGUCUGUGUACAUUCUCCAC	.:::: :.:::.::.::::.	UAUCGGAAUAUGCACGGAUCUUAU	Cleavage	1
novel_mir_109	Solyc04g077410.3	3	-1	1	24	812	835	GUAAGGUCUGUGUACAUUCUCCAC	: :::: :::.::::::::.	CAUUAUAAUGCACAUAGACCUUAU	Cleavage	1
novel_mir_109	Solyc03g113120.3	3	-1	1	24	1346	1369	GUAAGGUCUGUGUACAUUCUCCAC	: : .: :: :::::::::.:::.	GCGCGGCAUCUACACAGACUUUAU	Cleavage	1
sly-miR10528	Solyc05g051230.3	3	-1	1	21	2590	2610	AAUGCAAUGUCAUAUACCAUC	::::::::::::: ::::: :	GAUGGUAUAUGACCUUGCAAU	Cleavage	1
sly-miR10528	Solyc03g112930.3	3	-1	1	21	26	46	AAUGCAAUGUCAUAUACCAUC	:::::::.::::: ::..::	CAUGGUAUGUGACAAUGUGUU	Cleavage	1
sly-miR10528	Solyc06g008930.3	3	-1	1	21	514	534	AAUGCAAUGUCAUAUACCAUC	::: :.::::..::::.:::	UAUGAUGUAUGGUAUUGUAUU	Cleavage	1
sly-miR10528	Solyc10g084220.2	3	-1	1	21	2546	2566	AAUGCAAUGUCAUAUACCAUC	.:: ::::: .:::::::::	AGUGUUAUAUUGCAUUGCAUU	Translation	1
sly-miR10528	Solyc07g005320.3	3	-1	1	21	4530	4550	AAUGCAAUGUCAUAUACCAUC	:.: :: :::::::::::::	GGUAUUAAAUGACAUUGCAUU	Cleavage	1
sly-miR10528	Solyc05g010510.1	3	-1	1	21	27	47	AAUGCAAUGUCAUAUACCAUC	::::: ::::::: :.:::	UUUGGUAGAUGACAUGGUAUU	Cleavage	1
sly-miR10528	Solyc12g019144.1	3	-1	1	21	305	325	AAUGCAAUGUCAUAUACCAUC	: :: ::::::::::::::	UACGGGUUAUGACAUUGCAUU	Cleavage	1
sly-miR10529	Solyc07g032740.3	3	-1	1	24	1297	1320	AACGAGUGAGACUUGCUCAGUUGG	.::::::::::::::.:: :	AAUGCUGAGCAAGUCUCAUUCAUG	Cleavage	1
sly-miR10529	Solyc02g088705.1	3	-1	1	24	127	150	AACGAGUGAGACUUGCUCAGUUGG	: ::::: : :::::::::::::	CAAACUGCACCAGUCUCACUCGUU	Cleavage	1
sly-miR10529	Solyc09g005150.2	3	-1	1	24	1773	1796	AACGAGUGAGACUUGCUCAGUUGG	: ::::.:::::..:.:::	GCUCAUUAGCAGGUCUCGUUUGUU	Cleavage	1
sly-miR10532	Solyc01g090230.3	3	-1	1	24	1634	1657	AAGUGUGUCUCUGAGAUUUCGGGC	:..:::::::::::: ::...::	CCUUGAAAUCUCAGAGCCAUGUUU	Cleavage	1
sly-miR10532	Solyc06g048790.1	3	-1	1	24	401	424	AAGUGUGUCUCUGAGAUUUCGGGC	::::::::::::: :::: :	CUAAGAAAUCUCAGAGAGACACAU	Cleavage	1
sly-miR10532	Solyc01g098450.3	3	-1	1	24	1838	1861	AAGUGUGUCUCUGAGAUUUCGGGC	:... .:: ::::::::.:::::	GUUUAGAAGCUCAGAGAUACACUG	Cleavage	1
sly-miR10532	Solyc09g089740.3	3	-1	1	24	469	492	AAGUGUGUCUCUGAGAUUUCGGGC	::. ::::. ::::::::::::	GCUGCAAAUUGGAGAGACACACUU	Cleavage	1
sly-miR10532	Solyc09g089720.2	3	-1	1	24	300	323	AAGUGUGUCUCUGAGAUUUCGGGC	::. ::::. ::::::::::::	GCUGCAAAUUGGAGAGACACACUU	Cleavage	1
sly-miR10532	Solyc10g005210.3	3	-1	1	24	796	819	AAGUGUGUCUCUGAGAUUUCGGGC	: :.::.::::.::..::.::	AGGCAAGAUUUCAGGGAUGCAUUU	Cleavage	1
sly-miR10532	Solyc04g063210.3	3	-1	1	24	2431	2454	AAGUGUGUCUCUGAGAUUUCGGGC	: .. ::::.:.:::::::.:: :	GAUUCAAAUUUUAGAGACAUACCU	Cleavage	1
sly-miR10532	Solyc10g044980.2	3	-1	1	24	302	325	AAGUGUGUCUCUGAGAUUUCGGGC	:.::::.:::::..:..::	UCAAAAGAUCUUAGAGAUGCGUUU	Cleavage	1
sly-miR10532	Solyc00g019730.2	3	-1	1	24	2	25	AAGUGUGUCUCUGAGAUUUCGGGC	.::::::::::.::. :::	UGAUUGAAUCUCAGAGGCAUUCUU	Cleavage	1
sly-miR10532	Solyc11g007680.2	3	-1	1	24	871	894	AAGUGUGUCUCUGAGAUUUCGGGC	::::: :::.::::::.:	UCAAAAAAUCGCAGGGACACAUUC	Cleavage	1
sly-miR10533	Solyc03g117970.3	3	-1	1	22	2074	2095	UCUUAUGAAUUCUAGGUCUUCU	:::::::. .::::::::..::	AGAAGACUGGGAAUUCAUGGGA	Cleavage	1
sly-miR10533	Solyc05g053990.3	3	-1	1	22	588	609	UCUUAUGAAUUCUAGGUCUUCU	: ::::::: ::: ::::::::	ACAAGACCUCGAAAUCAUAAGA	Cleavage	1
sly-miR10533	Solyc05g013150.3	3	-1	1	22	1606	1627	UCUUAUGAAUUCUAGGUCUUCU	.: .::.::::::::.:::.:	GGCGGAUCUAGAAUUUAUAGGC	Cleavage	1
sly-miR10533	Solyc02g087950.3	3	-1	1	22	6965	6986	UCUUAUGAAUUCUAGGUCUUCU	:: ::: :::::::::::::	UGAUGACAGAGAAUUCAUAAGA	Cleavage	1
sly-miR10534	Solyc12g099530.2	3	-1	1	21	779	799	CAAAAUACCCUUGUCAUCCAA	::: :: :.::::::.:::::	UUGAAUUAUAAGGGUGUUUUG	Cleavage	1
sly-miR10534	Solyc03g118640.3	3	-1	1	21	357	377	CAAAAUACCCUUGUCAUCCAA	:::. :::::::::.::::	CUGGGCGACAAGGGUGUUUUA	Cleavage	1
sly-miR10534	Solyc05g015800.3	3	-1	1	21	1473	1493	CAAAAUACCCUUGUCAUCCAA	:.::: ::::::::::::	AGAGGUGAAAAGGGUAUUUUG	Cleavage	1
sly-miR10534	Solyc01g080760.3	3	-1	1	21	1188	1208	CAAAAUACCCUUGUCAUCCAA	::::::... :::::::::	AGGGAUGAUGGUGGUAUUUUG	Translation	1
sly-miR10534	Solyc03g005290.2	3	-1	1	21	855	875	CAAAAUACCCUUGUCAUCCAA	:::: ::::::::::::	CAUGAUGCCAAGGGUAUUUUU	Cleavage	1
sly-miR10534	Solyc05g051240.1	3	-1	1	21	619	639	CAAAAUACCCUUGUCAUCCAA	:::: ..:::::::::::	GAUGAUGCUGAGGGUAUUUUG	Cleavage	1
sly-miR10534	Solyc03g095220.3	3	-1	1	21	911	930	CAAAAUACCCUUGUCAUCCAA	:::: : :::::::::::::	GUGGAAG-CAAGGGUAUUUUG	Cleavage	1
sly-miR10534	Solyc05g013290.1	3	-1	1	21	160	180	CAAAAUACCCUUGUCAUCCAA	:: : :::.::::.:::::	AAGGUUUACAGGGGUGUUUUG	Cleavage	1
sly-miR10534	Solyc05g013300.1	3	-1	1	21	160	180	CAAAAUACCCUUGUCAUCCAA	:: : :::.::::.:::::	AAGGUUUACAGGGGUGUUUUG	Cleavage	1
sly-miR10534	Solyc01g007980.3	3	-1	1	21	970	990	CAAAAUACCCUUGUCAUCCAA	:: : :.::::::.:::::	ACGGUUUAUAAGGGUGUUUUG	Cleavage	1
sly-miR10534	Solyc01g007990.3	3	-1	1	21	1160	1180	CAAAAUACCCUUGUCAUCCAA	:: : :.::::::.:::::	ACGGUUUAUAAGGGUGUUUUG	Cleavage	1
sly-miR10536	Solyc10g080410.2	3	-1	1	24	2374	2397	AGACAUGUUCUAAUCGUCAGCUUC	::: :::::::::.::::: :::	GAACCUGACGAUUGGAACAGGUCC	Cleavage	1
sly-miR10538	Solyc03g025190.4	3	-1	1	24	1749	1772	AGAUUGAUAUACGUUACUCACAGU	: ::::.: :::::::::::	AGCUUUAGUAGCUUAUAUCAAUCU	Cleavage	1
sly-miR10538	Solyc04g080040.3	3	-1	1	24	838	861	AGAUUGAUAUACGUUACUCACAGU	:::::..: ::::::::.:	GAUUCGAGUAGUGAAUAUCAAUUU	Translation	1
sly-miR10538	Solyc08g067100.2	3	-1	1	24	1832	1855	AGAUUGAUAUACGUUACUCACAGU	::: ::.::::::::::.:	GUACUGAAAAAUGUAUAUCAAUUU	Cleavage	1
sly-miR156a	Solyc07g045150.3	3	-1	1	21	1185	1205	UUGACAGAAGAUAGAGAGCAC	::::::::::.::::: ..:	UUGCUCUCUAUUUUCUGCUGA	Cleavage	1
sly-miR156a	Solyc11g065490.2	3	-1	1	21	1535	1555	UUGACAGAAGAUAGAGAGCAC	::::.: :::.::::::::	UUGCUUUAUAUUUUCUGUCAU	Cleavage	1
sly-miR156a	Solyc09g092420.2	3	-1	1	21	708	728	UUGACAGAAGAUAGAGAGCAC	:.::::::::.::::::	GGAAUUUCUAUCUUUUGUCAA	Cleavage	1
sly-miR156a	Solyc01g097150.3	3	-1	1	21	697	717	UUGACAGAAGAUAGAGAGCAC	:.::::::::.::::::	GGAAUUUCUAUCUUUUGUCAA	Cleavage	1
sly-miR156a	Solyc10g047680.2	3	-1	1	21	12	32	UUGACAGAAGAUAGAGAGCAC	::::.:::::::: ::::	UGCCUCUUUAUCUUCUCUCAA	Cleavage	1
sly-miR156a	Solyc02g071220.3	3	-1	1	21	296	316	UUGACAGAAGAUAGAGAGCAC	::::.: :::::::::::	UCUCUCUUUCUCUUCUGUCAA	Cleavage	1
sly-miR156a	Solyc07g063510.3	3	-1	1	21	1317	1337	UUGACAGAAGAUAGAGAGCAC	.:::::.:.::::::::.	CCUUUCUCUGUUUUCUGUCAG	Cleavage	1
sly-miR156a	Solyc06g068280.3	3	-1	1	21	4793	4813	UUGACAGAAGAUAGAGAGCAC	:: :: .::::::::::.::	UUGAUCCUUAUCUUCUGUUAA	Cleavage	1
sly-miR156a	Solyc02g064690.3	3	-1	1	21	262	282	UUGACAGAAGAUAGAGAGCAC	:: :.::::::.::::::	AAUCUAUUUAUCUUUUGUCAA	Cleavage	1
sly-miR156a	Solyc08g081270.3	3	-1	1	21	786	806	UUGACAGAAGAUAGAGAGCAC	:.::: : :::::::::::	UAGUUCUAUUUCUUCUGUCAA	Cleavage	1
sly-miR156a	Solyc04g079020.3	3	-1	1	21	170	190	UUGACAGAAGAUAGAGAGCAC	:.: :.::::::::::..:	CAGUUGUUUAUCUUCUGUUGA	Cleavage	1
sly-miR156a	Solyc01g096440.3	3	-1	1	21	628	648	UUGACAGAAGAUAGAGAGCAC	:. .:::.:.:::::::::	UCGUAUUCUGUUUUCUGUCAA	Cleavage	1
sly-miR156b	Solyc07g045150.3	3	-1	1	21	1185	1205	UUGACAGAAGAUAGAGAGCAC	::::::::::.::::: ..:	UUGCUCUCUAUUUUCUGCUGA	Cleavage	1
sly-miR156b	Solyc11g065490.2	3	-1	1	21	1535	1555	UUGACAGAAGAUAGAGAGCAC	::::.: :::.::::::::	UUGCUUUAUAUUUUCUGUCAU	Cleavage	1
sly-miR156b	Solyc09g092420.2	3	-1	1	21	708	728	UUGACAGAAGAUAGAGAGCAC	:.::::::::.::::::	GGAAUUUCUAUCUUUUGUCAA	Cleavage	1
sly-miR156b	Solyc01g097150.3	3	-1	1	21	697	717	UUGACAGAAGAUAGAGAGCAC	:.::::::::.::::::	GGAAUUUCUAUCUUUUGUCAA	Cleavage	1
sly-miR156b	Solyc10g047680.2	3	-1	1	21	12	32	UUGACAGAAGAUAGAGAGCAC	::::.:::::::: ::::	UGCCUCUUUAUCUUCUCUCAA	Cleavage	1
sly-miR156b	Solyc02g071220.3	3	-1	1	21	296	316	UUGACAGAAGAUAGAGAGCAC	::::.: :::::::::::	UCUCUCUUUCUCUUCUGUCAA	Cleavage	1
sly-miR156b	Solyc07g063510.3	3	-1	1	21	1317	1337	UUGACAGAAGAUAGAGAGCAC	.:::::.:.::::::::.	CCUUUCUCUGUUUUCUGUCAG	Cleavage	1
sly-miR156b	Solyc06g068280.3	3	-1	1	21	4793	4813	UUGACAGAAGAUAGAGAGCAC	:: :: .::::::::::.::	UUGAUCCUUAUCUUCUGUUAA	Cleavage	1
sly-miR156b	Solyc02g064690.3	3	-1	1	21	262	282	UUGACAGAAGAUAGAGAGCAC	:: :.::::::.::::::	AAUCUAUUUAUCUUUUGUCAA	Cleavage	1
sly-miR156b	Solyc08g081270.3	3	-1	1	21	786	806	UUGACAGAAGAUAGAGAGCAC	:.::: : :::::::::::	UAGUUCUAUUUCUUCUGUCAA	Cleavage	1
sly-miR156b	Solyc04g079020.3	3	-1	1	21	170	190	UUGACAGAAGAUAGAGAGCAC	:.: :.::::::::::..:	CAGUUGUUUAUCUUCUGUUGA	Cleavage	1
sly-miR156b	Solyc01g096440.3	3	-1	1	21	628	648	UUGACAGAAGAUAGAGAGCAC	:. .:::.:.:::::::::	UCGUAUUCUGUUUUCUGUCAA	Cleavage	1
sly-miR156c	Solyc07g045150.3	3	-1	1	21	1185	1205	UUGACAGAAGAUAGAGAGCAC	::::::::::.::::: ..:	UUGCUCUCUAUUUUCUGCUGA	Cleavage	1
sly-miR156c	Solyc11g065490.2	3	-1	1	21	1535	1555	UUGACAGAAGAUAGAGAGCAC	::::.: :::.::::::::	UUGCUUUAUAUUUUCUGUCAU	Cleavage	1
sly-miR156c	Solyc09g092420.2	3	-1	1	21	708	728	UUGACAGAAGAUAGAGAGCAC	:.::::::::.::::::	GGAAUUUCUAUCUUUUGUCAA	Cleavage	1
sly-miR156c	Solyc01g097150.3	3	-1	1	21	697	717	UUGACAGAAGAUAGAGAGCAC	:.::::::::.::::::	GGAAUUUCUAUCUUUUGUCAA	Cleavage	1
sly-miR156c	Solyc10g047680.2	3	-1	1	21	12	32	UUGACAGAAGAUAGAGAGCAC	::::.:::::::: ::::	UGCCUCUUUAUCUUCUCUCAA	Cleavage	1
sly-miR156c	Solyc02g071220.3	3	-1	1	21	296	316	UUGACAGAAGAUAGAGAGCAC	::::.: :::::::::::	UCUCUCUUUCUCUUCUGUCAA	Cleavage	1
sly-miR156c	Solyc07g063510.3	3	-1	1	21	1317	1337	UUGACAGAAGAUAGAGAGCAC	.:::::.:.::::::::.	CCUUUCUCUGUUUUCUGUCAG	Cleavage	1
sly-miR156c	Solyc06g068280.3	3	-1	1	21	4793	4813	UUGACAGAAGAUAGAGAGCAC	:: :: .::::::::::.::	UUGAUCCUUAUCUUCUGUUAA	Cleavage	1
sly-miR156c	Solyc02g064690.3	3	-1	1	21	262	282	UUGACAGAAGAUAGAGAGCAC	:: :.::::::.::::::	AAUCUAUUUAUCUUUUGUCAA	Cleavage	1
sly-miR156c	Solyc08g081270.3	3	-1	1	21	786	806	UUGACAGAAGAUAGAGAGCAC	:.::: : :::::::::::	UAGUUCUAUUUCUUCUGUCAA	Cleavage	1
sly-miR156c	Solyc04g079020.3	3	-1	1	21	170	190	UUGACAGAAGAUAGAGAGCAC	:.: :.::::::::::..:	CAGUUGUUUAUCUUCUGUUGA	Cleavage	1
sly-miR156c	Solyc01g096440.3	3	-1	1	21	628	648	UUGACAGAAGAUAGAGAGCAC	:. .:::.:.:::::::::	UCGUAUUCUGUUUUCUGUCAA	Cleavage	1
sly-miR156d-3p	Solyc05g055980.3	3	-1	1	22	1493	1514	GCUCACUGCUCUAUCUGUCACC	::.:::::::: ::::::	AAGGAUAGAUAGAGGAGUGAGG	Cleavage	1
sly-miR156d-5p	Solyc09g097880.3	3	-1	1	20	909	929	UGACAGAAGAGAGU-GAGCAC	:::::: :.::::::::::.:	GUGCUCGAUUCUCUUCUGUUA	Cleavage	1
sly-miR156d-5p	Solyc09g063030.3	3	-1	1	20	221	240	UGACAGAAGAGAGUGAGCAC	:.:::::::: :::::::	CAGUUCACUCUCCUCUGUCA	Cleavage	1
sly-miR156d-5p	Solyc04g025260.3	3	-1	1	20	2321	2340	UGACAGAAGAGAGUGAGCAC	::::..::.::::::: ::	UUGCUUGCUUUCUUCUGGCA	Cleavage	1
sly-miR156d-5p	Solyc01g106200.2	3	-1	1	20	1639	1658	UGACAGAAGAGAGUGAGCAC	::.:.::::::::.: :::	UUGUUUACUCUCUUUUCUCA	Cleavage	1
sly-miR156d-5p	Solyc02g070280.3	3	-1	1	20	649	668	UGACAGAAGAGAGUGAGCAC	::::: :: ::::::::.:	UUGCUCUCUGUCUUCUGUUA	Translation	1
sly-miR156d-5p	Solyc01g010370.3	3	-1	1	20	89	108	UGACAGAAGAGAGUGAGCAC	:: ::..:.:.::::::::	UUGGUCGUUUUUUUCUGUCA	Cleavage	1
sly-miR156d-5p	Solyc03g117547.1	3	-1	1	20	580	599	UGACAGAAGAGAGUGAGCAC	: ::: ::::::::::::	AUACUCUCUCUCUUCUGUCU	Cleavage	1
sly-miR156d-5p	Solyc07g039635.1	3	-1	1	20	1023	1042	UGACAGAAGAGAGUGAGCAC	:::: .:::.::::::::	CUGCUACUUCUUUUCUGUCA	Cleavage	2
sly-miR156d-5p	Solyc09g011750.3	3	-1	1	20	117	136	UGACAGAAGAGAGUGAGCAC	: ::. .::::::::::::	CUUCUUCUUCUCUUCUGUCA	Cleavage	1
sly-miR156e-5p	Solyc05g013340.3	3	-1	1	20	1639	1658	UGAUAGAAGAGAGUGAGCAC	:::.:::.:.:::: :::::	GUGUUCAUUUUCUUGUAUCA	Cleavage	1
sly-miR156e-5p	Solyc03g121670.3	3	-1	1	20	147	166	UGAUAGAAGAGAGUGAGCAC	.:::::::.::::::::	CCAUUCACUCUUUUCUAUCA	Cleavage	1
sly-miR156e-5p	Solyc11g007960.2	3	-1	1	20	1851	1870	UGAUAGAAGAGAGUGAGCAC	:: ::..::.::::.:::::	GUACUUGCUUUCUUUUAUCA	Cleavage	1
sly-miR156e-5p	Solyc05g051880.3	3	-1	1	20	53	72	UGAUAGAAGAGAGUGAGCAC	::.::: :::.::::::.:	AUGUUCAAUCUUUUCUAUUA	Cleavage	1
sly-miR156e-5p	Solyc09g055250.3	3	-1	1	20	1071	1090	UGAUAGAAGAGAGUGAGCAC	::::::::.:: :.:.:::	UUGCUCACUUUCAUUUGUCA	Cleavage	1
sly-miR156e-5p	Solyc01g106200.2	3	-1	1	20	1639	1658	UGAUAGAAGAGAGUGAGCAC	::.:.::::::::.: :::	UUGUUUACUCUCUUUUCUCA	Cleavage	1
sly-miR156e-5p	Solyc09g018840.3	3	-1	1	20	1199	1218	UGAUAGAAGAGAGUGAGCAC	:: :::::.::::.::::	AUGAUCACUUUCUUUUAUCC	Cleavage	1
sly-miR156e-5p	Solyc02g087980.3	3	-1	1	20	3934	3953	UGAUAGAAGAGAGUGAGCAC	:: :::::.::::.::::	CUGAUCACUUUCUUUUAUCU	Cleavage	1
sly-miR156e-5p	Solyc06g035790.3	3	-1	1	20	16	35	UGAUAGAAGAGAGUGAGCAC	: ::::::.:::::::: :	UUCCUCACUUUCUUCUAUAA	Cleavage	1
sly-miR156e-5p	Solyc11g013180.2	3	-1	1	20	120	139	UGAUAGAAGAGAGUGAGCAC	: ::: ::::::::::::	UUUCUCUCUCUCUUCUAUCU	Cleavage	1
sly-miR156e-5p	Solyc06g065640.3	3	-1	1	20	153	172	UGAUAGAAGAGAGUGAGCAC	: ::: ::::.::.:::::	UUUCUCUCUCUUUUUUAUCA	Cleavage	1
sly-miR159	Solyc08g076885.1	3	-1	1	21	786	806	UUUGGAUUGAAGGGAGCUCUA	::::::::.: ::::::.:.:	UAGAGCUCUCCUCAAUCUAGA	Translation	1
sly-miR159	Solyc11g072060.2	3	-1	1	21	914	934	UUUGGAUUGAAGGGAGCUCUA	:.::::::::::: ::::::	UGGAGCUCCCUUCUUUCCAAA	Cleavage	1
sly-miR159	Solyc02g078670.3	3	-1	1	21	542	562	UUUGGAUUGAAGGGAGCUCUA	::::.::: ::::::::::	GAGAGUUCCAUUCAAUCCAAU	Cleavage	1
sly-miR159	Solyc09g082890.2	3	-1	1	21	159	179	UUUGGAUUGAAGGGAGCUCUA	:.::::: ::: ::::::::.	UGGAGCUGCCUACAAUCCAAG	Translation	1
sly-miR159	Solyc03g043890.3	3	-1	1	21	526	546	UUUGGAUUGAAGGGAGCUCUA	:: ::.: ::::.::::::::	UAAAGUUACCUUUAAUCCAAA	Cleavage	1
sly-miR159	Solyc01g106680.3	3	-1	1	21	298	318	UUUGGAUUGAAGGGAGCUCUA	::. :::::::::::.:::	AAGGACUCCCUUCAAUUCAAU	Cleavage	1
sly-miR159	Solyc03g114330.3	3	-1	1	21	1594	1614	UUUGGAUUGAAGGGAGCUCUA	.:::.:.:.:::::::: ::	AGGAGUUUCUUUCAAUCCCAA	Cleavage	1
sly-miR159	Solyc09g013080.3	3	-1	1	21	1687	1707	UUUGGAUUGAAGGGAGCUCUA	.:::.:::: :..:::::::	GGGAGUUCCCAUUGAUCCAAA	Translation	1
sly-miR159	Solyc06g073520.3	3	-1	1	21	3885	3905	UUUGGAUUGAAGGGAGCUCUA	: ::::..:::..:::::::	CAAAGCUUUCUUUGAUCCAAA	Cleavage	1
sly-miR159	Solyc06g075630.3	3	-1	1	21	81	101	UUUGGAUUGAAGGGAGCUCUA	: ::::::..::::: .::::	UCGAGCUCUUUUCAAAUCAAA	Cleavage	1
sly-miR159	Solyc11g066590.2	3	-1	1	21	1184	1204	UUUGGAUUGAAGGGAGCUCUA	::::::.::::::...::	UUCAGCUCCUUUCAAUUUGAA	Cleavage	1
sly-miR159	Solyc12g042530.2	3	-1	1	21	1313	1333	UUUGGAUUGAAGGGAGCUCUA	: :::.:::.::::: :::.:	UUGAGUUCCUUUCAAGCCAGA	Cleavage	1
sly-miR159	Solyc10g076240.2	3	-1	1	21	1950	1970	UUUGGAUUGAAGGGAGCUCUA	:::::..:::.::.::::	ACCAGCUCUUUUCGAUUCAAA	Cleavage	2
sly-miR159	Solyc06g074210.3	3	-1	1	21	210	230	UUUGGAUUGAAGGGAGCUCUA	:.:::.::::::::....:	CUGGGCUUCCUUCAAUUUGGA	Cleavage	1
sly-miR159	Solyc10g078390.2	3	-1	1	21	2245	2265	UUUGGAUUGAAGGGAGCUCUA	:::.::.::::::: ::.:	GUGAGUUCUCUUCAAUACAGA	Cleavage	1
sly-miR159	Solyc12g038490.2	3	-1	1	21	2293	2313	UUUGGAUUGAAGGGAGCUCUA	:.:::..:::: :::::::	AUGGGCUUUCUUCUAUCCAAA	Cleavage	1
sly-miR159	Solyc07g043580.3	3	-1	1	21	2497	2517	UUUGGAUUGAAGGGAGCUCUA	: :: ::.:.::::::::::	UUGAUCUUCUUUCAAUCCAAU	Cleavage	1
sly-miR159	Solyc02g021430.1	3	-1	1	21	292	312	UUUGGAUUGAAGGGAGCUCUA	: .:.:::::::::::::	AUCACUUUCCUUCAAUCCAAA	Cleavage	1
sly-miR159	Solyc01g106440.3	3	-1	1	21	4361	4381	UUUGGAUUGAAGGGAGCUCUA	: ::::::::::::..::	AGAAACUCCCUUCAAUCUGAA	Cleavage	1
sly-miR159	Solyc12g008940.2	3	-1	1	21	75	95	UUUGGAUUGAAGGGAGCUCUA	:: ::::.:: ::::::::	AUGAUCUCCUUUGAAUCCAAA	Cleavage	1
sly-miR159b	Solyc02g082010.2	3	-1	1	21	277	297	UUGGAAAGAAGGGAGCUCUAC	::::.::::::::.:::. ::	GUAGGGCUCCCUUUUUUUAAA	Cleavage	1
sly-miR159b	Solyc01g080720.3	3	-1	1	21	3963	3983	UUGGAAAGAAGGGAGCUCUAC	::::::.::::::: :::..:	GUAGAGUUCCCUUCAUUCUGA	Cleavage	2
sly-miR159b	Solyc12g006095.1	3	-1	1	21	155	175	UUGGAAAGAAGGGAGCUCUAC	:::::: :::: :::::.:::	GUAGAGGUCCCAUCUUUUCAA	Translation	1
sly-miR159b	Solyc12g006100.2	3	-1	1	21	155	175	UUGGAAAGAAGGGAGCUCUAC	:::::: :::: :::::.:::	GUAGAGGUCCCAUCUUUUCAA	Translation	1
sly-miR159b	Solyc08g077830.1	3	-1	1	21	149	169	UUGGAAAGAAGGGAGCUCUAC	::::::::..:::: ::.::	UUAGAGCUCUUUUCUCUCUAA	Cleavage	1
sly-miR159b	Solyc12g009690.1	3	-1	1	21	38	58	UUGGAAAGAAGGGAGCUCUAC	:.:. :::.::::::::.::	UUGGGCCUCUCUUCUUUCUAA	Cleavage	1
sly-miR159b	Solyc12g096920.1	3	-1	1	21	1676	1696	UUGGAAAGAAGGGAGCUCUAC	::::..:::::::::::	GAGCAGCUUUCUUCUUUCCAA	Cleavage	1
sly-miR159b	Solyc01g112050.3	3	-1	1	21	4505	4525	UUGGAAAGAAGGGAGCUCUAC	: ::::.::::::.: ::::.	GAAGAGUUCCCUUUUCUCCAG	Cleavage	2
sly-miR159b	Solyc07g062700.3	3	-1	1	21	2809	2829	UUGGAAAGAAGGGAGCUCUAC	:::::::.:::.: ::.::	UGAGAGCUCUCUUUUGUCUAA	Cleavage	1
sly-miR159b	Solyc05g007060.3	3	-1	1	21	88	108	UUGGAAAGAAGGGAGCUCUAC	:: :::::.::::::.:::	UUAUUGCUCCUUUCUUUUCAA	Cleavage	1
sly-miR159b	Solyc03g119930.1	3	-1	1	21	99	119	UUGGAAAGAAGGGAGCUCUAC	: ::: :::::: ::::::.:	GAAGACCUCCCUACUUUCCGA	Cleavage	1
sly-miR159b	Solyc09g005310.3	3	-1	1	21	1424	1444	UUGGAAAGAAGGGAGCUCUAC	:: ::::.::::::.:::	CAUGAACUCCUUUCUUUUCAA	Cleavage	1
sly-miR159b	Solyc00g020020.2	3	-1	1	21	78	98	UUGGAAAGAAGGGAGCUCUAC	::.:: .:.:::::::::.	UGAGGGCGUCUUUCUUUCCAG	Cleavage	1
sly-miR159b	Solyc04g012160.3	3	-1	1	21	18	38	UUGGAAAGAAGGGAGCUCUAC	: ::.:.:.:::::::::.	AAAAAGUUUCUUUCUUUCCAG	Cleavage	1
sly-miR159b	Solyc11g005450.2	3	-1	1	21	1568	1588	UUGGAAAGAAGGGAGCUCUAC	::.:: ...::::::::::	ACAGGGCCUUUUUCUUUCCAA	Cleavage	1
sly-miR159b	Solyc04g056440.2	3	-1	1	21	671	691	UUGGAAAGAAGGGAGCUCUAC	:: ::..:::::::::::	AAAGUUCUUUCUUCUUUCCAA	Cleavage	1
sly-miR159b	Solyc01g067390.3	3	-1	1	21	975	995	UUGGAAAGAAGGGAGCUCUAC	: : .::.:::::::::::	UGAAAAUUCUCUUCUUUCCAA	Cleavage	1
sly-miR160a	Solyc01g011350.3	3	-1	1	21	1020	1040	UGCCUGGCUCCCUGUAUGCCA	: :::.::::::..:::.:	GUGGAUAUAGGGAGUUAGGUA	Cleavage	1
sly-miR162	Solyc10g005130.3	3	-1	1	21	3432	3453	UCGAUAA-ACCUCUGCAUCCAG	:::::::::::::: :::::::	CUGGAUGCAGAGGUAUUAUCGA	Cleavage	1
sly-miR162	Solyc01g080500.2	3	-1	1	21	1161	1181	UCGAUAAACCUCUGCAUCCAG	:::::: ::.:::::::.:	AUGGAUGGAGGGGUUUAUUGU	Cleavage	1
sly-miR166a	Solyc08g005050.3	3	-1	1	21	611	631	UCGGACCAGGCUUCAUUCCCC	: : :.::.:::.::::.:::	GUGUAGUGGAGCUUGGUUCGA	Cleavage	1
sly-miR166a	Solyc06g054000.1	3	-1	1	21	119	139	UCGGACCAGGCUUCAUUCCCC	:: :::::::.:::: :::	AUGGCAUGAAGCUUGGUGCGA	Cleavage	1
sly-miR166b	Solyc08g005050.3	3	-1	1	21	611	631	UCGGACCAGGCUUCAUUCCCC	: : :.::.:::.::::.:::	GUGUAGUGGAGCUUGGUUCGA	Cleavage	1
sly-miR166b	Solyc06g054000.1	3	-1	1	21	119	139	UCGGACCAGGCUUCAUUCCCC	:: :::::::.:::: :::	AUGGCAUGAAGCUUGGUGCGA	Cleavage	1
sly-miR166c-3p	Solyc08g005050.3	3	-1	1	21	611	631	UCGGACCAGGCUUCAUUCCUC	: : :.::.:::.::::.:::	GUGUAGUGGAGCUUGGUUCGA	Cleavage	1
sly-miR166c-3p	Solyc06g054000.1	3	-1	1	21	119	139	UCGGACCAGGCUUCAUUCCUC	:: :::::::.:::: :::	AUGGCAUGAAGCUUGGUGCGA	Cleavage	1
sly-miR166c-5p	Solyc05g005900.3	3	-1	1	21	1287	1307	GGGAUGUUGUCUGGCUCGACA	:::.::: ::::::::::...	UGUUGAGACAGACAACAUUUU	Cleavage	1
sly-miR166c-5p	Solyc09g007020.1	3	-1	1	21	457	477	GGGAUGUUGUCUGGCUCGACA	:.:.:.:.::::::.:::.	AAUUGGGUCGGACAACGUCCU	Cleavage	1
sly-miR166c-5p	Solyc09g091600.3	3	-1	1	21	937	957	GGGAUGUUGUCUGGCUCGACA	: :::: ::::::.:: ::::	UUUCGAUCCAGACGACUUCCC	Cleavage	1
sly-miR166c-5p	Solyc07g055630.3	3	-1	1	21	317	337	GGGAUGUUGUCUGGCUCGACA	:: ::::: :::::::::.	CAUCAAGCCACACAACAUCCU	Translation	1
sly-miR166c-5p	Solyc03g005650.1	3	-1	1	21	688	708	GGGAUGUUGUCUGGCUCGACA	:.: :.:::::::::::..	GAUUGUGUCAGACAACAUCUU	Cleavage	1
sly-miR167a	Solyc06g035710.1	3	-1	1	21	1061	1081	UGAAGCUGCCAGCAUGAUCUA	:::. : :::::::::::::.	UAGGGCUUGCUGGCAGCUUCG	Cleavage	1
sly-miR167a	Solyc04g073990.3	3	-1	1	21	1101	1121	UGAAGCUGCCAGCAUGAUCUA	::: .:::::::..::::.:	GAGAAUAUGCUGGUGGCUUUA	Cleavage	1
sly-miR167a	Solyc04g009940.3	3	-1	1	21	837	857	UGAAGCUGCCAGCAUGAUCUA	: :: .:::::::..:.::::	UCGAGUAUGCUGGUGGUUUCA	Cleavage	1
sly-miR167a	Solyc01g099790.3	3	-1	1	21	1418	1438	UGAAGCUGCCAGCAUGAUCUA	::::: :::::..:::::	CUGAUCAGGCUGGUGGCUUCU	Cleavage	1
sly-miR167a	Solyc09g074840.3	3	-1	1	21	475	495	UGAAGCUGCCAGCAUGAUCUA	::::: : :::.:::::::	AUGAUCAGGAUGGUAGCUUCA	Cleavage	1
sly-miR167b-3p	Solyc04g011460.2	3	-1	1	21	661	681	AGGUCAUCUAGCAGCUUCAAU	:::::::.::.:::.: ::::	AUUGAAGUUGUUAGGUCACCU	Cleavage	1
sly-miR167b-3p	Solyc05g012410.2	3	-1	1	21	267	287	AGGUCAUCUAGCAGCUUCAAU	:::::::::::.::: .:.:	UUUGAAGCUGCUGGAUCGCUU	Cleavage	1
sly-miR167b-3p	Solyc05g012400.3	3	-1	1	21	208	228	AGGUCAUCUAGCAGCUUCAAU	:::::::::::.::: .:.:	UUUGAAGCUGCUGGAUCGCUU	Cleavage	1
sly-miR167b-3p	Solyc02g088070.3	3	-1	1	21	2855	2875	AGGUCAUCUAGCAGCUUCAAU	: ::::::::: .:::::..:	AAUGAAGCUGCCGGAUGAUUU	Translation	1
sly-miR167b-3p	Solyc01g091380.3	3	-1	1	21	2724	2744	AGGUCAUCUAGCAGCUUCAAU	::::::::::.: :::::	CCUGAAGCUGCUGGUUGACCA	Cleavage	1
sly-miR167b-3p	Solyc05g050220.3	3	-1	1	21	1491	1511	AGGUCAUCUAGCAGCUUCAAU	:: .::::::::::::.:	GCUGUGGCUGCUAGAUGAUCA	Cleavage	1
sly-miR167b-3p	Solyc07g055860.3	3	-1	1	21	950	970	AGGUCAUCUAGCAGCUUCAAU	:::: ::::.::::::.:	GAAGAAGAUGCUGGAUGACUU	Cleavage	1
sly-miR167b-3p	Solyc04g050510.3	3	-1	1	21	1440	1460	AGGUCAUCUAGCAGCUUCAAU	: .::.::::.:.::::::	UGUAGAGUUGCUGGGUGACCU	Cleavage	1
sly-miR167b-5p	Solyc03g007790.3	3	-1	1	22	1163	1184	UAAAGCUGCCAGCAUGAUCUGG	..:::::: ::::: ::::::.	UUAGAUCAAGCUGGAAGCUUUG	Cleavage	1
sly-miR167b-5p	Solyc04g077220.3	3	-1	1	22	336	357	UAAAGCUGCCAGCAUGAUCUGG	:::::::::: :.::.:::.	AGAGAUCAUGCUAGUAGUUUUG	Translation	1
sly-miR167b-5p	Solyc06g075420.1	3	-1	1	22	643	664	UAAAGCUGCCAGCAUGAUCUGG	::::::::::::.: .:::.	AGAGAUCAUGCUGGUAAUUUUG	Cleavage	1
sly-miR167b-5p	Solyc01g093980.3	3	-1	1	22	515	536	UAAAGCUGCCAGCAUGAUCUGG	:.:.::::: :.:::::::	UGUGGUUAUGCUAGUAGCUUUA	Translation	2
sly-miR167b-5p	Solyc01g112310.3	3	-1	1	22	231	252	UAAAGCUGCCAGCAUGAUCUGG	.: :.:.. :::::.:::::::	UCUGGUUGGGCUGGUAGCUUUA	Cleavage	1
sly-miR167b-5p	Solyc06g035530.3	3	-1	1	22	739	760	UAAAGCUGCCAGCAUGAUCUGG	:.:.::::: :.:::::::	UGUGGUUAUGCUAGUAGCUUUA	Translation	1
sly-miR167b-5p	Solyc01g095520.3	3	-1	1	22	208	229	UAAAGCUGCCAGCAUGAUCUGG	: : :::::::..::::::	UGUGUUGAUGCUGGUGGCUUUA	Cleavage	1
sly-miR168a-5p	Solyc00g030110.2	3	-1	1	21	909	929	UCGCUUGGUGCAGGUCGGGAC	::::::::::: :::::.	UGGCCGACCUGCACAAAGCGG	Cleavage	1
sly-miR168a-5p	Solyc12g098980.2	3	-1	1	21	1312	1332	UCGCUUGGUGCAGGUCGGGAC	: :.:::::::.::::::. :	GCCUCGACCUGUACCAAGUUA	Cleavage	1
sly-miR168a-5p	Solyc01g103295.1	3	-1	1	21	158	178	UCGCUUGGUGCAGGUCGGGAC	: .:: .::::.:.:::::::	GAUCCAGCCUGUAUCAAGCGA	Cleavage	1
sly-miR168a-5p	Solyc01g103300.2	3	-1	1	21	338	358	UCGCUUGGUGCAGGUCGGGAC	: .:: .::::.:.:::::::	GAUCCAGCCUGUAUCAAGCGA	Cleavage	1
sly-miR168a-5p	Solyc01g103335.1	3	-1	1	21	954	974	UCGCUUGGUGCAGGUCGGGAC	: .:: .::::.:.:::::::	GAUCCAGCCUGUAUCAAGCGA	Cleavage	1
sly-miR168a-5p	Solyc01g103310.3	3	-1	1	21	2498	2518	UCGCUUGGUGCAGGUCGGGAC	: .:: .::::.:.:::::::	GAUCCAGCCUGUAUCAAGCGA	Cleavage	1
sly-miR168b-3p	Solyc06g076700.1	3	-1	1	21	872	892	CCCGCCUUGCAUCAACUGAAU	:::::::::::::.::::	UUUCAGUUGAUGCAGGGCGAU	Cleavage	1
sly-miR168b-3p	Solyc01g102510.3	3	-1	1	21	3881	3901	CCCGCCUUGCAUCAACUGAAU	:::::::.:::..: ::::	UAUCAGUUGGUGCGGGACGGG	Cleavage	1
sly-miR168b-3p	Solyc01g108250.3	3	-1	1	21	816	836	CCCGCCUUGCAUCAACUGAAU	: :::: :::::::: :.:::	AAUCAGAUGAUGCAAUGUGGG	Cleavage	1
sly-miR168b-3p	Solyc07g066650.3	3	-1	1	21	347	367	CCCGCCUUGCAUCAACUGAAU	:: : :::::::::::::	CAUCUGCUGAUGCAAGGCGGU	Cleavage	1
sly-miR168b-5p	Solyc00g030110.2	3	-1	1	21	909	929	UCGCUUGGUGCAGGUCGGGAC	::::::::::: :::::.	UGGCCGACCUGCACAAAGCGG	Cleavage	1
sly-miR168b-5p	Solyc12g098980.2	3	-1	1	21	1312	1332	UCGCUUGGUGCAGGUCGGGAC	: :.:::::::.::::::. :	GCCUCGACCUGUACCAAGUUA	Cleavage	1
sly-miR168b-5p	Solyc01g103295.1	3	-1	1	21	158	178	UCGCUUGGUGCAGGUCGGGAC	: .:: .::::.:.:::::::	GAUCCAGCCUGUAUCAAGCGA	Cleavage	1
sly-miR168b-5p	Solyc01g103300.2	3	-1	1	21	338	358	UCGCUUGGUGCAGGUCGGGAC	: .:: .::::.:.:::::::	GAUCCAGCCUGUAUCAAGCGA	Cleavage	1
sly-miR168b-5p	Solyc01g103335.1	3	-1	1	21	954	974	UCGCUUGGUGCAGGUCGGGAC	: .:: .::::.:.:::::::	GAUCCAGCCUGUAUCAAGCGA	Cleavage	1
sly-miR168b-5p	Solyc01g103310.3	3	-1	1	21	2498	2518	UCGCUUGGUGCAGGUCGGGAC	: .:: .::::.:.:::::::	GAUCCAGCCUGUAUCAAGCGA	Cleavage	1
sly-miR169e-3p	Solyc03g124010.3	3	-1	1	21	1647	1667	UGGCAAGCAUCUUUGGCGACU	::: :. :::::::::::::.	AGUGGUGAAAGAUGCUUGCCG	Cleavage	1
sly-miR169e-3p	Solyc06g074150.3	3	-1	1	21	1038	1058	UGGCAAGCAUCUUUGGCGACU	:.::::::::: .:::.::	GAUUGCCAAAGAUUUUUGUCA	Cleavage	1
sly-miR169e-3p	Solyc07g049165.1	3	-1	1	21	745	765	UGGCAAGCAUCUUUGGCGACU	: ::::::::::::::..	AUGCUCCAAAGAUGCUUGCUG	Cleavage	1
sly-miR169e-3p	Solyc03g119540.3	3	-1	1	21	656	676	UGGCAAGCAUCUUUGGCGACU	: :..:::::::::::::	GAACACUGAAGAUGCUUGCCA	Cleavage	1
sly-miR169e-3p	Solyc04g024420.3	3	-1	1	21	1154	1174	UGGCAAGCAUCUUUGGCGACU	:: ::.:::::.::::::	GUUCCGCAGAGAUGUUUGCCA	Cleavage	1
sly-miR169f	Solyc02g093940.3	3	-1	1	21	1614	1634	UAGGCGUUGUCUGAGGCUAAC	::::::: :::.:::::.::	GUUAGCCACAGGCAACGUCUC	Cleavage	1
sly-miR169f	Solyc03g115510.2	3	-1	1	21	1273	1293	UAGGCGUUGUCUGAGGCUAAC	:: .::::.:::::::::	GAAAGAUUCAGGCAACGCCUA	Cleavage	1
sly-miR171d	Solyc09g090090.2	3	-1	1	20	524	543	UUGAGCCGCGCCAAUAUCAC	:::: ::::: :::::::.	CUGAUUUUGGCUCGGCUCAG	Cleavage	1
sly-miR171d	Solyc04g080970.3	3	-1	1	20	947	966	UUGAGCCGCGCCAAUAUCAC	::.:: :::::: ::::::	CUGGUAGUGGCGCCGCUCAA	Cleavage	1
sly-miR172d	Solyc01g090460.3	3	-1	1	21	385	405	GGAAUCUUGAUGAUGCUGCAG	:::: :::::::::: :::.	AUGCAUCAUCAUCAAGUUUCU	Cleavage	1
sly-miR172d	Solyc01g091910.4	3	-1	1	21	1298	1318	GGAAUCUUGAUGAUGCUGCAG	::::::.::::: :::::	CCUCAGCAUUAUCAACAUUCC	Cleavage	1
sly-miR172d	Solyc12g010650.1	3	-1	1	21	26	46	GGAAUCUUGAUGAUGCUGCAG	:: ::: :.:::::::::.:	GUGAAGCUUUAUCAAGAUUUC	Cleavage	1
sly-miR172d	Solyc07g063770.3	3	-1	1	21	2065	2085	GGAAUCUUGAUGAUGCUGCAG	::.: : ::::::::::::.	AUGUAUCUUCAUCAAGAUUCU	Cleavage	1
sly-miR172d	Solyc10g006710.3	3	-1	1	21	1980	2000	GGAAUCUUGAUGAUGCUGCAG	::.: : ::::::::::::.	AUGUACCUUCAUCAAGAUUCU	Cleavage	1
sly-miR172d	Solyc11g071540.2	3	-1	1	21	346	366	GGAAUCUUGAUGAUGCUGCAG	:: ::::::::.::::.:	AACCAUCAUCAUCAGGAUUUC	Cleavage	1
sly-miR1917	Solyc04g009435.1	3	-1	1	21	20	40	AUUAAUAAAGAGUGCUAAAGU	:.:::::.:.:.::::: :::	AUUUUAGUAUUUUUUAUAAAU	Cleavage	1
sly-miR1917	Solyc07g018250.1	3	-1	1	21	757	777	AUUAAUAAAGAGUGCUAAAGU	.:::::..:::::: ::.::	CUUUUAGUGCUCUUUCUUGAU	Cleavage	1
sly-miR1917	Solyc10g038130.2	3	-1	1	21	241	261	AUUAAUAAAGAGUGCUAAAGU	.:::::.:.: :::.:::::	UUUUUAGUAUUGUUUGUUAAU	Translation	1
sly-miR1917	Solyc11g010550.2	3	-1	1	21	1319	1339	AUUAAUAAAGAGUGCUAAAGU	: ::.:::::.::::::..:	UCGUUGGCACUUUUUAUUGGU	Cleavage	1
sly-miR1917	Solyc06g063085.1	3	-1	1	21	744	764	AUUAAUAAAGAGUGCUAAAGU	: :::::.:.:.::: :::::	AAUUUAGUAUUUUUUUUUAAU	Cleavage	1
sly-miR1917	Solyc11g008130.2	3	-1	1	21	793	812	AUUAAUAAAGAGUGCUAAAGU	.:::::: .::.:::::::::	GCUUUAG-GCUUUUUAUUAAU	Cleavage	1
sly-miR1917	Solyc11g020180.2	3	-1	1	21	2788	2807	AUUAAUAAAGAGUGCUAAAGU	.:::::: .::.:::::::::	GCUUUAG-GCUUUUUAUUAAU	Cleavage	1
sly-miR1917	Solyc03g116930.3	3	-1	1	21	2198	2218	AUUAAUAAAGAGUGCUAAAGU	: ::: ::.:::::.:::::	UCGUUAACAUUCUUUGUUAAU	Cleavage	1
sly-miR1917	Solyc07g061960.3	3	-1	1	21	36	56	AUUAAUAAAGAGUGCUAAAGU	.:::: :.:.:::::::::	UUUUUAAAAUUUUUUAUUAAU	Cleavage	1
sly-miR319c-3p	Solyc07g062680.2	3	-1	1	21	1197	1217	UUGGACUGAAGGGAGCUCCUU	.:::.: ::::::::::::.	GAGGGGACCCCUUCAGUCCAG	Cleavage	1
sly-miR319c-3p	Solyc12g014140.2	3	-1	1	21	1050	1070	UUGGACUGAAGGGAGCUCCUU	.:::.: ::::::::::::.	GAGGGGACCCCUUCAGUCCAG	Cleavage	1
sly-miR319c-3p	Solyc05g006830.3	3	-1	1	21	1934	1954	UUGGACUGAAGGGAGCUCCUU	:::.::::::: ::::::	UGUGAGUUCCCUUCCGUCCAA	Cleavage	1
sly-miR319c-3p	Solyc11g072060.2	3	-1	1	21	913	933	UUGGACUGAAGGGAGCUCCUU	:::::::::::: :::::	CUGGAGCUCCCUUCUUUCCAA	Cleavage	1
sly-miR319c-3p	Solyc03g113840.2	3	-1	1	21	75	95	UUGGACUGAAGGGAGCUCCUU	.:::: :..::::::::::	UGGGAGAUUUCUUCAGUCCAU	Cleavage	1
sly-miR319c-3p	Solyc06g071200.3	3	-1	1	21	3688	3708	UUGGACUGAAGGGAGCUCCUU	: ::.:.:.::::::.:::	GUGCAGUUUCUUUCAGUUCAA	Cleavage	1
sly-miR319c-3p	Solyc06g061240.3	3	-1	1	21	560	580	UUGGACUGAAGGGAGCUCCUU	::: :..:::::::::::	UUGGACAUUUCUUCAGUCCAA	Cleavage	1
sly-miR319c-3p	Solyc06g061250.2	3	-1	1	21	346	366	UUGGACUGAAGGGAGCUCCUU	::: :..:::::::::::	UUGGACAUUUCUUCAGUCCAA	Cleavage	1
sly-miR319c-5p	Solyc06g051760.3	3	-1	1	21	2019	2039	AGAGCUUCCUUCAGCCCACUC	:: ::::.:::::::::.::	GAUUGGGUUGAAGGAAGUUCG	Cleavage	1
sly-miR319c-5p	Solyc02g069490.3	3	-1	1	21	631	651	AGAGCUUCCUUCAGCCCACUC	:::.:::::::::.:::	UUCGGGGUUGAAGGAAGUUCU	Cleavage	1
sly-miR319c-5p	Solyc01g094050.1	3	-1	1	21	1828	1848	AGAGCUUCCUUCAGCCCACUC	::: :::::::: :::.:::	AAGUUGGCUGAAGAAAGUUCU	Cleavage	1
sly-miR319c-5p	Solyc03g082840.3	3	-1	1	21	346	366	AGAGCUUCCUUCAGCCCACUC	: ::: :::::::..:::::	UACUGGACUGAAGGGGGCUCU	Cleavage	1
sly-miR319c-5p	Solyc07g049220.3	3	-1	1	21	1527	1547	AGAGCUUCCUUCAGCCCACUC	.::: :.::.::::.:.:::	UGGUGAGUUGGAGGAGGUUCU	Cleavage	1
sly-miR390a-3p	Solyc11g045185.1	3	-1	1	21	842	862	CGCUAUCCAUCCUGAGUUUUA	:.:: :..::::::::::.:	CAGAAAUUGGGAUGGAUAGUG	Cleavage	1
sly-miR390a-3p	Solyc03g121760.3	3	-1	1	21	1190	1210	CGCUAUCCAUCCUGAGUUUUA	::.:: :::.:::::.:.:	GCAAGCUGAGGGUGGAUGGUG	Cleavage	2
sly-miR390a-5p	Solyc07g056410.3	3	-1	1	21	5141	5161	AAGCUCAGGAGGGAUAGCACC	::::: ::.::::::::: ::	GGUGCAAUUCCUCCUGAGAUU	Cleavage	2
sly-miR390a-5p	Solyc04g015600.3	3	-1	1	21	1577	1597	AAGCUCAGGAGGGAUAGCACC	:: ::::.:::::::::.::	GGAACUAUUCCUCCUGAGUUU	Cleavage	2
sly-miR390a-5p	Solyc01g058100.2	3	-1	1	21	137	157	AAGCUCAGGAGGGAUAGCACC	::::::::::::::::	UUGUCUAUCCCUCCUGAGCUG	Cleavage	1
sly-miR390a-5p	Solyc09g072810.3	3	-1	1	21	979	999	AAGCUCAGGAGGGAUAGCACC	::::.:::.::::::::	UCAACUAUUCCUUCUGAGCUU	Cleavage	2
sly-miR390a-5p	Solyc09g091900.3	3	-1	1	21	576	596	AAGCUCAGGAGGGAUAGCACC	:::::::.:::: :::::	GUCGCUAUCCUUCCUCAGCUU	Cleavage	1
sly-miR390a-5p	Solyc09g076050.3	3	-1	1	21	947	967	AAGCUCAGGAGGGAUAGCACC	:::::::.:::.::. :::	CUUGCUAUCUCUCUUGGCCUU	Cleavage	1
sly-miR390a-5p	Solyc02g090505.1	3	-1	1	21	1764	1784	AAGCUCAGGAGGGAUAGCACC	::.::::::: .::::.::	AAUGUUAUCCCUAUUGAGUUU	Cleavage	1
sly-miR390a-5p	Solyc02g090500.3	3	-1	1	21	2745	2765	AAGCUCAGGAGGGAUAGCACC	::.::::::: .::::.::	AAUGUUAUCCCUAUUGAGUUU	Cleavage	1
sly-miR390a-5p	Solyc04g079300.3	3	-1	1	21	842	862	AAGCUCAGGAGGGAUAGCACC	::.:::...::.::.::::	CAUGUUAUUUUUCUUGGGCUU	Cleavage	1
sly-miR390a-5p	Solyc02g064595.1	3	-1	1	21	202	222	AAGCUCAGGAGGGAUAGCACC	::::::::.::.: .::::	AAUGCUAUCCUUCUUAGGCUU	Cleavage	1
sly-miR390a-5p	Solyc02g064590.2	3	-1	1	21	247	267	AAGCUCAGGAGGGAUAGCACC	::::::::.::.: .::::	AAUGCUAUCCUUCUUAGGCUU	Cleavage	2
sly-miR390a-5p	Solyc02g064590.2	3	-1	1	21	4769	4789	AAGCUCAGGAGGGAUAGCACC	::::::::.::.: .::::	AAUGCUAUCCUUCUUAGGCUU	Cleavage	2
sly-miR390a-5p	Solyc11g006180.2	3	-1	1	21	494	514	AAGCUCAGGAGGGAUAGCACC	: :::::::::.::::.:	UUUUCUAUCCCUCUUGAGUUG	Cleavage	1
sly-miR390a-5p	Solyc05g013140.3	3	-1	1	21	1346	1366	AAGCUCAGGAGGGAUAGCACC	:: ::.::::.:::::::	AAUGGGAUUCCUCUUGAGCUU	Cleavage	1
sly-miR390b-3p	Solyc11g045185.1	3	-1	1	21	842	862	CGCUAUCCAUCCUGAGUUUCA	.:: :..::::::::::.:	CAGAAAUUGGGAUGGAUAGUG	Cleavage	1
sly-miR390b-3p	Solyc03g121760.3	3	-1	1	21	1190	1210	CGCUAUCCAUCCUGAGUUUCA	::.:: :::.:::::.:.:	GCAAGCUGAGGGUGGAUGGUG	Cleavage	2
sly-miR390b-5p	Solyc01g091230.3	3	-1	1	21	538	558	AAGCUCAGGAGGGAUAGCGCC	::.:.:::.::::::::: ::	GGUGUUAUUCCUCCUGAGGUU	Cleavage	1
sly-miR390b-5p	Solyc04g015600.3	3	-1	1	21	1577	1597	AAGCUCAGGAGGGAUAGCGCC	:: ::::.:::::::::.::	GGAACUAUUCCUCCUGAGUUU	Cleavage	2
sly-miR390b-5p	Solyc01g058100.2	3	-1	1	21	137	157	AAGCUCAGGAGGGAUAGCGCC	::::::::::::::::	UUGUCUAUCCCUCCUGAGCUG	Cleavage	1
sly-miR390b-5p	Solyc09g072810.3	3	-1	1	21	979	999	AAGCUCAGGAGGGAUAGCGCC	::::.:::.::::::::	UCAACUAUUCCUUCUGAGCUU	Cleavage	2
sly-miR390b-5p	Solyc03g025230.3	3	-1	1	21	1979	1999	AAGCUCAGGAGGGAUAGCGCC	.:.::::.::..::::.::	UUUGUUAUCUCUUUUGAGUUU	Cleavage	1
sly-miR395a	Solyc03g005260.3	3	-1	1	22	1266	1287	CUGAAGUGUUUGGGGGAACUCC	:::::::.:::::: :::::	UGAGUUCCUCCAAACUCUUCAU	Cleavage	1
sly-miR395a	Solyc09g082860.3	3	-1	1	22	381	402	CUGAAGUGUUUGGGGGAACUCC	:::::::.:::::: :::::	CGAGUUCCUCCAAACUCUUCAU	Cleavage	1
sly-miR395a	Solyc01g068450.3	3	-1	1	22	2958	2979	CUGAAGUGUUUGGGGGAACUCC	: ::: :::.::.::::::::	GUAGUGCCCUCAGACACUUCAA	Cleavage	1
sly-miR395a	Solyc06g082560.2	3	-1	1	22	250	271	CUGAAGUGUUUGGGGGAACUCC	:::::: ::::..::::::	CAAGUUCCACCAAGUACUUCAC	Cleavage	1
sly-miR395a	Solyc06g008800.2	3	-1	1	22	1015	1036	CUGAAGUGUUUGGGGGAACUCC	::::::: :.::::::::	GUUAUUCCCCCUAGCACUUCAG	Translation	1
sly-miR395a	Solyc00g102400.3	3	-1	1	22	848	869	CUGAAGUGUUUGGGGGAACUCC	::::::: :.::::::::	GUUAUUCCCCCUAGCACUUCAG	Translation	1
sly-miR395a	Solyc12g088330.1	3	-1	1	22	301	322	CUGAAGUGUUUGGGGGAACUCC	: .:::.: .::::.:.:::::	GAGGUUUCAUCAAAUAUUUCAG	Cleavage	1
sly-miR395a	Solyc08g076370.3	3	-1	1	22	119	140	CUGAAGUGUUUGGGGGAACUCC	:::: :.::::::.::::	CUUGUUCACUCAAACAUUUCAU	Cleavage	1
sly-miR395a	Solyc11g067010.2	3	-1	1	22	468	489	CUGAAGUGUUUGGGGGAACUCC	:: .:::::::::: ::::	GUCGUGUCCCCAAACACCUCAG	Cleavage	1
sly-miR395a	Solyc11g065820.2	3	-1	1	22	3357	3378	CUGAAGUGUUUGGGGGAACUCC	::::. ::::::::::::	UAUGUUCUGGCAAACACUUCAG	Cleavage	1
sly-miR395b	Solyc03g005260.3	3	-1	1	22	1266	1287	CUGAAGUGUUUGGGGGAACUCC	:::::::.:::::: :::::	UGAGUUCCUCCAAACUCUUCAU	Cleavage	1
sly-miR395b	Solyc09g082860.3	3	-1	1	22	381	402	CUGAAGUGUUUGGGGGAACUCC	:::::::.:::::: :::::	CGAGUUCCUCCAAACUCUUCAU	Cleavage	1
sly-miR395b	Solyc01g068450.3	3	-1	1	22	2958	2979	CUGAAGUGUUUGGGGGAACUCC	: ::: :::.::.::::::::	GUAGUGCCCUCAGACACUUCAA	Cleavage	1
sly-miR395b	Solyc06g082560.2	3	-1	1	22	250	271	CUGAAGUGUUUGGGGGAACUCC	:::::: ::::..::::::	CAAGUUCCACCAAGUACUUCAC	Cleavage	1
sly-miR395b	Solyc06g008800.2	3	-1	1	22	1015	1036	CUGAAGUGUUUGGGGGAACUCC	::::::: :.::::::::	GUUAUUCCCCCUAGCACUUCAG	Translation	1
sly-miR395b	Solyc00g102400.3	3	-1	1	22	848	869	CUGAAGUGUUUGGGGGAACUCC	::::::: :.::::::::	GUUAUUCCCCCUAGCACUUCAG	Translation	1
sly-miR395b	Solyc12g088330.1	3	-1	1	22	301	322	CUGAAGUGUUUGGGGGAACUCC	: .:::.: .::::.:.:::::	GAGGUUUCAUCAAAUAUUUCAG	Cleavage	1
sly-miR395b	Solyc08g076370.3	3	-1	1	22	119	140	CUGAAGUGUUUGGGGGAACUCC	:::: :.::::::.::::	CUUGUUCACUCAAACAUUUCAU	Cleavage	1
sly-miR395b	Solyc11g067010.2	3	-1	1	22	468	489	CUGAAGUGUUUGGGGGAACUCC	:: .:::::::::: ::::	GUCGUGUCCCCAAACACCUCAG	Cleavage	1
sly-miR395b	Solyc11g065820.2	3	-1	1	22	3357	3378	CUGAAGUGUUUGGGGGAACUCC	::::. ::::::::::::	UAUGUUCUGGCAAACACUUCAG	Cleavage	1
sly-miR396a-3p	Solyc06g053210.3	3	-1	1	21	1541	1561	GUUCAAUAAAGCUGUGGGAAG	:.:::.: ::::::::::.	ACUUCCAUAACUUUAUUGAAU	Cleavage	1
sly-miR396a-3p	Solyc01g105090.3	3	-1	1	21	2070	2090	GUUCAAUAAAGCUGUGGGAAG	::...:::.::::::::..	UCUCUUGCAGUUUUAUUGAGU	Cleavage	1
sly-miR396a-5p	Solyc03g045080.2	3	-1	1	21	419	439	UUCCACAGCUUUCUUGAACUG	:::::. ::.:.:.:::::::	CAGUUUCAGGAGGUUGUGGAA	Cleavage	1
sly-miR396a-5p	Solyc04g054840.1	3	-1	1	21	408	428	UUCCACAGCUUUCUUGAACUG	.::::.::::.::. ::::::	UAGUUUAAGAGAGUGGUGGAA	Cleavage	1
sly-miR396a-5p	Solyc12g056995.1	3	-1	1	21	1746	1766	UUCCACAGCUUUCUUGAACUG	:: :::.: ::::::::::::	CAAUUCGAAAAAGCUGUGGAA	Cleavage	1
sly-miR396a-5p	Solyc03g082430.1	3	-1	1	21	456	477	UUCCACA-GCUUUCUUGAACUG	: :::::::::::: :::::::	CCGUUCAAGAAAGCAUGUGGAA	Cleavage	1
sly-miR396a-5p	Solyc10g083510.2	3	-1	1	21	852	873	UUCCACA-GCUUUCUUGAACUG	: :::::::::::: :::::::	CCGUUCAAGAAAGCCUGUGGAA	Cleavage	1
sly-miR396a-5p	Solyc12g096070.2	3	-1	1	21	630	651	UUCCACA-GCUUUCUUGAACUG	: :::::::::::: :::::::	CCGUUCAAGAAAGCAUGUGGAA	Cleavage	1
sly-miR396a-5p	Solyc07g041640.3	3	-1	1	21	1136	1157	UUCCACA-GCUUUCUUGAACUG	: :::::::::::: :::::::	CCGUUCAAGAAAGCCUGUGGAA	Cleavage	1
sly-miR396a-5p	Solyc08g005430.3	3	-1	1	21	880	901	UUCCACA-GCUUUCUUGAACUG	: :::::::::::: :::::::	CCGUUCAAGAAAGCCUGUGGAA	Cleavage	1
sly-miR396a-5p	Solyc08g083230.2	3	-1	1	21	498	519	UUCCACA-GCUUUCUUGAACUG	: :::::::::::: :::::::	CCGUUCAAGAAAGCCUGUGGAA	Cleavage	1
sly-miR396a-5p	Solyc06g065030.3	3	-1	1	21	383	403	UUCCACAGCUUUCUUGAACUG	::::.::::.:: ::::::.	AAGUUUAAGAGAGAUGUGGAG	Cleavage	1
sly-miR396a-5p	Solyc08g075950.2	3	-1	1	21	619	640	UUCCACA-GCUUUCUUGAACUG	: :::::::::::: :::::::	CCGUUCAAGAAAGCCUGUGGAA	Cleavage	1
sly-miR396a-5p	Solyc01g091540.2	3	-1	1	21	767	788	UUCCACA-GCUUUCUUGAACUG	:::::::::::: :::::::	ACGUUCAAGAAAGCCUGUGGAA	Cleavage	1
sly-miR396a-5p	Solyc04g077510.3	3	-1	1	21	1062	1083	UUCCACA-GCUUUCUUGAACUG	:::::::::::: :::::::	UCGUUCAAGAAAGCCUGUGGAA	Cleavage	1
sly-miR396a-5p	Solyc02g092070.3	3	-1	1	21	960	981	UUCCACA-GCUUUCUUGAACUG	:::::::::::: :::::::	UCGUUCAAGAAAGCAUGUGGAA	Cleavage	1
sly-miR396a-5p	Solyc06g007320.3	3	-1	1	21	2657	2677	UUCCACAGCUUUCUUGAACUG	.:: ::.::::::::::: ::	UAGAUCGAGAAAGCUGUGAAA	Cleavage	1
sly-miR396a-5p	Solyc02g093040.3	3	-1	1	21	473	493	UUCCACAGCUUUCUUGAACUG	:::::..::::::::::	AAAAUCAAGGGAGCUGUGGAA	Cleavage	1
sly-miR396a-5p	Solyc02g062750.3	3	-1	1	21	862	882	UUCCACAGCUUUCUUGAACUG	:: :::::::: ::::::.:	GAGAUCAAGAAAUCUGUGGGA	Cleavage	1
sly-miR396a-5p	Solyc08g066140.3	3	-1	1	21	141	161	UUCCACAGCUUUCUUGAACUG	:::::::.:::::: :::	CCCUUCAAGAGAGCUGUCGAA	Cleavage	1
sly-miR396a-5p	Solyc01g108340.3	3	-1	1	21	1169	1189	UUCCACAGCUUUCUUGAACUG	:::::::::::: ::::.	AGUUUCAAGAAAGCUUUGGAG	Cleavage	1
sly-miR396a-5p	Solyc08g066120.3	3	-1	1	21	2530	2550	UUCCACAGCUUUCUUGAACUG	:::::::.:::::: :::	CCCUUCAAGAGAGCUGUCGAA	Cleavage	1
sly-miR396a-5p	Solyc11g045120.2	3	-1	1	21	152	172	UUCCACAGCUUUCUUGAACUG	:::::::::.:: :::::	AUGUUCAAGAAGGCAGUGGAC	Cleavage	1
sly-miR396a-5p	Solyc10g079660.2	3	-1	1	21	1326	1346	UUCCACAGCUUUCUUGAACUG	:::::::::.:.:: ::.:	UCGUUCAAGAAGGUUGAGGGA	Cleavage	1
sly-miR396a-5p	Solyc11g013260.2	3	-1	1	21	601	621	UUCCACAGCUUUCUUGAACUG	::::. ::::::::::::.	GAGUUUUCGAAAGCUGUGGAG	Cleavage	1
sly-miR396a-5p	Solyc08g068013.1	3	-1	1	21	1618	1638	UUCCACAGCUUUCUUGAACUG	: ..::::::::::::::	CCAUAUGAGAAAGCUGUGGAA	Cleavage	1
sly-miR396a-5p	Solyc01g059960.1	3	-1	1	21	348	368	UUCCACAGCUUUCUUGAACUG	:: ::::::::.::: :::	UUGUGCAAGAAAGUUGUUGAA	Cleavage	1
sly-miR396a-5p	Solyc02g065560.1	3	-1	1	21	598	618	UUCCACAGCUUUCUUGAACUG	: :.:::.:.:::::::.:	AUGGUUAAGGAGGCUGUGGGA	Cleavage	1
sly-miR396a-5p	Solyc04g056640.1	3	-1	1	21	408	428	UUCCACAGCUUUCUUGAACUG	:::.: :.:::.::::::.	UUGUUUAUGGAAGUUGUGGAG	Cleavage	2
sly-miR396a-5p	Solyc02g069080.3	3	-1	1	21	1339	1359	UUCCACAGCUUUCUUGAACUG	:: ..::.:::.:::::::	UUGUCUGAGGAAGUUGUGGAA	Cleavage	1
sly-miR396b	Solyc06g065030.3	3	-1	1	21	383	403	UUCCACAGCUUUCUUGAACUU	:::::.::::.:: ::::::.	AAGUUUAAGAGAGAUGUGGAG	Cleavage	1
sly-miR396b	Solyc04g054840.1	3	-1	1	21	408	428	UUCCACAGCUUUCUUGAACUU	::::.::::.::. ::::::	UAGUUUAAGAGAGUGGUGGAA	Cleavage	1
sly-miR396b	Solyc01g091540.2	3	-1	1	21	767	788	UUCCACA-GCUUUCUUGAACUU	: :::::::::::: :::::::	ACGUUCAAGAAAGCCUGUGGAA	Cleavage	1
sly-miR396b	Solyc03g082430.1	3	-1	1	21	456	477	UUCCACA-GCUUUCUUGAACUU	:::::::::::: :::::::	CCGUUCAAGAAAGCAUGUGGAA	Cleavage	1
sly-miR396b	Solyc10g083510.2	3	-1	1	21	852	873	UUCCACA-GCUUUCUUGAACUU	:::::::::::: :::::::	CCGUUCAAGAAAGCCUGUGGAA	Cleavage	1
sly-miR396b	Solyc01g108340.3	3	-1	1	21	1169	1189	UUCCACAGCUUUCUUGAACUU	:. :::::::::::: ::::.	AGUUUCAAGAAAGCUUUGGAG	Cleavage	1
sly-miR396b	Solyc12g096070.2	3	-1	1	21	630	651	UUCCACA-GCUUUCUUGAACUU	:::::::::::: :::::::	CCGUUCAAGAAAGCAUGUGGAA	Cleavage	1
sly-miR396b	Solyc07g041640.3	3	-1	1	21	1136	1157	UUCCACA-GCUUUCUUGAACUU	:::::::::::: :::::::	CCGUUCAAGAAAGCCUGUGGAA	Cleavage	1
sly-miR396b	Solyc02g093040.3	3	-1	1	21	473	493	UUCCACAGCUUUCUUGAACUU	:: :::::..::::::::::	AAAAUCAAGGGAGCUGUGGAA	Cleavage	1
sly-miR396b	Solyc08g005430.3	3	-1	1	21	880	901	UUCCACA-GCUUUCUUGAACUU	:::::::::::: :::::::	CCGUUCAAGAAAGCCUGUGGAA	Cleavage	1
sly-miR396b	Solyc02g062750.3	3	-1	1	21	862	882	UUCCACAGCUUUCUUGAACUU	.:: :::::::: ::::::.:	GAGAUCAAGAAAUCUGUGGGA	Cleavage	1
sly-miR396b	Solyc08g083230.2	3	-1	1	21	498	519	UUCCACA-GCUUUCUUGAACUU	:::::::::::: :::::::	CCGUUCAAGAAAGCCUGUGGAA	Cleavage	1
sly-miR396b	Solyc04g077510.3	3	-1	1	21	1062	1083	UUCCACA-GCUUUCUUGAACUU	:::::::::::: :::::::	UCGUUCAAGAAAGCCUGUGGAA	Cleavage	1
sly-miR396b	Solyc08g075950.2	3	-1	1	21	619	640	UUCCACA-GCUUUCUUGAACUU	:::::::::::: :::::::	CCGUUCAAGAAAGCCUGUGGAA	Cleavage	1
sly-miR396b	Solyc02g092070.3	3	-1	1	21	960	981	UUCCACA-GCUUUCUUGAACUU	:::::::::::: :::::::	UCGUUCAAGAAAGCAUGUGGAA	Cleavage	1
sly-miR396b	Solyc03g045080.2	3	-1	1	21	419	439	UUCCACAGCUUUCUUGAACUU	::::. ::.:.:.:::::::	CAGUUUCAGGAGGUUGUGGAA	Cleavage	1
sly-miR396b	Solyc12g056995.1	3	-1	1	21	1746	1766	UUCCACAGCUUUCUUGAACUU	: :::.: ::::::::::::	CAAUUCGAAAAAGCUGUGGAA	Cleavage	1
sly-miR396b	Solyc11g045120.2	3	-1	1	21	152	172	UUCCACAGCUUUCUUGAACUU	: :::::::::.:: :::::	AUGUUCAAGAAGGCAGUGGAC	Cleavage	1
sly-miR396b	Solyc06g007320.3	3	-1	1	21	2657	2677	UUCCACAGCUUUCUUGAACUU	:: ::.::::::::::: ::	UAGAUCGAGAAAGCUGUGAAA	Cleavage	1
sly-miR396b	Solyc08g066140.3	3	-1	1	21	141	161	UUCCACAGCUUUCUUGAACUU	:::::::.:::::: :::	CCCUUCAAGAGAGCUGUCGAA	Cleavage	1
sly-miR396b	Solyc11g013260.2	3	-1	1	21	601	621	UUCCACAGCUUUCUUGAACUU	.::::. ::::::::::::.	GAGUUUUCGAAAGCUGUGGAG	Cleavage	1
sly-miR396b	Solyc08g066120.3	3	-1	1	21	2530	2550	UUCCACAGCUUUCUUGAACUU	:::::::.:::::: :::	CCCUUCAAGAGAGCUGUCGAA	Cleavage	1
sly-miR396b	Solyc10g079660.2	3	-1	1	21	1326	1346	UUCCACAGCUUUCUUGAACUU	:::::::::.:.:: ::.:	UCGUUCAAGAAGGUUGAGGGA	Cleavage	1
sly-miR396b	Solyc08g068013.1	3	-1	1	21	1618	1638	UUCCACAGCUUUCUUGAACUU	: ..::::::::::::::	CCAUAUGAGAAAGCUGUGGAA	Cleavage	1
sly-miR396b	Solyc02g065560.1	3	-1	1	21	598	618	UUCCACAGCUUUCUUGAACUU	: : :.:::.:.:::::::.:	AUGGUUAAGGAGGCUGUGGGA	Cleavage	1
sly-miR396b	Solyc01g059960.1	3	-1	1	21	348	368	UUCCACAGCUUUCUUGAACUU	:: ::::::::.::: :::	UUGUGCAAGAAAGUUGUUGAA	Cleavage	1
sly-miR396b	Solyc04g056640.1	3	-1	1	21	408	428	UUCCACAGCUUUCUUGAACUU	:::.: :.:::.::::::.	UUGUUUAUGGAAGUUGUGGAG	Cleavage	2
sly-miR396b	Solyc02g069080.3	3	-1	1	21	1339	1359	UUCCACAGCUUUCUUGAACUU	:: ..::.:::.:::::::	UUGUCUGAGGAAGUUGUGGAA	Cleavage	1
sly-miR397-3p	Solyc11g013120.2	3	-1	1	21	1435	1455	UCAACGCUAAACUCGAUCAUG	::: ::::: ::::.:::::	GAUGCUCGAGCUUAGUGUUGA	Translation	1
sly-miR397-3p	Solyc12g094420.2	3	-1	1	21	949	969	UCAACGCUAAACUCGAUCAUG	::.:.::::::::. ::::	UUUGGUUGAGUUUAGUUUUGA	Cleavage	1
sly-miR397-3p	Solyc01g057570.3	3	-1	1	21	853	873	UCAACGCUAAACUCGAUCAUG	::: ::::::::: ::::.	UCUGAACGAGUUUAGAGUUGG	Cleavage	1
sly-miR397-5p	Solyc02g078690.2	3	-1	1	20	1593	1612	AUUGAGUGCAGCGUUGAUGA	:::::::.:::: ::::::	UCAUCAAUGCUGGACUCAAG	Cleavage	1
sly-miR397-5p	Solyc01g108920.3	3	-1	1	20	2661	2680	AUUGAGUGCAGCGUUGAUGA	::::::.::.::::.:::.	UCAUCAGCGUUGCAUUCAGC	Cleavage	1
sly-miR397-5p	Solyc01g108940.2	3	-1	1	20	2578	2597	AUUGAGUGCAGCGUUGAUGA	::::::.::.::::.:::.	UCAUCAGCGUUGCAUUCAGC	Cleavage	1
sly-miR397-5p	Solyc06g074350.3	3	-1	1	20	815	834	AUUGAGUGCAGCGUUGAUGA	:::::::.:.: ::::.:::	UCAUCAAUGUUUCACUUAAU	Cleavage	1
sly-miR397-5p	Solyc03g095220.3	3	-1	1	20	331	350	AUUGAGUGCAGCGUUGAUGA	::::::::: :: :::::::	UCAUCAACGGUGAACUCAAU	Translation	1
sly-miR397-5p	Solyc10g076710.2	3	-1	1	20	1546	1565	AUUGAGUGCAGCGUUGAUGA	::::.::.:.::: ::::::	UCAUUAAUGUUGCCCUCAAU	Cleavage	1
sly-miR397-5p	Solyc02g085110.3	3	-1	1	20	1566	1585	AUUGAGUGCAGCGUUGAUGA	:..::::.::::: ::::::	UUGUCAAUGCUGCUCUCAAU	Cleavage	1
sly-miR397-5p	Solyc09g011960.2	3	-1	1	20	1111	1130	AUUGAGUGCAGCGUUGAUGA	: :::::.::::::::.::	UGAUCAAUGCUGCACUUAAC	Cleavage	1
sly-miR397-5p	Solyc02g062700.3	3	-1	1	20	34	53	AUUGAGUGCAGCGUUGAUGA	:.::::.:.::.:.::.::	ACGUCAAUGUUGUAUUCGAU	Cleavage	1
sly-miR397-5p	Solyc07g043160.1	3	-1	1	20	602	621	AUUGAGUGCAGCGUUGAUGA	:::. :.::::.:.:::::	CCAUUCAUGCUGUAUUCAAU	Cleavage	1
sly-miR397-5p	Solyc09g018030.3	3	-1	1	20	408	427	AUUGAGUGCAGCGUUGAUGA	: ::::.:.::::.:::.:	GCUUCAAUGUUGCAUUCAGU	Cleavage	1
sly-miR397-5p	Solyc10g082000.2	3	-1	1	20	1226	1245	AUUGAGUGCAGCGUUGAUGA	: ::::::. :::::::::	GCUUCAACGUGGCACUCAAU	Translation	1
sly-miR398a	Solyc08g081220.1	3	-1	1	21	610	630	UAUGUUCUCAGGUCGCCCCUG	: ::::. :::::::::.::	CCGGGGUUACCUGAGAAUAUU	Cleavage	1
sly-miR398a	Solyc08g083210.3	3	-1	1	21	1668	1688	UAUGUUCUCAGGUCGCCCCUG	..:: : ::::::::.::::.	UGGGAGAGACCUGAGGACAUG	Cleavage	1
sly-miR403-3p	Solyc10g075050.2	3	-1	1	21	489	509	CUAGAUUCACGCACAAGCUCG	:.:: ::::::.::::::	CCUGUUUAUGCGUGGAUCUAG	Cleavage	1
sly-miR403-5p	Solyc09g018955.1	3	-1	1	21	4045	4065	CGUUUGUGCGUGAAUCUAACA	.::::::::::::::.:	CAAAGGAUUCACGCACAAAUG	Cleavage	1
sly-miR403-5p	Solyc07g007810.3	3	-1	1	21	488	508	CGUUUGUGCGUGAAUCUAACA	: : :::: ::::::::::.:	UCUCAGAUACACGCACAAAUG	Cleavage	1
sly-miR408	Solyc07g064050.3	3	-1	1	21	227	247	ACGGGGACGAGCCAGAGCAUG	: ::::: ::.:.:::..:::	CUUGCUCCGGUUUGUCUUCGU	Cleavage	1
sly-miR482a	Solyc06g062440.3	3	-1	1	22	593	614	UUUCCAAUUCCACCCAUUCCUA	:::::::::: ::::: :::::	UAGGAAUGGGGGGAAUAGGAAA	Cleavage	1
sly-miR482a	Solyc01g087200.3	3	-1	1	22	515	536	UUUCCAAUUCCACCCAUUCCUA	::: ::::::::.::::: ::	CAGGUAUGGGUGGGAUUGGCAA	Cleavage	1
sly-miR482a	Solyc02g091890.2	3	-1	1	22	4704	4725	UUUCCAAUUCCACCCAUUCCUA	:: :.: :::::::::::::.	AAGAAGUCGGUGGAAUUGGAAG	Cleavage	1
sly-miR482a	Solyc11g011350.2	3	-1	1	22	1381	1402	UUUCCAAUUCCACCCAUUCCUA	.::::: ::::::.:::: ::	GGGGAAUAGGUGGAGUUGGUAA	Cleavage	1
sly-miR482a	Solyc08g005510.2	3	-1	1	22	1512	1533	UUUCCAAUUCCACCCAUUCCUA	.::::: ::::::.:::: ::	GGGGAAUAGGUGGAGUUGGUAA	Cleavage	1
sly-miR482a	Solyc06g009550.3	3	-1	1	22	1187	1208	UUUCCAAUUCCACCCAUUCCUA	: :::.: :::::: :::::::	UUGGAGUUGGUGGAUUUGGAAA	Cleavage	1
sly-miR482a	Solyc06g009533.1	3	-1	1	22	77	98	UUUCCAAUUCCACCCAUUCCUA	: :::.: :::::: :::::::	UUGGAGUUGGUGGAUUUGGAAA	Cleavage	2
sly-miR482a	Solyc04g005540.3	3	-1	1	22	850	871	UUUCCAAUUCCACCCAUUCCUA	:: :::::::::.:::: ::	GUGGUAUGGGUGGAGUUGGUAA	Cleavage	1
sly-miR482a	Solyc03g116360.2	3	-1	1	22	2405	2426	UUUCCAAUUCCACCCAUUCCUA	::.::: ::::: :::::::	GUGGGAUGUGUGGACUUGGAAA	Cleavage	1
sly-miR482a	Solyc12g099740.2	3	-1	1	22	493	514	UUUCCAAUUCCACCCAUUCCUA	: ::::::: :::::::::.	AAUGAAUGGGAGGAAUUGGAGC	Cleavage	1
sly-miR482a	Solyc01g088060.3	3	-1	1	22	863	884	UUUCCAAUUCCACCCAUUCCUA	::::: :: ::::::::.::	CUGGAAUUGGAGGAAUUGGGAA	Cleavage	1
sly-miR482a	Solyc07g008950.3	3	-1	1	22	2523	2544	UUUCCAAUUCCACCCAUUCCUA	:: :: :: :::::.::::::.	UAUGAUUGAGUGGAGUUGGAAG	Cleavage	1
sly-miR482a	Solyc08g080850.3	3	-1	1	22	1776	1797	UUUCCAAUUCCACCCAUUCCUA	: :::: :: ::::::::::.	GAAGAAUUGGAGGAAUUGGAAG	Cleavage	1
sly-miR482b	Solyc04g025820.1	3	-1	1	22	314	335	UCUUGCCUACACCGCCCAUGCC	::::::::::: :::::::::	GGCAUGGGCGGAUUAGGCAAGA	Translation	1
sly-miR482b	Solyc07g039420.1	3	-1	1	22	568	589	UCUUGCCUACACCGCCCAUGCC	::::::::::: :::::::::	GGCAUGGGCGGAUUAGGCAAGA	Translation	1
sly-miR482b	Solyc04g025840.2	3	-1	1	22	493	514	UCUUGCCUACACCGCCCAUGCC	::::::::::: :::::::::	GGCAUGGGCGGAUUAGGCAAGA	Translation	1
sly-miR482b	Solyc07g005770.2	3	-1	1	22	541	562	UCUUGCCUACACCGCCCAUGCC	::.::::::::: ::::::: :	GGUAUGGGCGGUAUAGGCAAAA	Translation	1
sly-miR482b	Solyc11g069620.2	3	-1	1	22	706	727	UCUUGCCUACACCGCCCAUGCC	:: :::::.:::: .::.::::	GGAAUGGGUGGUGCGGGUAAGA	Cleavage	1
sly-miR482b	Solyc11g068360.1	3	-1	1	22	622	643	UCUUGCCUACACCGCCCAUGCC	:: :::::::::: .::..:::	GGAAUGGGCGGUGCGGGUGAGA	Cleavage	1
sly-miR482b	Solyc04g009240.2	3	-1	1	22	565	586	UCUUGCCUACACCGCCCAUGCC	:: :::::::: :::::::::	GGAAUGGGCGGAUUAGGCAAGA	Translation	1
sly-miR482b	Solyc05g006630.3	3	-1	1	22	1034	1055	UCUUGCCUACACCGCCCAUGCC	:: ::::: :: ::.:::::::	GGAAUGGGAGGAGUGGGCAAGA	Translation	1
sly-miR482b	Solyc11g006640.2	3	-1	1	22	532	553	UCUUGCCUACACCGCCCAUGCC	:: ::::: ::: ::::.::::	GGGAUGGGAGGUAUAGGUAAGA	Translation	1
sly-miR482b	Solyc12g005520.1	3	-1	1	22	121	142	UCUUGCCUACACCGCCCAUGCC	:: : ::: :::::.::.::::	GGAAAGGGGGGUGUGGGUAAGA	Cleavage	1
sly-miR482c	Solyc01g014840.3	3	-1	1	22	649	670	UCUUGCCAAUACCGCCCAUUCC	::.::::: :: :::::.::::	GGGAUGGGAGGCAUUGGUAAGA	Translation	1
sly-miR482c	Solyc11g006640.2	3	-1	1	22	532	553	UCUUGCCAAUACCGCCCAUUCC	::.::::: ::::: ::.::::	GGGAUGGGAGGUAUAGGUAAGA	Cleavage	1
sly-miR482c	Solyc02g036270.3	3	-1	1	22	681	702	UCUUGCCAAUACCGCCCAUUCC	:: :::::.:::.: ::.::::	GGUAUGGGUGGUGUAGGUAAGA	Cleavage	1
sly-miR482c	Solyc04g005540.3	3	-1	1	22	852	873	UCUUGCCAAUACCGCCCAUUCC	:: :::::.:: .::::.::::	GGUAUGGGUGGAGUUGGUAAGA	Translation	1
sly-miR482c	Solyc07g005770.2	3	-1	1	22	541	562	UCUUGCCAAUACCGCCCAUUCC	:: ::::::::::: ::::: :	GGUAUGGGCGGUAUAGGCAAAA	Cleavage	1
sly-miR482c	Solyc04g048920.1	3	-1	1	22	46	67	UCUUGCCAAUACCGCCCAUUCC	:: :::::.:::.::: .::::	GGUAUGGGUGGUGUUGUUAAGA	Cleavage	1
sly-miR482c	Solyc01g008800.2	3	-1	1	22	1564	1585	UCUUGCCAAUACCGCCCAUUCC	:: ::::: :: :::::.::::	GGCAUGGGGGGAAUUGGUAAGA	Translation	1
sly-miR482c	Solyc03g046207.1	3	-1	1	22	703	724	UCUUGCCAAUACCGCCCAUUCC	:: ::::: :: :::::.::::	GGCAUGGGGGGCAUUGGUAAGA	Translation	1
sly-miR482c	Solyc10g055050.2	3	-1	1	22	379	400	UCUUGCCAAUACCGCCCAUUCC	: :::::.:::.::::.:: :	UGUAUGGGUGGUGUUGGUAAAA	Cleavage	1
sly-miR482d-3p	Solyc05g009750.1	3	-1	1	22	164	185	UUUCCUAUUCCACCCAUGCCAA	:::: :::: :::::::::.::	UUGGAAUGGCUGGAAUAGGGAA	Cleavage	1
sly-miR482d-3p	Solyc02g037540.2	3	-1	1	22	479	500	UUUCCUAUUCCACCCAUGCCAA	::::::::::::..:.:: ::	AUGGCAUGGGUGGGGUGGGUAA	Cleavage	1
sly-miR482d-3p	Solyc04g009290.1	3	-1	1	22	572	593	UUUCCUAUUCCACCCAUGCCAA	::::::::::::: :::: ::	AUGGCAUGGGUGGAUUAGGCAA	Cleavage	1
sly-miR482d-3p	Solyc04g009130.3	3	-1	1	22	584	605	UUUCCUAUUCCACCCAUGCCAA	::::::::::::: :::: ::	AUGGCAUGGGUGGAUUAGGCAA	Cleavage	1
sly-miR482d-3p	Solyc01g105340.3	3	-1	1	22	810	831	UUUCCUAUUCCACCCAUGCCAA	:::::::::::: ::.:::..	GUGGCAUGGGUGGUAUGGGAGG	Cleavage	1
sly-miR482d-3p	Solyc09g075010.3	3	-1	1	22	611	632	UUUCCUAUUCCACCCAUGCCAA	:: .:::::::::::.:::..	GUGAUAUGGGUGGAAUGGGAGG	Cleavage	3
sly-miR482d-3p	Solyc01g102920.2	3	-1	1	22	473	494	UUUCCUAUUCCACCCAUGCCAA	:::.:: :::::::: :::::	GUGGUAUUGGUGGAAUUGGAAA	Cleavage	1
sly-miR482d-3p	Solyc11g013750.2	3	-1	1	22	796	817	UUUCCUAUUCCACCCAUGCCAA	:: :::::::: :::::.::	GCGGGAUGGGUGGCAUAGGGAA	Cleavage	1
sly-miR482d-3p	Solyc08g080360.3	3	-1	1	22	719	740	UUUCCUAUUCCACCCAUGCCAA	::::: :::.::::::::	UGUUCAUGGUUGGGAUAGGAAA	Cleavage	1
sly-miR482d-3p	Solyc07g022840.1	3	-1	1	22	353	374	UUUCCUAUUCCACCCAUGCCAA	: ::::: ::: :.:::::::	AUAGCAUGUGUGCAGUAGGAAA	Translation	1
sly-miR482e-3p	Solyc04g009150.1	3	-1	1	22	565	586	UCUUUCCUACUCCUCCCAUACC	:: ::::::::: :::: ::::	GGAAUGGGAGGAUUAGGCAAGA	Translation	1
sly-miR482e-3p	Solyc04g009110.1	3	-1	1	22	574	595	UCUUUCCUACUCCUCCCAUACC	:: ::::: ::: ::::.::::	GGCAUGGGCGGAUUAGGGAAGA	Translation	1
sly-miR482e-3p	Solyc06g076350.3	3	-1	1	22	392	413	UCUUUCCUACUCCUCCCAUACC	: :::: ::::::::: .::::	GCUAUGAGAGGAGUAGAGAAGA	Cleavage	1
sly-miR482e-3p	Solyc10g007200.3	3	-1	1	22	503	524	UCUUUCCUACUCCUCCCAUACC	:: ::: :: :::::::.::::	GGAAUGUGAUGAGUAGGGAAGA	Cleavage	1
sly-miR482e-3p	Solyc04g026110.3	3	-1	1	22	493	514	UCUUUCCUACUCCUCCCAUACC	:: ::::: ::: :.:::::::	GGCAUGGGCGGAUUGGGAAAGA	Translation	1
sly-miR482e-3p	Solyc11g017370.2	3	-1	1	22	1910	1931	UCUUUCCUACUCCUCCCAUACC	: :::::: :.:::::::::	AGCAUGGGAUGGGUAGGAAAGC	Cleavage	1
sly-miR482e-3p	Solyc07g055380.1	3	-1	1	22	130	151	UCUUUCCUACUCCUCCCAUACC	:: ::: : :::::.::.::::	GGAAUGAGCGGAGUGGGGAAGA	Cleavage	1
sly-miR482e-3p	Solyc07g055610.2	3	-1	1	22	553	574	UCUUUCCUACUCCUCCCAUACC	:: ::: : :::::.::.::::	GGAAUGAGCGGAGUGGGGAAGA	Cleavage	1
sly-miR482e-3p	Solyc00g030000.1	3	-1	1	22	358	379	UCUUUCCUACUCCUCCCAUACC	:: :::: :::::::::..::	GGGAUGGAUGGAGUAGGAGGGA	Cleavage	1
sly-miR482e-3p	Solyc01g090950.3	3	-1	1	22	196	216	UCUUUCCUACUCCUCCCAUACC	: ::::: ::::::.::::.::	GCUAUGG-AGGAGUGGGAAGGA	Cleavage	1
sly-miR482e-3p	Solyc09g010920.1	3	-1	1	22	2046	2067	UCUUUCCUACUCCUCCCAUACC	:: ::::.::.:::::::	AGCUUGUGAGGGGUGGGAAAGA	Cleavage	1
sly-miR482e-3p	Solyc04g009950.3	3	-1	1	22	272	293	UCUUUCCUACUCCUCCCAUACC	: :::::::::: :.::::	AUAAAGGGAGGAGUAUGGAAGA	Cleavage	1
sly-miR482e-5p	Solyc01g007260.3	3	-1	1	21	235	255	UGUGGGUGGGGUGGAAAGAUU	:::.:::..:::.::.:.:::	AAUUUUUUUACCUCAUCUACA	Cleavage	1
sly-miR482e-5p	Solyc05g018325.1	3	-1	1	21	26	46	UGUGGGUGGGGUGGAAAGAUU	::.:: .:::.::.::::::	CAUUUUGUCACUCCGCCCACA	Cleavage	1
sly-miR482e-5p	Solyc05g018320.3	3	-1	1	21	193	213	UGUGGGUGGGGUGGAAAGAUU	::.:: .:::.::.::::::	CAUUUUGUCACUCCGCCCACA	Cleavage	1
sly-miR482e-5p	Solyc01g057685.1	3	-1	1	21	1253	1273	UGUGGGUGGGGUGGAAAGAUU	:::::::::::.::::.	AUGGUUUCCACCCCAUCCACG	Cleavage	1
sly-miR482e-5p	Solyc02g014325.1	3	-1	1	21	1736	1756	UGUGGGUGGGGUGGAAAGAUU	:::::::::::.::::.	AUGGUUUCCACCCCAUCCACG	Cleavage	1
sly-miR482e-5p	Solyc04g026030.3	3	-1	1	21	1294	1314	UGUGGGUGGGGUGGAAAGAUU	:::::.:::.::::.:.:	CUUCUUUUCACUCCACUCGCU	Cleavage	2
sly-miR482e-5p	Solyc07g048100.2	3	-1	1	21	10012	10032	UGUGGGUGGGGUGGAAAGAUU	.:::..::::::::.:::	UCAUUUUUUACCCCACCUACA	Cleavage	1
sly-miR482e-5p	Solyc04g082610.3	3	-1	1	21	10150	10170	UGUGGGUGGGGUGGAAAGAUU	.::::::::: :::::::	ACAUUUUCCACCCAACCCACA	Cleavage	1
sly-miR482e-5p	Solyc09g020010.2	3	-1	1	21	1179	1199	UGUGGGUGGGGUGGAAAGAUU	: : ::::::::.::...:::	ACUAUUUCCACCUCAUUUACA	Cleavage	1
sly-miR482e-5p	Solyc10g086670.2	3	-1	1	21	128	148	UGUGGGUGGGGUGGAAAGAUU	:.:: :::...::::::::	UUUUUUCCCAUUUCACCCACA	Cleavage	1
sly-miR482e-5p	Solyc12g010745.1	3	-1	1	21	112	132	UGUGGGUGGGGUGGAAAGAUU	:: ::: ::.:::::::::	GCUCCUUCAACUCCACCCACA	Cleavage	1
sly-miR482e-5p	Solyc11g062430.2	3	-1	1	21	40	60	UGUGGGUGGGGUGGAAAGAUU	::: :.:::..::.:::::	UCUCUCUUCACUUCAUCCACA	Cleavage	1
sly-miR5300	Solyc05g008650.1	3	-1	1	22	1282	1303	UCCCCAGUCCAGGCAUUCCAAC	::::::::::::::::: :: :	GUUGGAAUGCCUGGACUUGGCA	Cleavage	1
sly-miR5300	Solyc06g064780.1	3	-1	1	22	175	196	UCCCCAGUCCAGGCAUUCCAAC	::::::::::::::: :: :	UAUGGAAUGCCUGGACUUGGUA	Cleavage	1
sly-miR5300	Solyc06g064690.1	3	-1	1	22	49	70	UCCCCAGUCCAGGCAUUCCAAC	::::::::::::::: :: :	UAUGGAAUGCCUGGACUUGGUA	Cleavage	1
sly-miR5300	Solyc06g064760.1	3	-1	1	22	175	196	UCCCCAGUCCAGGCAUUCCAAC	::::::::::::::: :: :	UAUGGAAUGCCUGGACUCGGUA	Cleavage	1
sly-miR5300	Solyc03g123960.3	3	-1	1	22	1121	1142	UCCCCAGUCCAGGCAUUCCAAC	::::::::::::::::	GCCUCAAUGCCUGGACUGGGGC	Cleavage	1
sly-miR5300	Solyc02g062110.3	3	-1	1	22	1319	1340	UCCCCAGUCCAGGCAUUCCAAC	:: : :::.::::.::::::	ACUGCAUUGCUUGGAUUGGGGA	Cleavage	2
sly-miR5300	Solyc02g062110.3	3	-1	1	22	1445	1466	UCCCCAGUCCAGGCAUUCCAAC	:: : :::.::::.::::::	ACUGCAUUGCUUGGAUUGGGGA	Cleavage	2
sly-miR5300	Solyc12g062410.1	3	-1	1	22	188	209	UCCCCAGUCCAGGCAUUCCAAC	: ::::: :::::.::::::	CUCGGAAUCGCUGGAUUGGGGA	Cleavage	1
sly-miR5303	Solyc01g008100.3	3	-1	1	21	971	991	UUUUUGAAGAGUUCGAGCAAC	:::::::::::: :::: :::	GUUGCUCGAACUGUUCAUAAA	Cleavage	1
sly-miR5303	Solyc03g033340.3	3	-1	1	21	2024	2044	UUUUUGAAGAGUUCGAGCAAC	::::.:::. .::::::::::	GUUGUUCGGUUUCUUCAAAAA	Cleavage	2
sly-miR5303	Solyc01g007750.3	3	-1	1	21	3041	3061	UUUUUGAAGAGUUCGAGCAAC	::::::.:.::::::. ::::	GUUGCUUGGACUCUUUUAAAA	Cleavage	1
sly-miR5303	Solyc07g065860.3	3	-1	1	21	1048	1068	UUUUUGAAGAGUUCGAGCAAC	:::: :::.:.:.::.:::::	GUUGAUCGGAUUUUUUAAAAA	Cleavage	1
sly-miR5303	Solyc03g096020.2	3	-1	1	21	510	530	UUUUUGAAGAGUUCGAGCAAC	: ::::::::::::::.::	GGUGCUCGAACUCUUCGAAUG	Cleavage	1
sly-miR5303	Solyc04g005230.3	3	-1	1	21	1523	1543	UUUUUGAAGAGUUCGAGCAAC	::: ::: ::::::::::::	GUUACUCAAACUCUUCAAAAC	Cleavage	1
sly-miR5303	Solyc05g005100.3	3	-1	1	21	2301	2321	UUUUUGAAGAGUUCGAGCAAC	:::::::.::::: ::.:.:	UUUGCUCGGACUCUCCAGAGA	Cleavage	1
sly-miR5303	Solyc11g065110.2	3	-1	1	21	698	718	UUUUUGAAGAGUUCGAGCAAC	:::.:.:::.: ::::::::	CUUGUUUGAAUUAUUCAAAAA	Cleavage	1
sly-miR5303	Solyc09g009510.3	3	-1	1	21	1266	1286	UUUUUGAAGAGUUCGAGCAAC	:: :.: :.::::::::::::	GUCGUUGGGACUCUUCAAAAA	Cleavage	1
sly-miR5303	Solyc04g072530.2	3	-1	1	21	1082	1102	UUUUUGAAGAGUUCGAGCAAC	::::. . :::::::::::::	GUUGUAUAAACUCUUCAAAAA	Cleavage	1
sly-miR5303	Solyc05g008980.2	3	-1	1	21	1938	1958	UUUUUGAAGAGUUCGAGCAAC	:: :::: .:::::::.::::	GUAGCUCCGACUCUUCGAAAA	Cleavage	1
sly-miR5303	Solyc03g005190.3	3	-1	1	21	24	45	UUUUUGAAGAGUUCGA-GCAAC	:::: :.:::.::::::::::	UUUGCAUUGAAUUCUUCAAAAA	Cleavage	1
sly-miR5303	Solyc06g005620.3	3	-1	1	21	1283	1303	UUUUUGAAGAGUUCGAGCAAC	:::.:: .:::::::::::	CUUGUUCAGACUCUUCAAAAU	Cleavage	1
sly-miR5303	Solyc02g094030.3	3	-1	1	21	685	705	UUUUUGAAGAGUUCGAGCAAC	:: ::.::.::.::::::.:	UUUACUUGAGCUUUUCAAAGA	Cleavage	1
sly-miR5303	Solyc08g023493.1	3	-1	1	21	1083	1103	UUUUUGAAGAGUUCGAGCAAC	: ::::::.:::: ::::::	AUGGCUCGAGCUCUCCAAAAA	Cleavage	1
sly-miR5303	Solyc01g010410.3	3	-1	1	21	726	746	UUUUUGAAGAGUUCGAGCAAC	::: :::.::::: ::::::	AUUGGUCGGACUCUCCAAAAA	Cleavage	1
sly-miR5303	Solyc09g090550.3	3	-1	1	21	2012	2032	UUUUUGAAGAGUUCGAGCAAC	:::. .:::::::::::.:.	AUUGUAUGAACUCUUCAAGAG	Cleavage	1
sly-miR5303	Solyc01g090900.3	3	-1	1	21	1112	1132	UUUUUGAAGAGUUCGAGCAAC	::::::..::: :::.:::	ACUGCUCGGGCUCAUCAGAAA	Cleavage	1
sly-miR5303	Solyc06g065800.3	3	-1	1	21	2033	2053	UUUUUGAAGAGUUCGAGCAAC	::::::.:.:::::: ::.	CGUGCUCGGAUUCUUCACAAG	Cleavage	1
sly-miR5303	Solyc06g066120.3	3	-1	1	21	2805	2825	UUUUUGAAGAGUUCGAGCAAC	::::::.:.:::::: ::.	CGUGCUCGGAUUCUUCACAAG	Cleavage	1
sly-miR5303	Solyc11g066970.2	3	-1	1	21	1476	1496	UUUUUGAAGAGUUCGAGCAAC	:: .:: ::::.::::::::	AUUUUUCAAACUUUUCAAAAA	Cleavage	1
sly-miR5303	Solyc12g008800.2	3	-1	1	21	1175	1195	UUUUUGAAGAGUUCGAGCAAC	:.:: .::::::::::::	AGAGUUCCGACUCUUCAAAAA	Cleavage	1
sly-miR5303	Solyc02g092215.1	3	-1	1	21	417	437	UUUUUGAAGAGUUCGAGCAAC	: ::::. .:.:::::::.::	GCUGCUUAGAUUCUUCAAGAA	Cleavage	1
sly-miR5303	Solyc07g006740.3	3	-1	1	21	1932	1952	UUUUUGAAGAGUUCGAGCAAC	: ::::. :::::: ::::::	GGUGCUUAAACUCUCCAAAAA	Cleavage	1
sly-miR5303	Solyc07g006790.3	3	-1	1	21	1276	1296	UUUUUGAAGAGUUCGAGCAAC	: ::::. ..::::::.::::	GCUGCUUUGGCUCUUCGAAAA	Cleavage	1
sly-miR5303	Solyc07g049680.3	3	-1	1	21	445	465	UUUUUGAAGAGUUCGAGCAAC	: : :::::::::::: :.::	GAUUCUCGAACUCUUCCAGAA	Cleavage	1
sly-miR5303	Solyc03g120980.3	3	-1	1	21	1503	1523	UUUUUGAAGAGUUCGAGCAAC	: ::::::.:::::.:::	UGUACUCGAAUUCUUCGAAAC	Cleavage	1
sly-miR5303	Solyc05g010450.1	3	-1	1	21	554	574	UUUUUGAAGAGUUCGAGCAAC	::::: .::::: ::::::	AAUGCUCCGACUCUCCAAAAA	Cleavage	1
sly-miR5303	Solyc11g012690.2	3	-1	1	21	633	653	UUUUUGAAGAGUUCGAGCAAC	::::: :..::::::.::.	UGUGCUCAAGUUCUUCAGAAG	Cleavage	1
sly-miR5303	Solyc03g034000.3	3	-1	1	21	637	657	UUUUUGAAGAGUUCGAGCAAC	::.:: : :::::::::::	UAUGUUCAAUCUCUUCAAAAA	Cleavage	1
sly-miR5303	Solyc09g014400.3	3	-1	1	21	609	629	UUUUUGAAGAGUUCGAGCAAC	:: :::::.:::::::: :	CCUGAUCGAAUUCUUCAAACA	Cleavage	1
sly-miR6022	Solyc01g091950.3	3	-1	1	21	1343	1363	UGGAAGGGAGAAUAUCCAGGA	:.::::::.::.:::.::: :	UUCUGGAUGUUUUCCUUUCAA	Cleavage	1
sly-miR6022	Solyc01g079510.3	3	-1	1	21	2908	2928	UGGAAGGGAGAAUAUCCAGGA	:.::::::.::: .::::.::	UUCUGGAUGUUCAUCCUUUCA	Cleavage	1
sly-miR6022	Solyc10g085950.2	3	-1	1	21	467	487	UGGAAGGGAGAAUAUCCAGGA	:..:: ::.::.::::::.::	UUUUGAAUGUUUUCCCUUUCA	Cleavage	1
sly-miR6022	Solyc06g051020.2	3	-1	1	21	1179	1199	UGGAAGGGAGAAUAUCCAGGA	: ::::::: ::::::::.:	UGCUGGAUAGUCUCCCUUUCU	Cleavage	2
sly-miR6022	Solyc01g081520.3	3	-1	1	21	1309	1329	UGGAAGGGAGAAUAUCCAGGA	: ::::::.::.:::.:::.	UGCUGGAUGUUUUCCUUUCUU	Cleavage	1
sly-miR6022	Solyc07g042130.3	3	-1	1	21	2935	2955	UGGAAGGGAGAAUAUCCAGGA	: :::.:::::::.:::..:	CCGUGGGUAUUCUCUCUUUUA	Cleavage	1
sly-miR6022	Solyc07g065320.3	3	-1	1	21	2204	2224	UGGAAGGGAGAAUAUCCAGGA	:::::: ::::::.:::...	ACCUGGAAAUUCUCUCUUUUG	Cleavage	1
sly-miR6022	Solyc12g032940.1	3	-1	1	21	71	91	UGGAAGGGAGAAUAUCCAGGA	::::::::: ::: :::::	AGCUGGAUAUUGUCCGUUCCA	Translation	1
sly-miR6022	Solyc04g049070.3	3	-1	1	21	1231	1251	UGGAAGGGAGAAUAUCCAGGA	::::::::.::..::.::	UGGUGGAUAUUUUCUUUUUCA	Cleavage	1
sly-miR6022	Solyc03g117150.3	3	-1	1	21	6606	6626	UGGAAGGGAGAAUAUCCAGGA	:::::::::::...: :::	AACUGGAUAUUCUUUUUCCCA	Cleavage	2
sly-miR6022	Solyc04g074130.3	3	-1	1	21	82	102	UGGAAGGGAGAAUAUCCAGGA	:.: :: :::.:::::::::	ACUUUGACAUUUUCCCUUCCA	Cleavage	1
sly-miR6022	Solyc01g108310.3	3	-1	1	21	580	600	UGGAAGGGAGAAUAUCCAGGA	..:::: :::::..::::.:	CUUUGGACAUUCUUUCUUCUA	Cleavage	1
sly-miR6024	Solyc12g017800.2	3	-1	1	22	1119	1140	UUUUAGCAAGAGUUGUUUUACC	:::::.::::::::::: :..:	GGUAAGACAACUCUUGCCAGGA	Cleavage	1
sly-miR6024	Solyc11g071423.1	3	-1	1	22	244	265	UUUUAGCAAGAGUUGUUUUACC	:::::.::::: ::::::::..	GGUAAGACAACACUUGCUAAGG	Translation	1
sly-miR6024	Solyc01g067165.1	3	-1	1	22	544	565	UUUUAGCAAGAGUUGUUUUACC	:::::.::::: ::::::.:.:	GGUAAGACAACACUUGCUGAGA	Translation	1
sly-miR6024	Solyc07g042180.3	3	-1	1	22	60	81	UUUUAGCAAGAGUUGUUUUACC	:::. :.:::.:.:::::::::	GGUGUAGCAAUUUUUGCUAAAA	Cleavage	1
sly-miR6024	Solyc02g084890.2	3	-1	1	22	658	679	UUUUAGCAAGAGUUGUUUUACC	:::::::: ::::::::: :.:	GGUAAAACCACUCUUGCUCAGA	Cleavage	1
sly-miR6024	Solyc11g068370.2	3	-1	1	22	1421	1442	UUUUAGCAAGAGUUGUUUUACC	::::::..:.:.::::::::	AGUAAAAUGAUUUUUGCUAAAU	Cleavage	2
sly-miR6024	Solyc09g065100.2	3	-1	1	22	1244	1265	UUUUAGCAAGAGUUGUUUUACC	:::.:.: :.:::::::::.:	UGUAGAGCUAUUCUUGCUAAGA	Cleavage	1
sly-miR6024	Solyc12g038900.1	3	-1	1	22	196	217	UUUUAGCAAGAGUUGUUUUACC	:: ::.::.::: ::::::.::	GGGAAGACGACUAUUGCUAGAA	Translation	1
sly-miR6024	Solyc01g104700.3	3	-1	1	22	73	94	UUUUAGCAAGAGUUGUUUUACC	:: ::.::::::.:::. ::::	GGGAAGACAACUUUUGUCAAAA	Cleavage	1
sly-miR6024	Solyc07g009200.1	3	-1	1	22	527	548	UUUUAGCAAGAGUUGUUUUACC	:: :::::::: ::::: ::::	GGCAAAACAACCCUUGCAAAAA	Translation	1
sly-miR6024	Solyc01g104685.1	3	-1	1	22	307	328	UUUUAGCAAGAGUUGUUUUACC	:: ::.::::::.:::. ::::	GGGAAGACAACUUUUGUCAAAA	Cleavage	1
sly-miR6024	Solyc07g055610.2	3	-1	1	22	568	589	UUUUAGCAAGAGUUGUUUUACC	:: ::.::::::::::: :.:.	GGGAAGACAACUCUUGCAAGAG	Cleavage	1
sly-miR6024	Solyc07g055380.1	3	-1	1	22	145	166	UUUUAGCAAGAGUUGUUUUACC	:: ::.::::::::::: :.:.	GGGAAGACAACUCUUGCAAGAG	Cleavage	1
sly-miR6024	Solyc04g012010.3	3	-1	1	22	558	579	UUUUAGCAAGAGUUGUUUUACC	:: :::::::: :: :::::::	GGCAAAACAACGCUCGCUAAAA	Translation	1
sly-miR6024	Solyc04g007320.2	3	-1	1	22	1127	1148	UUUUAGCAAGAGUUGUUUUACC	:: ::.:::::::: ::::.:.	GGGAAGACAACUCUAGCUAGAG	Cleavage	1
sly-miR6024	Solyc01g067490.3	3	-1	1	22	573	594	UUUUAGCAAGAGUUGUUUUACC	::.:.::.::::::.:.:.:	AAUAGAGCAGCUCUUGUUGAGA	Cleavage	1
sly-miR6024	Solyc03g025540.3	3	-1	1	22	2224	2245	UUUUAGCAAGAGUUGUUUUACC	:::::::..:::::.:..:.	CAUAAAACAGUUCUUGUUGGAG	Cleavage	2
sly-miR6024	Solyc07g032510.3	3	-1	1	22	2053	2074	UUUUAGCAAGAGUUGUUUUACC	:.::::.:: ::::::.:::	AAUGAAACGACACUUGCUGAAA	Translation	1
sly-miR6024	Solyc04g016420.3	3	-1	1	22	111	132	UUUUAGCAAGAGUUGUUUUACC	:....:::::.::::::.::	AUUGGGGCAACUUUUGCUAGAA	Cleavage	2
sly-miR6024	Solyc04g009420.3	3	-1	1	22	502	523	UUUUAGCAAGAGUUGUUUUACC	: :::. .::.:::::::.:::	GAUAAGCUAAUUCUUGCUGAAA	Cleavage	1
sly-miR6024	Solyc02g068795.1	3	-1	1	22	308	329	UUUUAGCAAGAGUUGUUUUACC	: :: :::..::::::.::::.	GAUACAACGGCUCUUGUUAAAG	Cleavage	1
sly-miR6024	Solyc12g049460.2	3	-1	1	22	298	319	UUUUAGCAAGAGUUGUUUUACC	: ::: :.::.:::::.::::.	GCUAAUAUAAUUCUUGUUAAAG	Cleavage	1
sly-miR6024	Solyc09g092280.1	3	-1	1	22	574	595	UUUUAGCAAGAGUUGUUUUACC	:: ::::: :::::::: ::.:	GGAAAAACUACUCUUGCCAAGA	Cleavage	1
sly-miR6024	Solyc09g092310.1	3	-1	1	22	571	592	UUUUAGCAAGAGUUGUUUUACC	:: ::::: :::::::: ::.:	GGAAAAACUACUCUUGCCAAGA	Cleavage	1
sly-miR6024	Solyc09g092300.3	3	-1	1	22	898	919	UUUUAGCAAGAGUUGUUUUACC	:: ::::: :::::::: ::.:	GGAAAAACUACUCUUGCCAAGA	Cleavage	1
sly-miR6024	Solyc01g005110.3	3	-1	1	22	68	89	UUUUAGCAAGAGUUGUUUUACC	:::: .::.:.:::.:::::	CUUAAAUUAAUUUUUGUUAAAA	Cleavage	1
sly-miR6024	Solyc02g079030.3	3	-1	1	22	880	901	UUUUAGCAAGAGUUGUUUUACC	::: .:::::::::::: ::	UUUAAUGCAACUCUUGCUAUAA	Cleavage	1
sly-miR6024	Solyc09g060090.3	3	-1	1	22	1048	1069	UUUUAGCAAGAGUUGUUUUACC	:.::: .:::.:::::.:::	UUUGAAAGGACUUUUGCUGAAA	Cleavage	1
sly-miR6024	Solyc02g037595.1	3	-1	1	22	178	199	UUUUAGCAAGAGUUGUUUUACC	: :.::::::::::: :..::	AGGAGAACAACUCUUGAUGGAA	Cleavage	1
sly-miR6024	Solyc05g026370.2	3	-1	1	22	359	380	UUUUAGCAAGAGUUGUUUUACC	: :.::::::::::: :..::	AGGAGAACAACUCUUGAUGGAA	Cleavage	1
sly-miR6024	Solyc03g062930.2	3	-1	1	22	1004	1025	UUUUAGCAAGAGUUGUUUUACC	: ::::..:::::: ::.:::	AGGAAAAUGACUCUUACUGAAA	Cleavage	1
sly-miR6024	Solyc02g093720.3	3	-1	1	22	1674	1695	UUUUAGCAAGAGUUGUUUUACC	: ::::..:::::::: :.::	UGAAAAAUGACUCUUGCAAGAA	Cleavage	1
sly-miR6024	Solyc05g041770.2	3	-1	1	22	1662	1683	UUUUAGCAAGAGUUGUUUUACC	: :.::::::::::: :..::	AGGAGAACAACUCUUGAUGGAA	Cleavage	1
sly-miR6024	Solyc04g053120.3	3	-1	1	22	1099	1120	UUUUAGCAAGAGUUGUUUUACC	.::::::.:.:::::.::	CAAGAAACAAUUUUUGCUGAAU	Cleavage	1
sly-miR6024	Solyc00g010750.2	3	-1	1	22	1790	1811	UUUUAGCAAGAGUUGUUUUACC	: :.::::::::::: :..::	AGGAGAACAACUCUUGAUGGAA	Cleavage	1
sly-miR6024	Solyc08g062250.2	3	-1	1	22	1639	1660	UUUUAGCAAGAGUUGUUUUACC	: :.::::::::::: :..::	AGGAGAACAACUCUUGAUGGAA	Cleavage	1
sly-miR6024	Solyc02g062270.3	3	-1	1	22	2500	2521	UUUUAGCAAGAGUUGUUUUACC	::::.:.::.:::::.::	GCCAAAAUAGCUUUUGCUGAAC	Cleavage	1
sly-miR6024	Solyc07g062290.3	3	-1	1	22	82	103	UUUUAGCAAGAGUUGUUUUACC	:::::::.:.::: ::::.	CUCAAAACAAUUUUUGAUAAAG	Cleavage	1
sly-miR6024	Solyc01g049960.3	3	-1	1	22	617	638	UUUUAGCAAGAGUUGUUUUACC	:.:.:: ::::::::.:::	GAGAGAGCAUCUCUUGCUGAAA	Cleavage	1
sly-miR6025	Solyc05g009750.1	3	-1	1	22	148	169	UACCAAUAAUUGAGAUAACAUC	::::::::.::.:::.:::: :	GAUGUUAUUUCGAUUGUUGGAA	Cleavage	1
sly-miR6025	Solyc08g076060.3	3	-1	1	22	2218	2239	UACCAAUAAUUGAGAUAACAUC	:::::::::::::: ::::::	GAUGUUAUCUCAAUGCUUGGUA	Cleavage	1
sly-miR6025	Solyc08g076050.3	3	-1	1	22	3119	3140	UACCAAUAAUUGAGAUAACAUC	:::::::::::::: ::::::	GAUGUUAUCUCAAUGCUUGGUA	Cleavage	1
sly-miR6025	Solyc12g096730.3	3	-1	1	22	821	842	UACCAAUAAUUGAGAUAACAUC	:::: :.:.::::::.:::::.	GAUGGUGUUUCAAUUGUUGGUG	Cleavage	1
sly-miR6025	Solyc05g012910.3	3	-1	1	22	2380	2401	UACCAAUAAUUGAGAUAACAUC	::::: :::::::::.:::: :	GAUGUAAUCUCAAUUGUUGGAA	Cleavage	1
sly-miR6025	Solyc05g007630.3	3	-1	1	22	1843	1864	UACCAAUAAUUGAGAUAACAUC	::: ::::::: :::.::::::	GAUAUUAUCUCCAUUGUUGGUA	Translation	1
sly-miR6025	Solyc05g012900.3	3	-1	1	22	2474	2495	UACCAAUAAUUGAGAUAACAUC	::::: :::::::::.:::: :	GAUGUAAUCUCAAUUGUUGGAA	Cleavage	1
sly-miR6025	Solyc05g005330.3	3	-1	1	22	1944	1965	UACCAAUAAUUGAGAUAACAUC	::: :::::::::::.:::: :	GAUCUUAUCUCAAUUGUUGGAA	Cleavage	1
sly-miR6025	Solyc02g021800.1	3	-1	1	22	181	202	UACCAAUAAUUGAGAUAACAUC	::::::.:.:.::.:::::	AUUGUUAUUUUAGUUGUUGGUU	Cleavage	1
sly-miR6025	Solyc05g009760.2	3	-1	1	22	384	405	UACCAAUAAUUGAGAUAACAUC	:: :::.::::.:::.:::: :	GACGUUGUCUCGAUUGUUGGAA	Cleavage	1
sly-miR6025	Solyc01g102540.3	3	-1	1	22	305	326	UACCAAUAAUUGAGAUAACAUC	::::::.:.::: ::::::.	CCUGUUAUUUUAAUAAUUGGUG	Cleavage	1
sly-miR6025	Solyc05g009740.1	3	-1	1	22	115	136	UACCAAUAAUUGAGAUAACAUC	:: ::::: ::::::.:::: :	GAAGUUAUAUCAAUUGUUGGAA	Cleavage	1
sly-miR6025	Solyc05g007610.2	3	-1	1	22	1573	1594	UACCAAUAAUUGAGAUAACAUC	:: ::::::: :::.::::::	GACAUUAUCUCCAUUGUUGGUA	Translation	1
sly-miR6025	Solyc02g077070.3	3	-1	1	22	666	687	UACCAAUAAUUGAGAUAACAUC	:::::::.::::::: ::	AUCGUUAUCUUAAUUAUUAGUC	Cleavage	1
sly-miR6025	Solyc05g055710.3	3	-1	1	22	722	743	UACCAAUAAUUGAGAUAACAUC	: :::::.:.::::: ::::.	CAAGUUAUUUUAAUUAAUGGUG	Cleavage	1
sly-miR6025	Solyc06g050610.2	3	-1	1	22	933	954	UACCAAUAAUUGAGAUAACAUC	:::::::::: ::::::.	CAGUUUAUCUCAAUCAUUGGUG	Cleavage	1
sly-miR6025	Solyc08g041780.3	3	-1	1	22	1138	1159	UACCAAUAAUUGAGAUAACAUC	.::: :: ::::::.:::::.	UGUGUCAUAUCAAUUGUUGGUG	Cleavage	1
sly-miR6025	Solyc06g011440.1	3	-1	1	22	76	97	UACCAAUAAUUGAGAUAACAUC	:::.:. :::::.::::::	UGGGUUGUUGCAAUUGUUGGUA	Cleavage	1
sly-miR6025	Solyc01g066610.3	3	-1	1	22	806	827	UACCAAUAAUUGAGAUAACAUC	: :: :.: ::::::.::::::	GUUGGUGUAUCAAUUGUUGGUA	Cleavage	1
sly-miR6026	Solyc12g017800.2	3	-1	1	22	1120	1141	UUCUUGGCUAGAGUUGUAUUGC	:.:: :::::::: ::::.:::	GUAAGACAACUCUUGCCAGGAA	Cleavage	1
sly-miR6026	Solyc05g011880.2	3	-1	1	22	885	906	UUCUUGGCUAGAGUUGUAUUGC	..:::::..:::::....:::	UUGAUACAGUUCUAGUUGGGAA	Cleavage	1
sly-miR6026	Solyc05g050390.3	3	-1	1	22	1057	1078	UUCUUGGCUAGAGUUGUAUUGC	: .::.:::.:.::::.::::	GAGAUGCAAUUUUAGCUAAGAC	Cleavage	1
sly-miR6026	Solyc01g067590.3	3	-1	1	22	3767	3788	UUCUUGGCUAGAGUUGUAUUGC	.: ::::.::.:.::::::.:	AUAUUACAGCUUUGGCCAAGGA	Cleavage	1
sly-miR6026	Solyc01g065690.3	3	-1	1	22	1026	1047	UUCUUGGCUAGAGUUGUAUUGC	..::::::: ::::::.:.:	CAGGUACAACUAUAGCCAGGGA	Translation	1
sly-miR6026	Solyc05g024230.2	3	-1	1	22	187	208	UUCUUGGCUAGAGUUGUAUUGC	:::::::::.:: :::::	CAGCUACAACUCUGGCGAAGAA	Cleavage	1
sly-miR6026	Solyc06g009810.3	3	-1	1	22	274	295	UUCUUGGCUAGAGUUGUAUUGC	:::::::::.:: :::::	CGGCUACAACUCUGGCGAAGAA	Cleavage	1
sly-miR6026	Solyc01g049880.3	3	-1	1	22	175	196	UUCUUGGCUAGAGUUGUAUUGC	:::::::::.:: :::::	CGGCUACAACUCUGGCGAAGAA	Cleavage	1
sly-miR6026	Solyc05g050210.3	3	-1	1	22	1310	1331	UUCUUGGCUAGAGUUGUAUUGC	:::::::.:: :::::::	UUCUUACAACUUUAACCAAGAA	Cleavage	1
sly-miR6026	Solyc08g077700.3	3	-1	1	22	4549	4570	UUCUUGGCUAGAGUUGUAUUGC	: ::::::::: :: ::::::	ACCAUACAACUCAAGACAAGAA	Translation	1
sly-miR6026	Solyc01g110990.2	3	-1	1	22	3224	3245	UUCUUGGCUAGAGUUGUAUUGC	:. ::: ::::.:::...::::	GUUAUAGAACUUUAGUUGAGAA	Cleavage	1
sly-miR6026	Solyc01g108740.3	3	-1	1	22	704	725	UUCUUGGCUAGAGUUGUAUUGC	.::: ::::::: :::::.:	AAGAUAAAACUCUACCCAAGGA	Cleavage	1
sly-miR6026	Solyc07g055900.1	3	-1	1	22	1146	1167	UUCUUGGCUAGAGUUGUAUUGC	.:: ..:.:::.::::::::	UAGAUUUGAUUCUGGCCAAGAA	Cleavage	1
sly-miR6026	Solyc09g059950.3	3	-1	1	22	4143	4164	UUCUUGGCUAGAGUUGUAUUGC	.: .:::::.::::::.:.:	AGGAAGCAACUUUAGCCAGGGA	Cleavage	1
sly-miR6026	Solyc09g075140.3	3	-1	1	22	964	985	UUCUUGGCUAGAGUUGUAUUGC	: ::: ::::::: :::.:::	ACUAUAAAACUCUAUCCAGGAA	Cleavage	1
sly-miR6027-3p	Solyc02g027080.2	3	-1	1	22	1429	1450	UGAAUCCUUCGGCUAUCCAUAA	::::::::.::.::.::.:::	UUAUGGAUGGCUGAGGGGUUCC	Cleavage	1
sly-miR6027-3p	Solyc04g009250.1	3	-1	1	22	1324	1345	UGAAUCCUUCGGCUAUCCAUAA	::.:::::.::.::.:: ::::	UUGUGGAUGGCUGAGGGUUUCA	Cleavage	1
sly-miR6027-3p	Solyc05g012910.3	3	-1	1	22	3127	3148	UGAAUCCUUCGGCUAUCCAUAA	::.:::::::: ::::: ::::	UUGUGGAUAGCGGAAGGCUUCA	Translation	1
sly-miR6027-3p	Solyc05g012900.3	3	-1	1	22	3218	3239	UGAAUCCUUCGGCUAUCCAUAA	::.:::::::: ::::: ::::	UUGUGGAUAGCGGAAGGCUUCA	Translation	1
sly-miR6027-3p	Solyc01g088060.3	3	-1	1	22	1603	1624	UGAAUCCUUCGGCUAUCCAUAA	:::::::.:: ::::::::..	CUAUGGAUGGCAGAAGGAUUUG	Translation	1
sly-miR6027-3p	Solyc03g005660.3	3	-1	1	22	1449	1470	UGAAUCCUUCGGCUAUCCAUAA	::.::::: :: :::::.::::	UUGUGGAUCGCGGAAGGGUUCA	Translation	1
sly-miR6027-3p	Solyc02g070393.1	3	-1	1	22	640	661	UGAAUCCUUCGGCUAUCCAUAA	:.:::.:.:::::.::.::..	AUGUGGGUGGCCGAGGGGUUUG	Cleavage	1
sly-miR6027-3p	Solyc04g009120.2	3	-1	1	22	1312	1333	UGAAUCCUUCGGCUAUCCAUAA	:.:::::.::.::.:: ::::	CUGUGGAUGGCUGAGGGUUUCA	Cleavage	1
sly-miR6027-3p	Solyc02g070390.3	3	-1	1	22	3751	3772	UGAAUCCUUCGGCUAUCCAUAA	:.:::.:.:::::.::.::..	AUGUGGGUGGCCGAGGGGUUUG	Cleavage	1
sly-miR6027-3p	Solyc01g108890.3	3	-1	1	22	1410	1432	UGAAUCCUUCGGCUA-UCCAUAA	::::: :.::::.::::::::	AAAUGGAAUGGCCGGAGGAUUCA	Cleavage	1
sly-miR6027-3p	Solyc02g069940.3	3	-1	1	22	1542	1563	UGAAUCCUUCGGCUAUCCAUAA	::::: :::.:.:::::::	AAAUGGAAAGCUGGAGGAUUCU	Cleavage	1
sly-miR6027-3p	Solyc07g053020.2	3	-1	1	22	1909	1930	UGAAUCCUUCGGCUAUCCAUAA	: .::::::: ::::::::::	UGGUGGAUAGGAGAAGGAUUCA	Translation	1
sly-miR6027-3p	Solyc04g015200.3	3	-1	1	22	643	664	UGAAUCCUUCGGCUAUCCAUAA	: :::: .:::::::::::	ACUUCGAUAUUCGAAGGAUUCA	Cleavage	1
sly-miR6027-5p	Solyc10g049340.1	3	-1	1	22	297	318	AUGGGUAGCACAAGGAUUAAUG	.:::.::.:: :::::::.:::	UAUUGAUUCUAGUGCUACUCAU	Cleavage	1
sly-miR6027-5p	Solyc03g007010.3	3	-1	1	22	490	511	AUGGGUAGCACAAGGAUUAAUG	:::::. :.:::::.:.:::::	CAUUAGCCUUUGUGUUGCCCAU	Cleavage	1
sly-miR6027-5p	Solyc01g079110.3	3	-1	1	22	321	342	AUGGGUAGCACAAGGAUUAAUG	:: :::::. :::::::..:::	CACUAAUCUGUGUGCUAUUCAU	Cleavage	1
sly-miR6027-5p	Solyc03g005960.3	3	-1	1	22	3276	3297	AUGGGUAGCACAAGGAUUAAUG	::.:::::::::.::.:.:	UCUUGAUCCUUGUGUUAUCUAC	Cleavage	1
sly-miR6027-5p	Solyc02g068680.1	3	-1	1	22	1189	1210	AUGGGUAGCACAAGGAUUAAUG	::: : :.:::::::::.:::	GAUUUAACUUUGUGCUACUCAU	Cleavage	1
sly-miR6027-5p	Solyc01g080600.3	3	-1	1	22	321	342	AUGGGUAGCACAAGGAUUAAUG	.: :::::.:::::: :..:::	UACUAAUCUUUGUGCAAUUCAU	Cleavage	1
sly-miR6027-5p	Solyc08g080360.3	3	-1	1	22	1159	1180	AUGGGUAGCACAAGGAUUAAUG	::.:.:: ::::::.::::	UUGUAGUUCUAGUGCUAUCCAU	Cleavage	1
sly-miR6027-5p	Solyc09g064270.3	3	-1	1	22	1785	1806	AUGGGUAGCACAAGGAUUAAUG	::::::: :::.::..:::	UUCUAAUCCUCGUGUUAUUCAU	Cleavage	1
sly-miR6027-5p	Solyc09g018730.3	3	-1	1	22	234	255	AUGGGUAGCACAAGGAUUAAUG	::: :::::::::::::	AAACAAUGCUUGUGCUACCCAA	Cleavage	1
sly-miR6027-5p	Solyc03g013225.1	3	-1	1	22	261	282	AUGGGUAGCACAAGGAUUAAUG	:..: .:::::::::.:::	GGAUGGUAUUUGUGCUACUCAU	Cleavage	1
sly-miR6027-5p	Solyc02g070100.3	3	-1	1	22	840	861	AUGGGUAGCACAAGGAUUAAUG	:: :.::::::::.:.:.:	UUAUAUUUCUUGUGCUGCUCGU	Cleavage	1
sly-miR7981c	Solyc02g082613.1	3	-1	1	24	3453	3476	UCGAAAUCUCAGAGACACACUUAU	::.::: :::: ::::::::.::	UUAGGUGGGUCUAUGAGAUUUUGA	Cleavage	6
sly-miR7981c	Solyc12g095760.2	3	-1	1	24	2152	2175	UCGAAAUCUCAGAGACACACUUAU	:: :::::.:.::: ::::.::	UUAUUUGUGUUUUUGAAAUUUUGA	Cleavage	1
sly-miR7981c	Solyc12g057100.2	3	-1	1	24	981	1004	UCGAAAUCUCAGAGACACACUUAU	:::::::.::.:.:::.:	AGCUAUGUGUCUUUGGGGUUUUGC	Cleavage	1
sly-miR7981c	Solyc12g057075.1	3	-1	1	24	1195	1218	UCGAAAUCUCAGAGACACACUUAU	:::::::.::.:.:::.:	AGCUAUGUGUCUUUGGGGUUUUGC	Cleavage	1
sly-miR7981c	Solyc09g061710.3	3	-1	1	24	1460	1483	UCGAAAUCUCAGAGACACACUUAU	:: : :.::::::::::.::	UUUUGUCUUUUUCUGAGAUUUUGA	Cleavage	1
sly-miR7981c	Solyc12g005880.2	3	-1	1	24	1692	1715	UCGAAAUCUCAGAGACACACUUAU	.: : :: :: ::::::::::.:.	GUUAUUGGGUGUCUGAGAUUUUGG	Cleavage	1
sly-miR7981d	Solyc02g082613.1	3	-1	1	24	3453	3476	UCGAAAUCUCAGAGACACACUUAU	::.::: :::: ::::::::.::	UUAGGUGGGUCUAUGAGAUUUUGA	Cleavage	6
sly-miR7981d	Solyc12g095760.2	3	-1	1	24	2152	2175	UCGAAAUCUCAGAGACACACUUAU	:: :::::.:.::: ::::.::	UUAUUUGUGUUUUUGAAAUUUUGA	Cleavage	1
sly-miR7981d	Solyc12g057100.2	3	-1	1	24	981	1004	UCGAAAUCUCAGAGACACACUUAU	:::::::.::.:.:::.:	AGCUAUGUGUCUUUGGGGUUUUGC	Cleavage	1
sly-miR7981d	Solyc12g057075.1	3	-1	1	24	1195	1218	UCGAAAUCUCAGAGACACACUUAU	:::::::.::.:.:::.:	AGCUAUGUGUCUUUGGGGUUUUGC	Cleavage	1
sly-miR7981d	Solyc09g061710.3	3	-1	1	24	1460	1483	UCGAAAUCUCAGAGACACACUUAU	:: : :.::::::::::.::	UUUUGUCUUUUUCUGAGAUUUUGA	Cleavage	1
sly-miR7981d	Solyc12g005880.2	3	-1	1	24	1692	1715	UCGAAAUCUCAGAGACACACUUAU	.: : :: :: ::::::::::.:.	GUUAUUGGGUGUCUGAGAUUUUGG	Cleavage	1
sly-miR7981e	Solyc01g090230.3	3	-1	1	24	1634	1657	AAGUGUGUCUCUGAGAUUUCGGAU	..:::::::::::: ::...::	CCUUGAAAUCUCAGAGCCAUGUUU	Cleavage	1
sly-miR7981e	Solyc06g048790.1	3	-1	1	24	401	424	AAGUGUGUCUCUGAGAUUUCGGAU	::::::::::::: :::: :	CUAAGAAAUCUCAGAGAGACACAU	Cleavage	1
sly-miR7981e	Solyc01g098450.3	3	-1	1	24	1838	1861	AAGUGUGUCUCUGAGAUUUCGGAU	.:.. .:: ::::::::.:::::	GUUUAGAAGCUCAGAGAUACACUG	Cleavage	1
sly-miR7981e	Solyc04g063210.3	3	-1	1	24	2432	2454	AAGUGUGUCUCUGAGAUUUCGGAU	::.: ::::.:.:::::::.:: :	AUUC-AAAUUUUAGAGACAUACCU	Cleavage	1
sly-miR7981e	Solyc10g005210.3	3	-1	1	24	796	819	AAGUGUGUCUCUGAGAUUUCGGAU	: :.::.::::.::..::.::	AGGCAAGAUUUCAGGGAUGCAUUU	Cleavage	1
sly-miR7981e	Solyc10g044980.2	3	-1	1	24	302	325	AAGUGUGUCUCUGAGAUUUCGGAU	:.::::.:::::..:..::	UCAAAAGAUCUUAGAGAUGCGUUU	Cleavage	1
sly-miR7981e	Solyc00g019730.2	3	-1	1	24	2	25	AAGUGUGUCUCUGAGAUUUCGGAU	.::::::::::.::. :::	UGAUUGAAUCUCAGAGGCAUUCUU	Cleavage	1
sly-miR7981f	Solyc05g054700.3	3	-1	1	24	1328	1351	AAGUGUGUCUCUGGAAUUUCGGGC	:: . :.::::.::::...::.::	GCAUUAGAUUCUAGAGGUGCAUUU	Cleavage	1
sly-miR7981f	Solyc10g005210.3	3	-1	1	24	796	819	AAGUGUGUCUCUGGAAUUUCGGGC	: :.:::.:::.::..::.::	AGGCAAGAUUUCAGGGAUGCAUUU	Cleavage	1
sly-miR7981f	Solyc04g063210.3	3	-1	1	24	2431	2454	AAGUGUGUCUCUGGAAUUUCGGGC	: .. :::::..:::::::.:: :	GAUUCAAAUUUUAGAGACAUACCU	Cleavage	2
sly-miR7981f	Solyc04g051393.1	3	-1	1	24	88	111	AAGUGUGUCUCUGGAAUUUCGGGC	::::::.: ::..::::::	GAUAAAAAUUCUACAGGUACACUU	Translation	1
sly-miR7981f	Solyc10g008830.2	3	-1	1	24	754	777	AAGUGUGUCUCUGGAAUUUCGGGC	:.:::::.: :::.:::::	ACGAUAGAUUCCGGUGACGCACUU	Translation	1
sly-miR7981f	Solyc09g037137.1	3	-1	1	24	649	672	AAGUGUGUCUCUGGAAUUUCGGGC	::::::.: ::..::::::	GAUAAAAAUUCUAUAGGUACACUU	Translation	1
sly-miR7981f	Solyc11g013397.1	3	-1	1	24	400	423	AAGUGUGUCUCUGGAAUUUCGGGC	::::::.: ::..::::::	GAUAAAAAUUCUACAGGUACACUU	Translation	1
sly-miR7981f	Solyc12g019225.1	3	-1	1	24	997	1020	AAGUGUGUCUCUGGAAUUUCGGGC	::::::.: ::..::::::	GAUAAAAAUUCUACAGGUACACUU	Translation	1
sly-miR7981f	Solyc12g021263.1	3	-1	1	24	871	894	AAGUGUGUCUCUGGAAUUUCGGGC	::::::.: ::..::::::	GAUAAAAAUUCUACAGGUACACUU	Translation	1
sly-miR7981f	Solyc09g055547.1	3	-1	1	24	1183	1206	AAGUGUGUCUCUGGAAUUUCGGGC	::::::.: ::..::::::	AAUAAAAAUUCUACAGGUACACUU	Translation	1
sly-miR7981f	Solyc10g085920.2	3	-1	1	24	2110	2133	AAGUGUGUCUCUGGAAUUUCGGGC	:::::::: ::.::.:.::	AAAGAAAAUUCCAAAGGCAUAUUU	Translation	1
sly-miR7981f	Solyc09g059560.2	3	-1	1	24	628	651	AAGUGUGUCUCUGGAAUUUCGGGC	::::::.: ::..::::::	GAUAAAAAUUCUACAGGUACACUU	Translation	1
sly-miR7981f	Solyc09g014977.1	3	-1	1	24	1489	1512	AAGUGUGUCUCUGGAAUUUCGGGC	::::::.: ::..::::::	GAUAAAAAUUCUACAGGUACACUU	Translation	1
sly-miR9470-3p	Solyc02g080460.2	3	-1	1	20	786	805	UUUGGCUCAUGGAUUUUAGC	:.:::..:::::::::...:	GUUAAGGUCCAUGAGCUGGA	Cleavage	1
sly-miR9470-3p	Solyc07g063970.3	3	-1	1	20	1226	1245	UUUGGCUCAUGGAUUUUAGC	:.::::::::. :::::::.	GUUAAAAUCCGAGAGCCAAG	Cleavage	1
sly-miR9470-3p	Solyc07g056030.3	3	-1	1	20	2275	2294	UUUGGCUCAUGGAUUUUAGC	:::.:::::::::.: ::.:	GCUGAAAUCCAUGGGACAGA	Cleavage	1
sly-miR9470-3p	Solyc06g072310.3	3	-1	1	20	3233	3252	UUUGGCUCAUGGAUUUUAGC	:::::::: ::::::::::	GCUAAAAUAAAUGAGCCAAA	Translation	1
sly-miR9470-3p	Solyc11g012705.1	3	-1	1	20	324	343	UUUGGCUCAUGGAUUUUAGC	::::: ::.::::: :::::	GCUAAUAUUCAUGAUCCAAA	Cleavage	1
sly-miR9470-3p	Solyc04g009920.3	3	-1	1	20	832	851	UUUGGCUCAUGGAUUUUAGC	::: :..:..::::::::::	GCUCAGGUUUAUGAGCCAAA	Cleavage	1
sly-miR9470-3p	Solyc03g111330.3	3	-1	1	20	610	629	UUUGGCUCAUGGAUUUUAGC	::..:::.::::.:::.:.	UCUGGAAUUCAUGGGCCGAG	Cleavage	1
sly-miR9470-3p	Solyc12g035650.2	3	-1	1	20	1144	1163	UUUGGCUCAUGGAUUUUAGC	::::.:::::::::: .:.	ACUAAGAUCCAUGAGCAGAG	Cleavage	1
sly-miR9470-3p	Solyc05g052270.2	3	-1	1	20	1207	1226	UUUGGCUCAUGGAUUUUAGC	::::::::: ::: :::::	UCUAAAAUCCUUGAUCCAAA	Translation	1
sly-miR9470-3p	Solyc06g083960.2	3	-1	1	20	846	865	UUUGGCUCAUGGAUUUUAGC	.:.::.::.:::::.:.::	UUUGAAGUCUAUGAGUCGAA	Cleavage	1
sly-miR9470-3p	Solyc06g074410.3	3	-1	1	20	1354	1373	UUUGGCUCAUGGAUUUUAGC	: ::::::::::.::.::	CCAAAAAUCCAUGGGCUAAU	Cleavage	2
sly-miR9470-3p	Solyc01g094330.3	3	-1	1	20	3113	3132	UUUGGCUCAUGGAUUUUAGC	::. :::::::::::::.	UGUAGCAUCCAUGAGCCAAG	Cleavage	1
sly-miR9470-3p	Solyc02g067070.3	3	-1	1	20	11	30	UUUGGCUCAUGGAUUUUAGC	::: :::.::::.:::..:	ACUACAAUUCAUGGGCCGGA	Cleavage	1
sly-miR9470-3p	Solyc04g054280.2	3	-1	1	20	609	628	UUUGGCUCAUGGAUUUUAGC	:::: :: ::::::.::::	UCUAACAUACAUGAGUCAAA	Cleavage	1
sly-miR9470-3p	Solyc09g042750.3	3	-1	1	20	4278	4297	UUUGGCUCAUGGAUUUUAGC	::.: :::::::::: :::	CCUGAUAUCCAUGAGCAAAA	Cleavage	1
sly-miR9471a-3p	Solyc03g111100.1	3	-1	1	21	512	532	UUGGCUGAGUGAGCAUCACGG	..::::::.:. ::::::::.	UUGUGAUGUUUCCUCAGCCAG	Translation	1
sly-miR9471a-3p	Solyc10g005690.3	3	-1	1	21	2084	2104	UUGGCUGAGUGAGCAUCACGG	.:::.::.:.::::.::.:.	GUGUGGUGUUUACUCGGCUAG	Cleavage	1
sly-miR9471a-3p	Solyc07g017320.1	3	-1	1	21	63	83	UUGGCUGAGUGAGCAUCACGG	:::::: .::::::::::	UGCUGAUGCAUACUCAGCCAA	Cleavage	1
sly-miR9471a-3p	Solyc00g040290.2	3	-1	1	21	328	348	UUGGCUGAGUGAGCAUCACGG	:::::: .::::::::::	UGCUGAUGCAUACUCAGCCAA	Cleavage	1
sly-miR9471a-3p	Solyc00g040390.2	3	-1	1	21	329	349	UUGGCUGAGUGAGCAUCACGG	:::::: .::::::::::	UGCUGAUGCAUACUCAGCCAA	Cleavage	1
sly-miR9471a-3p	Solyc07g014580.3	3	-1	1	21	543	563	UUGGCUGAGUGAGCAUCACGG	:::::: .::::::::::	UGCUGAUGCAUACUCAGCCAA	Cleavage	1
sly-miR9471a-3p	Solyc08g082850.3	3	-1	1	21	1176	1196	UUGGCUGAGUGAGCAUCACGG	:::::::.::::.::..:	CAUUGAUGCUUACUCGGCUGA	Cleavage	1
sly-miR9471a-3p	Solyc09g061750.2	3	-1	1	21	1310	1330	UUGGCUGAGUGAGCAUCACGG	: ::: ::.::.::::::::	CAGUGCUGUUCGCUCAGCCAU	Cleavage	1
sly-miR9471a-3p	Solyc05g013253.1	3	-1	1	21	1302	1322	UUGGCUGAGUGAGCAUCACGG	:: ::::::.::::::.:	GGAUGUUGCUCAUUCAGCCGA	Cleavage	1
sly-miR9471a-5p	Solyc12g009620.2	3	-1	1	21	855	875	CAGGUGCUCACUCAGCUAAUA	.::.:.:::: ::::::.::	AGUUGGUUGAGAGAGCACUUG	Translation	1
sly-miR9471a-5p	Solyc12g019110.2	3	-1	1	21	914	934	CAGGUGCUCACUCAGCUAAUA	::.:::::: :.::::.::	CUUUGGCUGAGAGGGCACUUG	Translation	1
sly-miR9471b-3p	Solyc09g061750.2	3	-1	1	21	1310	1330	UUGGCUGAGUGAGCAUCACUG	::::: ::.::.::::::::	CAGUGCUGUUCGCUCAGCCAU	Cleavage	1
sly-miR9471b-3p	Solyc08g082850.3	3	-1	1	21	1176	1196	UUGGCUGAGUGAGCAUCACUG	:: :::::::.::::.::..:	CAUUGAUGCUUACUCGGCUGA	Cleavage	1
sly-miR9471b-3p	Solyc07g017320.1	3	-1	1	21	63	83	UUGGCUGAGUGAGCAUCACUG	:::::: .::::::::::	UGCUGAUGCAUACUCAGCCAA	Cleavage	1
sly-miR9471b-3p	Solyc00g040290.2	3	-1	1	21	328	348	UUGGCUGAGUGAGCAUCACUG	:::::: .::::::::::	UGCUGAUGCAUACUCAGCCAA	Cleavage	1
sly-miR9471b-3p	Solyc00g040390.2	3	-1	1	21	329	349	UUGGCUGAGUGAGCAUCACUG	:::::: .::::::::::	UGCUGAUGCAUACUCAGCCAA	Cleavage	1
sly-miR9471b-3p	Solyc07g014580.3	3	-1	1	21	543	563	UUGGCUGAGUGAGCAUCACUG	:::::: .::::::::::	UGCUGAUGCAUACUCAGCCAA	Cleavage	1
sly-miR9471b-3p	Solyc03g111100.1	3	-1	1	21	512	532	UUGGCUGAGUGAGCAUCACUG	::::::.:. ::::::::.	UUGUGAUGUUUCCUCAGCCAG	Translation	1
sly-miR9471b-3p	Solyc10g005690.3	3	-1	1	21	2084	2104	UUGGCUGAGUGAGCAUCACUG	:::.::.:.::::.::.:.	GUGUGGUGUUUACUCGGCUAG	Cleavage	1
sly-miR9471b-3p	Solyc05g013253.1	3	-1	1	21	1302	1322	UUGGCUGAGUGAGCAUCACUG	:: ::::::.::::::.:	GGAUGUUGCUCAUUCAGCCGA	Cleavage	1
sly-miR9471b-3p	Solyc11g071310.1	3	-1	1	21	467	487	UUGGCUGAGUGAGCAUCACUG	..: .::::::.::::::::	UGGCUGUGCUCAUUCAGCCAA	Cleavage	1
sly-miR9472-5p	Solyc03g053100.3	3	-1	1	21	1411	1432	UUUCAG-UAGACGUUGUGAAUA	:::::::::::::: ::::::	CAUUCACAACGUCUAUCUGAAA	Cleavage	1
sly-miR9472-5p	Solyc01g066380.3	3	-1	1	21	216	236	UUUCAGUAGACGUUGUGAAUA	:.:: :.::::::: ::::::	UGUUAAUAACGUCUCCUGAAA	Cleavage	1
sly-miR9472-5p	Solyc03g097990.3	3	-1	1	21	378	398	UUUCAGUAGACGUUGUGAAUA	: ::::: .:::::::::::	GAGUCACAUUGUCUACUGAAA	Cleavage	1
sly-miR9472-5p	Solyc12g006000.1	3	-1	1	21	1940	1960	UUUCAGUAGACGUUGUGAAUA	:::. ::::::::::::: :	CAUUUCCAACGUCUACUGACA	Cleavage	1
sly-miR9472-5p	Solyc06g082780.3	3	-1	1	21	847	867	UUUCAGUAGACGUUGUGAAUA	: ::.::::: :::.:::.::	UUUUUACAACUUCUGCUGGAA	Translation	1
sly-miR9472-5p	Solyc06g069000.3	3	-1	1	21	383	403	UUUCAGUAGACGUUGUGAAUA	:: : :::.::::.::::::	AAUACUCAAUGUCUGCUGAAA	Cleavage	1
sly-miR9473-5p	Solyc10g078970.1	3	-1	1	21	595	615	UGGCUGUAAAUCUAAACUCGU	..::::::::::::.:: ..:	GUGAGUUUAGAUUUGCACUUA	Cleavage	1
sly-miR9473-5p	Solyc12g015660.2	3	-1	1	21	2295	2315	UGGCUGUAAAUCUAAACUCGU	:::::::::::::.. .::	GAGAGUUUAGAUUUAUGAUCA	Cleavage	1
sly-miR9474-3p	Solyc04g005865.1	3	-1	1	22	190	211	UUUUGUUCGCAGAUACUACAGU	.:::.::::.::.:.:.:.::	UUUGUGGUAUUUGUGGAUAGAA	Cleavage	1
sly-miR9474-3p	Solyc11g007720.2	3	-1	1	22	2039	2060	UUUUGUUCGCAGAUACUACAGU	:: :::.:::: ::::::::	GAUGAAGUGUCUGGGAACAAAA	Cleavage	1
sly-miR9474-3p	Solyc07g006350.3	3	-1	1	22	538	559	UUUUGUUCGCAGAUACUACAGU	:.::::.::.:::.::::	UUCUUGGUAUUUGUGAAUAAAA	Cleavage	1
sly-miR9474-3p	Solyc02g085285.1	3	-1	1	22	94	115	UUUUGUUCGCAGAUACUACAGU	: :: : ::::::.:.::::::	AGUGCACUAUCUGUGGACAAAA	Cleavage	1
sly-miR9474-3p	Solyc12g013580.2	3	-1	1	22	2051	2072	UUUUGUUCGCAGAUACUACAGU	:: :::::::.::::: ::	GAAGUUGUAUCUGUGAACACAA	Cleavage	2
sly-miR9474-5p	Solyc01g096800.3	3	-1	1	22	1276	1297	UGUAGAAGUCAUGAAUAAAAUG	.:::::.::: :::.::.::::	UAUUUUGUUCUUGAUUUUUACA	Cleavage	1
sly-miR9474-5p	Solyc06g062390.3	3	-1	1	22	1073	1094	UGUAGAAGUCAUGAAUAAAAUG	:::::::.::::.:::: .:	AUUUUUAUUUAUGAUUUCUUUA	Cleavage	1
sly-miR9474-5p	Solyc12g017510.2	3	-1	1	22	3271	3292	UGUAGAAGUCAUGAAUAAAAUG	:::::::. :::.:::::.:	UCUUUUAUUUUUGAUUUCUAUA	Cleavage	1
sly-miR9474-5p	Solyc09g056035.1	3	-1	1	22	85	106	UGUAGAAGUCAUGAAUAAAAUG	: ::::::::::: :::.::	UCUCUUAUUCAUGACCUCUGCA	Cleavage	1
sly-miR9474-5p	Solyc03g098630.3	3	-1	1	22	5456	5477	UGUAGAAGUCAUGAAUAAAAUG	: :: ::::::::::::.: ::	CUUUGUAUUCAUGACUUUUCCA	Cleavage	1
sly-miR9474-5p	Solyc05g016690.3	3	-1	1	22	781	802	UGUAGAAGUCAUGAAUAAAAUG	::::.:::::::::.::	CAAAGUAUUUAUGACUUCUGCA	Cleavage	2
sly-miR9474-5p	Solyc06g036605.1	3	-1	1	22	430	451	UGUAGAAGUCAUGAAUAAAAUG	:::::.:::::::::.:	GCUCGUAUUCGUGACUUCUAUA	Cleavage	1
sly-miR9474-5p	Solyc06g036620.1	3	-1	1	22	514	535	UGUAGAAGUCAUGAAUAAAAUG	:::::.:::::::::.:	GCUCGUAUUCGUGACUUCUAUA	Cleavage	1
sly-miR9474-5p	Solyc03g007720.3	3	-1	1	22	3098	3119	UGUAGAAGUCAUGAAUAAAAUG	:::: ::::: :.:::::::	UUUUUUUUUCAUAAUUUCUACA	Translation	1
sly-miR9474-5p	Solyc05g054140.3	3	-1	1	20	1	20	UGUAGAAGUCAUGAAUAAAA	:::::.:: :::::::::	AAUUAUUUAUUACUUCUACA	Translation	1
sly-miR9474-5p	Solyc03g117320.3	3	-1	1	22	467	488	UGUAGAAGUCAUGAAUAAAAUG	::::::.::::.::.:: :	UUAUUUAUUUAUGAUUUUUAAA	Cleavage	1
sly-miR9474-5p	Solyc01g099530.3	3	-1	1	22	2230	2251	UGUAGAAGUCAUGAAUAAAAUG	::::::::: :::: ::::	AUCUUUAUUCAUCACUUGUACA	Translation	1
sly-miR9474-5p	Solyc07g006430.1	3	-1	1	22	1066	1087	UGUAGAAGUCAUGAAUAAAAUG	:::: ::::::.:::::.:	GCUUUUCCUCAUGAUUUCUAUA	Cleavage	1
sly-miR9474-5p	Solyc01g091650.3	3	-1	1	22	1000	1021	UGUAGAAGUCAUGAAUAAAAUG	: ::::::::.:::::.:	GAGCUCAUUCAUGAUUUCUAUA	Cleavage	1
sly-miR9474-5p	Solyc03g083440.3	3	-1	1	22	854	875	UGUAGAAGUCAUGAAUAAAAUG	.::: ::::::::::::::	GGUUUGCCUCAUGACUUCUACA	Cleavage	1
sly-miR9476-3p	Solyc02g069370.3	3	-1	1	21	275	295	AAAAAGAUGCAGGACUAGACC	:::::::.::::.:.:: ::	AGUCUAGUUCUGCGUUUUGUU	Cleavage	1
sly-miR9476-3p	Solyc00g009050.2	3	-1	1	21	1338	1358	AAAAAGAUGCAGGACUAGACC	: :.:::: .::.::::::::	GAUUUAGUGUUGUAUCUUUUU	Cleavage	1
sly-miR9476-3p	Solyc04g007440.1	3	-1	1	21	21	41	AAAAAGAUGCAGGACUAGACC	::: ::.:: :::::::::	CCUCUUGUUCUUCAUCUUUUU	Translation	1
sly-miR9476-3p	Solyc04g014820.3	3	-1	1	21	233	253	AAAAAGAUGCAGGACUAGACC	:::.: ::: :::::::::	AAUCUGGGCCUUCAUCUUUUU	Translation	1
sly-miR9476-3p	Solyc07g041330.2	3	-1	1	21	5	25	AAAAAGAUGCAGGACUAGACC	:: :::.: ::::::::::	AUUCAAGUUCAGCAUCUUUUU	Translation	2
sly-miR9476-3p	Solyc09g098540.3	3	-1	1	21	1407	1427	AAAAAGAUGCAGGACUAGACC	:.:.: :.:::::.:::::	UUUUUGGACUUGCAUUUUUUU	Cleavage	1
sly-miR9476-3p	Solyc02g022870.3	3	-1	1	21	1733	1753	AAAAAGAUGCAGGACUAGACC	:: :::.: ::::::::::	AUUCCAGUUCAGCAUCUUUUU	Translation	2
sly-miR9476-3p	Solyc04g050570.3	3	-1	1	21	1342	1362	AAAAAGAUGCAGGACUAGACC	: :: :::::::::::::	CUUGUAUUCCUGCAUCUUUUC	Cleavage	1
sly-miR9477-3p	Solyc12g013680.2	3	-1	1	24	1258	1281	UUGGGAAAGGGAACAACUGAUAGU	::::::::::..:: :.:::	CAACUCAGUUGUUCUUUUCCUCAA	Cleavage	1
sly-miR9477-3p	Solyc08g063070.3	3	-1	1	24	1933	1956	UUGGGAAAGGGAACAACUGAUAGU	: :. :.::::::..::::::.:	AAUGGCGGUUGUUUUCUUUCCUAU	Cleavage	1
sly-miR9477-3p	Solyc10g081160.2	3	-1	1	24	80	103	UUGGGAAAGGGAACAACUGAUAGU	:: : ::::.:::::.:::	UUAGACAUUAGUUCUCUUUCUCAA	Cleavage	2
sly-miR9477-3p	Solyc07g053910.3	3	-1	1	24	558	581	UUGGGAAAGGGAACAACUGAUAGU	.:. .::::::::..:::.:..:	CUUGAUAGUUGUUCUUUUUUCUGA	Cleavage	1
sly-miR9477-3p	Solyc03g113000.3	3	-1	1	24	45	68	UUGGGAAAGGGAACAACUGAUAGU	: ::.:: :::.:.::::.:::	CGUUUCGGUCGUUUCUUUUCUCAA	Cleavage	1
sly-miR9477-3p	Solyc03g007890.3	3	-1	1	24	2639	2662	UUGGGAAAGGGAACAACUGAUAGU	::.::: :::.::::.:::.	UCAUUCGGUUCUUCUCUUUUCCAG	Cleavage	1
sly-miR9477-3p	Solyc02g080780.3	3	-1	1	24	477	500	UUGGGAAAGGGAACAACUGAUAGU	: :::::::::..::::....	GUCAGCAGUUGUUCUUUUUCUUGG	Cleavage	1
sly-miR9477-3p	Solyc04g079390.3	3	-1	1	24	1864	1887	UUGGGAAAGGGAACAACUGAUAGU	:::::::::: ::.::::	UGGAGGAGUUGUUCCCCUUUCCAA	Cleavage	1
sly-miR9477-3p	Solyc01g067700.3	3	-1	1	24	838	861	UUGGGAAAGGGAACAACUGAUAGU	::: ::::.:::::::.::	UCAUUCAACUGUUUCCUUUCCUAA	Cleavage	1
sly-miR9477-5p	Solyc12g006840.2	3	-1	1	24	3972	3995	UAUCCGUUGUUCCCUUUUCCUACC	:::::::::::: :::::: ::::	GGUAGGAAAAGGAAACAACUGAUA	Cleavage	1
sly-miR9477-5p	Solyc01g009090.3	3	-1	1	24	1240	1263	UAUCCGUUGUUCCCUUUUCCUACC	: :::.:::::::.:. :::::	ACUCGGAGAAGGGAAUAGAGGAUA	Cleavage	1
sly-miR9477-5p	Solyc06g065500.3	3	-1	1	24	751	774	UAUCCGUUGUUCCCUUUUCCUACC	:. ::::::::::...: ::::	UUUGUGAAAAGGGAAUGGCUGAUA	Cleavage	1
sly-miR9477-5p	Solyc05g055100.2	3	-1	1	24	1846	1869	UAUCCGUUGUUCCCUUUUCCUACC	::::::::::::.::: :	GGCCCCAAAAGGGAACAAUGGAGA	Cleavage	1
sly-miR9477-5p	Solyc03g058370.2	3	-1	1	24	609	632	UAUCCGUUGUUCCCUUUUCCUACC	::.::::::: .:.:::::	GAUUAGAGAAGGGAAAGAUGGAUA	Cleavage	1
sly-miR9477-5p	Solyc09g061270.3	3	-1	1	24	515	538	UAUCCGUUGUUCCCUUUUCCUACC	: : :::: :::::::::::.	CUGAAGCAAAGAGAACAACGGAUG	Cleavage	1
sly-miR9479-3p	Solyc02g090620.3	3	-1	1	22	959	980	GAGAAUGGUAGAGGGUCGGACC	::.::.: ::.:.::::::::	UGUUCGGCGCUUUGCCAUUCUC	Cleavage	1
sly-miR9479-3p	Solyc12g017420.2	3	-1	1	22	1763	1784	GAGAAUGGUAGAGGGUCGGACC	:.::..::.:.:::::::.	AAACUGAUUCUUUGCCAUUCUU	Cleavage	1
sly-miR9479-3p	Solyc11g006730.1	3	-1	1	22	289	310	GAGAAUGGUAGAGGGUCGGACC	::: :.: :::::::::::	AACCCGCCUCACUACCAUUCUC	Cleavage	1
sly-miR9479-3p	Solyc02g071180.3	3	-1	1	22	2550	2571	GAGAAUGGUAGAGGGUCGGACC	:: : ..::::::::::::	UACCCAAAUUUCUACCAUUCUC	Cleavage	1
sly-miR9479-3p	Solyc01g065560.3	3	-1	1	22	5007	5028	GAGAAUGGUAGAGGGUCGGACC	.:: . :::::::::::::	GAGUCGUUGCUCUACCAUUCUC	Cleavage	1
novel_mir_001	Solyc01g016410.3	3.5	-1	1	23	1184	1206	AGGAAAAGAAACUUACAAGGAUU	:::..::::::: :::::::.:	AAUUUUUGUAAGGUUCUUUUUCA	Translation	2
novel_mir_001	Solyc01g080500.2	3.5	-1	1	23	185	207	AGGAAAAGAAACUUACAAGGAUU	:.::.::: :: ::::::::.::	AGUCUUUGGAAUUUUCUUUUUCU	Cleavage	1
novel_mir_001	Solyc07g006350.3	3.5	-1	1	23	651	673	AGGAAAAGAAACUUACAAGGAUU	:.::. :::..::::.::::.::	AGUCUCUGUGGGUUUUUUUUUCU	Cleavage	1
novel_mir_001	Solyc08g068350.3	3.5	-1	1	23	1542	1564	AGGAAAAGAAACUUACAAGGAUU	::::::::. : :::::::::	GUUCCUUGUAGUUGUCUUUUCCU	Translation	1
novel_mir_001	Solyc08g081000.3	3.5	-1	1	23	5787	5809	AGGAAAAGAAACUUACAAGGAUU	::..:: :.:::::.::::..:	CAUUUUUUUGAGUUUUUUUUUUU	Cleavage	1
novel_mir_001	Solyc05g053740.3	3.5	-1	1	23	124	146	AGGAAAAGAAACUUACAAGGAUU	:..:::::. :::.:::::.:	UUUUUUUGUAGUUUUUUUUUCUU	Cleavage	1
novel_mir_001	Solyc02g011740.1	3.5	-1	1	23	86	108	AGGAAAAGAAACUUACAAGGAUU	: :::: : :.:::::::::..:	AUUCCUCGAAGGUUUCUUUUUUU	Cleavage	1
novel_mir_001	Solyc12g099480.2	3.5	-1	1	23	1272	1294	AGGAAAAGAAACUUACAAGGAUU	.:..:: :.::::: :::::::	UGUUUUUUUGAGUUUAUUUUCCU	Cleavage	1
novel_mir_001	Solyc02g085480.3	3.5	-1	1	23	2776	2798	AGGAAAAGAAACUUACAAGGAUU	:: ::::::: :::.:: ::::	CAUACUUGUAAAUUUUUUCUCCU	Cleavage	1
novel_mir_001	Solyc03g044420.2	3.5	-1	1	23	28	50	AGGAAAAGAAACUUACAAGGAUU	:: .: :::. :::::::::.::	AACUCAUGUGUGUUUCUUUUUCU	Cleavage	1
novel_mir_001	Solyc11g065000.2	3.5	-1	1	23	1088	1110	AGGAAAAGAAACUUACAAGGAUU	:.:::::::: ::::: :::	UUCCUUUGUAAGUCUCUUUCCCU	Translation	1
novel_mir_001	Solyc02g086800.3	3.5	-1	1	23	465	487	AGGAAAAGAAACUUACAAGGAUU	.:: .:: :::::::::: :.::	GAUGUUUCUAAGUUUCUUGUUCU	Cleavage	1
novel_mir_001	Solyc07g042460.2	3.5	-1	1	23	2243	2265	AGGAAAAGAAACUUACAAGGAUU	.: :: :::.: :::::::::.:	GAACCGUGUGAUUUUCUUUUCUU	Cleavage	1
novel_mir_001	Solyc06g066430.3	3.5	-1	1	23	1867	1889	AGGAAAAGAAACUUACAAGGAUU	:: :::::::::.::::..:	CUUCAAUGUAAGUUUUUUUUUUU	Cleavage	1
novel_mir_001	Solyc10g079920.2	3.5	-1	1	23	600	622	AGGAAAAGAAACUUACAAGGAUU	:. : :: :::::::.::::..:	AGACAUUUUAAGUUUUUUUUUUU	Cleavage	1
novel_mir_001	Solyc11g061960.2	3.5	-1	1	23	663	685	AGGAAAAGAAACUUACAAGGAUU	:::::::::.::::..:	GAGAAGUGUAAGUUUUUUUUUUU	Cleavage	1
novel_mir_001	Solyc04g080790.3	3.5	-1	1	23	2413	2435	AGGAAAAGAAACUUACAAGGAUU	:::::::::::: ::::	UGAAAUUGUAAGUUUCUGUUCCA	Cleavage	1
novel_mir_001	Solyc02g093180.3	3.5	-1	1	23	32	54	AGGAAAAGAAACUUACAAGGAUU	:: ..:: :::::::::::..:	AAAUUUUUAAAGUUUCUUUUUUU	Cleavage	1
novel_mir_005	Solyc04g015830.3	3.5	-1	1	20	4866	4885	CGGUGGACUGCUCGAGCUGC	::::::::: .: :::::::	GCAGCUCGACUAUUCCACCG	Translation	1
novel_mir_005	Solyc11g044330.2	3.5	-1	1	20	1223	1242	CGGUGGACUGCUCGAGCUGC	::: ::.:: .:::::::::	GCACCUUGACUAGUCCACCG	Translation	1
novel_mir_005	Solyc07g014670.3	3.5	-1	1	20	1239	1258	CGGUGGACUGCUCGAGCUGC	:::.:.::.::::::::	AACGCUUGGGCGGUCCACCG	Cleavage	1
novel_mir_005	Solyc12g089280.2	3.5	-1	1	20	1550	1569	CGGUGGACUGCUCGAGCUGC	:::::.:.:::: :::::	UCAGCUUGGGCAGACCACCU	Cleavage	1
novel_mir_005	Solyc09g014380.3	3.5	-1	1	20	1380	1399	CGGUGGACUGCUCGAGCUGC	:::::. ::::::..::.:	UCAGCUUCAGCAGUUUACUG	Cleavage	1
novel_mir_005	Solyc01g044307.1	3.5	-1	1	20	2090	2109	CGGUGGACUGCUCGAGCUGC	:::::::::.: :..::.:	CCAGCUCGAGUAAUUUACUG	Cleavage	2
novel_mir_005	Solyc02g085140.3	3.5	-1	1	20	1434	1453	CGGUGGACUGCUCGAGCUGC	.::::.:::::::.:: .:	CUAGCUUGAGCAGUUCAAUG	Cleavage	1
novel_mir_005	Solyc01g044350.3	3.5	-1	1	20	818	837	CGGUGGACUGCUCGAGCUGC	:::::::::.: :..::.:	CCAGCUCGAGUAAUUUACUG	Cleavage	2
novel_mir_005	Solyc02g093900.3	3.5	-1	1	20	699	718	CGGUGGACUGCUCGAGCUGC	: :: : ::::::::::.::	GGAGGUAGAGCAGUCCAUCG	Cleavage	1
novel_mir_007	Solyc04g077920.3	3.5	-1	1	24	1252	1275	AAUCUUGGAAUGUUUUGCUUUGGU	:.::::: :: :::::::.::::	AUCAAAGGAACACAUUCCGAGAUA	Cleavage	1
novel_mir_007	Solyc08g080460.2	3.5	-1	1	24	912	935	AAUCUUGGAAUGUUUUGCUUUGGU	..:::::: .:::::: ::.::::	GUCAAAGCUGAACAUUACAGGAUU	Cleavage	1
novel_mir_007	Solyc02g084890.2	3.5	-1	1	24	444	467	AAUCUUGGAAUGUUUUGCUUUGGU	: .:::::::::::::.:.: ::	AAUAAAGCAAAACAUUUCGACAUA	Cleavage	1
novel_mir_007	Solyc09g074440.3	3.5	-1	1	24	119	142	AAUCUUGGAAUGUUUUGCUUUGGU	: : :::::::::::::::.:.	AACCAAGCAAAACAUUCCAGGGAC	Cleavage	1
novel_mir_007	Solyc02g091150.2	3.5	-1	1	24	1155	1179	AAUCUUGGAAUGUU-UUGCUUUGGU	: ::::::: :::::::.:::::	UCGAAAGCAAGAACAUUCUAAGAUG	Cleavage	1
novel_mir_007	Solyc06g075150.3	3.5	-1	1	24	1999	2022	AAUCUUGGAAUGUUUUGCUUUGGU	:.:: :::::..::::: :::::	AUCACUGCAAAGUAUUCCUAGAUU	Cleavage	1
novel_mir_007	Solyc01g102590.3	3.5	-1	1	24	428	452	AAUCU-UGGAAUGUUUUGCUUUGGU	::::::::::::::. :::::	UCAUAAGCAAAACAUUCCGGAGAUU	Cleavage	1
novel_mir_007	Solyc01g102585.1	3.5	-1	1	24	2123	2147	AAUCU-UGGAAUGUUUUGCUUUGGU	::::::::::::::. :::::	UCAUAAGCAAAACAUUCCGGAGAUU	Cleavage	1
novel_mir_007	Solyc06g069727.1	3.5	-1	1	24	436	459	AAUCUUGGAAUGUUUUGCUUUGGU	:: :::::.::::. :::::	AAGUAAACAAAAUAUUCUUAGAUU	Cleavage	1
novel_mir_007	Solyc05g008820.3	3.5	-1	1	24	921	944	AAUCUUGGAAUGUUUUGCUUUGGU	.:.:.:.::::::::.::.:	GUAGAGGUAGAACAUUCCGAGGUA	Cleavage	1
novel_mir_007	Solyc03g111120.3	3.5	-1	1	24	979	1002	AAUCUUGGAAUGUUUUGCUUUGGU	.:.: : :::.::::::::.:.:	GCUACAUCAAGACAUUCCAGGGUC	Cleavage	2
novel_mir_007	Solyc03g119940.3	3.5	-1	1	24	6333	6356	AAUCUUGGAAUGUUUUGCUUUGGU	: :: :::::::::::::::	CACCAAUCAAAACAUUCCAAGAGA	Cleavage	1
novel_mir_007	Solyc10g084250.1	3.5	-1	1	24	1060	1083	AAUCUUGGAAUGUUUUGCUUUGGU	:.::..::: ::::..:::::	AAGAGAGUGAAAAAUUCUGAGAUU	Cleavage	1
novel_mir_007	Solyc09g015120.3	3.5	-1	1	24	725	748	AAUCUUGGAAUGUUUUGCUUUGGU	: ::.:: :. :.::::::::.::	AACAGAGAAGUAUAUUCCAAGGUU	Cleavage	1
novel_mir_007	Solyc11g007580.2	3.5	-1	1	24	5712	5735	AAUCUUGGAAUGUUUUGCUUUGGU	:. .:::::: :.::::. :::::	AUAGAAGCAAUAUAUUCUUAGAUU	Cleavage	1
novel_mir_007	Solyc09g074530.3	3.5	-1	1	24	652	675	AAUCUUGGAAUGUUUUGCUUUGGU	:.: :: ::::::::.:.:.::	UGCGAUGCCAAACAUUCUAGGGUU	Cleavage	1
novel_mir_007	Solyc07g018310.3	3.5	-1	1	24	469	492	AAUCUUGGAAUGUUUUGCUUUGGU	..:: ::::: :::.::::.::	CAUGAAUCAAAAAAUUUCAAGGUU	Cleavage	1
novel_mir_007	Solyc06g082000.3	3.5	-1	1	24	1517	1540	AAUCUUGGAAUGUUUUGCUUUGGU	:: :::.:::.::::.:::. :	UACACAGCGAAAUAUUCUAAGGGU	Cleavage	1
novel_mir_007	Solyc11g006030.1	3.5	-1	1	24	238	262	AAUCUUGGAAUGUUUUGCUU-UGGU	.::: ::: :::::. :.:::::::	GCCAUAAGGAAAACGAUUCAAGAUU	Translation	2
novel_mir_008	Solyc08g006580.3	3.5	-1	1	24	2515	2538	AGUAAAUUGUCAUGUUGGACGUGU	:.:. :: ::.::::.::::::.	AUAUUUCAAAUAUGAUAAUUUAUA	Cleavage	1
novel_mir_008	Solyc01g105300.3	3.5	-1	1	24	73	96	AGUAAAUUGUCAUGUUGGACGUGU	:. .:::::: ::: ::::::..:	AUCUGUCCAAGAUGCCAAUUUGUU	Translation	1
novel_mir_008	Solyc10g076640.1	3.5	-1	1	24	1034	1057	AGUAAAUUGUCAUGUUGGACGUGU	::..::..::::::::::.	UAGAGUUUAAUGUGACAAUUUAUG	Cleavage	1
novel_mir_008	Solyc03g111510.3	3.5	-1	1	24	544	567	AGUAAAUUGUCAUGUUGGACGUGU	:: :.::..::: ::::::.::	UGACAUUCAGUAUGCCAAUUUGCU	Translation	1
novel_mir_008	Solyc03g026160.3	3.5	-1	1	24	364	387	AGUAAAUUGUCAUGUUGGACGUGU	: :. :::::::: :.::::::.	AAAUCUCCAACAUAAUAAUUUAUC	Translation	1
novel_mir_008	Solyc01g096760.3	3.5	-1	1	24	588	611	AGUAAAUUGUCAUGUUGGACGUGU	:. : :::.:.:::.::::: :.:	AUUCAUCCGAUAUGGCAAUUGAUU	Cleavage	1
novel_mir_008	Solyc12g007110.2	3.5	-1	1	24	2244	2267	AGUAAAUUGUCAUGUUGGACGUGU	:..: :::: ::::..:::::.:	AUGCUUCCACAAUGAUGAUUUAUU	Cleavage	1
novel_mir_008	Solyc03g123780.3	3.5	-1	1	24	2562	2585	AGUAAAUUGUCAUGUUGGACGUGU	.: :::::::::.:::::. :	CACUGCCCAACAUGAUAAUUUGGU	Cleavage	1
novel_mir_008	Solyc10g079130.2	3.5	-1	1	24	3095	3118	AGUAAAUUGUCAUGUUGGACGUGU	.::. : :::.::::.::::.::	GCAUUGCAAACGUGACGAUUUGCU	Cleavage	1
novel_mir_008	Solyc03g123440.3	3.5	-1	1	24	1971	1994	AGUAAAUUGUCAUGUUGGACGUGU	...: ::::::::: .:::::.:	GUGCCCCCAACAUGAAGAUUUAUU	Cleavage	1
novel_mir_008	Solyc05g005910.3	3.5	-1	1	24	179	202	AGUAAAUUGUCAUGUUGGACGUGU	..: . :::::::.::::::.:	UAGUGAUGAACAUGAUAAUUUAUU	Cleavage	1
novel_mir_008	Solyc02g069710.3	3.5	-1	1	24	1043	1066	AGUAAAUUGUCAUGUUGGACGUGU	.: :::::..::.:::: ::.:	GGGCAUCCAAUGUGGCAAUAUAUU	Cleavage	1
novel_mir_008	Solyc02g069860.3	3.5	-1	1	24	625	648	AGUAAAUUGUCAUGUUGGACGUGU	: .. :::::.:: .::::::::	AAGUAUCCAAUAUUGCAAUUUACA	Translation	1
novel_mir_008	Solyc12g094730.2	3.5	-1	1	24	827	850	AGUAAAUUGUCAUGUUGGACGUGU	:::::.:::::::::..	GCCAAACCAACGUGACAAUUUGUG	Cleavage	1
novel_mir_008	Solyc01g107490.2	3.5	-1	1	24	322	345	AGUAAAUUGUCAUGUUGGACGUGU	.::.::::.::::::::	UUAUUAGUAAUAUGAUAAUUUACU	Cleavage	1
novel_mir_008	Solyc01g095910.1	3.5	-1	1	24	1279	1302	AGUAAAUUGUCAUGUUGGACGUGU	:: :.::::: ::::::::::	UCAACUUCAACAAAACAAUUUACU	Translation	1
novel_mir_008	Solyc01g090770.3	3.5	-1	1	24	1216	1239	AGUAAAUUGUCAUGUUGGACGUGU	: ::::. ::.:::::::::	UGGGGACCAAUUUGGCAAUUUACU	Cleavage	1
novel_mir_008	Solyc09g065700.3	3.5	-1	1	24	3031	3054	AGUAAAUUGUCAUGUUGGACGUGU	::: ::. :::::.::::::	AUCAGUCAAAUUUGACAGUUUACU	Cleavage	1
novel_mir_008	Solyc06g059700.3	3.5	-1	1	24	474	497	AGUAAAUUGUCAUGUUGGACGUGU	.:.:::::.:.::::.::	GGAGAAUCGACAUGGCGAUUUGCU	Cleavage	1
novel_mir_008	Solyc05g050870.3	3.5	-1	1	24	45	68	AGUAAAUUGUCAUGUUGGACGUGU	: :. :.: ::::::::: :::.:	AAAUUUUCCACAUGACAACUUAUU	Cleavage	1
novel_mir_008	Solyc08g081220.1	3.5	-1	1	24	825	848	AGUAAAUUGUCAUGUUGGACGUGU	::::::::::.: ::.::	UGGGCCCCAACAUGACGACUUGCU	Cleavage	1
novel_mir_008	Solyc06g054670.2	3.5	-1	1	24	694	717	AGUAAAUUGUCAUGUUGGACGUGU	.:.:::::.:.::::.::	GGAGAAUCGACAUGGCGAUUUGCU	Cleavage	1
novel_mir_009	Solyc05g007810.3	3.5	-1	1	24	1059	1082	AACUGUUUCUACAUUCUCAAUACU	:::::::::::::.:.: ::	CCAAUUGAGAAUGUAGGAGCUGUA	Cleavage	1
novel_mir_009	Solyc06g010200.3	3.5	-1	1	24	466	489	AACUGUUUCUACAUUCUCAAUACU	::::::.:::::::::.: :	GCCAUUGAGGAUGUAGAAAUAUUG	Cleavage	1
novel_mir_009	Solyc02g082770.3	3.5	-1	1	24	335	359	AACUGUUUCUAC-AUUCUCAAUACU	:. ::::::: ::::::.:::::	GAUGGUGAGAAUUGUAGAAGCAGUU	Cleavage	1
novel_mir_009	Solyc04g051190.3	3.5	-1	1	24	1699	1722	AACUGUUUCUACAUUCUCAAUACU	:::::::: ::: :.:::::	ACAUUUGAGAAUUUAGUAGCAGUU	Cleavage	1
novel_mir_009	Solyc09g063025.1	3.5	-1	1	24	142	165	AACUGUUUCUACAUUCUCAAUACU	:. ::::::: ::::::.:: :	CCUGCUGAGAAUUUAGAAAUAGGU	Cleavage	1
novel_mir_009	Solyc11g013790.2	3.5	-1	1	24	474	497	AACUGUUUCUACAUUCUCAAUACU	:::.: ::: ::::.:::::	CUAUUUGGGUAUGGAGAAGCAGUU	Translation	1
novel_mir_009	Solyc07g045240.3	3.5	-1	1	24	638	661	AACUGUUUCUACAUUCUCAAUACU	:::: :::: ::::..::::	GUGUUUGACAAUGAAGAAGUAGUU	Translation	1
novel_mir_009	Solyc09g092070.3	3.5	-1	1	24	852	875	AACUGUUUCUACAUUCUCAAUACU	:::: .::: ::.:::::::	AUACUUGAUGAUGAAGGAACAGUU	Translation	1
novel_mir_009	Solyc04g016160.3	3.5	-1	1	24	4285	4308	AACUGUUUCUACAUUCUCAAUACU	: : ::::::::::::. ::: :	UGAAAUGAGAAUGUAGAGUCAGAU	Cleavage	1
novel_mir_010	Solyc02g082710.3	3.5	-1	1	24	56	79	UUUUCGAUCUAUGUGACACUAUCU	:::: ::::.: ::::::.:::	UUAUAGGGUCAUACAGAUCGGAAA	Translation	1
novel_mir_010	Solyc07g052070.2	3.5	-1	1	24	3006	3029	UUUUCGAUCUAUGUGACACUAUCU	::::::..:::::::.: ::.	CUCUAGUGUUGCAUAGAUUGUAAG	Cleavage	1
novel_mir_010	Solyc09g090600.3	3.5	-1	1	24	189	212	UUUUCGAUCUAUGUGACACUAUCU	::: ::::..:::: ::.:.:::	AGAAUGUGUUGCAUAUAUUGGAAA	Cleavage	1
novel_mir_010	Solyc05g050630.3	3.5	-1	1	24	6176	6199	UUUUCGAUCUAUGUGACACUAUCU	: : :::::::.::: ::.::.:.	AAAAAGUGUCAUAUAAAUUGAGAG	Cleavage	1
novel_mir_010	Solyc10g085640.1	3.5	-1	1	24	839	862	UUUUCGAUCUAUGUGACACUAUCU	:: :::::::.:::.::.:	UCGAAGGGUCACAUGGAUUGAGAC	Cleavage	1
novel_mir_010	Solyc08g082750.3	3.5	-1	1	24	2328	2351	UUUUCGAUCUAUGUGACACUAUCU	:: :::::::::.:: :.::	GUGAAGGGUCACAUAGGUCCAGAA	Cleavage	1
novel_mir_010	Solyc03g059270.3	3.5	-1	1	20	1	20	UUUUCGAUCUAUGUGACACU	:::::::::: ::.::.:	CGUGUCACAUAAAUUGAGAU	Cleavage	1
novel_mir_010	Solyc12g019290.1	3.5	-1	1	24	272	295	UUUUCGAUCUAUGUGACACUAUCU	::::.:::::: ::::::	ACAAUGUGUUACAUAGUGCGAAAA	Cleavage	1
novel_mir_012	Solyc05g050900.3	3.5	-1	1	24	1325	1348	AAAGUGAGACGAACAAAUUGAAUC	:::.::::::::.::.:. .:::	AAUUUAAUUUGUUUGUUUUCUUUU	Cleavage	1
novel_mir_012	Solyc08g067560.2	3.5	-1	1	24	593	616	AAAGUGAGACGAACAAAUUGAAUC	.:::::::: :::::.:.:.::	UGUUCAAUUUUUUCGUUUUAUUUA	Cleavage	1
novel_mir_012	Solyc01g100880.3	3.5	-1	1	24	456	479	AAAGUGAGACGAACAAAUUGAAUC	:::::::::::. :.:.:.:::	AUUUCAAUUUGUUUAUUUUAUUUU	Translation	1
novel_mir_012	Solyc11g011040.2	3.5	-1	1	24	899	922	AAAGUGAGACGAACAAAUUGAAUC	:::.. ::::::::::..::::	AAUUUGCAUUGUUCGUCUUGCUUU	Cleavage	1
novel_mir_012	Solyc12g056440.2	3.5	-1	1	24	2226	2249	AAAGUGAGACGAACAAAUUGAAUC	::.:::::::.::. .:::::	AGAUCGAUUUGUUUGUUAUACUUU	Cleavage	1
novel_mir_012	Solyc09g084470.3	3.5	-1	1	24	587	610	AAAGUGAGACGAACAAAUUGAAUC	::.::::: ::.:::: :.:::	AUUUUAAUUUAUUUGUCUGAUUUU	Cleavage	1
novel_mir_012	Solyc02g083720.3	3.5	-1	1	24	1120	1143	AAAGUGAGACGAACAAAUUGAAUC	: :::: :::::: :::..::::	UAAUCAACUUGUUCAUCUUGCUUU	Translation	1
novel_mir_012	Solyc07g064610.3	3.5	-1	1	24	122	145	AAAGUGAGACGAACAAAUUGAAUC	: ::::::: ::.::: ::.:::	UAGUCAAUUUCUUUGUCCCAUUUU	Cleavage	1
novel_mir_012	Solyc06g076670.3	3.5	-1	1	24	442	465	AAAGUGAGACGAACAAAUUGAAUC	:.:: :: :::::::::...:::	GGUUGAAGAUGUUCGUCUUGUUUU	Cleavage	1
novel_mir_012	Solyc02g090540.3	3.5	-1	1	24	1229	1252	AAAGUGAGACGAACAAAUUGAAUC	::: ::: : ::.::.:::.:::	AAUUGAAUAUAUUUGUUUCAUUUU	Cleavage	1
novel_mir_012	Solyc03g116400.3	3.5	-1	1	24	475	498	AAAGUGAGACGAACAAAUUGAAUC	: .::::::::.::.:. .:::	UUUGUAAUUUGUUUGUUUUUUUUU	Cleavage	1
novel_mir_012	Solyc07g062160.3	3.5	-1	1	24	69	92	AAAGUGAGACGAACAAAUUGAAUC	::.::: :::::.:::.::	CUCACAGUUUAUUCGUUUCAUUUA	Cleavage	1
novel_mir_013	Solyc08g061590.3	3.5	-1	1	24	1843	1866	AUGUGUCAAUGGUCUGUCGGAAAC	::::.::. ::::::::::: ::	UUUUCUGAUUGACCAUUGACAGAU	Cleavage	1
novel_mir_013	Solyc01g091210.3	3.5	-1	1	24	289	312	AUGUGUCAAUGGUCUGUCGGAAAC	: : ..:..::::.::::::::.	GCUCUUGGUAGACUAUUGACACGC	Cleavage	1
novel_mir_013	Solyc01g095840.2	3.5	-1	1	24	161	184	AUGUGUCAAUGGUCUGUCGGAAAC	: :.:::.: : .::::::::::	UUAUUCGAUAAAAUAUUGACACAU	Cleavage	1
novel_mir_013	Solyc01g087250.3	3.5	-1	1	24	819	842	AUGUGUCAAUGGUCUGUCGGAAAC	: :: .:::: :: ::::::.:::	GAUUAUGACAAACGAUUGACGCAU	Translation	1
novel_mir_013	Solyc04g015500.3	3.5	-1	1	24	330	353	AUGUGUCAAUGGUCUGUCGGAAAC	..:::.::: :::::.:.::	ACCCUUGACGGACGAUUGAUAUAU	Translation	1
novel_mir_013	Solyc04g071990.3	3.5	-1	1	24	3181	3204	AUGUGUCAAUGGUCUGUCGGAAAC	:::::..:::::::.::	GAUGGAGACAGGUCAUUGACGCAC	Cleavage	1
novel_mir_013	Solyc03g007050.3	3.5	-1	1	24	1835	1858	AUGUGUCAAUGGUCUGUCGGAAAC	::::::::::::.:..:	AAAGUAUACAGACCAUUGAUAUGU	Cleavage	1
novel_mir_013	Solyc03g071857.1	3.5	-1	1	24	860	883	AUGUGUCAAUGGUCUGUCGGAAAC	::::::.::::::. :::	GCAAUGGACAGAUCAUUGAUCCAU	Cleavage	1
novel_mir_013	Solyc03g078280.2	3.5	-1	1	24	1325	1348	AUGUGUCAAUGGUCUGUCGGAAAC	::::::.::::::. :::	AAAAAGGACAGAUCAUUGAUCCAU	Cleavage	1
novel_mir_013	Solyc09g007900.3	3.5	-1	1	24	2299	2322	AUGUGUCAAUGGUCUGUCGGAAAC	::::::.::::::. :::	GCAAUGGACAGAUCAUUGAUCCAU	Cleavage	1
novel_mir_013	Solyc09g007920.3	3.5	-1	1	24	2249	2272	AUGUGUCAAUGGUCUGUCGGAAAC	::::::.::::::. :::	GCAAUGGACAGAUCAUUGAUCCAU	Cleavage	1
novel_mir_013	Solyc08g082630.3	3.5	-1	1	24	3266	3289	AUGUGUCAAUGGUCUGUCGGAAAC	::::::....::::::.:	AAGAACGACAGGUUGUUGACAUAG	Cleavage	1
novel_mir_013	Solyc02g091080.2	3.5	-1	1	24	1295	1318	AUGUGUCAAUGGUCUGUCGGAAAC	.:.::::..::::...:::	GUGGAUGGCAGAUUAUUGGUGCAU	Cleavage	1
novel_mir_014	Solyc11g005910.2	3.5	-1	1	21	1380	1400	ACUCUCCCUCAAAGGCUUCUG	:::. :.::::::::: :::	AAGAGACUUUUGAGGGAUAGU	Cleavage	2
novel_mir_014	Solyc02g068110.3	3.5	-1	1	21	121	141	ACUCUCCCUCAAAGGCUUCUG	:.:::.::::::::: ::	AUGGAGCUUUUGAGGGAAAGG	Cleavage	1
novel_mir_014	Solyc07g007420.3	3.5	-1	1	21	25	45	ACUCUCCCUCAAAGGCUUCUG	.::: .:::::: ::.::::	GGGAAUUCUUUGAUGGGGAGU	Cleavage	1
novel_mir_014	Solyc10g078790.1	3.5	-1	1	21	926	946	ACUCUCCCUCAAAGGCUUCUG	..:::: ::::: :::::::	UGGAAGGGUUUGAAGGAGAGU	Cleavage	1
[truncated: 5,690 more rows]

## Sheet: S.pennellii
miRNA_Acc.	Target_Acc.	Expectation	UPE$	miRNA_start	miRNA_end	Target_start	Target_end	miRNA_aligned_fragment	alignment	Target_aligned_fragment	Inhibition	Multiplicity
novel_mir_046	Solyc05g009630.3	0	-1	1	21	1589	1609	UCGUGUCUGCAGAACUCAUGC	:::::::::::::::::::::	GCAUGAGUUCUGCAGACACGA	Cleavage	1
novel_mir_055	Solyc07g014640.3	0	-1	1	21	2023	2043	UAGAAUCAAGAAAGAGCUCUC	:::::::::::::::::::::	GAGAGCUCUUUCUUGAUUCUA	Cleavage	1
novel_mir_083	Solyc04g008590.3	0	-1	1	21	395	415	AAUUAAUUGUUCAGCUCUUCC	:::::::::::::::::::::	GGAAGAGCUGAACAAUUAAUU	Cleavage	1
sly-miR482b	Solyc04g009070.1	0	-1	1	22	211	232	UCUUGCCUACACCGCCCAUGCC	::::::::::::::::::::::	GGCAUGGGCGGUGUAGGCAAGA	Cleavage	1
sly-miR9474-3p	Solyc08g078320.3	0	-1	1	22	5385	5406	UUUUGUUCGCAGAUACUACAGU	::::::::::::::::::::::	ACUGUAGUAUCUGCGAACAAAA	Cleavage	1
novel_mir_015	Solyc03g110950.1	0.5	-1	1	21	784	804	CUCUCCCUCAAAGGCUUCUGG	...::::::::::::::::::	UUGGAAGCCUUUGAGGGAGAG	Cleavage	1
novel_mir_015	Solyc01g081080.2	0.5	-1	1	21	588	608	CUCUCCCUCAAAGGCUUCUGG	.::::::::::::::::::	GGGGAAGCCUUUGAGGGAGAG	Cleavage	1
novel_mir_082	Solyc02g087770.3	0.5	-1	1	24	2124	2147	UCGGACUCUUCAAAAGUGUUGAUG	:..::::::::::::::::.::	GUUUGACACUUUUGAAGAGUCUGA	Cleavage	1
novel_mir_109	Solyc03g122300.2	0.5	-1	1	24	5229	5252	GUAAGGUCUGUGUACAUUCUCCAC	: :::::::::.::::::::::	UGGUAGAAUGUACGCAGACCUUAC	Cleavage	1
sly-miR397-5p	Solyc07g049460.3	0.5	-1	1	20	838	857	AUUGAGUGCAGCGUUGAUGA	:::::::::::::.::::::	UCAUCAACGCUGCGCUCAAU	Cleavage	1
novel_mir_015	Solyc02g082910.3	1	-1	1	21	1444	1464	CUCUCCCUCAAAGGCUUCUGG	::::::.::::::::::.:	GAAGAAGCUUUUGAGGGAGGG	Cleavage	1
novel_mir_020	Solyc07g008920.3	1	-1	1	24	1313	1336	AGUUGAUCAAGUAGAAACAUGAGU	:.: :::: ::::::::::::::	AUUAUUGUUCCUACUUGAUCAACU	Cleavage	1
novel_mir_025	Solyc11g007360.1	1	-1	1	21	708	728	GCAUUUUUGAAGAGUUUGAGC	:::::.::::::::::::::.	GCUCAGACUCUUCAAAAAUGU	Cleavage	1
novel_mir_025	Solyc05g008910.3	1	-1	1	21	2356	2376	GCAUUUUUGAAGAGUUUGAGC	.::::::::::::.:::::.	AUUCAAACUCUUCAGAAAUGU	Cleavage	3
novel_mir_027	Solyc02g088800.2	1	-1	1	24	133	156	GAAUGAAAAAGAAAAAUGUAGAGG	:: ::::::::::::::::	AAAACACCUUUUUCUUUUUCAUUC	Cleavage	1
novel_mir_082	Solyc01g044480.3	1	-1	1	24	1220	1243	UCGGACUCUUCAAAAGUGUUGAUG	:.:...::.:::::::::::::::	CGUUGGCAUUUUUGAAGAGUCCGA	Cleavage	1
novel_mir_082	Solyc11g012870.2	1	-1	1	24	1625	1648	UCGGACUCUUCAAAAGUGUUGAUG	:. :::.:.:::::::::::::::	CGACAAUAUUUUUGAAGAGUCCGA	Cleavage	1
novel_mir_082	Solyc12g099360.2	1	-1	1	24	2008	2031	UCGGACUCUUCAAAAGUGUUGAUG	:..:::.::::::::::::.::	GCUUGACAUUUUUGAAGAGUCUGA	Cleavage	1
novel_mir_082	Solyc09g009510.3	1	-1	1	24	1326	1349	UCGGACUCUUCAAAAGUGUUGAUG	:. :::.:::::::::::.:::	ACUUUACAUUUUUGAAGAGUUCGA	Cleavage	1
novel_mir_083	Solyc08g016750.3	1	-1	1	21	441	461	AAUUAAUUGUUCAGCUCUUCC	::::::::::::::::::::	GGAAGAGCUGAACAAUUAAUC	Cleavage	1
novel_mir_083	Solyc06g053830.3	1	-1	1	21	773	793	AAUUAAUUGUUCAGCUCUUCC	:.:::::::.:::::::::	ACAGGAGCUGAGCAAUUAAUU	Cleavage	1
sly-miR171e	Solyc01g090950.3	1	-1	1	21	969	989	UUGAGCCGCGUCAAUAUCUCU	::.:::::::.::::::::::	AGGGAUAUUGGCGCGGCUCAA	Cleavage	1
sly-miR319a	Solyc03g119530.3	1	-1	1	20	2507	2526	CUUGGACUGAAGGGAGCUCC	:::::::::::::::::::	GGAGCUCCCUUCAGUCCAAU	Cleavage	1
sly-miR394-5p	Solyc05g015520.3	1	-1	1	20	1248	1267	UUGGCAUUCUGUCCACCUCC	:::::: :::::::::::::	GGAGGUUGACAGAAUGCCAA	Cleavage	1
sly-miR397-5p	Solyc05g043360.2	1	-1	1	20	951	970	AUUGAGUGCAGCGUUGAUGA	: ::::::::::::::::::	UAAUCAACGCUGCACUCAAU	Cleavage	1
sly-miR397-5p	Solyc10g076830.2	1	-1	1	20	1015	1034	AUUGAGUGCAGCGUUGAUGA	: ::::::::::::::::::	UAAUCAACGCUGCACUCAAU	Cleavage	1
sly-miR397-5p	Solyc06g082260.3	1	-1	1	20	720	739	AUUGAGUGCAGCGUUGAUGA	: ::::::::::::::::::	UGAUCAACGCUGCACUCAAU	Cleavage	1
sly-miR482b	Solyc02g036270.3	1	-1	1	22	681	702	UCUUGCCUACACCGCCCAUGCC	::.:::::.::::::::.::::	GGUAUGGGUGGUGUAGGUAAGA	Cleavage	1
novel_mir_001	Solyc10g006270.3	1.5	-1	1	23	706	728	AGGAAAAGAAACUUACAAGGAUU	.:.::::: .::::::::::::	UGUUCUUGUUGGUUUCUUUUCCU	Cleavage	1
novel_mir_025	Solyc01g006520.3	1.5	-1	1	21	2650	2670	GCAUUUUUGAAGAGUUUGAGC	:::::.:::::::.::::::.	GCUCAGACUCUUCGAAAAUGU	Cleavage	1
novel_mir_025	Solyc04g009710.2	1.5	-1	1	21	682	702	GCAUUUUUGAAGAGUUUGAGC	:.:::.:::::::::::.::.	GUUCAGACUCUUCAAAAGUGU	Cleavage	1
novel_mir_025	Solyc05g008910.3	1.5	-1	1	21	2446	2466	GCAUUUUUGAAGAGUUUGAGC	:.:::.::::::::.:::::.	GUUCAGACUCUUCAGAAAUGU	Cleavage	3
novel_mir_025	Solyc05g056400.3	1.5	-1	1	21	1746	1766	GCAUUUUUGAAGAGUUUGAGC	:.::::::::::..::::::.	GUUCAAACUCUUUGAAAAUGU	Cleavage	1
novel_mir_038	Solyc05g012080.3	1.5	-1	1	24	608	631	UUUUCGGUCUAUGUAGCACUAUGU	:.:: :::: ::::::::.:::::	AUAUUGUGCAACAUAGACUGAAAA	Cleavage	1
novel_mir_057	Solyc07g053020.2	1.5	-1	1	24	3308	3331	AGUGGACAAGUAAAGGUGGAUGGA	:::.:.::..::::::::::::::	UCCGUUCAUUUUUACUUGUCCACU	Cleavage	1
novel_mir_057	Solyc03g095240.3	1.5	-1	1	24	2786	2809	AGUGGACAAGUAAAGGUGGAUGGA	::..:.:::.::::::::::::.:	UCUGUUCACUUUUACUUGUCCAUU	Cleavage	1
novel_mir_058	Solyc08g066820.3	1.5	-1	1	24	405	428	AUAUUCAGUAUUUGGGCUGUUGGU	:..:.:::::::::::::::	UUAUAUGGUCCAAAUACUGAAUAU	Cleavage	1
novel_mir_060	Solyc05g007500.3	1.5	-1	1	24	1452	1475	AUAGAAACAUGUCUGAAUACAUUA	:. : :.::..:::::::::::::	UGCUUUGUUUGGACAUGUUUCUAU	Cleavage	1
novel_mir_078	Solyc11g012420.2	1.5	-1	1	24	1332	1355	AAGAAAAUAAAGACUUCACAGACU	::::::.:::::::::::	GAUUAUUGAAGUUUUUAUUUUCUU	Cleavage	1
novel_mir_081	Solyc04g071137.1	1.5	-1	1	21	444	464	AUGUGUGAAUUCAGAAUUUAG	:::::::::::::..:.::	UGAAAUUCUGAAUUCGUAUAU	Cleavage	1
novel_mir_082	Solyc05g052860.3	1.5	-1	1	24	1539	1562	UCGGACUCUUCAAAAGUGUUGAUG	:: ::::..::::::::::::.::	CAACAACGUUUUUGAAGAGUCUGA	Cleavage	1
novel_mir_082	Solyc06g068760.3	1.5	-1	1	24	4258	4281	UCGGACUCUUCAAAAGUGUUGAUG	:.:: :::.: :::::::::::::	CGUCCACAUUAUUGAAGAGUCCGA	Cleavage	1
novel_mir_082	Solyc12g098900.2	1.5	-1	1	24	971	994	UCGGACUCUUCAAAAGUGUUGAUG	:..:.:.:::::::::::.:::	GUUUGAUAUUUUUGAAGAGUUCGA	Cleavage	1
novel_mir_082	Solyc05g008940.3	1.5	-1	1	24	2064	2087	UCGGACUCUUCAAAAGUGUUGAUG	:.:.:.:::::::::::.:::	UGACGAUAUUUUUGAAGAGUUCGA	Cleavage	2
novel_mir_109	Solyc11g005760.2	1.5	-1	1	24	342	365	GUAAGGUCUGUGUACAUUCUCCAC	::::.::::::::::..::::	CGAGAGAGUGUACACAGAUUUUAC	Cleavage	1
novel_mir_109	Solyc01g008790.3	1.5	-1	1	24	5307	5330	GUAAGGUCUGUGUACAUUCUCCAC	: : :::.::::..::::::::::	GGGUAGAGUGUAUGCAGACCUUAC	Cleavage	1
novel_mir_109	Solyc11g071960.2	1.5	-1	1	24	1516	1539	GUAAGGUCUGUGUACAUUCUCCAC	: ::::::::::::::: ::::	AGGUAGAAUGUACACAGACGUUAC	Cleavage	1
novel_mir_109	Solyc04g054290.2	1.5	-1	1	24	2674	2697	GUAAGGUCUGUGUACAUUCUCCAC	:::.::::..::::::::::	GGAUAGAGUGUAUGCAGACCUUAC	Cleavage	1
novel_mir_109	Solyc03g082660.3	1.5	-1	1	24	3172	3195	GUAAGGUCUGUGUACAUUCUCCAC	: :::: :::::::::.:::::	AGGUAGAACGUACACAGAUCUUAC	Cleavage	1
sly-miR171e	Solyc08g078800.1	1.5	-1	1	21	393	413	UUGAGCCGCGUCAAUAUCUCU	:::::::.::::::::::	AAUGAUAUUGGCGCGGCUCAA	Cleavage	1
sly-miR397-5p	Solyc02g062650.3	1.5	-1	1	20	970	989	AUUGAGUGCAGCGUUGAUGA	:..::::.::::::::::::	UUGUCAAUGCUGCACUCAAU	Cleavage	1
sly-miR397-5p	Solyc09g011045.1	1.5	-1	1	20	727	746	AUUGAGUGCAGCGUUGAUGA	: ::::::::::::::.:::	UGAUCAACGCUGCACUUAAU	Cleavage	1
sly-miR397-5p	Solyc09g010993.1	1.5	-1	1	20	1196	1215	AUUGAGUGCAGCGUUGAUGA	: ::::::::::::::.:::	UGAUCAACGCUGCACUUAAU	Cleavage	1
sly-miR397-5p	Solyc06g076330.3	1.5	-1	1	20	2613	2632	AUUGAGUGCAGCGUUGAUGA	: :::::.::::::::::::	UAAUCAAUGCUGCACUCAAU	Cleavage	1
sly-miR482b	Solyc11g065780.2	1.5	-1	1	22	786	807	UCUUGCCUACACCGCCCAUGCC	::.::::: ::::::::.::::	GGUAUGGGGGGUGUAGGUAAGA	Cleavage	1
novel_mir_001	Solyc02g072130.3	2	-1	1	23	1777	1799	AGGAAAAGAAACUUACAAGGAUU	:: ..::::::::::.::::..:	AAAUUUUGUAAGUUUUUUUUUUU	Cleavage	1
novel_mir_001	Solyc12g094470.2	2	-1	1	23	1770	1792	AGGAAAAGAAACUUACAAGGAUU	:: . :::::::::::::::..:	AACUAUUGUAAGUUUCUUUUUUU	Cleavage	1
novel_mir_008	Solyc09g098590.3	2	-1	1	24	5705	5728	AGUAAAUUGUCAUGUUGGACGUGU	:..:::::::::::::::	CUGGAGCUGACAUGACAAUUUACU	Cleavage	1
novel_mir_025	Solyc11g072380.2	2	-1	1	21	2185	2205	GCAUUUUUGAAGAGUUUGAGC	::::.::.:.::::::::::.	GCUCGAAUUUUUCAAAAAUGU	Cleavage	1
novel_mir_025	Solyc04g051870.2	2	-1	1	21	1883	1903	GCAUUUUUGAAGAGUUUGAGC	::::. :::.:::::::::::	GCUCGUACUUUUCAAAAAUGC	Cleavage	1
novel_mir_025	Solyc11g066260.2	2	-1	1	21	2199	2219	GCAUUUUUGAAGAGUUUGAGC	:::: .::::::::::::::.	GCUCCGACUCUUCAAAAAUGU	Cleavage	1
novel_mir_025	Solyc12g099515.1	2	-1	1	21	3356	3376	GCAUUUUUGAAGAGUUUGAGC	::::. :::::::.:::::	AGUCAAGGUCUUCAAGAAUGC	Cleavage	1
novel_mir_027	Solyc08g008660.3	2	-1	1	24	519	542	GAAUGAAAAAGAAAAAUGUAGAGG	.::::::::::::::::: :.	UUAUUACAUUUUUCUUUUUCAAUU	Cleavage	1
novel_mir_027	Solyc02g071690.2	2	-1	1	24	367	390	GAAUGAAAAAGAAAAAUGUAGAGG	: ::.:::::::::: ::::::	AAUAUAUAUUUUUCUUUCUCAUUC	Cleavage	1
novel_mir_027	Solyc09g083080.3	2	-1	1	24	2033	2056	GAAUGAAAAAGAAAAAUGUAGAGG	.: :.: :::::::::::::::.	GUUAUGCCUUUUUCUUUUUCAUUU	Cleavage	1
novel_mir_027	Solyc05g053930.3	2	-1	1	23	1	23	GAAUGAAAAAGAAAAAUGUAGAG	:. ::::::.::::::::::	AAAUGAAUUUUUUUUUUUCAUUC	Cleavage	2
novel_mir_027	Solyc12g013770.2	2	-1	1	24	1411	1434	GAAUGAAAAAGAAAAAUGUAGAGG	::. :::::::::::::::.	UCCAUAUUUUUUUCUUUUUCAUUU	Cleavage	1
novel_mir_027	Solyc05g054730.3	2	-1	1	24	49	72	GAAUGAAAAAGAAAAAUGUAGAGG	: ...:::::::::::::::.	GGCCAGUGUUUUUCUUUUUCAUUU	Cleavage	1
novel_mir_027	Solyc04g053040.3	2	-1	1	24	645	668	GAAUGAAAAAGAAAAAUGUAGAGG	: :..:::::.:::::::::.	UAGCAAUGUUUUUUUUUUUCAUUU	Cleavage	1
novel_mir_027	Solyc07g024000.3	2	-1	1	24	211	234	GAAUGAAAAAGAAAAAUGUAGAGG	:::::::::::::.:::.	GUGCACCAUUUUUCUUUUUUAUUU	Cleavage	1
novel_mir_046	Solyc04g007030.3	2	-1	1	21	1617	1637	UCGUGUCUGCAGAACUCAUGC	:::::::::.:::::: ::::	GCAUGAGUUUUGCAGAGACGA	Cleavage	1
novel_mir_046	Solyc02g082215.1	2	-1	1	21	2642	2662	UCGUGUCUGCAGAACUCAUGC	: : ::::::::::::::.:.	GGAGGAGUUCUGCAGACAUGG	Cleavage	1
novel_mir_051	Solyc02g088710.3	2	-1	1	22	353	374	GAAUUGGCUGCUGGAUUUGAGU	:::::::::::::. ::::	GUGCAAAUCCAGCAGCUCAUUC	Cleavage	1
novel_mir_051	Solyc07g007370.3	2	-1	1	22	1287	1308	GAAUUGGCUGCUGGAUUUGAGU	::::::::: :::.:::::	UGACAAAUCCAGAAGCUAAUUC	Translation	1
novel_mir_053	Solyc05g014250.3	2	-1	1	19	1767	1785	CGAGUCUGACAUGUGUGCA	::.:.::::::::::.:.:	UGUAUACAUGUCAGAUUUG	Cleavage	2
novel_mir_055	Solyc10g007420.4	2	-1	1	21	892	912	UAGAAUCAAGAAAGAGCUCUC	::.::::::::::::::.:	AAGGGCUCUUUCUUGAUUUUU	Cleavage	1
novel_mir_055	Solyc04g077480.3	2	-1	1	21	1443	1463	UAGAAUCAAGAAAGAGCUCUC	:::.: :::.:::::::::	UUGAGUUGUUUUUUGAUUCUA	Cleavage	1
novel_mir_057	Solyc01g010240.3	2	-1	1	24	141	164	AGUGGACAAGUAAAGGUGGAUGGA	::::::.::::.::::.::.:	UAAAUCCACUUUUAUUUGUUCAUU	Cleavage	1
novel_mir_057	Solyc08g069140.3	2	-1	1	19	1	19	AGUGGACAAGUAAAGGUGG	:.:.::::::::::.::.:	CUAUCUUUACUUGUUCAUU	Cleavage	2
novel_mir_057	Solyc12g044580.2	2	-1	1	24	159	182	AGUGGACAAGUAAAGGUGGAUGGA	: ::::.::::::::::::.	GAAAACCACUUUUACUUGUCCAUA	Cleavage	1
novel_mir_061	Solyc03g025300.1	2	-1	1	24	24	47	AUUGAUCUCCUUAUAUGAACUUGG	:::: :::::::::::::::::	CCAAAAUCAUAUAAGGAGAUCAAA	Cleavage	1
novel_mir_061	Solyc04g054180.3	2	-1	1	24	1765	1788	AUUGAUCUCCUUAUAUGAACUUGG	:: ::.::::..::.:::::::	ACAUCUUUAUAUGGGGGGAUCAAU	Cleavage	1
novel_mir_071	Solyc01g096690.2	2	-1	1	22	1489	1510	UUGCUGCCGACUCAUUCAUCCA	::::::. :::::.::::::::	UGGAUGGUUGAGUUGGCAGCAA	Cleavage	1
novel_mir_082	Solyc09g091980.3	2	-1	1	24	822	845	UCGGACUCUUCAAAAGUGUUGAUG	:. :::::::::::.::::::: :	CGACAACACUUUUGGAGAGUCCAA	Cleavage	1
novel_mir_082	Solyc01g065495.1	2	-1	1	24	583	606	UCGGACUCUUCAAAAGUGUUGAUG	:.:::.:: ::::::::::::	UGGCGACAUUUCUGAAGAGUCCGA	Cleavage	1
novel_mir_096	Solyc06g082970.3	2	-1	1	21	627	647	UAAUUUCACUUCUGGAGGAUC	: .:::.:::::::::::::	UAAUCUCUAGAAGUGAAAUUA	Cleavage	1
novel_mir_101	Solyc03g097270.3	2	-1	1	24	905	927	AUCUGGAGAGGCGUAGAAUACUCC	:::: :: ::::::::::..::::	GGAG-AUCCUACGCCUCUUUAGAU	Cleavage	1
novel_mir_109	Solyc02g069770.3	2	-1	1	24	2138	2161	GUAAGGUCUGUGUACAUUCUCCAC	::: ::::::::..::::..::::	GUGUAGAAUGUAUGCAGAUUUUAC	Cleavage	1
novel_mir_109	Solyc01g096940.3	2	-1	1	24	3761	3784	GUAAGGUCUGUGUACAUUCUCCAC	: : :::.: :::.::::::::::	GAGUAGAGUUUACGCAGACCUUAC	Cleavage	1
sly-miR164a-3p	Solyc09g082560.3	2	-1	1	20	1	20	CAUGUGCCUGUUUUCCCCAU	::::::::::::::.: :::	AUGGGGAAAACAGGUAGAUG	Cleavage	1
sly-miR390a-3p	Solyc08g066500.3	2	-1	1	21	920	940	CGCUAUCCAUCCUGAGUUUUA	:::.:..::::::::::.:	ACAAAUUUGGGAUGGAUAGUG	Cleavage	1
sly-miR390a-5p	Solyc04g005390.2	2	-1	1	21	796	816	AAGCUCAGGAGGGAUAGCACC	::::. ::::::.::::::::	GGUGUGAUCCCUUCUGAGCUU	Cleavage	1
sly-miR390a-5p	Solyc04g079120.3	2	-1	1	21	620	640	AAGCUCAGGAGGGAUAGCACC	:::::::.:::::::: :::	AGUGCUAUUCCUCCUGAUCUU	Cleavage	1
sly-miR390a-5p	Solyc01g011040.3	2	-1	1	21	779	799	AAGCUCAGGAGGGAUAGCACC	::::: .:.::::::::::	CUUGCUAAUCUUCCUGAGCUU	Cleavage	1
sly-miR397-5p	Solyc06g048860.2	2	-1	1	20	620	639	AUUGAGUGCAGCGUUGAUGA	:.:::::.:::::::::::	UUAUCAAUGCUGCACUCAAC	Cleavage	1
sly-miR397-5p	Solyc06g076760.2	2	-1	1	20	680	699	AUUGAGUGCAGCGUUGAUGA	:::::::.:::::::: :::	UCAUCAAUGCUGCACUAAAU	Cleavage	1
sly-miR397-5p	Solyc09g014240.3	2	-1	1	20	798	817	AUUGAGUGCAGCGUUGAUGA	: :::::::::::::::::	UAAUCAACGCUGCACUCAAC	Cleavage	1
sly-miR397-5p	Solyc07g063920.3	2	-1	1	20	1106	1125	AUUGAGUGCAGCGUUGAUGA	: ::::::.::::::.:::	ACCUCAACGUUGCACUUAAU	Cleavage	1
sly-miR477-3p	Solyc10g079160.1	2	-1	1	22	793	814	AGUUCUUGUAGGGUGAGACAAC	:::.:::::::::.::.:.:	UAUGUUUCACCCUACGAGGAUU	Cleavage	1
sly-miR482b	Solyc05g008070.3	2	-1	1	22	532	553	UCUUGCCUACACCGCCCAUGCC	:::::::::::: ::::.::::	GGCAUGGGCGGUAUAGGUAAGA	Translation	1
sly-miR482b	Solyc04g009120.2	2	-1	1	22	601	622	UCUUGCCUACACCGCCCAUGCC	::::::::.::: :::::::::	GGCAUGGGUGGUUUAGGCAAGA	Translation	1
sly-miR482b	Solyc12g017800.2	2	-1	1	22	1104	1125	UCUUGCCUACACCGCCCAUGCC	::.::::::::: ::::.::::	GGUAUGGGCGGUAUAGGUAAGA	Translation	1
sly-miR482b	Solyc11g006530.2	2	-1	1	22	526	547	UCUUGCCUACACCGCCCAUGCC	:: ::::::::: ::::.::::	GGAAUGGGCGGUAUAGGUAAGA	Translation	1
sly-miR9476-3p	Solyc04g058140.3	2	-1	1	21	1611	1631	AAAAAGAUGCAGGACUAGACC	:::::::.::.:::::::	UAUCUAGUCUUGUAUCUUUUC	Cleavage	1
novel_mir_001	Solyc12g044180.2	2.5	-1	1	23	3048	3070	AGGAAAAGAAACUUACAAGGAUU	::: :::: :.:::::::::::	AAUACUUGCAGGUUUCUUUUCCC	Cleavage	1
novel_mir_001	Solyc01g090740.3	2.5	-1	1	23	600	622	AGGAAAAGAAACUUACAAGGAUU	.:: ::::::::::.::::..:	GAUAAUUGUAAGUUUUUUUUUUU	Cleavage	1
novel_mir_001	Solyc09g066140.3	2.5	-1	1	23	1156	1178	AGGAAAAGAAACUUACAAGGAUU	.: ..::::.:::::.::::..:	GAGUUUUGUGAGUUUUUUUUUUU	Cleavage	1
novel_mir_001	Solyc07g062050.3	2.5	-1	1	23	139	161	AGGAAAAGAAACUUACAAGGAUU	.: :::::..::::.::::..:	UGUGCUUGUGGGUUUUUUUUUUU	Cleavage	1
novel_mir_001	Solyc11g069190.2	2.5	-1	1	23	339	361	AGGAAAAGAAACUUACAAGGAUU	:.:: :.:::::::::::::	UUUUCUGUUGAGUUUCUUUUCCU	Cleavage	1
novel_mir_001	Solyc02g094320.3	2.5	-1	1	23	1968	1990	AGGAAAAGAAACUUACAAGGAUU	:::::::::::.::::. :	UAGGCUUGUAAGUUUUUUUUUGU	Cleavage	1
novel_mir_001	Solyc02g085935.1	2.5	-1	1	23	973	995	AGGAAAAGAAACUUACAAGGAUU	.:::: ::::::::::..:	AGAAUUUGUCAGUUUCUUUUUUU	Cleavage	1
novel_mir_008	Solyc06g083020.2	2.5	-1	1	24	1064	1087	AGUAAAUUGUCAUGUUGGACGUGU	:: :. :::::::..:::::::	CAACUUUAAACAUGAUGAUUUACU	Cleavage	1
novel_mir_008	Solyc09g065560.3	2.5	-1	1	24	4513	4536	AGUAAAUUGUCAUGUUGGACGUGU	:..::.::::.:.::::::	AGUUUUUUAAUAUGAUAGUUUACU	Cleavage	1
novel_mir_015	Solyc11g071840.2	2.5	-1	1	21	1429	1449	CUCUCCCUCAAAGGCUUCUGG	::::::::::::: :::::	GCAGAAGCCUUUGAAGGAGAA	Cleavage	1
novel_mir_015	Solyc02g089750.4	2.5	-1	1	21	487	507	CUCUCCCUCAAAGGCUUCUGG	..:.: ::::::.:::::::	AUGGGAACCUUUGGGGGAGAG	Cleavage	1
novel_mir_020	Solyc04g063290.3	2.5	-1	1	24	1103	1126	AGUUGAUCAAGUAGAAACAUGAGU	:::::::::.:.::::::.:..:	UCUCAUGUUUUUGCUUGAUUAGUU	Cleavage	1
novel_mir_020	Solyc08g082830.3	2.5	-1	1	24	4791	4814	AGUUGAUCAAGUAGAAACAUGAGU	:::: :::: :::::::::::	UUCCAUGCUUCUUCUUGAUCAACU	Cleavage	1
novel_mir_020	Solyc09g008650.3	2.5	-1	1	24	117	140	AGUUGAUCAAGUAGAAACAUGAGU	: :: :::: ::::::: ::::::	AAUCUUGUUCCUACUUGCUCAACU	Cleavage	1
novel_mir_020	Solyc07g064090.3	2.5	-1	1	24	1543	1566	AGUUGAUCAAGUAGAAACAUGAGU	:.:. :::: ::::::::.::::	AUUUUGGUUUGUACUUGAUUAACU	Cleavage	1
novel_mir_020	Solyc01g087000.3	2.5	-1	1	24	268	291	AGUUGAUCAAGUAGAAACAUGAGU	: : :::::.::::::: :::.:	UCCCUUGUUUUUACUUGAACAAUU	Cleavage	1
novel_mir_020	Solyc04g082720.3	2.5	-1	1	24	2166	2189	AGUUGAUCAAGUAGAAACAUGAGU	: :::::.::.:::.:.::.:	UUCCCUGUUUUUAUUUGGUUAAUU	Cleavage	1
novel_mir_020	Solyc10g007360.3	2.5	-1	1	24	2783	2806	AGUUGAUCAAGUAGAAACAUGAGU	::::::::::: ::::::	ACAGUUGUUUCUACUUCAUCAACC	Cleavage	3
novel_mir_025	Solyc08g066820.3	2.5	-1	1	21	665	685	GCAUUUUUGAAGAGUUUGAGC	::::::..::: :::::::::	GCUCAAGUUCUACAAAAAUGC	Translation	2
novel_mir_025	Solyc01g006220.2	2.5	-1	1	21	1585	1605	GCAUUUUUGAAGAGUUUGAGC	:::::.:::.: :::::::::	GCUCAGACUUUCCAAAAAUGC	Translation	1
novel_mir_025	Solyc12g096370.2	2.5	-1	1	21	2805	2825	GCAUUUUUGAAGAGUUUGAGC	:::...:::::::.::::::.	GCUUGGACUCUUCGAAAAUGU	Cleavage	1
novel_mir_025	Solyc04g007830.3	2.5	-1	1	21	552	572	GCAUUUUUGAAGAGUUUGAGC	:.:...::::::.:::::::.	GUUUGGACUCUUUAAAAAUGU	Cleavage	1
novel_mir_025	Solyc04g025600.2	2.5	-1	1	21	561	581	GCAUUUUUGAAGAGUUUGAGC	:.:.:.::::::..::::::.	GUUUAGACUCUUUGAAAAUGU	Cleavage	1
novel_mir_025	Solyc05g054720.3	2.5	-1	1	21	1114	1134	GCAUUUUUGAAGAGUUUGAGC	:::.:::::: ::::::::.	ACUCGAACUCUCCAAAAAUGU	Translation	1
novel_mir_025	Solyc10g079890.2	2.5	-1	1	21	106	126	GCAUUUUUGAAGAGUUUGAGC	::: :.::.::::::::::.	UCUCUAGCUUUUCAAAAAUGU	Cleavage	1
novel_mir_025	Solyc11g069000.2	2.5	-1	1	21	194	214	GCAUUUUUGAAGAGUUUGAGC	:::::::::::::.:::	UGACAAACUCUUCAAAGAUGA	Cleavage	1
novel_mir_025	Solyc12g019860.2	2.5	-1	1	21	2252	2272	GCAUUUUUGAAGAGUUUGAGC	::::.::::::..:::::	CUGCAAAUUCUUCAGGAAUGC	Cleavage	1
novel_mir_025	Solyc04g045285.1	2.5	-1	1	21	688	708	GCAUUUUUGAAGAGUUUGAGC	: : :::.::::::::::::	GAUGAAAUUCUUCAAAAAUGA	Cleavage	1
novel_mir_025	Solyc02g068020.1	2.5	-1	1	21	36	56	GCAUUUUUGAAGAGUUUGAGC	: : :::::.::.:::::::.	GAUAAAACUUUUUAAAAAUGU	Cleavage	1
novel_mir_025	Solyc10g085710.2	2.5	-1	1	21	3622	3642	GCAUUUUUGAAGAGUUUGAGC	.: ::::::::.:.:::::.	UUUGAAACUCUUUAGAAAUGU	Cleavage	1
novel_mir_025	Solyc12g013570.2	2.5	-1	1	21	1216	1236	GCAUUUUUGAAGAGUUUGAGC	: ::::: :.::::.:::::.	GAUCAAAAUUUUCAGAAAUGU	Cleavage	1
novel_mir_025	Solyc07g065190.3	2.5	-1	1	21	983	1003	GCAUUUUUGAAGAGUUUGAGC	:::: ::::::::::::.	AUCCAAAGUCUUCAAAAAUGU	Cleavage	1
novel_mir_025	Solyc04g077220.3	2.5	-1	1	21	636	656	GCAUUUUUGAAGAGUUUGAGC	: :::.:::::.::::::.	UGUGAAAUUCUUCGAAAAUGU	Cleavage	1
novel_mir_025	Solyc10g076290.2	2.5	-1	1	21	2698	2718	GCAUUUUUGAAGAGUUUGAGC	:::: .:.::::::::::.	AAUCAAUUUUUUCAAAAAUGU	Cleavage	1
novel_mir_027	Solyc07g062970.3	2.5	-1	1	24	70	93	GAAUGAAAAAGAAAAAUGUAGAGG	:.:::::::::::.::::: :::.	CUUCUACAUUUUUUUUUUUAAUUU	Cleavage	2
novel_mir_027	Solyc02g069740.3	2.5	-1	1	24	1312	1335	GAAUGAAAAAGAAAAAUGUAGAGG	:. :.::::::.:::::..::.	UAUUCAUAUUUUUUUUUUUUGUUU	Cleavage	3
novel_mir_027	Solyc07g065380.4	2.5	-1	1	24	76	99	GAAUGAAAAAGAAAAAUGUAGAGG	::: :: ::::.::::::::::	AGUCUCCAAUUUUUUUUUUCAUUC	Cleavage	1
novel_mir_027	Solyc08g081820.3	2.5	-1	1	24	290	313	GAAUGAAAAAGAAAAAUGUAGAGG	..:. :.:::::::: ::::.:::	UUUUCAUAUUUUUCUGUUUCGUUC	Cleavage	1
novel_mir_027	Solyc11g010100.2	2.5	-1	1	24	909	932	GAAUGAAAAAGAAAAAUGUAGAGG	:.:. : :::::::::::::::	GAUUUGGAGUUUUCUUUUUCAUUC	Cleavage	1
novel_mir_027	Solyc11g006310.2	2.5	-1	1	24	806	829	GAAUGAAAAAGAAAAAUGUAGAGG	.:: :.. ::::::::::.::::	AUUCAAUGAUUUUCUUUUUUAUUC	Cleavage	1
novel_mir_027	Solyc07g049320.3	2.5	-1	1	24	244	267	GAAUGAAAAAGAAAAAUGUAGAGG	:.::::::::::: .::::	AAAUGAUAUUUUUCUUUUAUAUUC	Cleavage	2
novel_mir_027	Solyc02g080210.3	2.5	-1	1	24	1402	1425	GAAUGAAAAAGAAAAAUGUAGAGG	:::::::::.::::: :::.	CUAAUACAUUUUUUUUUUUAAUUU	Cleavage	1
novel_mir_027	Solyc03g122170.3	2.5	-1	1	24	451	474	GAAUGAAAAAGAAAAAUGUAGAGG	.::: :::::.:::::.:::.	AUGUUACUUUUUUUUUUUUUAUUU	Cleavage	1
novel_mir_027	Solyc11g007340.2	2.5	-1	1	24	4120	4143	GAAUGAAAAAGAAAAAUGUAGAGG	:::::::::::: :::::	GUUGAACAUUUUUCUUUCUCAUUG	Cleavage	2
novel_mir_038	Solyc06g075420.1	2.5	-1	1	24	887	910	UUUUCGGUCUAUGUAGCACUAUGU	:::: ::::::::::.:.::.	CUCUAGUUCUACAUAGACUGGAAG	Cleavage	1
novel_mir_039	Solyc10g084320.2	2.5	-1	1	22	1960	1981	UUUUGUAAAUCGCUGCACUGGC	:..::::::: :::::::::.	CCUGGUGCAGCUAUUUACAAAG	Translation	1
novel_mir_041	Solyc02g079330.3	2.5	-1	1	24	246	269	AAUGGAUAAGAUUAUGAUACGUGU	:::. :::::::::.::::.: ::	ACAUAUAUCAUAAUUUUAUUCCUU	Cleavage	1
novel_mir_041	Solyc05g011880.2	2.5	-1	1	24	450	473	AAUGGAUAAGAUUAUGAUACGUGU	:.. ::::::::.:.::.:::::	AUGAGUAUCAUAGUUUUGUCCAUG	Cleavage	1
novel_mir_041	Solyc06g072660.3	2.5	-1	1	24	2018	2041	AAUGGAUAAGAUUAUGAUACGUGU	: ..::.:..:::::::::::::	AAGUGUGUUGUAAUCUUAUCCAUC	Cleavage	1
novel_mir_041	Solyc12g006300.2	2.5	-1	1	24	806	829	AAUGGAUAAGAUUAUGAUACGUGU	:. . ::::: :::.::::..:::	AUUUCUAUCAAAAUUUUAUUUAUU	Cleavage	2
novel_mir_041	Solyc01g095010.3	2.5	-1	1	24	110	133	AAUGGAUAAGAUUAUGAUACGUGU	::: :::.::::::..:::	CUCUUUAUAAUAGUCUUAUUUAUU	Cleavage	1
novel_mir_046	Solyc10g011690.3	2.5	-1	1	21	3013	3033	UCGUGUCUGCAGAACUCAUGC	: ::::::::..::.::::	AGAGGAGUUCUGUGGAUACGA	Cleavage	1
novel_mir_051	Solyc12g062160.1	2.5	-1	1	22	190	211	GAAUUGGCUGCUGGAUUUGAGU	::: :: ::::::::::::::.	ACUAAAUUCCAGCAGCCAAUUU	Cleavage	1
novel_mir_051	Solyc02g082350.3	2.5	-1	1	22	2925	2946	GAAUUGGCUGCUGGAUUUGAGU	: :::.::.:::::::: :::	CCCCAAGUCUAGCAGCCAUUUC	Cleavage	1
novel_mir_051	Solyc08g075270.1	2.5	-1	1	22	476	497	GAAUUGGCUGCUGGAUUUGAGU	:::::.:::..:..:::::	CAACAAAUUCAGUGGUUAAUUC	Cleavage	1
novel_mir_051	Solyc04g049550.3	2.5	-1	1	22	2210	2231	GAAUUGGCUGCUGGAUUUGAGU	:. ..: ::::::::::::::.	AUAUGAUUCCAGCAGCCAAUUU	Cleavage	1
novel_mir_051	Solyc09g063090.3	2.5	-1	1	22	2196	2217	GAAUUGGCUGCUGGAUUUGAGU	::::: :::..:.::::::	UGACAAAUACAGUGGUCAAUUC	Cleavage	1
novel_mir_053	Solyc04g054290.2	2.5	-1	1	19	1573	1591	CGAGUCUGACAUGUGUGCA	::::::::::::.::.: :	UGCACACAUGUCGGAUUGG	Cleavage	1
novel_mir_055	Solyc07g062640.3	2.5	-1	1	21	2529	2549	UAGAAUCAAGAAAGAGCUCUC	::: :.: :::::::::::::	GAGUGUUAUUUCUUGAUUCUA	Cleavage	1
novel_mir_055	Solyc07g018240.1	2.5	-1	1	21	761	781	UAGAAUCAAGAAAGAGCUCUC	:: ::::::::::::::.:	UAGUGCUCUUUCUUGAUUUUC	Cleavage	1
novel_mir_055	Solyc07g018250.1	2.5	-1	1	21	761	781	UAGAAUCAAGAAAGAGCUCUC	:: ::::::::::::::.:	UAGUGCUCUUUCUUGAUUUUC	Cleavage	1
novel_mir_055	Solyc01g109790.3	2.5	-1	1	21	153	173	UAGAAUCAAGAAAGAGCUCUC	: : ::.:::::::::::::	AAAAACUUUUUCUUGAUUCUA	Cleavage	1
novel_mir_055	Solyc01g095010.3	2.5	-1	1	21	927	947	UAGAAUCAAGAAAGAGCUCUC	:. ::.:::::::.:::::	UUGGUCUUUUUCUUGGUUCUA	Cleavage	1
novel_mir_055	Solyc07g021120.2	2.5	-1	1	21	488	507	UAGAAUCAAGAAAGAGCUCUC	:.::: :::::::::::::	CUGGGCU-UUUCUUGAUUCUA	Cleavage	1
novel_mir_055	Solyc12g062480.2	2.5	-1	1	21	450	469	UAGAAUCAAGAAAGAGCUCUC	:.::: :::::::::::::	CUGGGCU-UUUCUUGAUUCUA	Cleavage	1
novel_mir_057	Solyc08g076120.3	2.5	-1	1	24	834	857	AGUGGACAAGUAAAGGUGGAUGGA	:::.: ::.::::::::::::::	UCCGUGAACUUUUACUUGUCCACU	Cleavage	1
novel_mir_057	Solyc09g089780.3	2.5	-1	1	24	81	104	AGUGGACAAGUAAAGGUGGAUGGA	:...:.::..::::.::::.::::	UUUGUUCAUUUUUAUUUGUUCACU	Cleavage	2
novel_mir_057	Solyc00g047180.1	2.5	-1	1	24	226	249	AGUGGACAAGUAAAGGUGGAUGGA	:: ::: .::::::::::.:.::	UCAUUCCUUCUUUACUUGUUCGCU	Cleavage	1
novel_mir_057	Solyc11g039360.1	2.5	-1	1	24	1003	1026	AGUGGACAAGUAAAGGUGGAUGGA	:: ::: .::::::::::.:.::	UCAUUCCUUCUUUACUUGUUCGCU	Cleavage	1
novel_mir_057	Solyc10g009640.2	2.5	-1	1	24	295	318	AGUGGACAAGUAAAGGUGGAUGGA	... :..:.::::::::::..::	CUUGACUGCUUUUACUUGUCUGCU	Cleavage	1
novel_mir_058	Solyc09g014980.3	2.5	-1	1	24	2522	2545	AUAUUCAGUAUUUGGGCUGUUGGU	:::..::.::::::.::.:	UGGUUCAGUUCAGAUACUGGAUGU	Cleavage	1
novel_mir_060	Solyc06g009490.3	2.5	-1	1	24	1579	1602	AUAGAAACAUGUCUGAAUACAUUA	:::: : ::.::..::::::::::	UAAUAUCUUUAGGUAUGUUUCUAU	Cleavage	1
novel_mir_060	Solyc10g076280.2	2.5	-1	1	24	128	151	AUAGAAACAUGUCUGAAUACAUUA	:::::: ::::::: :::::	CCUAGUAUUCUGACAUGUAUCUAU	Cleavage	1
novel_mir_060	Solyc05g008920.3	2.5	-1	1	24	2292	2315	AUAGAAACAUGUCUGAAUACAUUA	::::.::..::::::.:.:	AGACUUAUUUAGGUAUGUUUUUGU	Cleavage	1
novel_mir_061	Solyc04g050820.2	2.5	-1	1	24	2390	2413	AUUGAUCUCCUUAUAUGAACUUGG	:. . :::::.:::::. ::::::	CUUGAUUCAUGUAAGGGUAUCAAU	Cleavage	1
novel_mir_061	Solyc07g056410.3	2.5	-1	1	24	7432	7455	AUUGAUCUCCUUAUAUGAACUUGG	:..:.:::::::::::::	GGUGACUUGUGUAAGGAGAUCAAU	Cleavage	1
novel_mir_061	Solyc10g082030.2	2.5	-1	1	24	1046	1069	AUUGAUCUCCUUAUAUGAACUUGG	: ::::::::::::: :::	UUGCAUCCAUAUAAGGAGAUGAAU	Cleavage	1
novel_mir_074	Solyc00g006860.2	2.5	-1	1	23	258	280	UUAGGUCUGAAUGUGAAUGAUUC	:::: ::.::::.::.::::	CUCUCAUGCAUAUUCGGAUCUAA	Cleavage	1
novel_mir_078	Solyc08g029190.3	2.5	-1	1	24	2263	2286	AAGAAAAUAAAGACUUCACAGACU	:.::::::::.::: ::::.::	UUUUUGUGAAGUUUUUUUUUUUUU	Cleavage	1
novel_mir_078	Solyc01g005500.3	2.5	-1	1	24	99	122	AAGAAAAUAAAGACUUCACAGACU	: : :::::: :: ::::::::::	ACUGUGUGAAAUCAUUAUUUUCUU	Translation	1
novel_mir_078	Solyc06g007980.3	2.5	-1	1	24	398	421	AAGAAAAUAAAGACUUCACAGACU	: ::: .:::.::::::::.::	UUUAUGUUGAGUUUUUAUUUUUUU	Cleavage	1
novel_mir_078	Solyc04g072640.3	2.5	-1	1	24	438	461	AAGAAAAUAAAGACUUCACAGACU	: :::: :.:::::::::::	GGGAUUUGAAUUUUUUAUUUUCUU	Cleavage	1
novel_mir_078	Solyc09g037137.1	2.5	-1	1	24	716	739	AAGAAAAUAAAGACUUCACAGACU	: ::::.:::::::::::	UUGAAAUCAAGUUUUUAUUUUCUU	Cleavage	1
novel_mir_078	Solyc04g072320.2	2.5	-1	1	24	1335	1357	AAGAAAAUAAAGACUUCACAGACU	::: :: ::: ::::::::::::	UGUC-GUAAAGACUUUAUUUUCUU	Cleavage	1
novel_mir_078	Solyc01g079880.3	2.5	-1	1	24	61	84	AAGAAAAUAAAGACUUCACAGACU	:. : : :::.:::::::::::	GAUUGGCGUAGUUUUUAUUUUCUU	Cleavage	1
novel_mir_078	Solyc02g078540.3	2.5	-1	1	24	1304	1327	AAGAAAAUAAAGACUUCACAGACU	::::: :: ::::::::::	UGGAGGUGAAUUCAUUAUUUUCUU	Translation	1
novel_mir_081	Solyc03g123670.3	2.5	-1	1	21	671	691	AUGUGUGAAUUCAGAAUUUAG	::..:::::::::::: :::	AUAGGUUCUGAAUUCACCCAU	Cleavage	1
novel_mir_081	Solyc06g065320.3	2.5	-1	1	21	2954	2974	AUGUGUGAAUUCAGAAUUUAG	:::::::::::: ..:::::	AUAAAUUCUGAAUGUGCACAU	Cleavage	1
novel_mir_081	Solyc04g014550.3	2.5	-1	1	21	957	977	AUGUGUGAAUUCAGAAUUUAG	:::::.::::::...:.::	AAAAAUUUUGAAUUUGUAUAU	Cleavage	1
novel_mir_081	Solyc07g017437.1	2.5	-1	1	21	1015	1035	AUGUGUGAAUUCAGAAUUUAG	::: :.:::.::::::.::	UCAAAAUUUGAGUUCACAUAU	Cleavage	1
novel_mir_082	Solyc05g055200.3	2.5	-1	1	24	1818	1841	UCGGACUCUUCAAAAGUGUUGAUG	:.::::::.::::::: :::.:::	CGUCAACAUUUUUGAACAGUUCGA	Cleavage	1
novel_mir_082	Solyc05g007290.2	2.5	-1	1	24	1387	1410	UCGGACUCUUCAAAAGUGUUGAUG	::::.::.:::::.::.::.:::	GAUCAGCAUUUUUGGAGGGUUCGA	Cleavage	1
novel_mir_082	Solyc12g096370.2	2.5	-1	1	24	2857	2880	UCGGACUCUUCAAAAGUGUUGAUG	:::.:.:::::::::::: ::	GGGCAAUAUUUUUGAAGAGUCGGA	Cleavage	1
novel_mir_082	Solyc10g006120.2	2.5	-1	1	24	1752	1775	UCGGACUCUUCAAAAGUGUUGAUG	..:.:.::::::::::::: :	UGGUGAUAUUUUUGAAGAGUCCUA	Cleavage	1
novel_mir_083	Solyc08g022075.1	2.5	-1	1	21	236	256	AAUUAAUUGUUCAGCUCUUCC	:::::::::: :.::.:::	AAAAGAGCUGAAAAGUUGAUU	Cleavage	1
novel_mir_083	Solyc03g116410.2	2.5	-1	1	21	1219	1239	AAUUAAUUGUUCAGCUCUUCC	.: :::::::::.:::.::	CCGAAAGCUGAACAGUUAGUU	Cleavage	1
novel_mir_083	Solyc07g006940.2	2.5	-1	1	21	307	327	AAUUAAUUGUUCAGCUCUUCC	:.::: ::.:::::::.::	UUAGGAGAUGGACAAUUAGUU	Cleavage	1
novel_mir_084	Solyc01g011091.1	2.5	-1	1	24	4691	4714	AUGUAGGAUGUCACAUAAGACGUG	.::.: ::::::.:::::.:::	AUUGUUUGAUGUGAUAUCCUGCAU	Cleavage	1
novel_mir_089	Solyc06g083630.3	2.5	-1	1	21	343	364	UUAUUUGGGGUAGAU-GAGCUC	::::: ::::::.::::::::	AAGCUCCAUCUACUCCAAAUAA	Cleavage	1
novel_mir_093	Solyc08g041855.1	2.5	-1	1	20	885	904	GCAAGGCUGAAACUUAAAGG	.:::::::: :::::::::	UCUUUAAGUGUCAGCCUUGG	Translation	1
novel_mir_093	Solyc00g173430.2	2.5	-1	1	20	197	216	GCAAGGCUGAAACUUAAAGG	::: ::::::::::::::.	CCUCAAAGUUUCAGCCUUGU	Cleavage	1
novel_mir_093	Solyc02g093960.3	2.5	-1	1	20	2465	2484	GCAAGGCUGAAACUUAAAGG	.: ::::::::: :::::::	UCCUUAAGUUUCUGCCUUGC	Cleavage	1
novel_mir_093	Solyc07g005930.3	2.5	-1	1	20	2704	2723	GCAAGGCUGAAACUUAAAGG	.::: ::::::..::.::::	UCUUCAAGUUUUGGCUUUGC	Cleavage	1
novel_mir_093	Solyc04g016520.3	2.5	-1	1	20	5339	5358	GCAAGGCUGAAACUUAAAGG	:: : ::::::::::::::.	CCCUCAAGUUUCAGCCUUGU	Cleavage	1
novel_mir_096	Solyc06g074450.2	2.5	-1	1	21	379	399	UAAUUUCACUUCUGGAGGAUC	::::.::::: :::::::.	CCUCCUUCAGAACUGAAAUUG	Cleavage	11
novel_mir_096	Solyc04g050510.3	2.5	-1	1	21	409	429	UAAUUUCACUUCUGGAGGAUC	.: ::: ::.::::::::::	AGUGCUCAAGGAGUGAAAUUA	Cleavage	1
novel_mir_096	Solyc02g084790.3	2.5	-1	1	21	295	315	UAAUUUCACUUCUGGAGGAUC	:.: ::::::::::::::	AUUUCCACAGAAGUGAAAUUA	Cleavage	1
novel_mir_101	Solyc01g111240.3	2.5	-1	1	24	91	114	AUCUGGAGAGGCGUAGAAUACUCC	: ::.: :::::::::::::	UUCCUUUUUUUCGCCUCUCCAGAU	Cleavage	1
novel_mir_108	Solyc02g086920.2	2.5	-1	1	22	1828	1849	ACGAUUUCACUGAAUAACAUAG	:::: ::.:::.:::::.::::	CUAUUUUGUUCGGUGAAGUCGU	Cleavage	1
novel_mir_109	Solyc01g107870.3	2.5	-1	1	24	5353	5376	GUAAGGUCUGUGUACAUUCUCCAC	:: ::.::::: ::::::::.:	AGGGUGAGUGUACCCAGACCUUGC	Translation	1
novel_mir_109	Solyc07g052340.3	2.5	-1	1	24	3999	4022	GUAAGGUCUGUGUACAUUCUCCAC	: : ::..: ::::::::.:::::	GAGUAGGGUAUACACAGAUCUUAC	Cleavage	1
novel_mir_109	Solyc02g089690.3	2.5	-1	1	24	1558	1581	GUAAGGUCUGUGUACAUUCUCCAC	::::: ::::::::..:::.	GAAUAGAAUAUACACAGAUUUUAU	Cleavage	1
novel_mir_109	Solyc04g015570.3	2.5	-1	1	24	1101	1124	GUAAGGUCUGUGUACAUUCUCCAC	:.:::::.::: :::::::	ACAACGGAUGUAUACAAACCUUAC	Cleavage	1
novel_mir_109	Solyc08g066540.3	2.5	-1	1	24	430	453	GUAAGGUCUGUGUACAUUCUCCAC	.: :::::..:::::::::.	UACUGGCAUGUAUGCAGACCUUAU	Cleavage	1
sly-miR166c-5p	Solyc02g068490.3	2.5	-1	1	21	1826	1846	GGGAUGUUGUCUGGCUCGACA	: :.:::.::::.::.:::.:	UUUUGAGUCAGAUAAUAUCUC	Cleavage	1
sly-miR166c-5p	Solyc09g010090.4	2.5	-1	1	21	620	640	GGGAUGUUGUCUGGCUCGACA	:: :::::::::::: :::	GAUCAAGCCAGACAACAACCC	Cleavage	1
sly-miR169e-3p	Solyc06g082560.2	2.5	-1	1	21	2456	2476	UGGCAAGCAUCUUUGGCGACU	:::. .::::::::::::.::	AGUUAUCAAAGAUGCUUGUCA	Cleavage	1
sly-miR169e-3p	Solyc00g016470.1	2.5	-1	1	21	59	79	UGGCAAGCAUCUUUGGCGACU	::.:.:::::::::::::.	UGUUGUCAAAGAUGCUUGCUU	Cleavage	1
sly-miR169e-3p	Solyc01g087830.1	2.5	-1	1	21	21	41	UGGCAAGCAUCUUUGGCGACU	:::::::::.::.:: :::	UUUCGCCAAAGGUGUUUCCCA	Cleavage	1
sly-miR169e-3p	Solyc01g087800.2	2.5	-1	1	21	723	743	UGGCAAGCAUCUUUGGCGACU	:::::::::.::.:: :::	UUUCGCCAAAGGUGUUUCCCA	Cleavage	1
sly-miR169e-3p	Solyc01g087820.2	2.5	-1	1	21	762	782	UGGCAAGCAUCUUUGGCGACU	:.::.:::::::::: :::	CUUUGCUAAAGAUGCUUCCCA	Cleavage	1
sly-miR169e-3p	Solyc08g075860.3	2.5	-1	1	21	842	862	UGGCAAGCAUCUUUGGCGACU	:: .::::::::::::..:	UAUCUUCAAAGAUGCUUGUUA	Cleavage	1
sly-miR319a	Solyc01g009070.3	2.5	-1	1	20	1837	1856	CUUGGACUGAAGGGAGCUCC	::::::::::::: :::::	GGAGCUCCCUUCACUCCAAA	Cleavage	1
sly-miR319a	Solyc06g073640.3	2.5	-1	1	20	1759	1778	CUUGGACUGAAGGGAGCUCC	:::::::::::: :::::	CGAGCUCCCUUCACUCCAAA	Cleavage	1
sly-miR319a	Solyc09g009340.2	2.5	-1	1	20	1287	1306	CUUGGACUGAAGGGAGCUCC	:::::::::.:::.:.::	AAAGCUCCCUUUAGUUCGAG	Cleavage	1
sly-miR319a	Solyc03g078610.3	2.5	-1	1	20	1714	1733	CUUGGACUGAAGGGAGCUCC	:::::::.::.::: ::::	UGAGCUCCUUUUAGUGCAAG	Cleavage	1
sly-miR390a-3p	Solyc08g007210.3	2.5	-1	1	21	302	322	CGCUAUCCAUCCUGAGUUUUA	:.:.:::::::::::::.	ACAGAUUCAGGAUGGAUAGUC	Cleavage	1
sly-miR390a-3p	Solyc08g066810.3	2.5	-1	1	21	262	282	CGCUAUCCAUCCUGAGUUUUA	:::.::: :::::::::.:	ACAAAUUCAAGAUGGAUAGUG	Cleavage	1
sly-miR390a-5p	Solyc01g091230.3	2.5	-1	1	21	538	558	AAGCUCAGGAGGGAUAGCACC	::::.:::.::::::::: ::	GGUGUUAUUCCUCCUGAGGUU	Cleavage	1
sly-miR390a-5p	Solyc03g025230.3	2.5	-1	1	21	1979	1999	AAGCUCAGGAGGGAUAGCACC	::.::::.::..::::.::	UUUGUUAUCUCUUUUGAGUUU	Cleavage	1
sly-miR394-5p	Solyc04g071000.1	2.5	-1	1	20	1788	1807	UUGGCAUUCUGUCCACCUCC	::: ::::.:::::::..:	CGAGAUGGAUAGAAUGCUGA	Cleavage	1
sly-miR396a-3p	Solyc06g063080.1	2.5	-1	1	21	197	217	GUUCAAUAAAGCUGUGGGAAG	::::..:::::::.:::::	AUUCCUGCAGCUUUGUUGAAA	Cleavage	1
sly-miR397-3p	Solyc11g071670.2	2.5	-1	1	21	513	533	UCAACGCUAAACUCGAUCAUG	::: .::::::.:.:::::	GUUGAAUGAGUUUGGUGUUGA	Cleavage	1
sly-miR397-5p	Solyc02g085120.3	2.5	-1	1	20	734	753	AUUGAGUGCAGCGUUGAUGA	:.:::::.::::: ::::::	UUAUCAAUGCUGCUCUCAAU	Cleavage	1
sly-miR397-5p	Solyc09g010990.3	2.5	-1	1	20	690	709	AUUGAGUGCAGCGUUGAUGA	: :::::::::::::: :::	UAAUCAACGCUGCACUAAAU	Cleavage	1
sly-miR397-5p	Solyc04g079100.3	2.5	-1	1	20	368	387	AUUGAGUGCAGCGUUGAUGA	::.::::.::.:::::::	AAAUUAACGUUGUACUCAAU	Cleavage	1
sly-miR397-5p	Solyc01g104280.2	2.5	-1	1	20	824	843	AUUGAGUGCAGCGUUGAUGA	: ::::.::::.:.:::::	GCUUCAAUGCUGUAUUCAAU	Cleavage	1
sly-miR408	Solyc03g119730.3	2.5	-1	1	21	1309	1329	ACGGGGACGAGCCAGAGCAUG	::::::::.::::::.: :	UUUGCUCUGGUUCGUCCUCCU	Cleavage	1
sly-miR477-3p	Solyc09g005250.3	2.5	-1	1	22	310	331	AGUUCUUGUAGGGUGAGACAAC	::.:::.::::::: ::::	AGGGUUUCAUCCUACAACAACU	Cleavage	1
sly-miR482b	Solyc01g067165.1	2.5	-1	1	22	529	550	UCUUGCCUACACCGCCCAUGCC	::.:::::.::::: ::.::::	GGUAUGGGUGGUGUUGGUAAGA	Cleavage	1
sly-miR482b	Solyc10g054990.2	2.5	-1	1	22	520	541	UCUUGCCUACACCGCCCAUGCC	::.:::::.::::: ::.::::	GGUAUGGGUGGUGUUGGUAAGA	Cleavage	1
sly-miR482b	Solyc10g054940.1	2.5	-1	1	22	46	67	UCUUGCCUACACCGCCCAUGCC	::.:::::.::::: ::.::::	GGUAUGGGUGGUGUUGGUAAGA	Cleavage	1
sly-miR482b	Solyc10g055170.1	2.5	-1	1	22	46	67	UCUUGCCUACACCGCCCAUGCC	::.:::::.::::: ::.::::	GGUAUGGGUGGUGUUGGUAAGA	Cleavage	1
sly-miR482b	Solyc10g054970.1	2.5	-1	1	22	538	559	UCUUGCCUACACCGCCCAUGCC	:.:::::.::::: ::.::::	UGUAUGGGUGGUGUUGGUAAGA	Cleavage	1
sly-miR482b	Solyc11g069925.1	2.5	-1	1	22	622	643	UCUUGCCUACACCGCCCAUGCC	:: :::::::::: .::.::::	GGAAUGGGCGGUGCGGGUAAGA	Cleavage	1
sly-miR482b	Solyc04g009690.2	2.5	-1	1	22	562	583	UCUUGCCUACACCGCCCAUGCC	:: ::::: ::: :::::::::	GGAAUGGGGGGUUUAGGCAAGA	Translation	1
sly-miR482b	Solyc04g009250.1	2.5	-1	1	22	577	598	UCUUGCCUACACCGCCCAUGCC	:: ::::: ::: :::::::::	GGAAUGGGGGGUUUAGGCAAGA	Translation	1
sly-miR482b	Solyc04g009660.2	2.5	-1	1	22	550	571	UCUUGCCUACACCGCCCAUGCC	:: ::::: ::: :::::::::	GGAAUGGGGGGUUUAGGCAAGA	Translation	1
sly-miR482e-5p	Solyc08g075510.3	2.5	-1	1	21	172	192	UGUGGGUGGGGUGGAAAGAUU	:::: ::.:::::::::::	CAUCUCUCUACCCCACCCACC	Cleavage	1
sly-miR482e-5p	Solyc05g043320.2	2.5	-1	1	21	1466	1486	UGUGGGUGGGGUGGAAAGAUU	: ::::::::.:.:::::: :	AUUCUUUCCAUCUCACCCAAA	Cleavage	1
sly-miR482e-5p	Solyc03g096810.3	2.5	-1	1	21	689	709	UGUGGGUGGGGUGGAAAGAUU	:.:: :::::::::::::	UCUUUUACCACCCCACCCACC	Cleavage	1
sly-miR9474-3p	Solyc02g055465.1	2.5	-1	1	22	37	58	UUUUGUUCGCAGAUACUACAGU	:: ::::: :.::.::::::.:	ACAGUAGUUUUUGUGAACAAGA	Cleavage	1
sly-miR9474-3p	Solyc01g107870.3	2.5	-1	1	22	375	396	UUUUGUUCGCAGAUACUACAGU	: : :::::::::::.::::	GAUUUUGUAUCUGCGAAUAAAA	Cleavage	1
sly-miR9474-3p	Solyc04g079070.3	2.5	-1	1	22	1504	1525	UUUUGUUCGCAGAUACUACAGU	:: ::.:.::.::::::::	UUAGUUGUGUUUGUGAACAAAA	Cleavage	1
sly-miR9476-3p	Solyc01g090350.3	2.5	-1	1	21	542	562	AAAAAGAUGCAGGACUAGACC	::.:: :.::::::.:::::	UGUUUAAUUCUGCAUUUUUUU	Cleavage	1
sly-miR9476-3p	Solyc02g083900.3	2.5	-1	1	21	2384	2404	AAAAAGAUGCAGGACUAGACC	::.::..:::::::::::	AAGCUGGUUUUGCAUCUUUUU	Cleavage	1
sly-miR9476-3p	Solyc07g025170.3	2.5	-1	1	21	3467	3487	AAAAAGAUGCAGGACUAGACC	::::::..::: :::::::	ACUCUAGUUUUGCUUCUUUUU	Cleavage	1
sly-miR9476-3p	Solyc07g062450.3	2.5	-1	1	21	1271	1291	AAAAAGAUGCAGGACUAGACC	: :::. :.::::::.:::::	GUUCUGAUUCUGCAUUUUUUU	Cleavage	1
sly-miR9479-3p	Solyc01g079350.3	2.5	-1	1	22	19	40	GAGAAUGGUAGAGGGUCGGACC	: .::...::::.::::::::	UGCUCGGUUCUCUGCCAUUCUC	Cleavage	1
sly-miR9479-3p	Solyc09g092030.3	2.5	-1	1	22	45	66	GAGAAUGGUAGAGGGUCGGACC	:: :::::.:::::::.:.	UUCCCAACCCUUUACCAUUUUU	Cleavage	1
sly-miR9479-3p	Solyc10g079380.2	2.5	-1	1	22	728	749	GAGAAUGGUAGAGGGUCGGACC	::: ::.::::..::::::	UAACCGCCCUUCUAUUAUUCUC	Cleavage	1
novel_mir_001	Solyc01g102980.3	3	-1	1	23	375	397	AGGAAAAGAAACUUACAAGGAUU	:: .::: ::.::::.::::..:	AAAUCUUCUAGGUUUUUUUUUUU	Cleavage	1
novel_mir_001	Solyc04g009435.1	3	-1	1	23	3253	3275	AGGAAAAGAAACUUACAAGGAUU	:.:::: ::::::.:::::.	UUUUCUUGAAAGUUUUUUUUCUC	Cleavage	1
novel_mir_001	Solyc06g054640.2	3	-1	1	23	1922	1944	AGGAAAAGAAACUUACAAGGAUU	: :::: ::::::::::: .::	UACCCUUAUAAGUUUCUUUCUCU	Cleavage	2
novel_mir_001	Solyc11g066580.2	3	-1	1	23	2099	2121	AGGAAAAGAAACUUACAAGGAUU	.: ::::::. :::.::::.::	UGUGCUUGUAGAUUUUUUUUUCU	Cleavage	1
novel_mir_001	Solyc01g006260.3	3	-1	1	23	785	807	AGGAAAAGAAACUUACAAGGAUU	..::::: ::::.::::.::	CGAUUUUGUAUGUUUUUUUUUCU	Cleavage	1
novel_mir_001	Solyc03g096135.1	3	-1	1	23	565	587	AGGAAAAGAAACUUACAAGGAUU	:.: ::::::::.::::..:	CCCCUUGGUAAGUUUUUUUUUUU	Cleavage	1
novel_mir_001	Solyc03g093270.3	3	-1	1	23	1078	1100	AGGAAAAGAAACUUACAAGGAUU	.: ::::: :::::::::: .:	UGUACUUGUUAGUUUCUUUUAUU	Cleavage	1
novel_mir_001	Solyc01g005590.2	3	-1	1	23	363	385	AGGAAAAGAAACUUACAAGGAUU	..:::: :::::.::::..:	GUAUUUUGUUAGUUUUUUUUUUU	Cleavage	1
novel_mir_001	Solyc11g066820.2	3	-1	1	23	1939	1961	AGGAAAAGAAACUUACAAGGAUU	:::::::::: .::::..:	UGAACUUGUAAGUUAUUUUUUUU	Cleavage	1
novel_mir_001	Solyc10g006490.3	3	-1	1	23	1002	1024	AGGAAAAGAAACUUACAAGGAUU	:. . :: ::::::::::::..:	AGGUGUUCUAAGUUUCUUUUUUU	Cleavage	1
novel_mir_001	Solyc03g098120.3	3	-1	1	23	321	343	AGGAAAAGAAACUUACAAGGAUU	:: .:: :::::::.::::..:	AACGUUUUUAAGUUUUUUUUUUU	Cleavage	2
novel_mir_001	Solyc03g098120.3	3	-1	1	23	384	406	AGGAAAAGAAACUUACAAGGAUU	:: .:: :::::::.::::..:	AACGUUUUUAAGUUUUUUUUUUU	Cleavage	2
novel_mir_001	Solyc06g060990.3	3	-1	1	23	1597	1619	AGGAAAAGAAACUUACAAGGAUU	..::: .::::::::::..:	UUCUUUUGGGAGUUUCUUUUUUU	Cleavage	1
novel_mir_004	Solyc06g065050.2	3	-1	1	21	83	103	UCGGAUUGGGAAGAAAUGCCC	:::.::::. ::::::::::.	GGGUAUUUUCUCCCAAUCCGG	Cleavage	1
novel_mir_004	Solyc03g013600.1	3	-1	1	21	77	97	UCGGAUUGGGAAGAAAUGCCC	::.::: ::::::::::: :	UGGUAUUACUUCCCAAUCCAA	Cleavage	1
novel_mir_004	Solyc07g005860.3	3	-1	1	21	794	814	UCGGAUUGGGAAGAAAUGCCC	: :..::::::..::.::.::	GAGUGUUUCUUUUCAGUCUGA	Cleavage	1
novel_mir_004	Solyc03g097310.3	3	-1	1	21	1963	1983	UCGGAUUGGGAAGAAAUGCCC	:::::::::.:..::..:.	AAGCAUUUCUUUCUGAUUUGG	Cleavage	1
novel_mir_004	Solyc08g022070.3	3	-1	1	21	2582	2602	UCGGAUUGGGAAGAAAUGCCC	:::::::::.:::.: .::	CUGCAUUUCUUUCCAGUAUGA	Cleavage	1
novel_mir_004	Solyc04g039650.3	3	-1	1	21	379	399	UCGGAUUGGGAAGAAAUGCCC	: : :: :::::::::::::	GAGAAUCGCUUCCCAAUCCGA	Cleavage	1
novel_mir_008	Solyc05g015880.3	3	-1	1	24	302	325	AGUAAAUUGUCAUGUUGGACGUGU	::::::::: :::::: :::	AGCAGUCCAACAUCACAAUUAACU	Translation	1
novel_mir_008	Solyc03g007800.3	3	-1	1	24	765	788	AGUAAAUUGUCAUGUUGGACGUGU	.:. :.:. :::::.:::::.::	CUAUCUUCGUCAUGAUAAUUUGCU	Cleavage	1
novel_mir_008	Solyc05g015480.3	3	-1	1	24	1272	1295	AGUAAAUUGUCAUGUUGGACGUGU	.: . :.::.:::: .::::::::	GCUUCUUCAGCAUGUUAAUUUACU	Translation	2
novel_mir_008	Solyc07g055910.3	3	-1	1	24	3686	3709	AGUAAAUUGUCAUGUUGGACGUGU	::.::.:::::: ::::.:	UCCAUUCUAAUAUGACAUUUUAUU	Cleavage	1
novel_mir_008	Solyc05g005950.3	3	-1	1	24	390	413	AGUAAAUUGUCAUGUUGGACGUGU	: :::::::.::::::.:	CACAAACAAACAUGAUAAUUUAUU	Cleavage	1
novel_mir_015	Solyc02g082050.3	3	-1	1	21	2101	2121	CUCUCCCUCAAAGGCUUCUGG	::: ::: ::::::::::::	CCACAAGACUUUGAGGGAGAA	Cleavage	1
novel_mir_015	Solyc06g074870.2	3	-1	1	21	82	102	CUCUCCCUCAAAGGCUUCUGG	::::::.::::::: :::	AAAGAAGCUUUUGAGGUAGAA	Cleavage	1
novel_mir_015	Solyc06g054080.3	3	-1	1	21	614	634	CUCUCCCUCAAAGGCUUCUGG	:::::::::::: ::: ::	UGAGAAGCCUUUGAAGGAUAG	Cleavage	1
novel_mir_020	Solyc09g008850.3	3	-1	1	24	251	274	AGUUGAUCAAGUAGAAACAUGAGU	:. .::::::.:::::::: .:.:	AUAUAUGUUUUUACUUGAUGGAUU	Cleavage	1
novel_mir_020	Solyc12g099450.2	3	-1	1	24	1266	1289	AGUUGAUCAAGUAGAAACAUGAGU	::: : :::.:..::::::::.:	UCUCUUCUUUUUGUUUGAUCAAUU	Cleavage	2
novel_mir_020	Solyc01g105165.1	3	-1	1	24	253	276	AGUUGAUCAAGUAGAAACAUGAGU	::: :::::::: :.::::::	CGCCAUUUUUCUACUAGGUCAACU	Cleavage	1
novel_mir_020	Solyc01g096780.3	3	-1	1	24	1190	1213	AGUUGAUCAAGUAGAAACAUGAGU	: ::::::.:: :::.:.::::	GGUGAUGUUUUUAGUUGGUUAACU	Translation	1
novel_mir_020	Solyc01g107360.3	3	-1	1	24	2821	2844	AGUUGAUCAAGUAGAAACAUGAGU	:. ..: :::::..:::::::::	AUCUGUUUUUCUGUUUGAUCAACC	Cleavage	1
novel_mir_020	Solyc10g007360.3	3	-1	1	24	113	136	AGUUGAUCAAGUAGAAACAUGAGU	::::::::::: ::::.:	ACGGUUGUUUCUACUUCAUCAGCC	Cleavage	3
novel_mir_020	Solyc10g007360.3	3	-1	1	24	1469	1492	AGUUGAUCAAGUAGAAACAUGAGU	::::::::::: ::::.:	ACGGUUGUUUCUACUUCAUCAGCC	Cleavage	3
novel_mir_020	Solyc10g007370.2	3	-1	1	24	1095	1118	AGUUGAUCAAGUAGAAACAUGAGU	::::::::::: ::::.:	ACGGUUGUUUCUACUUCAUCAGCC	Cleavage	1
novel_mir_020	Solyc12g098810.2	3	-1	1	24	1198	1221	AGUUGAUCAAGUAGAAACAUGAGU	:: :: :::: ::::::.::::	CCUGCUGCUUCUUCUUGAUUAACU	Cleavage	1
novel_mir_025	Solyc11g066940.2	3	-1	1	21	1070	1090	GCAUUUUUGAAGAGUUUGAGC	::::..::::::.:::::: :	GCUCGGACUCUUUAAAAAUAC	Cleavage	1
novel_mir_025	Solyc07g052300.3	3	-1	1	21	1737	1757	GCAUUUUUGAAGAGUUUGAGC	::::.::.:.::.:.:::::.	GCUCGAAUUUUUUAGAAAUGU	Cleavage	1
novel_mir_025	Solyc06g052080.3	3	-1	1	21	851	871	GCAUUUUUGAAGAGUUUGAGC	::::..:: :::::::::::.	GCUCGGACCCUUCAAAAAUGU	Cleavage	1
novel_mir_025	Solyc09g091910.2	3	-1	1	21	3548	3568	GCAUUUUUGAAGAGUUUGAGC	::::::::.:::::::::	ACUCAAACUUUUCAAAAAUAU	Cleavage	1
novel_mir_025	Solyc06g050160.3	3	-1	1	21	1113	1133	GCAUUUUUGAAGAGUUUGAGC	:.:::::.::::::: ::::	GUUCAAAUUCUUCAAUAAUGA	Cleavage	1
novel_mir_025	Solyc09g082990.3	3	-1	1	21	207	227	GCAUUUUUGAAGAGUUUGAGC	:.::::..:.:::::.::::	GUUCAAGUUUUUCAAGAAUGG	Cleavage	1
novel_mir_025	Solyc09g005500.3	3	-1	1	21	545	565	GCAUUUUUGAAGAGUUUGAGC	:.:::.::::::.::: :::.	GUUCAGACUCUUUAAAUAUGU	Cleavage	1
novel_mir_025	Solyc08g061010.3	3	-1	1	21	1086	1106	GCAUUUUUGAAGAGUUUGAGC	.:::::::::::::.:::	AUUCAAACUCUUCAAGAAUUU	Cleavage	1
novel_mir_025	Solyc03g034060.3	3	-1	1	21	1988	2008	GCAUUUUUGAAGAGUUUGAGC	:.:::.::::: .:::::::.	GUUCAGACUCUAUAAAAAUGU	Translation	1
novel_mir_025	Solyc11g066970.2	3	-1	1	21	1479	1499	GCAUUUUUGAAGAGUUUGAGC	.:::::::.:::::::::	UUUCAAACUUUUCAAAAAUAU	Cleavage	1
novel_mir_025	Solyc01g103360.3	3	-1	1	21	869	889	GCAUUUUUGAAGAGUUUGAGC	::::..::::: :::::::.	ACUCAGGCUCUUGAAAAAUGU	Cleavage	1
novel_mir_025	Solyc09g064980.1	3	-1	1	21	1099	1119	GCAUUUUUGAAGAGUUUGAGC	: ::::::::: .:::::::	CCACAAACUCUUGGAAAAUGC	Cleavage	1
novel_mir_025	Solyc07g006860.3	3	-1	1	21	943	963	GCAUUUUUGAAGAGUUUGAGC	.:::.::::::. ::::::.	UUUCAGACUCUUUUAAAAUGU	Cleavage	3
novel_mir_025	Solyc07g006860.3	3	-1	1	21	1165	1185	GCAUUUUUGAAGAGUUUGAGC	.:::.::::::. ::::::.	UUUCAGACUCUUUUAAAAUGU	Cleavage	3
novel_mir_025	Solyc01g090590.3	3	-1	1	21	965	985	GCAUUUUUGAAGAGUUUGAGC	:::.::.::::::::::	AAACAAGCUUUUCAAAAAUGG	Cleavage	1
novel_mir_025	Solyc10g047530.2	3	-1	1	21	868	888	GCAUUUUUGAAGAGUUUGAGC	.:::::.: :::.::.::::	CUUCAAAUUGUUCGAAGAUGC	Cleavage	1
novel_mir_025	Solyc02g085140.3	3	-1	1	21	1729	1749	GCAUUUUUGAAGAGUUUGAGC	.:::.:.:::: :::.::::	UUUCAGAUUCUUGAAAGAUGC	Cleavage	1
novel_mir_025	Solyc04g051490.3	3	-1	1	21	824	844	GCAUUUUUGAAGAGUUUGAGC	.::.::::. :::::::::.	AUUCGAACUUCUCAAAAAUGU	Translation	1
novel_mir_025	Solyc09g009340.2	3	-1	1	21	1403	1423	GCAUUUUUGAAGAGUUUGAGC	:::::: :::::::::: :.	UCUCAAAAUCUUCAAAAAAGU	Cleavage	1
novel_mir_025	Solyc01g010820.3	3	-1	1	21	2004	2024	GCAUUUUUGAAGAGUUUGAGC	:::: .:::::::: :::::	ACUCAUGCUCUUCAACAAUGC	Cleavage	1
novel_mir_025	Solyc09g074670.3	3	-1	1	21	3477	3497	GCAUUUUUGAAGAGUUUGAGC	.::::.:::::: :::.::.	CUUCAAGCUCUUCUAAAGUGU	Cleavage	1
novel_mir_025	Solyc06g076250.3	3	-1	1	21	9285	9305	GCAUUUUUGAAGAGUUUGAGC	: .:::.:.::.::::::::	ACCUAAAUUUUUUAAAAAUGC	Cleavage	1
novel_mir_025	Solyc10g081850.2	3	-1	1	21	30	50	GCAUUUUUGAAGAGUUUGAGC	::::.:::::.::.:::.	UGACAAAUUCUUCGAAGAUGU	Cleavage	1
novel_mir_025	Solyc09g091980.3	3	-1	1	21	747	767	GCAUUUUUGAAGAGUUUGAGC	...::::::::::::::.	UUCUGGACUCUUCAAAAAUGU	Cleavage	1
novel_mir_025	Solyc10g008110.3	3	-1	1	21	1874	1894	GCAUUUUUGAAGAGUUUGAGC	:.:::::::::..::::.	AUGCGAACUCUUCAGGAAUGU	Cleavage	1
novel_mir_025	Solyc05g013400.3	3	-1	1	21	549	569	GCAUUUUUGAAGAGUUUGAGC	: :.::..::::..:.:::::	GGUUAAGUUCUUUGAGAAUGC	Cleavage	1
novel_mir_025	Solyc01g080780.2	3	-1	1	21	696	716	GCAUUUUUGAAGAGUUUGAGC	:::::.: ::::::::::	AGUCAAAUUGUUCAAAAAUGA	Cleavage	1
novel_mir_025	Solyc11g022423.1	3	-1	1	21	318	338	GCAUUUUUGAAGAGUUUGAGC	.:::: .::::::::.:::	CUUCAAUUUCUUCAAAGAUGA	Cleavage	1
novel_mir_025	Solyc08g062640.3	3	-1	1	21	316	336	GCAUUUUUGAAGAGUUUGAGC	::.:.::::::::::. ::	AAUCGAGCUCUUCAAAAGGGC	Cleavage	1
novel_mir_025	Solyc12g008670.2	3	-1	1	21	753	773	GCAUUUUUGAAGAGUUUGAGC	:::::.::: ::.:::::.	UGUCAAAUUCUCCAGAAAUGU	Translation	1
novel_mir_025	Solyc05g055200.3	3	-1	1	21	1790	1810	GCAUUUUUGAAGAGUUUGAGC	:::.:. :::::.::::::	UGUCAGAUCCUUCAGAAAUGC	Cleavage	1
novel_mir_025	Solyc08g077990.3	3	-1	1	21	305	325	GCAUUUUUGAAGAGUUUGAGC	:.:::.:::::. ::::::	AGUUAAAUUCUUCGCAAAUGC	Cleavage	1
novel_mir_027	Solyc02g069740.3	3	-1	1	24	1109	1132	GAAUGAAAAAGAAAAAUGUAGAGG	..:.::.::::::.::: :.::::	UUUUUAUAUUUUUUUUUGUUAUUC	Cleavage	3
novel_mir_027	Solyc12g056030.2	3	-1	1	24	40	63	GAAUGAAAAAGAAAAAUGUAGAGG	.: :::::::::::::: :.:::	UCCCUACAUUUUUCUUUGUUAUUA	Cleavage	1
novel_mir_027	Solyc07g065080.4	3	-1	1	24	3192	3215	GAAUGAAAAAGAAAAAUGUAGAGG	..:.:..: ::::.:::::.::::	UUUUUGUAGUUUUUUUUUUUAUUC	Cleavage	1
novel_mir_027	Solyc12g005950.2	3	-1	1	24	2866	2889	GAAUGAAAAAGAAAAAUGUAGAGG	:.:...:::::.:::::::::	AGUUUGUGUUUUUUUUUUUCAUUG	Cleavage	1
novel_mir_027	Solyc01g099280.3	3	-1	1	24	241	264	GAAUGAAAAAGAAAAAUGUAGAGG	..:.: ..:::::::::::.:::.	UUUUUUUGUUUUUCUUUUUUAUUU	Cleavage	1
novel_mir_027	Solyc11g007980.2	3	-1	1	24	18	41	GAAUGAAAAAGAAAAAUGUAGAGG	:.:::::::::::::::: ::	AGUUUACAUUUUUCUUUUUCUAUC	Cleavage	1
novel_mir_027	Solyc11g013850.2	3	-1	1	24	640	663	GAAUGAAAAAGAAAAAUGUAGAGG	.::: : :::::.:::::::::.	AUUCUUCCUUUUUUUUUUUCAUUU	Cleavage	1
novel_mir_027	Solyc12g087855.1	3	-1	1	24	817	840	GAAUGAAAAAGAAAAAUGUAGAGG	..:.::: ::::::::::::::	UUUUUACUAUUUUCUUUUUCAUUA	Cleavage	1
novel_mir_027	Solyc12g010210.2	3	-1	1	24	2205	2228	GAAUGAAAAAGAAAAAUGUAGAGG	:: ::.::::::: ::::.:::.	GCUGUAUAUUUUUCAUUUUUAUUU	Translation	1
novel_mir_027	Solyc12g006370.3	3	-1	1	24	31	54	GAAUGAAAAAGAAAAAUGUAGAGG	.::. :.::::::.::::::: :.	UCUUCAUAUUUUUUUUUUUCAAUU	Cleavage	1
novel_mir_027	Solyc05g007740.2	3	-1	1	24	2360	2383	GAAUGAAAAAGAAAAAUGUAGAGG	..:.: : :::::::::::.:::.	UUUUUCCUUUUUUCUUUUUUAUUU	Cleavage	1
novel_mir_027	Solyc06g066360.2	3	-1	1	24	304	327	GAAUGAAAAAGAAAAAUGUAGAGG	:: ::: :::::.:::::::::.	CCACUAGCUUUUUUUUUUUCAUUU	Cleavage	1
novel_mir_027	Solyc01g107200.3	3	-1	1	24	291	314	GAAUGAAAAAGAAAAAUGUAGAGG	: ::: ::: :::::::::.:::.	CAUCUUCAUAUUUCUUUUUUAUUU	Cleavage	1
novel_mir_027	Solyc01g100130.3	3	-1	1	24	599	622	GAAUGAAAAAGAAAAAUGUAGAGG	:: :: ::::::::::::.:::.	CCGCUUAAUUUUUCUUUUUUAUUU	Cleavage	1
novel_mir_027	Solyc09g007760.3	3	-1	1	24	980	1003	GAAUGAAAAAGAAAAAUGUAGAGG	:::: ::::::::::: :::.	UUACUACUUUUUUCUUUUUAAUUU	Cleavage	1
novel_mir_027	Solyc05g014030.3	3	-1	1	24	532	555	GAAUGAAAAAGAAAAAUGUAGAGG	..: :.. :::::::::::::::	UUUAUGUUUUUUUCUUUUUCAUUG	Cleavage	1
novel_mir_027	Solyc07g008280.3	3	-1	1	24	83	106	GAAUGAAAAAGAAAAAUGUAGAGG	..:: : :::::::::::::: :.	UUUCAAAAUUUUUCUUUUUCAAUU	Cleavage	2
novel_mir_027	Solyc01g014910.2	3	-1	1	24	89	112	GAAUGAAAAAGAAAAAUGUAGAGG	.::.::::: .:::::.::::	UGGUUAUAUUUUGUUUUUUUAUUC	Cleavage	1
novel_mir_027	Solyc01g006730.3	3	-1	1	24	1976	1999	GAAUGAAAAAGAAAAAUGUAGAGG	.::: : :::::.:::::::::.	UCUCCUCUUUUUUUUUUUUCAUUU	Cleavage	1
novel_mir_027	Solyc01g098190.3	3	-1	1	24	344	367	GAAUGAAAAAGAAAAAUGUAGAGG	.::. :::::::::::::: ::.	UCUUCCCAUUUUUCUUUUUCUUUU	Cleavage	1
novel_mir_027	Solyc12g011290.2	3	-1	1	24	137	160	GAAUGAAAAAGAAAAAUGUAGAGG	:: .::: ::::.:::::::::.	CCAUUACCCUUUUUUUUUUCAUUU	Cleavage	1
novel_mir_027	Solyc11g007340.2	3	-1	1	24	3081	3104	GAAUGAAAAAGAAAAAUGUAGAGG	.:::::::::.:::: .:::.	GAGUUACAUUUUUUUUUUAUAUUU	Cleavage	2
novel_mir_027	Solyc11g069720.2	3	-1	1	24	913	936	GAAUGAAAAAGAAAAAUGUAGAGG	:.:::::::::::: ::::	CAGGUGCAUUUUUCUUUUGCAUUA	Cleavage	1
novel_mir_027	Solyc06g074980.3	3	-1	1	24	919	942	GAAUGAAAAAGAAAAAUGUAGAGG	:.:::::::::::: ::::	CAGGUGCAUUUUUCUUUUGCAUUA	Cleavage	1
novel_mir_027	Solyc06g065330.3	3	-1	1	24	290	313	GAAUGAAAAAGAAAAAUGUAGAGG	::.:::::::::::: :::	ACGAUAUAUUUUUCUUUUUAAUUA	Cleavage	1
novel_mir_035	Solyc08g078330.3	3	-1	1	24	1291	1314	AUGACUUUUACGAAGGAUUGUGAA	:::: :::::::::.::: ::::	UUCAAUAUCCUUCGUGAAAUUCAU	Cleavage	1
novel_mir_035	Solyc06g075030.1	3	-1	1	24	430	453	AUGACUUUUACGAAGGAUUGUGAA	:: ::.:. ::.:::.:::::::	UUAUCAGUUAUUUGUAGAAGUCAU	Cleavage	1
novel_mir_035	Solyc09g014910.3	3	-1	1	24	114	137	AUGACUUUUACGAAGGAUUGUGAA	:: : ::.::.::::::::..:	AACAAAUUCUUUUGUAAAAGUUGU	Cleavage	1
novel_mir_038	Solyc06g065390.3	3	-1	1	24	679	702	UUUUCGGUCUAUGUAGCACUAUGU	:..:::: .:..:::::::::.::	AUGUAGUUUUGUAUAGACCGAGAA	Cleavage	1
novel_mir_038	Solyc02g068490.3	3	-1	1	24	2506	2529	UUUUCGGUCUAUGUAGCACUAUGU	:.: :::::: ::::::. :::::	AUACAGUGCUCCAUAGAUGGAAAA	Cleavage	1
novel_mir_038	Solyc02g070920.3	3	-1	1	24	1906	1929	UUUUCGGUCUAUGUAGCACUAUGU	:. ::::.:::.:::.::.::	UUUUGAUGCUGCAUGGACUGAGAA	Cleavage	1
novel_mir_038	Solyc12g017420.2	3	-1	1	24	1710	1733	UUUUCGGUCUAUGUAGCACUAUGU	: ::::::.:::::::.:	GUUGUAUCCUACAUGGACCGAAGA	Cleavage	1
novel_mir_039	Solyc06g083160.1	3	-1	1	22	397	418	UUUUGUAAAUCGCUGCACUGGC	:: :::.:::.:::.:::.:	UACAAUGCGGCGGUUUGCAAGA	Cleavage	1
novel_mir_039	Solyc03g045050.3	3	-1	1	22	2165	2186	UUUUGUAAAUCGCUGCACUGGC	: ::::::: :::::.:.:.:	ACAAGUGCAGAGAUUUGCGAGA	Cleavage	1
novel_mir_041	Solyc03g123580.3	3	-1	1	24	2908	2931	AAUGGAUAAGAUUAUGAUACGUGU	:. ::::::::::::: ::: :::	AUUCGUAUCAUAAUCUAAUCAAUU	Cleavage	1
novel_mir_041	Solyc09g010940.3	3	-1	1	24	406	429	AAUGGAUAAGAUUAUGAUACGUGU	:.. ::: ::::.:.::::::::	AUGAGUACCAUAGUUUUAUCCAUG	Cleavage	1
novel_mir_041	Solyc02g084640.3	3	-1	1	24	111	134	AAUGGAUAAGAUUAUGAUACGUGU	..:. :.:: ::::.::::..:::	GUAUUUGUCUUAAUUUUAUUUAUU	Cleavage	1
novel_mir_041	Solyc02g092080.2	3	-1	1	24	3678	3701	AAUGGAUAAGAUUAUGAUACGUGU	::: :::: :::::: :::.:::	ACAGUUAUCCUAAUCUGAUCUAUU	Cleavage	1
novel_mir_041	Solyc04g081520.2	3	-1	1	24	1215	1238	AAUGGAUAAGAUUAUGAUACGUGU	:: ::::::.::.::.:.:::	CCAAUUAUCAUGAUUUUGUUCAUA	Cleavage	1
novel_mir_041	Solyc01g009690.2	3	-1	1	24	590	612	AAUGGAUAAGAUUAUGAUACGUGU	::: : :::::::::::.::: ::	ACA-GAAUCAUAAUCUUGUCCCUU	Cleavage	1
novel_mir_041	Solyc05g055790.3	3	-1	1	24	188	213	AAUGGAUAAGAUUA--UGAUACGUGU	:. : ::::: ::::.:::::::::	AUCCAUAUCAAAUAAUUUUAUCCAUU	Cleavage	1
novel_mir_041	Solyc07g052640.3	3	-1	1	24	240	262	AAUGGAUAAGAUUAUGAUACGUGU	::: :::::::::.:: :::::	UCAC-UAUCAUAAUUUUCUCCAUG	Cleavage	1
novel_mir_041	Solyc02g093740.3	3	-1	1	24	682	705	AAUGGAUAAGAUUAUGAUACGUGU	::::::: :::.::::::	AAGAAGAUCAUAAGCUUGUCCAUU	Translation	1
novel_mir_041	Solyc10g079210.2	3	-1	1	24	478	500	AAUGGAUAAGAUUAUGAUACGUGU	:::. :::.: :::.::::::::	ACAU-UAUUAAAAUUUUAUCCAUA	Cleavage	1
novel_mir_041	Solyc05g008910.3	3	-1	1	24	204	227	AAUGGAUAAGAUUAUGAUACGUGU	::::::.:::: ::::::	CUCUAUAUCAUGAUCUAAUCCAUA	Cleavage	1
novel_mir_041	Solyc10g080030.2	3	-1	1	24	946	969	AAUGGAUAAGAUUAUGAUACGUGU	::::::::: :: ::::::	UUUUUUAUCAUAAUGUUUUCCAUU	Translation	1
novel_mir_041	Solyc05g011980.3	3	-1	1	24	170	193	AAUGGAUAAGAUUAUGAUACGUGU	:::::::::.:: :..:::	AUUAAUAUCAUAAUUUUUUUUAUU	Cleavage	1
novel_mir_041	Solyc04g015170.3	3	-1	1	24	2486	2509	AAUGGAUAAGAUUAUGAUACGUGU	:::.:: ::.::::.::::	AUUAUUAUUAUUAUUUUAUUCAUU	Cleavage	1
novel_mir_041	Solyc01g109970.3	3	-1	1	24	3663	3686	AAUGGAUAAGAUUAUGAUACGUGU	:.:.::.::.::::..:::	GUUUAUGUUAUGAUUUUAUUUAUU	Cleavage	1
novel_mir_041	Solyc07g063350.3	3	-1	1	24	328	351	AAUGGAUAAGAUUAUGAUACGUGU	:::::::::.:: :..:::	UUCUAUAUCAUAAUUUUUUUUAUU	Cleavage	1
novel_mir_041	Solyc03g044880.3	3	-1	1	24	3948	3971	AAUGGAUAAGAUUAUGAUACGUGU	::::::. ::::::..:::	UUCAAUAUCAUGCUCUUAUUUAUU	Cleavage	1
novel_mir_041	Solyc02g088950.2	3	-1	1	24	771	794	AAUGGAUAAGAUUAUGAUACGUGU	:::::::::.:: :..:::	UGGUAUAUCAUAAUUUUCUUUAUU	Cleavage	1
novel_mir_046	Solyc08g066730.3	3	-1	1	21	2799	2819	UCGUGUCUGCAGAACUCAUGC	: :::.:::.:::.:...:::	GAAUGGGUUUUGCGGGUGCGA	Cleavage	1
novel_mir_051	Solyc12g062170.1	3	-1	1	22	202	223	GAAUUGGCUGCUGGAUUUGAGU	::: .: ::::::::::::::.	ACUAGAUUCCAGCAGCCAAUUU	Cleavage	1
novel_mir_051	Solyc01g108070.3	3	-1	1	22	1406	1427	GAAUUGGCUGCUGGAUUUGAGU	:.:: :::::::.:::::: ::	AUUCCAAUCCAGUAGCCAAGUC	Cleavage	1
novel_mir_051	Solyc01g090440.2	3	-1	1	22	2395	2416	GAAUUGGCUGCUGGAUUUGAGU	:.::::: ::: :::.::::::	AUUCAAAACCACCAGUCAAUUC	Translation	1
novel_mir_051	Solyc08g076630.2	3	-1	1	22	606	627	GAAUUGGCUGCUGGAUUUGAGU	.:.::::.:::::: :::::.	UUUUAAAUUCAGCAGACAAUUU	Cleavage	1
novel_mir_051	Solyc08g076620.1	3	-1	1	22	600	621	GAAUUGGCUGCUGGAUUUGAGU	.:.::::.:::::: :::::.	UUUUAAAUUCAGCAGACAAUUU	Cleavage	1
novel_mir_051	Solyc08g076640.1	3	-1	1	22	582	603	GAAUUGGCUGCUGGAUUUGAGU	.::::::.:::.:: :::::.	UUUCAAAUUCAGUAGGCAAUUU	Cleavage	1
novel_mir_051	Solyc03g095700.1	3	-1	1	22	103	124	GAAUUGGCUGCUGGAUUUGAGU	::.:::::.::::::: ::.	UAUCGAAUCCGGCAGCCAUUUU	Cleavage	1
novel_mir_051	Solyc04g009440.3	3	-1	1	22	974	995	GAAUUGGCUGCUGGAUUUGAGU	:: ::::: ::::::: ::::.	ACCCAAAUGCAGCAGCAAAUUU	Cleavage	1
novel_mir_051	Solyc01g104410.3	3	-1	1	22	691	712	GAAUUGGCUGCUGGAUUUGAGU	: ::::: ::::.: :::::::	AAUCAAAACCAGUAACCAAUUC	Cleavage	1
novel_mir_051	Solyc08g005050.3	3	-1	1	22	278	299	GAAUUGGCUGCUGGAUUUGAGU	:: :.:.:::::::.::::.	CGUCUAGUUCAGCAGCUAAUUU	Cleavage	1
novel_mir_051	Solyc05g050550.3	3	-1	1	22	601	622	GAAUUGGCUGCUGGAUUUGAGU	.:::: :::::::.:::::.	UUUCAACACCAGCAGUCAAUUU	Cleavage	1
novel_mir_051	Solyc03g005020.3	3	-1	1	22	282	303	GAAUUGGCUGCUGGAUUUGAGU	:::::: .:::::::.::.	GGGCAAAUCAGGCAGCCAGUUU	Cleavage	1
novel_mir_051	Solyc07g005860.3	3	-1	1	22	1297	1318	GAAUUGGCUGCUGGAUUUGAGU	:::::::::.:::.:. ::	CGACAAAUCCAGUAGCUAGAUC	Cleavage	1
novel_mir_051	Solyc04g050190.3	3	-1	1	22	1519	1540	GAAUUGGCUGCUGGAUUUGAGU	:::::::::.: .:::::.	UUCCAAAUCCAGUAUUCAAUUU	Cleavage	1
novel_mir_051	Solyc01g097210.3	3	-1	1	22	655	676	GAAUUGGCUGCUGGAUUUGAGU	:::: : ..:::::::::::	GAUCAACUGUGGCAGCCAAUUC	Cleavage	1
novel_mir_051	Solyc01g097190.3	3	-1	1	22	1873	1894	GAAUUGGCUGCUGGAUUUGAGU	:::: : ..:::::::::::	GAUCAACUGUGGCAGCCAAUUC	Cleavage	2
novel_mir_051	Solyc01g010230.2	3	-1	1	22	164	185	GAAUUGGCUGCUGGAUUUGAGU	::: :.:::..:.::::::	UAACAAUUUCAGUGGUCAAUUC	Cleavage	1
novel_mir_051	Solyc03g063340.3	3	-1	1	22	758	779	GAAUUGGCUGCUGGAUUUGAGU	::.:: ::::::::::::	CAACAGAUAGAGCAGCCAAUUC	Cleavage	1
novel_mir_051	Solyc06g052080.3	3	-1	1	22	2113	2134	GAAUUGGCUGCUGGAUUUGAGU	.::: .:::::::.::::.	AAAUAAACUCAGCAGCUAAUUU	Cleavage	1
novel_mir_053	Solyc01g067480.3	3	-1	1	19	2419	2437	CGAGUCUGACAUGUGUGCA	: ::.:.::::.:::::.:	UACAUAUAUGUUAGACUUG	Cleavage	1
novel_mir_055	Solyc06g005110.3	3	-1	1	21	801	821	UAGAAUCAAGAAAGAGCUCUC	::::.:::::.:::: :.::	AAGAGUUCUUUUUUGAAUUUA	Cleavage	1
novel_mir_055	Solyc03g114980.3	3	-1	1	21	1738	1758	UAGAAUCAAGAAAGAGCUCUC	::::.: ::::::::::.:	UAGAGUUGUUUCUUGAUUUUC	Cleavage	1
novel_mir_055	Solyc01g097950.3	3	-1	1	21	121	141	UAGAAUCAAGAAAGAGCUCUC	::.:.::::::::::::	GCAAGUUUUUUCUUGAUUCUC	Cleavage	1
novel_mir_055	Solyc07g009140.3	3	-1	1	21	667	687	UAGAAUCAAGAAAGAGCUCUC	::: ::.:: ::::::::::	CAGAUCUUUUCCUUGAUUCUA	Translation	1
novel_mir_055	Solyc02g080500.3	3	-1	1	21	240	260	UAGAAUCAAGAAAGAGCUCUC	.:.:.:.:::::::: ::::	UGGGGUUUUUUCUUGAAUCUA	Cleavage	1
novel_mir_055	Solyc04g080340.3	3	-1	1	21	1845	1865	UAGAAUCAAGAAAGAGCUCUC	:.:::: ::::::::::::	GGGAGCGAUUUCUUGAUUCUU	Cleavage	1
novel_mir_055	Solyc01g079310.3	3	-1	1	21	1513	1533	UAGAAUCAAGAAAGAGCUCUC	::.:: ::::::::::::	AUUAGUUCAUUCUUGAUUCUA	Cleavage	1
novel_mir_055	Solyc02g088800.2	3	-1	1	21	290	310	UAGAAUCAAGAAAGAGCUCUC	::.:::::::::::: ::	UGAAGUUCUUUCUUGAUUGUA	Cleavage	1
novel_mir_055	Solyc04g014380.3	3	-1	1	21	921	941	UAGAAUCAAGAAAGAGCUCUC	:::::.:::::: :::::	UUGAGCUUUUUCUUAAUUCUU	Cleavage	1
novel_mir_055	Solyc05g056385.1	3	-1	1	21	728	748	UAGAAUCAAGAAAGAGCUCUC	:::::.::: ::::::.:.	AUGAGCUUUUUGUUGAUUUUG	Translation	1
novel_mir_055	Solyc05g056400.3	3	-1	1	21	644	664	UAGAAUCAAGAAAGAGCUCUC	:::::.::: ::::::.:.	AUGAGCUUUUUGUUGAUUUUG	Translation	1
novel_mir_055	Solyc03g120760.3	3	-1	1	21	147	167	UAGAAUCAAGAAAGAGCUCUC	: : .:.:::::::::::::	UAUAUUUUUUUCUUGAUUCUA	Cleavage	1
novel_mir_055	Solyc09g055350.3	3	-1	1	21	2945	2965	UAGAAUCAAGAAAGAGCUCUC	::: .: ::::::::::.::	UAGAUUUGUUUCUUGAUUUUA	Cleavage	1
novel_mir_055	Solyc05g008860.3	3	-1	1	21	19	39	UAGAAUCAAGAAAGAGCUCUC	::: .::::::::::::.	UUUAGCAUUUUCUUGAUUCUG	Cleavage	2
novel_mir_055	Solyc10g083830.2	3	-1	1	21	890	910	UAGAAUCAAGAAAGAGCUCUC	:: ::::::::::::.:.	UUCAGGUCUUUCUUGAUUUUG	Cleavage	1
novel_mir_055	Solyc01g106520.1	3	-1	1	21	713	733	UAGAAUCAAGAAAGAGCUCUC	:::. ::::::::: ::::	UUGAGUACUUUCUUGAGUCUA	Cleavage	1
novel_mir_057	Solyc11g044320.2	3	-1	1	24	1848	1871	AGUGGACAAGUAAAGGUGGAUGGA	:::.::.::.:::.:::::..:.:	UCCGUCUACUUUUGCUUGUUUAUU	Cleavage	1
novel_mir_057	Solyc02g032930.3	3	-1	1	24	1164	1187	AGUGGACAAGUAAAGGUGGAUGGA	::.::.::..:::::::::::: :	UCUAUUCAUUUUUACUUGUCCAGU	Cleavage	1
novel_mir_057	Solyc09g089780.3	3	-1	1	24	42	65	AGUGGACAAGUAAAGGUGGAUGGA	.: :.::..::::.::::.::.:	GUCCUUCAUUUUUAUUUGUUCAUU	Cleavage	2
novel_mir_057	Solyc04g074670.3	3	-1	1	24	517	540	AGUGGACAAGUAAAGGUGGAUGGA	.:::..:..::::.::::.::::	CUCAUUUAUUUUUAUUUGUUCACU	Cleavage	1
novel_mir_057	Solyc02g089650.3	3	-1	1	24	431	454	AGUGGACAAGUAAAGGUGGAUGGA	:..:: :: ::::::::::::::	UUUAUACAGCUUUACUUGUCCACA	Cleavage	1
novel_mir_057	Solyc03g081260.3	3	-1	1	24	781	804	AGUGGACAAGUAAAGGUGGAUGGA	.:.::.::.::::: :::.::::	GUCGUCUACUUUUACAUGUUCACU	Cleavage	1
novel_mir_057	Solyc11g008330.2	3	-1	1	24	177	200	AGUGGACAAGUAAAGGUGGAUGGA	::. ::.::::::..::: :::::	UCUUUCUACCUUUGUUUGACCACU	Cleavage	1
novel_mir_057	Solyc10g079860.2	3	-1	1	24	630	653	AGUGGACAAGUAAAGGUGGAUGGA	::. .:::::::::::::: ::	ACCGCUCACCUUUACUUGUCAACA	Cleavage	1
novel_mir_057	Solyc06g076160.3	3	-1	1	24	520	543	AGUGGACAAGUAAAGGUGGAUGGA	::.: :::::.::::::..::	AAAAUUCCCCUUUGCUUGUCUGCU	Cleavage	1
novel_mir_057	Solyc01g005400.3	3	-1	1	24	871	894	AGUGGACAAGUAAAGGUGGAUGGA	:.: :::.:::::::::.:::	CCUACACACUUUUACUUGUUCACA	Cleavage	1
novel_mir_057	Solyc01g106770.3	3	-1	1	24	11433	11456	AGUGGACAAGUAAAGGUGGAUGGA	:..::.:::.:::::.::.:	UGGUUUUACUUUUGCUUGUUCAUU	Cleavage	1
novel_mir_057	Solyc02g050203.1	3	-1	1	24	125	148	AGUGGACAAGUAAAGGUGGAUGGA	: :::::::::::: ::::.	GAAAACCACCUUUACUUAUCCAUA	Cleavage	1
novel_mir_057	Solyc12g015655.1	3	-1	1	24	94	117	AGUGGACAAGUAAAGGUGGAUGGA	:....: :::::::::::::	CUUCUUUGUCAUUACUUGUCCACU	Cleavage	1
novel_mir_058	Solyc01g111450.3	3	-1	1	24	1306	1329	AUAUUCAGUAUUUGGGCUGUUGGU	:.: ::::::.::::.: ::.:::	AUCCACAGCCUAAAUGCAGAGUAU	Cleavage	1
novel_mir_058	Solyc07g006640.3	3	-1	1	24	1550	1573	AUAUUCAGUAUUUGGGCUGUUGGU	::::::::: : :::::::::	GGAAACAGCCCACACACUGAAUAU	Translation	1
novel_mir_058	Solyc02g080210.3	3	-1	1	24	1705	1728	AUAUUCAGUAUUUGGGCUGUUGGU	...: .: :.:::::::::::::	GUUAUUAACUCAAAUACUGAAUAA	Cleavage	1
novel_mir_058	Solyc04g016080.2	3	-1	1	24	2420	2443	AUAUUCAGUAUUUGGGCUGUUGGU	::. . :: ::::.:::::.::::	ACUUGGAGACCAAGUACUGGAUAU	Cleavage	1
novel_mir_058	Solyc08g074830.3	3	-1	1	24	307	330	AUAUUCAGUAUUUGGGCUGUUGGU	:::.::::::.::::::	UCCUCAAGCUCAAAUAUUGAAUAC	Cleavage	1
novel_mir_060	Solyc03g123440.3	3	-1	1	24	4486	4509	AUAGAAACAUGUCUGAAUACAUUA	:::::::: ::::::::.	AUGGAUAUUCAGAAAUGUUUCUGG	Translation	1
novel_mir_060	Solyc03g044950.2	3	-1	1	24	265	288	AUAGAAACAUGUCUGAAUACAUUA	::::.:::.:: :::.:::	AAUAAUAUUUAGAUAUAUUUUUAU	Cleavage	1
novel_mir_060	Solyc03g095500.3	3	-1	1	24	658	681	AUAGAAACAUGUCUGAAUACAUUA	::::: ::.:::::::::	AACAAUAUUCUUACGUGUUUCUAU	Cleavage	1
novel_mir_061	Solyc03g121190.3	3	-1	1	24	111	134	AUUGAUCUCCUUAUAUGAACUUGG	:::: : :.:.:::::::::::	AGAAGUACUUGUGAGGAGAUCAAU	Cleavage	1
novel_mir_061	Solyc05g052610.3	3	-1	1	24	1639	1662	AUUGAUCUCCUUAUAUGAACUUGG	:.:::::: :::::::::	GCAUAAUUAUAUAAAGAGAUCAAU	Translation	1
novel_mir_061	Solyc12g096650.2	3	-1	1	24	176	202	AUUGAUCUCCUUAUA---UGAACUUGG	:::: :::::::::::::::	UUUUUUUCAGCUUAUAAGGAGAUCAAU	Cleavage	1
novel_mir_061	Solyc04g058190.3	3	-1	1	24	1183	1206	AUUGAUCUCCUUAUAUGAACUUGG	:::::.:.:::::::. ::	UGUGAUUCAUGUGAGGAGAUUUAU	Cleavage	1
novel_mir_061	Solyc02g084160.2	3	-1	1	24	225	248	AUUGAUCUCCUUAUAUGAACUUGG	:::: : :.:::::::.:::	GGUUGUUCCUCUGAGGAGAUUAAU	Cleavage	1
novel_mir_061	Solyc08g042030.2	3	-1	1	24	979	1002	AUUGAUCUCCUUAUAUGAACUUGG	:: ::::::::::.:.:::	CGCUGUGAAUAUAAGGAGGUUAAU	Cleavage	1
novel_mir_071	Solyc01g079250.3	3	-1	1	22	149	170	UUGCUGCCGACUCAUUCAUCCA	:.::.:::: ::::::::.:	GUGGUGGAUGACUCGGCAGCGA	Translation	1
novel_mir_071	Solyc02g091620.2	3	-1	1	22	3008	3029	UUGCUGCCGACUCAUUCAUCCA	: :: :.::::::: :::::::	UUGAAGGAUGAGUCUGCAGCAA	Cleavage	1
novel_mir_071	Solyc06g072490.3	3	-1	1	22	627	648	UUGCUGCCGACUCAUUCAUCCA	:::: ::::.::.:::::	GACCUGAAGGAGUUGGUAGCAA	Cleavage	1
novel_mir_071	Solyc03g122300.2	3	-1	1	22	466	487	UUGCUGCCGACUCAUUCAUCCA	:: :.:::::::::.:.:.	GUAAUCAGUGAGUCGGCGGUAG	Cleavage	1
novel_mir_074	Solyc05g051390.3	3	-1	1	23	2709	2731	UUAGGUCUGAAUGUGAAUGAUUC	.::::::::.:::..:: ::::	AGAUCAUUCAUAUUUGGAACUAA	Cleavage	1
novel_mir_074	Solyc03g120770.3	3	-1	1	23	1719	1741	UUAGGUCUGAAUGUGAAUGAUUC	::.:::::.:::::::: .:	AUUUCGUUCACGUUCAGACCAGA	Cleavage	1
novel_mir_074	Solyc07g062490.1	3	-1	1	23	310	332	UUAGGUCUGAAUGUGAAUGAUUC	:::::::.::..:: ::::	GCGACAUUCACGUUUGGAACUAA	Cleavage	1
novel_mir_074	Solyc04g049400.3	3	-1	1	23	3622	3644	UUAGGUCUGAAUGUGAAUGAUUC	.:::::..::::: :::::	CAUGUAUUCAUGUUCAGCCCUAA	Cleavage	1
novel_mir_074	Solyc08g082930.2	3	-1	1	23	4556	4578	UUAGGUCUGAAUGUGAAUGAUUC	::::::::::.:: ..:::	CUUCCAUUCACAUUUAGCUUUAA	Cleavage	1
novel_mir_078	Solyc12g056190.2	3	-1	1	24	1187	1210	AAGAAAAUAAAGACUUCACAGACU	::: ::::::::.:::.::::. :	AGUAUGUGAAGUUUUUGUUUUUCU	Cleavage	2
novel_mir_078	Solyc09g090560.1	3	-1	1	24	503	526	AAGAAAAUAAAGACUUCACAGACU	:.::::.:::.:::.::::: :	UUUUUGUGGAGUUUUUGUUUUCCU	Cleavage	1
novel_mir_078	Solyc01g058210.2	3	-1	1	24	1954	1977	AAGAAAAUAAAGACUUCACAGACU	: :.:::: . :::::.:::::::	AUUUUGUGUGCUCUUUGUUUUCUU	Cleavage	1
novel_mir_078	Solyc05g046085.1	3	-1	1	24	727	750	AAGAAAAUAAAGACUUCACAGACU	::::: : :::::::::::::	CUUCUGUAAUUUCUUUAUUUUCUU	Cleavage	1
novel_mir_078	Solyc05g041770.2	3	-1	1	24	1264	1287	AAGAAAAUAAAGACUUCACAGACU	::::: : :::::::::::::	CUUCUGUAAUUUCUUUAUUUUCUU	Cleavage	1
novel_mir_078	Solyc00g010750.2	3	-1	1	24	1392	1415	AAGAAAAUAAAGACUUCACAGACU	::::: : :::::::::::::	CUUCUGUAAUUUCUUUAUUUUCUU	Cleavage	1
novel_mir_078	Solyc08g062250.2	3	-1	1	24	1241	1264	AAGAAAAUAAAGACUUCACAGACU	::::: : :::::::::::::	CUUCUGUAAUUUCUUUAUUUUCUU	Cleavage	1
novel_mir_078	Solyc10g078820.2	3	-1	1	24	1567	1590	AAGAAAAUAAAGACUUCACAGACU	.::. :::: :.::::::::.::	GGUUGUUGAACUUUUUAUUUUUUU	Cleavage	1
novel_mir_078	Solyc05g047520.3	3	-1	1	24	3347	3370	AAGAAAAUAAAGACUUCACAGACU	:: :::::: :::::::: :.::	AGAGUGUGAAAUCUUUAUUAUUUU	Cleavage	1
novel_mir_078	Solyc02g086840.3	3	-1	1	24	3439	3462	AAGAAAAUAAAGACUUCACAGACU	::: ::::.::::::::: :	UGAAUGUAAAGUUUUUAUUUUCAU	Cleavage	1
novel_mir_078	Solyc12g096650.2	3	-1	1	24	254	277	AAGAAAAUAAAGACUUCACAGACU	.::: :: :.::::::::.::	UUGUUGUAAAUUUUUUAUUUUUUU	Cleavage	1
novel_mir_078	Solyc02g078240.3	3	-1	1	24	12	35	AAGAAAAUAAAGACUUCACAGACU	::::::: :::::::.::	AAAUCAUGAAGUCGUUAUUUUUUU	Translation	1
novel_mir_078	Solyc04g081955.1	3	-1	1	24	1705	1728	AAGAAAAUAAAGACUUCACAGACU	::.:::.:::.::::.::	AUUAGCUGGAGUUUUUGUUUUUUU	Cleavage	1
novel_mir_078	Solyc06g054550.3	3	-1	1	24	38	61	AAGAAAAUAAAGACUUCACAGACU	: : : ::::::::: ::::.::	CGACCGAGAAGUCUUUUUUUUUUU	Cleavage	1
novel_mir_078	Solyc03g080140.3	3	-1	1	24	4517	4540	AAGAAAAUAAAGACUUCACAGACU	: :. :: :: ::::::::::::	AUUUCGUUAAUUCUUUAUUUUCUG	Cleavage	1
novel_mir_078	Solyc08g014290.1	3	-1	1	24	313	336	AAGAAAAUAAAGACUUCACAGACU	.:: :: :::::::::::::	GAGUUGAAAAUUCUUUAUUUUCUU	Cleavage	1
novel_mir_078	Solyc02g088640.1	3	-1	1	24	165	188	AAGAAAAUAAAGACUUCACAGACU	::::: :.:: ::::::::	UGAUGGUGAAAUUUUAAUUUUCUU	Cleavage	1
novel_mir_081	Solyc01g091300.3	3	-1	1	21	1737	1757	AUGUGUGAAUUCAGAAUUUAG	::..: ::::.:::.::::::	CUGGAGUCUGGAUUUACACAU	Cleavage	1
novel_mir_081	Solyc07g062140.3	3	-1	1	21	4327	4347	AUGUGUGAAUUCAGAAUUUAG	.:::::::::..::.:...::	UUAAAUUCUGGGUUUAUGUAU	Cleavage	1
novel_mir_081	Solyc01g104580.3	3	-1	1	21	1197	1217	AUGUGUGAAUUCAGAAUUUAG	:.:::::::::::: ..:::	AUGAAUUCUGAAUUCUUGCAU	Cleavage	1
novel_mir_081	Solyc06g043070.3	3	-1	1	21	2319	2339	AUGUGUGAAUUCAGAAUUUAG	::::::.: ::::.:::.::	GUAAAUUUUUAAUUUACAUAU	Cleavage	1
novel_mir_081	Solyc01g106230.3	3	-1	1	21	8525	8545	AUGUGUGAAUUCAGAAUUUAG	:::::::: :::: ::::::	AUAAAUUCUUAAUUAACACAU	Cleavage	1
novel_mir_081	Solyc10g083760.2	3	-1	1	21	2933	2953	AUGUGUGAAUUCAGAAUUUAG	:::: :.::::::.:..:::	AUAAAAUUUGAAUUUAUGCAU	Cleavage	1
novel_mir_081	Solyc02g083120.2	3	-1	1	21	790	810	AUGUGUGAAUUCAGAAUUUAG	::.::.::::::..::::	GAAAGUUUUGAAUUUGCACAA	Cleavage	1
novel_mir_081	Solyc05g053390.3	3	-1	1	21	998	1018	AUGUGUGAAUUCAGAAUUUAG	..::.:::.:::::::::	ACUGGUUUUGAGUUCACACAU	Cleavage	1
novel_mir_081	Solyc08g075990.3	3	-1	1	21	1169	1189	AUGUGUGAAUUCAGAAUUUAG	: .:::::: ::::::..:::	CAGAAUUCUUAAUUCAUGCAU	Cleavage	2
novel_mir_081	Solyc07g006920.3	3	-1	1	20	1	20	AUGUGUGAAUUCAGAAUUUA	::::.::::::.:.:.::	AUAAUUUUGAAUUUAUAUAU	Cleavage	1
novel_mir_081	Solyc05g055320.3	3	-1	1	21	2682	2702	AUGUGUGAAUUCAGAAUUUAG	:::::::::.:::: :::	ACAAAUUCUGAGUUCAAACAG	Cleavage	2
novel_mir_081	Solyc08g062940.3	3	-1	1	21	1176	1196	AUGUGUGAAUUCAGAAUUUAG	: ::.:::::::::.: :.::	CCAAGUUCUGAAUUUAGAUAU	Cleavage	1
novel_mir_081	Solyc10g084230.2	3	-1	1	21	700	720	AUGUGUGAAUUCAGAAUUUAG	:.:::.:::::::. ::::	AGAGAUUUUGAAUUCGAACAU	Cleavage	1
novel_mir_081	Solyc04g005390.2	3	-1	1	21	2175	2195	AUGUGUGAAUUCAGAAUUUAG	:.::::::.:::::. :::	GGAGAUUCUGGAUUCAUCCAU	Cleavage	1
novel_mir_081	Solyc05g012200.3	3	-1	1	21	2226	2246	AUGUGUGAAUUCAGAAUUUAG	::.:::::::::..:: ::	GAAAGUUCUGAAUUUGCAGAU	Cleavage	1
novel_mir_081	Solyc02g092080.2	3	-1	1	21	2864	2884	AUGUGUGAAUUCAGAAUUUAG	:::::.:: :::.:.::::	UCAAAUUUUGUAUUUAUACAU	Translation	2
novel_mir_081	Solyc06g053140.3	3	-1	1	21	536	556	AUGUGUGAAUUCAGAAUUUAG	:::: :::::::::.::.	GAAAAUCCUGAAUUCAUACGA	Cleavage	1
novel_mir_081	Solyc06g072012.1	3	-1	1	21	88	108	AUGUGUGAAUUCAGAAUUUAG	.::: .::::::::::..:	AAGAAUAUUGAAUUCACAUGU	Cleavage	1
novel_mir_081	Solyc02g090350.3	3	-1	1	21	527	547	AUGUGUGAAUUCAGAAUUUAG	: :::: .::::::: :::::	CAAAAUAUUGAAUUCCCACAU	Cleavage	1
novel_mir_081	Solyc06g083680.3	3	-1	1	21	708	728	AUGUGUGAAUUCAGAAUUUAG	::: :.::::::::: :::	UCAAAAUUUGAAUUCACUCAU	Cleavage	1
novel_mir_081	Solyc10g009150.3	3	-1	1	21	83	103	AUGUGUGAAUUCAGAAUUUAG	::::: :::: :::::.::	UAAAAUUAUGAAAUCACAUAU	Cleavage	1
novel_mir_081	Solyc07g049270.3	3	-1	1	21	945	965	AUGUGUGAAUUCAGAAUUUAG	:.:: :::::::.:.:.::	UGAGAUGCUGAAUUUAUAUAU	Cleavage	1
novel_mir_081	Solyc03g046570.3	3	-1	1	21	2064	2084	AUGUGUGAAUUCAGAAUUUAG	:::: .:::.::..:::::	UAAAAUCUUGAGUUUGCACAU	Cleavage	1
novel_mir_081	Solyc06g034030.3	3	-1	1	21	1422	1442	AUGUGUGAAUUCAGAAUUUAG	::: :: :::::::::.::	AAAAAAUCCGAAUUCACAUAU	Cleavage	1
novel_mir_081	Solyc01g103560.3	3	-1	1	21	2271	2291	AUGUGUGAAUUCAGAAUUUAG	.:: :.::.:::::::.::	AAGAACUUUGGAUUCACAUAU	Cleavage	1
novel_mir_081	Solyc07g056350.3	3	-1	1	21	2415	2435	AUGUGUGAAUUCAGAAUUUAG	::::: ::::: ::.::::	UGAAAUUAUGAAUACAUACAU	Cleavage	1
novel_mir_082	Solyc09g008510.1	3	-1	1	24	666	689	UCGGACUCUUCAAAAGUGUUGAUG	::.::.::::::::.::::. ::	GAUUAAUACUUUUGAGGAGUUGGA	Cleavage	1
novel_mir_082	Solyc08g008480.3	3	-1	1	24	715	738	UCGGACUCUUCAAAAGUGUUGAUG	.::: .::.::::::: :::.:::	UAUCUGCAUUUUUGAAAAGUUCGA	Cleavage	1
novel_mir_082	Solyc12g014490.2	3	-1	1	24	775	798	UCGGACUCUUCAAAAGUGUUGAUG	:: :.:::.:::::.:::::. ::	CAGCGACAUUUUUGGAGAGUUGGA	Cleavage	1
novel_mir_082	Solyc01g006670.2	3	-1	1	24	861	884	UCGGACUCUUCAAAAGUGUUGAUG	.:.::.::: ::::.::::..::	GGUUAAUACUGUUGAGGAGUUUGA	Cleavage	1
novel_mir_082	Solyc01g008100.3	3	-1	1	24	1054	1077	UCGGACUCUUCAAAAGUGUUGAUG	:::::.:::::.: :::.:::	UGACAACAUUUUUGGAAAGUUCGA	Cleavage	1
novel_mir_082	Solyc01g108800.3	3	-1	1	24	1145	1168	UCGGACUCUUCAAAAGUGUUGAUG	:::::.:::::.:::::.: :	CCACAACAUUUUUGGAGAGUUCUA	Cleavage	1
novel_mir_082	Solyc00g035010.1	3	-1	1	24	324	347	UCGGACUCUUCAAAAGUGUUGAUG	:: ::. :: ::::::::::.:::	CAACAGAACCUUUGAAGAGUUCGA	Cleavage	1
novel_mir_082	Solyc00g318130.2	3	-1	1	24	3071	3094	UCGGACUCUUCAAAAGUGUUGAUG	:: ::. ::::::.:::::..::	AAUGAAUUCUUUUGGAGAGUUUGA	Cleavage	1
novel_mir_082	Solyc09g065330.3	3	-1	1	24	789	812	UCGGACUCUUCAAAAGUGUUGAUG	.::.:.:::::: ::::.:::	UGAUAAUAUUUUUGAUGAGUUCGA	Cleavage	1
novel_mir_082	Solyc09g075870.2	3	-1	1	24	324	347	UCGGACUCUUCAAAAGUGUUGAUG	.: .::::.: ::::: :::::::	UACUAACAUUCUUGAAAAGUCCGA	Cleavage	1
novel_mir_082	Solyc05g055330.3	3	-1	1	24	4614	4637	UCGGACUCUUCAAAAGUGUUGAUG	::::: ::::::: :::.:::	UGACAACAAUUUUGAAUAGUUCGA	Cleavage	1
novel_mir_082	Solyc00g230060.2	3	-1	1	24	726	749	UCGGACUCUUCAAAAGUGUUGAUG	...:::::::::.::::.: :	UUCUGGCACUUUUGAGGAGUUCCA	Cleavage	1
novel_mir_082	Solyc12g014565.1	3	-1	1	24	449	472	UCGGACUCUUCAAAAGUGUUGAUG	:: .:.:.:::: ::::::.:::	CACAGAUAUUUUUAAAGAGUUCGA	Translation	1
novel_mir_082	Solyc05g045650.3	3	-1	1	24	1251	1274	UCGGACUCUUCAAAAGUGUUGAUG	::::::::::::::..:	CCGUGUCACUUUUGAAGAGUUUGU	Cleavage	1
novel_mir_082	Solyc02g014877.1	3	-1	1	24	197	220	UCGGACUCUUCAAAAGUGUUGAUG	::.::::::::: :::::	CUGACCCAUUUUUGAAGAUUCCGA	Cleavage	1
novel_mir_082	Solyc03g026377.1	3	-1	1	24	137	160	UCGGACUCUUCAAAAGUGUUGAUG	:::.:::::.::::: .::	UGAAUACAUUUUUGGAGAGUGUGA	Cleavage	1
novel_mir_083	Solyc01g095190.2	3	-1	1	21	1222	1242	AAUUAAUUGUUCAGCUCUUCC	:::::::.::::..:::: ::	GGAAGAGUUGAAUGAUUAUUU	Cleavage	1
novel_mir_083	Solyc06g084090.3	3	-1	1	21	11	31	AAUUAAUUGUUCAGCUCUUCC	:::::.::..:::: ::::	AAAAGAGUUGGGCAAUAAAUU	Cleavage	1
novel_mir_083	Solyc01g097370.1	3	-1	1	21	146	166	AAUUAAUUGUUCAGCUCUUCC	::::: ::..:::::::::	AGAAGAAAUGGGCAAUUAAUU	Cleavage	1
novel_mir_083	Solyc08g065450.2	3	-1	1	21	706	726	AAUUAAUUGUUCAGCUCUUCC	: .::::::.::::::::	UCUAAGGCUGAAUAAUUAAUU	Cleavage	1
novel_mir_083	Solyc02g082110.3	3	-1	1	21	1983	2003	AAUUAAUUGUUCAGCUCUUCC	:: ::::::..:::::::	ACAAAAGCUGAGUAAUUAAUA	Cleavage	1
novel_mir_083	Solyc09g066120.3	3	-1	1	21	1532	1552	AAUUAAUUGUUCAGCUCUUCC	:: :::: :.:::::::::	CAAACAGCUCAGCAAUUAAUU	Cleavage	1
novel_mir_083	Solyc04g058065.1	3	-1	1	21	2466	2486	AAUUAAUUGUUCAGCUCUUCC	:: ::.::::::::::: :	AUAACAGUUGAACAAUUAAAU	Cleavage	1
novel_mir_083	Solyc03g111080.3	3	-1	1	21	4463	4483	AAUUAAUUGUUCAGCUCUUCC	:::: ::::.::::.:::	UCAAGAAAUGAAUAAUUGAUU	Cleavage	1
novel_mir_084	Solyc04g077775.1	3	-1	1	24	1229	1252	AUGUAGGAUGUCACAUAAGACGUG	:.: :::::::::.::.::.: :	GAUGACUUAUGUGAUAUUCUGCCU	Cleavage	1
novel_mir_084	Solyc07g053010.2	3	-1	1	24	3251	3274	AUGUAGGAUGUCACAUAAGACGUG	:.: ::::: :::.::.::..::	GAUGACUUAUUUGAUAUUCUGUAU	Cleavage	1
novel_mir_084	Solyc12g017870.2	3	-1	1	24	1161	1184	AUGUAGGAUGUCACAUAAGACGUG	.::.::::::::..:..::	UAAAGUUUGUGUGACAUUUUGUAU	Cleavage	1
novel_mir_084	Solyc01g011270.2	3	-1	1	24	253	276	AUGUAGGAUGUCACAUAAGACGUG	:::: ::::::..:::::	UAUAAAUUAUUUGACAUUUUACAU	Cleavage	1
novel_mir_084	Solyc02g011900.1	3	-1	1	24	261	284	AUGUAGGAUGUCACAUAAGACGUG	::::: :::..:.:::.::	GAUAACUUAUAUGAUGUUCUAUAU	Cleavage	1
novel_mir_084	Solyc01g017260.1	3	-1	1	24	135	158	AUGUAGGAUGUCACAUAAGACGUG	::::: :::..:.:::.::	GAUAACUUAUAUGAUGUUCUAUAU	Cleavage	1
novel_mir_089	Solyc08g075970.3	3	-1	1	21	275	295	UUAUUUGGGGUAGAUGAGCUC	:::::::::.....:.::::	UAGCUCAUCUGUUUUAGAUAA	Cleavage	1
novel_mir_089	Solyc01g103030.3	3	-1	1	21	397	417	UUAUUUGGGGUAGAUGAGCUC	:::::::::::: ::: :::	AAGCUCAUCUACCACAACUAA	Cleavage	1
novel_mir_089	Solyc04g076080.3	3	-1	1	21	3231	3251	UUAUUUGGGGUAGAUGAGCUC	:::::::.::.:: :::::.	AAGCUCAUUUAUCCAAAAUAG	Cleavage	1
novel_mir_089	Solyc01g096205.1	3	-1	1	21	3	23	UUAUUUGGGGUAGAUGAGCUC	.::::::.:..:::::::	GCCUUCAUCUGCUUCAAAUAA	Cleavage	1
novel_mir_089	Solyc02g094180.3	3	-1	1	21	2877	2897	UUAUUUGGGGUAGAUGAGCUC	.::::::::..:::::.: :	UGGCUCAUCUGUCCCAAGUUA	Cleavage	1
novel_mir_089	Solyc06g069290.3	3	-1	1	21	2054	2074	UUAUUUGGGGUAGAUGAGCUC	.:.::::.::.:::::::	AGCUUUAUCUGCCUCAAAUAA	Cleavage	1
novel_mir_089	Solyc07g056010.3	3	-1	1	21	2156	2176	UUAUUUGGGGUAGAUGAGCUC	::::.:::: :::::::..	UUGCUCGUCUAACCCAAAUGG	Translation	1
novel_mir_089	Solyc04g051100.3	3	-1	1	21	480	500	UUAUUUGGGGUAGAUGAGCUC	:::.. :::.:.:::::::	UUGCUUGACUAUCUCAAAUAA	Cleavage	1
novel_mir_093	Solyc05g013700.3	3	-1	1	20	2965	2984	GCAAGGCUGAAACUUAAAGG	..:::..::::.::..::::	UUUUUGGGUUUUAGUUUUGC	Cleavage	1
novel_mir_093	Solyc01g087090.3	3	-1	1	20	493	512	GCAAGGCUGAAACUUAAAGG	..:: ::::::::::::: :	UUUUCAAGUUUCAGCCUUAC	Cleavage	1
novel_mir_093	Solyc12g015880.2	3	-1	1	20	2095	2114	GCAAGGCUGAAACUUAAAGG	::: :.::::.:::::::	ACUUCAGGUUUUAGCCUUGA	Cleavage	1
novel_mir_093	Solyc04g078370.3	3	-1	1	20	578	597	GCAAGGCUGAAACUUAAAGG	:::: ::::::: :::::.	ACUUUUAGUUUCAACCUUGU	Cleavage	1
novel_mir_096	Solyc06g005950.3	3	-1	1	21	2804	2824	UAAUUUCACUUCUGGAGGAUC	:.:.:::.:::.::::::: :	GGUUCUCUAGAGGUGAAAUGA	Cleavage	1
novel_mir_096	Solyc10g086080.2	3	-1	1	21	866	886	UAAUUUCACUUCUGGAGGAUC	::::::.:::::::. :::.	AAUCCUCUAGAAGUGGCAUUG	Cleavage	1
novel_mir_096	Solyc12g010310.2	3	-1	1	21	845	865	UAAUUUCACUUCUGGAGGAUC	::..:::::.::::::: ::	UAUUUUCCAGGAGUGAAACUA	Cleavage	1
novel_mir_096	Solyc06g074450.2	3	-1	1	21	316	336	UAAUUUCACUUCUGGAGGAUC	::::.::::::::::::	CCUCCUUCAGAAGUGAAAUCG	Cleavage	11
novel_mir_096	Solyc08g069140.3	3	-1	1	21	3066	3086	UAAUUUCACUUCUGGAGGAUC	::..:::: :.:::::::::	CAUUUUCCACAGGUGAAAUUA	Cleavage	1
novel_mir_096	Solyc12g095880.2	3	-1	1	21	2058	2078	UAAUUUCACUUCUGGAGGAUC	: ..::..::::::::::::	UAAUUUCUGGAAGUGAAAUUA	Cleavage	1
novel_mir_096	Solyc12g020050.2	3	-1	1	21	944	964	UAAUUUCACUUCUGGAGGAUC	.::.:.::::: ::::.:::	AGUCUUUCAGAAAUGAAGUUA	Cleavage	1
novel_mir_096	Solyc12g009520.2	3	-1	1	21	1016	1036	UAAUUUCACUUCUGGAGGAUC	::::...::.::::::::	ACUCCUUUGGAGGUGAAAUUC	Cleavage	1
novel_mir_096	Solyc12g009870.2	3	-1	1	21	1471	1491	UAAUUUCACUUCUGGAGGAUC	::.:.:::.: ::::::::	CUUCUUUCAGGAAUGAAAUUA	Cleavage	1
novel_mir_096	Solyc01g106460.3	3	-1	1	21	2122	2142	UAAUUUCACUUCUGGAGGAUC	:..:..::..:::::::::	AUUUUUUUAGGGGUGAAAUUA	Cleavage	1
novel_mir_096	Solyc08g007190.3	3	-1	1	21	1672	1692	UAAUUUCACUUCUGGAGGAUC	:..:::::.::::: ::::	UCUUUUCCAGGAGUGACAUUA	Cleavage	1
novel_mir_096	Solyc09g008480.3	3	-1	1	21	4	24	UAAUUUCACUUCUGGAGGAUC	.::: :: :.::::::::::	UGUCCACCUGGAGUGAAAUUA	Cleavage	1
novel_mir_096	Solyc09g082170.3	3	-1	1	21	3455	3475	UAAUUUCACUUCUGGAGGAUC	:::::.:: ::::.::::.	CUUCCUCUAGCAGUGGAAUUG	Translation	1
novel_mir_096	Solyc02g068280.3	3	-1	1	21	3506	3526	UAAUUUCACUUCUGGAGGAUC	:..::::::::::.:: ::	UCUUUUCCAGAAGUGGAAGUA	Cleavage	1
novel_mir_096	Solyc06g082720.2	3	-1	1	21	469	489	UAAUUUCACUUCUGGAGGAUC	: ::: ::.::::::::.::	GCUCCGCCGGAAGUGAAGUUU	Cleavage	1
novel_mir_097	Solyc06g075640.2	3	-1	1	25	2856	2880	GAAGCCCUUCGUUCGGACAGAGUGC	::.: ::::.:::.::::::. ::	ACAUUGUGUCUGAAUGAAGGGUAUC	Cleavage	1
novel_mir_097	Solyc01g100260.3	3	-1	1	25	855	879	GAAGCCCUUCGUUCGGACAGAGUGC	::.:::::: ::::::::	AGGGAAGGUUCGAACGCAGGGCUUC	Cleavage	1
novel_mir_097	Solyc01g059870.4	3	-1	1	25	3404	3428	GAAGCCCUUCGUUCGGACAGAGUGC	: :: :: ..:::::::::::	AUUAUAUGCCCUGGCGAAGGGCUUC	Cleavage	2
novel_mir_101	Solyc01g014460.1	3	-1	1	24	359	381	AUCUGGAGAGGCGUAGAAUACUCC	: :.::: :.::::::::::::	ACAUUGUUC-AUGCCUCUCCAGAU	Cleavage	1
novel_mir_101	Solyc02g087130.3	3	-1	1	24	1136	1159	AUCUGGAGAGGCGUAGAAUACUCC	:: : :.::.:.::.:::::::	AGAUCAGUUUAUGUCUUUCCAGAU	Cleavage	1
novel_mir_101	Solyc07g054400.2	3	-1	1	24	624	647	AUCUGGAGAGGCGUAGAAUACUCC	:::: ::: ::.:::::::	UAGCAAUUCCACGACUUUCCAGAU	Translation	1
novel_mir_101	Solyc06g068700.3	3	-1	1	24	429	452	AUCUGGAGAGGCGUAGAAUACUCC	: ::::.::.:::.:.:::	UCUCAACUCUAUGCUUCUUCGGAU	Cleavage	1
novel_mir_108	Solyc12g049270.2	3	-1	1	22	891	912	ACGAUUUCACUGAAUAACAUAG	:::::::: :: ::::::::	UGAUGUUAUUGAGGGAAAUCGU	Cleavage	1
novel_mir_108	Solyc06g065945.1	3	-1	1	22	3416	3437	ACGAUUUCACUGAAUAACAUAG	:: ::::::::::: ::.::	GGAUAUUAUUCAGUGAUAUUGU	Cleavage	1
novel_mir_108	Solyc06g083060.3	3	-1	1	22	608	629	ACGAUUUCACUGAAUAACAUAG	::::.::.::::::: .::	UGUUGUUGUUUAGUGAAACUGU	Cleavage	1
novel_mir_109	Solyc10g007500.3	3	-1	1	24	1273	1296	GUAAGGUCUGUGUACAUUCUCCAC	: ::: .::::::: :::::::::	GAGGACGAUGUACAGAGACCUUAC	Translation	1
novel_mir_109	Solyc05g050740.3	3	-1	1	24	2270	2293	GUAAGGUCUGUGUACAUUCUCCAC	: ::.::::::.:: ::::::.	AGGUAGGAUGUACGCAAACCUUAU	Cleavage	1
novel_mir_109	Solyc10g080100.2	3	-1	1	24	4283	4306	GUAAGGUCUGUGUACAUUCUCCAC	.:..:::..::::::.:::.	UGAAGGGGUGUGUACAGACUUUAU	Cleavage	1
novel_mir_109	Solyc03g026050.3	3	-1	1	24	1039	1062	GUAAGGUCUGUGUACAUUCUCCAC	::::::: .::::..::::	ACGAUGAAUGUAAGCAGAUUUUAC	Cleavage	1
novel_mir_109	Solyc05g011980.3	3	-1	1	24	442	465	GUAAGGUCUGUGUACAUUCUCCAC	.:::: :.:::.::.::::.	UAUCGGAAUAUGCACGGAUCUUAU	Cleavage	1
novel_mir_109	Solyc04g077410.3	3	-1	1	24	812	835	GUAAGGUCUGUGUACAUUCUCCAC	: :::: :::.::::::::.	CAUUAUAAUGCACAUAGACCUUAU	Cleavage	1
novel_mir_109	Solyc03g113120.3	3	-1	1	24	1346	1369	GUAAGGUCUGUGUACAUUCUCCAC	: : .: :: :::::::::.:::.	GCGCGGCAUCUACACAGACUUUAU	Cleavage	1
sly-miR164a-3p	Solyc01g081140.1	3	-1	1	21	1605	1625	CAUGUGCCUGUUUUCCCCAUC	: :::::::::: :::.:::	AAAGGGGAAAACAAGCAUAUG	Cleavage	1
sly-miR164a-3p	Solyc01g009040.3	3	-1	1	21	309	329	CAUGUGCCUGUUUUCCCCAUC	: :::: ::::.::::...::	GCUGGGAAAAAUAGGCGUGUG	Cleavage	1
sly-miR164a-3p	Solyc10g005740.2	3	-1	1	21	1837	1857	CAUGUGCCUGUUUUCCCCAUC	::: :.::::::::: :::	AUUGGAGGAAACAGGCAAAUG	Cleavage	1
sly-miR164a-3p	Solyc12g010820.2	3	-1	1	21	1555	1575	CAUGUGCCUGUUUUCCCCAUC	:: : :::.::::.:::::	ACUGUGAAAAGCAGGUACAUG	Cleavage	1
sly-miR166c-5p	Solyc05g005900.3	3	-1	1	21	1287	1307	GGGAUGUUGUCUGGCUCGACA	:::.::: ::::::::::...	UGUUGAGACAGACAACAUUUU	Cleavage	1
sly-miR166c-5p	Solyc09g007020.1	3	-1	1	21	457	477	GGGAUGUUGUCUGGCUCGACA	:.:.:.:.::::::.:::.	AAUUGGGUCGGACAACGUCCU	Cleavage	1
sly-miR166c-5p	Solyc09g091600.3	3	-1	1	21	937	957	GGGAUGUUGUCUGGCUCGACA	: :::: ::::::.:: ::::	UUUCGAUCCAGACGACUUCCC	Cleavage	1
sly-miR166c-5p	Solyc07g055630.3	3	-1	1	21	317	337	GGGAUGUUGUCUGGCUCGACA	:: ::::: :::::::::.	CAUCAAGCCACACAACAUCCU	Translation	1
sly-miR166c-5p	Solyc03g005650.1	3	-1	1	21	688	708	GGGAUGUUGUCUGGCUCGACA	:.: :.:::::::::::..	GAUUGUGUCAGACAACAUCUU	Cleavage	1
sly-miR169e-3p	Solyc03g124010.3	3	-1	1	21	1647	1667	UGGCAAGCAUCUUUGGCGACU	::: :. :::::::::::::.	AGUGGUGAAAGAUGCUUGCCG	Cleavage	1
sly-miR169e-3p	Solyc06g074150.3	3	-1	1	21	1038	1058	UGGCAAGCAUCUUUGGCGACU	:.::::::::: .:::.::	GAUUGCCAAAGAUUUUUGUCA	Cleavage	1
sly-miR169e-3p	Solyc07g049165.1	3	-1	1	21	745	765	UGGCAAGCAUCUUUGGCGACU	: ::::::::::::::..	AUGCUCCAAAGAUGCUUGCUG	Cleavage	1
sly-miR169e-3p	Solyc03g119540.3	3	-1	1	21	656	676	UGGCAAGCAUCUUUGGCGACU	: :..:::::::::::::	GAACACUGAAGAUGCUUGCCA	Cleavage	1
sly-miR169e-3p	Solyc04g024420.3	3	-1	1	21	1154	1174	UGGCAAGCAUCUUUGGCGACU	:: ::.:::::.::::::	GUUCCGCAGAGAUGUUUGCCA	Cleavage	1
sly-miR319a	Solyc02g079010.3	3	-1	1	20	820	839	CUUGGACUGAAGGGAGCUCC	::::::.: ::::::::::	GGAGCUUCAUUCAGUCCAAA	Cleavage	1
sly-miR319a	Solyc05g006830.3	3	-1	1	20	1936	1955	CUUGGACUGAAGGGAGCUCC	:::.::::::: ::::::	UGAGUUCCCUUCCGUCCAAA	Cleavage	1
sly-miR319a	Solyc02g065360.3	3	-1	1	20	1511	1530	CUUGGACUGAAGGGAGCUCC	::.::.:::::::..:::	UCAGUUCUCUUCAGUUUAAG	Cleavage	1
sly-miR319a	Solyc07g062750.3	3	-1	1	20	1815	1834	CUUGGACUGAAGGGAGCUCC	:::.:::.::.: ::::::	AGAGUUCCUUUUAAUCCAAG	Cleavage	1
sly-miR319a	Solyc01g080720.3	3	-1	1	20	3873	3892	CUUGGACUGAAGGGAGCUCC	:::.:::::::: ::..::	AGAGUUCCCUUCACUCUGAG	Cleavage	2
sly-miR319a	Solyc01g080720.3	3	-1	1	20	3965	3984	CUUGGACUGAAGGGAGCUCC	:::.:::::::: ::..::	AGAGUUCCCUUCAUUCUGAG	Cleavage	2
sly-miR319a	Solyc04g026210.3	3	-1	1	20	38	57	CUUGGACUGAAGGGAGCUCC	:::.: :::::: ::::::	UGAGUUACCUUCAUUCCAAG	Cleavage	1
sly-miR319a	Solyc03g007460.2	3	-1	1	20	732	751	CUUGGACUGAAGGGAGCUCC	:::. .:::::.::.::::	AGAGUGUCCUUCGGUUCAAG	Cleavage	2
sly-miR390a-3p	Solyc11g045185.1	3	-1	1	21	842	862	CGCUAUCCAUCCUGAGUUUUA	:.:: :..::::::::::.:	CAGAAAUUGGGAUGGAUAGUG	Cleavage	1
sly-miR390a-3p	Solyc03g121760.3	3	-1	1	21	1190	1210	CGCUAUCCAUCCUGAGUUUUA	::.:: :::.:::::.:.:	GCAAGCUGAGGGUGGAUGGUG	Cleavage	2
sly-miR390a-5p	Solyc07g056410.3	3	-1	1	21	5141	5161	AAGCUCAGGAGGGAUAGCACC	::::: ::.::::::::: ::	GGUGCAAUUCCUCCUGAGAUU	Cleavage	2
sly-miR390a-5p	Solyc04g015600.3	3	-1	1	21	1577	1597	AAGCUCAGGAGGGAUAGCACC	:: ::::.:::::::::.::	GGAACUAUUCCUCCUGAGUUU	Cleavage	2
sly-miR390a-5p	Solyc01g058100.2	3	-1	1	21	137	157	AAGCUCAGGAGGGAUAGCACC	::::::::::::::::	UUGUCUAUCCCUCCUGAGCUG	Cleavage	1
sly-miR390a-5p	Solyc09g072810.3	3	-1	1	21	979	999	AAGCUCAGGAGGGAUAGCACC	::::.:::.::::::::	UCAACUAUUCCUUCUGAGCUU	Cleavage	2
sly-miR390a-5p	Solyc09g091900.3	3	-1	1	21	576	596	AAGCUCAGGAGGGAUAGCACC	:::::::.:::: :::::	GUCGCUAUCCUUCCUCAGCUU	Cleavage	1
sly-miR390a-5p	Solyc09g076050.3	3	-1	1	21	947	967	AAGCUCAGGAGGGAUAGCACC	:::::::.:::.::. :::	CUUGCUAUCUCUCUUGGCCUU	Cleavage	1
sly-miR390a-5p	Solyc02g090505.1	3	-1	1	21	1764	1784	AAGCUCAGGAGGGAUAGCACC	::.::::::: .::::.::	AAUGUUAUCCCUAUUGAGUUU	Cleavage	1
sly-miR390a-5p	Solyc02g090500.3	3	-1	1	21	2745	2765	AAGCUCAGGAGGGAUAGCACC	::.::::::: .::::.::	AAUGUUAUCCCUAUUGAGUUU	Cleavage	1
sly-miR390a-5p	Solyc04g079300.3	3	-1	1	21	842	862	AAGCUCAGGAGGGAUAGCACC	::.:::...::.::.::::	CAUGUUAUUUUUCUUGGGCUU	Cleavage	1
sly-miR390a-5p	Solyc02g064595.1	3	-1	1	21	202	222	AAGCUCAGGAGGGAUAGCACC	::::::::.::.: .::::	AAUGCUAUCCUUCUUAGGCUU	Cleavage	1
sly-miR390a-5p	Solyc02g064590.2	3	-1	1	21	247	267	AAGCUCAGGAGGGAUAGCACC	::::::::.::.: .::::	AAUGCUAUCCUUCUUAGGCUU	Cleavage	2
sly-miR390a-5p	Solyc02g064590.2	3	-1	1	21	4769	4789	AAGCUCAGGAGGGAUAGCACC	::::::::.::.: .::::	AAUGCUAUCCUUCUUAGGCUU	Cleavage	2
sly-miR390a-5p	Solyc11g006180.2	3	-1	1	21	494	514	AAGCUCAGGAGGGAUAGCACC	: :::::::::.::::.:	UUUUCUAUCCCUCUUGAGUUG	Cleavage	1
sly-miR390a-5p	Solyc05g013140.3	3	-1	1	21	1346	1366	AAGCUCAGGAGGGAUAGCACC	:: ::.::::.:::::::	AAUGGGAUUCCUCUUGAGCUU	Cleavage	1
sly-miR394-5p	Solyc06g084530.3	3	-1	1	20	3251	3270	UUGGCAUUCUGUCCACCUCC	::::::::.:: ::::.:.	CGAGGUGGAUAGCAUGCUAG	Cleavage	1
sly-miR394-5p	Solyc08g042140.3	3	-1	1	20	891	910	UUGGCAUUCUGUCCACCUCC	:: ::::::::.:::.::	AAAGUUGGACAGAGUGCUAA	Cleavage	1
sly-miR394-5p	Solyc01g096960.3	3	-1	1	20	7143	7162	UUGGCAUUCUGUCCACCUCC	.::: :::::.:::::::	CAGGGUUGACAGGAUGCCAA	Cleavage	1
sly-miR396a-3p	Solyc06g053210.3	3	-1	1	21	1541	1561	GUUCAAUAAAGCUGUGGGAAG	:.:::.: ::::::::::.	ACUUCCAUAACUUUAUUGAAU	Cleavage	1
sly-miR396a-3p	Solyc01g105090.3	3	-1	1	21	2070	2090	GUUCAAUAAAGCUGUGGGAAG	::...:::.::::::::..	UCUCUUGCAGUUUUAUUGAGU	Cleavage	1
sly-miR397-3p	Solyc11g013120.2	3	-1	1	21	1435	1455	UCAACGCUAAACUCGAUCAUG	::: ::::: ::::.:::::	GAUGCUCGAGCUUAGUGUUGA	Translation	1
sly-miR397-3p	Solyc12g094420.2	3	-1	1	21	949	969	UCAACGCUAAACUCGAUCAUG	::.:.::::::::. ::::	UUUGGUUGAGUUUAGUUUUGA	Cleavage	1
sly-miR397-3p	Solyc01g057570.3	3	-1	1	21	853	873	UCAACGCUAAACUCGAUCAUG	::: ::::::::: ::::.	UCUGAACGAGUUUAGAGUUGG	Cleavage	1
sly-miR397-5p	Solyc02g078690.2	3	-1	1	20	1593	1612	AUUGAGUGCAGCGUUGAUGA	:::::::.:::: ::::::	UCAUCAAUGCUGGACUCAAG	Cleavage	1
sly-miR397-5p	Solyc01g108920.3	3	-1	1	20	2661	2680	AUUGAGUGCAGCGUUGAUGA	::::::.::.::::.:::.	UCAUCAGCGUUGCAUUCAGC	Cleavage	1
sly-miR397-5p	Solyc01g108940.2	3	-1	1	20	2578	2597	AUUGAGUGCAGCGUUGAUGA	::::::.::.::::.:::.	UCAUCAGCGUUGCAUUCAGC	Cleavage	1
sly-miR397-5p	Solyc06g074350.3	3	-1	1	20	815	834	AUUGAGUGCAGCGUUGAUGA	:::::::.:.: ::::.:::	UCAUCAAUGUUUCACUUAAU	Cleavage	1
sly-miR397-5p	Solyc03g095220.3	3	-1	1	20	331	350	AUUGAGUGCAGCGUUGAUGA	::::::::: :: :::::::	UCAUCAACGGUGAACUCAAU	Translation	1
sly-miR397-5p	Solyc10g076710.2	3	-1	1	20	1546	1565	AUUGAGUGCAGCGUUGAUGA	::::.::.:.::: ::::::	UCAUUAAUGUUGCCCUCAAU	Cleavage	1
sly-miR397-5p	Solyc02g085110.3	3	-1	1	20	1566	1585	AUUGAGUGCAGCGUUGAUGA	:..::::.::::: ::::::	UUGUCAAUGCUGCUCUCAAU	Cleavage	1
sly-miR397-5p	Solyc09g011960.2	3	-1	1	20	1111	1130	AUUGAGUGCAGCGUUGAUGA	: :::::.::::::::.::	UGAUCAAUGCUGCACUUAAC	Cleavage	1
sly-miR397-5p	Solyc02g062700.3	3	-1	1	20	34	53	AUUGAGUGCAGCGUUGAUGA	:.::::.:.::.:.::.::	ACGUCAAUGUUGUAUUCGAU	Cleavage	1
sly-miR397-5p	Solyc07g043160.1	3	-1	1	20	602	621	AUUGAGUGCAGCGUUGAUGA	:::. :.::::.:.:::::	CCAUUCAUGCUGUAUUCAAU	Cleavage	1
sly-miR397-5p	Solyc09g018030.3	3	-1	1	20	408	427	AUUGAGUGCAGCGUUGAUGA	: ::::.:.::::.:::.:	GCUUCAAUGUUGCAUUCAGU	Cleavage	1
sly-miR397-5p	Solyc10g082000.2	3	-1	1	20	1226	1245	AUUGAGUGCAGCGUUGAUGA	: ::::::. :::::::::	GCUUCAACGUGGCACUCAAU	Translation	1
sly-miR408	Solyc07g064050.3	3	-1	1	21	227	247	ACGGGGACGAGCCAGAGCAUG	: ::::: ::.:.:::..:::	CUUGCUCCGGUUUGUCUUCGU	Cleavage	1
sly-miR477-3p	Solyc09g083400.3	3	-1	1	22	1864	1885	AGUUCUUGUAGGGUGAGACAAC	::::: .::::: :::::::	UCUGUCUGGCCCUAAAAGAACU	Cleavage	1
sly-miR477-3p	Solyc01g105040.3	3	-1	1	22	778	799	AGUUCUUGUAGGGUGAGACAAC	:::::::.:::.::.:.:	UACAUCUCACCUUACGAGGAUU	Cleavage	1
sly-miR477-3p	Solyc01g057520.3	3	-1	1	22	2303	2324	AGUUCUUGUAGGGUGAGACAAC	: ::.:::...:.::::.:::	UUGGUUUCAUUUUGCAAGGACU	Cleavage	1
sly-miR477-3p	Solyc05g055240.3	3	-1	1	22	2231	2252	AGUUCUUGUAGGGUGAGACAAC	::::..::::..::::::	GAGUUCUCGUCCUAUGAGAACU	Cleavage	1
sly-miR477-3p	Solyc09g091360.1	3	-1	1	22	188	209	AGUUCUUGUAGGGUGAGACAAC	::: ..::::::::::::	GAGGUCGUGCCCUACAAGAACG	Cleavage	1
sly-miR477-3p	Solyc09g007040.1	3	-1	1	22	933	954	AGUUCUUGUAGGGUGAGACAAC	: ::. ::..::.::::::::	AUGGUUGCAUUCUGCAAGAACU	Cleavage	1
sly-miR477-3p	Solyc07g054120.2	3	-1	1	22	248	269	AGUUCUUGUAGGGUGAGACAAC	::: ..::.::::::::.:	UAAGUCCUGCCUUACAAGAAUU	Cleavage	1
sly-miR477-3p	Solyc08g083070.3	3	-1	1	22	1068	1089	AGUUCUUGUAGGGUGAGACAAC	: ::..::::.::.:::::	GGGGACUUGCCCUGCAGGAACU	Cleavage	1
sly-miR477-3p	Solyc05g020020.3	3	-1	1	22	546	567	AGUUCUUGUAGGGUGAGACAAC	::.:: :..:.::::::::	AAGGUUUCUCUUUGCAAGAACU	Cleavage	1
sly-miR482b	Solyc04g025820.1	3	-1	1	22	314	335	UCUUGCCUACACCGCCCAUGCC	::::::::::: :::::::::	GGCAUGGGCGGAUUAGGCAAGA	Translation	1
sly-miR482b	Solyc07g039420.1	3	-1	1	22	568	589	UCUUGCCUACACCGCCCAUGCC	::::::::::: :::::::::	GGCAUGGGCGGAUUAGGCAAGA	Translation	1
sly-miR482b	Solyc04g025840.2	3	-1	1	22	493	514	UCUUGCCUACACCGCCCAUGCC	::::::::::: :::::::::	GGCAUGGGCGGAUUAGGCAAGA	Translation	1
sly-miR482b	Solyc07g005770.2	3	-1	1	22	541	562	UCUUGCCUACACCGCCCAUGCC	::.::::::::: ::::::: :	GGUAUGGGCGGUAUAGGCAAAA	Translation	1
sly-miR482b	Solyc11g069620.2	3	-1	1	22	706	727	UCUUGCCUACACCGCCCAUGCC	:: :::::.:::: .::.::::	GGAAUGGGUGGUGCGGGUAAGA	Cleavage	1
sly-miR482b	Solyc11g068360.1	3	-1	1	22	622	643	UCUUGCCUACACCGCCCAUGCC	:: :::::::::: .::..:::	GGAAUGGGCGGUGCGGGUGAGA	Cleavage	1
sly-miR482b	Solyc04g009240.2	3	-1	1	22	565	586	UCUUGCCUACACCGCCCAUGCC	:: :::::::: :::::::::	GGAAUGGGCGGAUUAGGCAAGA	Translation	1
sly-miR482b	Solyc05g006630.3	3	-1	1	22	1034	1055	UCUUGCCUACACCGCCCAUGCC	:: ::::: :: ::.:::::::	GGAAUGGGAGGAGUGGGCAAGA	Translation	1
sly-miR482b	Solyc11g006640.2	3	-1	1	22	532	553	UCUUGCCUACACCGCCCAUGCC	:: ::::: ::: ::::.::::	GGGAUGGGAGGUAUAGGUAAGA	Translation	1
sly-miR482b	Solyc12g005520.1	3	-1	1	22	121	142	UCUUGCCUACACCGCCCAUGCC	:: : ::: :::::.::.::::	GGAAAGGGGGGUGUGGGUAAGA	Cleavage	1
sly-miR482e-5p	Solyc01g007260.3	3	-1	1	21	235	255	UGUGGGUGGGGUGGAAAGAUU	:::.:::..:::.::.:.:::	AAUUUUUUUACCUCAUCUACA	Cleavage	1
sly-miR482e-5p	Solyc05g018325.1	3	-1	1	21	26	46	UGUGGGUGGGGUGGAAAGAUU	::.:: .:::.::.::::::	CAUUUUGUCACUCCGCCCACA	Cleavage	1
sly-miR482e-5p	Solyc05g018320.3	3	-1	1	21	193	213	UGUGGGUGGGGUGGAAAGAUU	::.:: .:::.::.::::::	CAUUUUGUCACUCCGCCCACA	Cleavage	1
sly-miR482e-5p	Solyc01g057685.1	3	-1	1	21	1253	1273	UGUGGGUGGGGUGGAAAGAUU	:::::::::::.::::.	AUGGUUUCCACCCCAUCCACG	Cleavage	1
sly-miR482e-5p	Solyc02g014325.1	3	-1	1	21	1736	1756	UGUGGGUGGGGUGGAAAGAUU	:::::::::::.::::.	AUGGUUUCCACCCCAUCCACG	Cleavage	1
sly-miR482e-5p	Solyc04g026030.3	3	-1	1	21	1294	1314	UGUGGGUGGGGUGGAAAGAUU	:::::.:::.::::.:.:	CUUCUUUUCACUCCACUCGCU	Cleavage	2
sly-miR482e-5p	Solyc07g048100.2	3	-1	1	21	10012	10032	UGUGGGUGGGGUGGAAAGAUU	.:::..::::::::.:::	UCAUUUUUUACCCCACCUACA	Cleavage	1
sly-miR482e-5p	Solyc04g082610.3	3	-1	1	21	10150	10170	UGUGGGUGGGGUGGAAAGAUU	.::::::::: :::::::	ACAUUUUCCACCCAACCCACA	Cleavage	1
sly-miR482e-5p	Solyc09g020010.2	3	-1	1	21	1179	1199	UGUGGGUGGGGUGGAAAGAUU	: : ::::::::.::...:::	ACUAUUUCCACCUCAUUUACA	Cleavage	1
sly-miR482e-5p	Solyc10g086670.2	3	-1	1	21	128	148	UGUGGGUGGGGUGGAAAGAUU	:.:: :::...::::::::	UUUUUUCCCAUUUCACCCACA	Cleavage	1
sly-miR482e-5p	Solyc12g010745.1	3	-1	1	21	112	132	UGUGGGUGGGGUGGAAAGAUU	:: ::: ::.:::::::::	GCUCCUUCAACUCCACCCACA	Cleavage	1
sly-miR482e-5p	Solyc11g062430.2	3	-1	1	21	40	60	UGUGGGUGGGGUGGAAAGAUU	::: :.:::..::.:::::	UCUCUCUUCACUUCAUCCACA	Cleavage	1
sly-miR9474-3p	Solyc04g005865.1	3	-1	1	22	190	211	UUUUGUUCGCAGAUACUACAGU	.:::.::::.::.:.:.:.::	UUUGUGGUAUUUGUGGAUAGAA	Cleavage	1
sly-miR9474-3p	Solyc11g007720.2	3	-1	1	22	2039	2060	UUUUGUUCGCAGAUACUACAGU	:: :::.:::: ::::::::	GAUGAAGUGUCUGGGAACAAAA	Cleavage	1
sly-miR9474-3p	Solyc07g006350.3	3	-1	1	22	538	559	UUUUGUUCGCAGAUACUACAGU	:.::::.::.:::.::::	UUCUUGGUAUUUGUGAAUAAAA	Cleavage	1
sly-miR9474-3p	Solyc02g085285.1	3	-1	1	22	94	115	UUUUGUUCGCAGAUACUACAGU	: :: : ::::::.:.::::::	AGUGCACUAUCUGUGGACAAAA	Cleavage	1
sly-miR9474-3p	Solyc12g013580.2	3	-1	1	22	2051	2072	UUUUGUUCGCAGAUACUACAGU	:: :::::::.::::: ::	GAAGUUGUAUCUGUGAACACAA	Cleavage	2
sly-miR9476-3p	Solyc02g069370.3	3	-1	1	21	275	295	AAAAAGAUGCAGGACUAGACC	:::::::.::::.:.:: ::	AGUCUAGUUCUGCGUUUUGUU	Cleavage	1
sly-miR9476-3p	Solyc00g009050.2	3	-1	1	21	1338	1358	AAAAAGAUGCAGGACUAGACC	: :.:::: .::.::::::::	GAUUUAGUGUUGUAUCUUUUU	Cleavage	1
sly-miR9476-3p	Solyc04g007440.1	3	-1	1	21	21	41	AAAAAGAUGCAGGACUAGACC	::: ::.:: :::::::::	CCUCUUGUUCUUCAUCUUUUU	Translation	1
sly-miR9476-3p	Solyc04g014820.3	3	-1	1	21	233	253	AAAAAGAUGCAGGACUAGACC	:::.: ::: :::::::::	AAUCUGGGCCUUCAUCUUUUU	Translation	1
sly-miR9476-3p	Solyc07g041330.2	3	-1	1	21	5	25	AAAAAGAUGCAGGACUAGACC	:: :::.: ::::::::::	AUUCAAGUUCAGCAUCUUUUU	Translation	2
sly-miR9476-3p	Solyc09g098540.3	3	-1	1	21	1407	1427	AAAAAGAUGCAGGACUAGACC	:.:.: :.:::::.:::::	UUUUUGGACUUGCAUUUUUUU	Cleavage	1
sly-miR9476-3p	Solyc02g022870.3	3	-1	1	21	1733	1753	AAAAAGAUGCAGGACUAGACC	:: :::.: ::::::::::	AUUCCAGUUCAGCAUCUUUUU	Translation	2
sly-miR9476-3p	Solyc04g050570.3	3	-1	1	21	1342	1362	AAAAAGAUGCAGGACUAGACC	: :: :::::::::::::	CUUGUAUUCCUGCAUCUUUUC	Cleavage	1
sly-miR9479-3p	Solyc02g090620.3	3	-1	1	22	959	980	GAGAAUGGUAGAGGGUCGGACC	::.::.: ::.:.::::::::	UGUUCGGCGCUUUGCCAUUCUC	Cleavage	1
sly-miR9479-3p	Solyc12g017420.2	3	-1	1	22	1763	1784	GAGAAUGGUAGAGGGUCGGACC	:.::..::.:.:::::::.	AAACUGAUUCUUUGCCAUUCUU	Cleavage	1
sly-miR9479-3p	Solyc11g006730.1	3	-1	1	22	289	310	GAGAAUGGUAGAGGGUCGGACC	::: :.: :::::::::::	AACCCGCCUCACUACCAUUCUC	Cleavage	1
sly-miR9479-3p	Solyc02g071180.3	3	-1	1	22	2550	2571	GAGAAUGGUAGAGGGUCGGACC	:: : ..::::::::::::	UACCCAAAUUUCUACCAUUCUC	Cleavage	1
sly-miR9479-3p	Solyc01g065560.3	3	-1	1	22	5007	5028	GAGAAUGGUAGAGGGUCGGACC	.:: . :::::::::::::	GAGUCGUUGCUCUACCAUUCUC	Cleavage	1
novel_mir_001	Solyc01g016410.3	3.5	-1	1	23	1184	1206	AGGAAAAGAAACUUACAAGGAUU	:::..::::::: :::::::.:	AAUUUUUGUAAGGUUCUUUUUCA	Translation	2
novel_mir_001	Solyc01g080500.2	3.5	-1	1	23	185	207	AGGAAAAGAAACUUACAAGGAUU	:.::.::: :: ::::::::.::	AGUCUUUGGAAUUUUCUUUUUCU	Cleavage	1
novel_mir_001	Solyc07g006350.3	3.5	-1	1	23	651	673	AGGAAAAGAAACUUACAAGGAUU	:.::. :::..::::.::::.::	AGUCUCUGUGGGUUUUUUUUUCU	Cleavage	1
novel_mir_001	Solyc08g068350.3	3.5	-1	1	23	1542	1564	AGGAAAAGAAACUUACAAGGAUU	::::::::. : :::::::::	GUUCCUUGUAGUUGUCUUUUCCU	Translation	1
novel_mir_001	Solyc08g081000.3	3.5	-1	1	23	5787	5809	AGGAAAAGAAACUUACAAGGAUU	::..:: :.:::::.::::..:	CAUUUUUUUGAGUUUUUUUUUUU	Cleavage	1
novel_mir_001	Solyc05g053740.3	3.5	-1	1	23	124	146	AGGAAAAGAAACUUACAAGGAUU	:..:::::. :::.:::::.:	UUUUUUUGUAGUUUUUUUUUCUU	Cleavage	1
novel_mir_001	Solyc02g011740.1	3.5	-1	1	23	86	108	AGGAAAAGAAACUUACAAGGAUU	: :::: : :.:::::::::..:	AUUCCUCGAAGGUUUCUUUUUUU	Cleavage	1
novel_mir_001	Solyc12g099480.2	3.5	-1	1	23	1272	1294	AGGAAAAGAAACUUACAAGGAUU	.:..:: :.::::: :::::::	UGUUUUUUUGAGUUUAUUUUCCU	Cleavage	1
novel_mir_001	Solyc02g085480.3	3.5	-1	1	23	2776	2798	AGGAAAAGAAACUUACAAGGAUU	:: ::::::: :::.:: ::::	CAUACUUGUAAAUUUUUUCUCCU	Cleavage	1
novel_mir_001	Solyc03g044420.2	3.5	-1	1	23	28	50	AGGAAAAGAAACUUACAAGGAUU	:: .: :::. :::::::::.::	AACUCAUGUGUGUUUCUUUUUCU	Cleavage	1
novel_mir_001	Solyc11g065000.2	3.5	-1	1	23	1088	1110	AGGAAAAGAAACUUACAAGGAUU	:.:::::::: ::::: :::	UUCCUUUGUAAGUCUCUUUCCCU	Translation	1
novel_mir_001	Solyc02g086800.3	3.5	-1	1	23	465	487	AGGAAAAGAAACUUACAAGGAUU	.:: .:: :::::::::: :.::	GAUGUUUCUAAGUUUCUUGUUCU	Cleavage	1
novel_mir_001	Solyc07g042460.2	3.5	-1	1	23	2243	2265	AGGAAAAGAAACUUACAAGGAUU	.: :: :::.: :::::::::.:	GAACCGUGUGAUUUUCUUUUCUU	Cleavage	1
novel_mir_001	Solyc06g066430.3	3.5	-1	1	23	1867	1889	AGGAAAAGAAACUUACAAGGAUU	:: :::::::::.::::..:	CUUCAAUGUAAGUUUUUUUUUUU	Cleavage	1
novel_mir_001	Solyc10g079920.2	3.5	-1	1	23	600	622	AGGAAAAGAAACUUACAAGGAUU	:. : :: :::::::.::::..:	AGACAUUUUAAGUUUUUUUUUUU	Cleavage	1
novel_mir_001	Solyc11g061960.2	3.5	-1	1	23	663	685	AGGAAAAGAAACUUACAAGGAUU	:::::::::.::::..:	GAGAAGUGUAAGUUUUUUUUUUU	Cleavage	1
novel_mir_001	Solyc04g080790.3	3.5	-1	1	23	2413	2435	AGGAAAAGAAACUUACAAGGAUU	:::::::::::: ::::	UGAAAUUGUAAGUUUCUGUUCCA	Cleavage	1
novel_mir_001	Solyc02g093180.3	3.5	-1	1	23	32	54	AGGAAAAGAAACUUACAAGGAUU	:: ..:: :::::::::::..:	AAAUUUUUAAAGUUUCUUUUUUU	Cleavage	1
novel_mir_004	Solyc12g043050.2	3.5	-1	1	21	2246	2266	UCGGAUUGGGAAGAAAUGCCC	:: :::::::..:::::.::	GGUGAUUUCUUUUCAAUCUGA	Cleavage	1
novel_mir_004	Solyc03g113990.3	3.5	-1	1	21	140	160	UCGGAUUGGGAAGAAAUGCCC	::::::::::::::: :	CUAAAUUUCUUCCCAAUCCAA	Cleavage	1
novel_mir_004	Solyc02g068560.3	3.5	-1	1	21	5426	5446	UCGGAUUGGGAAGAAAUGCCC	: :::::.: :::::::.::	UGCCAUUUUUGCCCAAUCUGA	Translation	1
novel_mir_004	Solyc05g007170.3	3.5	-1	1	21	4467	4487	UCGGAUUGGGAAGAAAUGCCC	:::::::::...:::::	UAACAUUUCUUCUUGAUCCGC	Cleavage	1
novel_mir_004	Solyc08g080460.2	3.5	-1	1	21	662	682	UCGGAUUGGGAAGAAAUGCCC	::::: :::::::::.:.	CAUCAUUUGUUCCCAAUCUGG	Cleavage	1
novel_mir_004	Solyc01g109570.3	3.5	-1	1	21	784	804	UCGGAUUGGGAAGAAAUGCCC	:::::. :::::.:::::	GUCCAUUUUGUCCCAGUCCGA	Cleavage	1
novel_mir_004	Solyc11g020770.2	3.5	-1	1	21	1208	1228	UCGGAUUGGGAAGAAAUGCCC	:::::: :.:::.:::::	UUUCAUUUCAUUCCAGUCCGA	Cleavage	1
novel_mir_004	Solyc08g068210.3	3.5	-1	1	21	2932	2952	UCGGAUUGGGAAGAAAUGCCC	:.::::.::.:::: .:::	CUGUAUUUUUUUCCAAGUCGA	Cleavage	1
novel_mir_004	Solyc05g013345.1	3.5	-1	1	21	675	695	UCGGAUUGGGAAGAAAUGCCC	:: :::::::::::.::	AGCAAUAUCUUCCCAAUCUGA	Cleavage	2
novel_mir_004	Solyc02g011770.1	3.5	-1	1	21	77	97	UCGGAUUGGGAAGAAAUGCCC	:: ::: ::::::::::: :	UGGAAUUACUUCCCAAUCCAA	Cleavage	1
novel_mir_004	Solyc05g013360.3	3.5	-1	1	21	1232	1252	UCGGAUUGGGAAGAAAUGCCC	:: :::::::::::.::	AGCAAUAUCUUCCCAAUCUGA	Cleavage	1
novel_mir_004	Solyc01g103750.3	3.5	-1	1	21	225	245	UCGGAUUGGGAAGAAAUGCCC	.:: :::::::::::::	UUUUAUCUCUUCCCAAUCCGU	Cleavage	1
novel_mir_004	Solyc09g065530.1	3.5	-1	1	21	104	124	UCGGAUUGGGAAGAAAUGCCC	::: :::::::::.: ::.	CUGCAAUUCUUCCCAGUACGG	Cleavage	1
novel_mir_004	Solyc03g113430.3	3.5	-1	1	21	2157	2177	UCGGAUUGGGAAGAAAUGCCC	:. :::.::..:::::.::	UAGUUUUUUUUUUCAAUCUGA	Cleavage	1
novel_mir_004	Solyc07g054590.1	3.5	-1	1	21	2357	2377	UCGGAUUGGGAAGAAAUGCCC	:.:: :::::..:.:.:::	AAGUAUGUCUUCUUAGUUCGA	Cleavage	1
novel_mir_004	Solyc07g041320.2	3.5	-1	1	21	2609	2629	UCGGAUUGGGAAGAAAUGCCC	::: :::::::.:.::: :	UUGCAGUUCUUCCUAGUCCAA	Cleavage	1
novel_mir_004	Solyc12g056940.2	3.5	-1	1	21	230	250	UCGGAUUGGGAAGAAAUGCCC	: .:::::::.::::..:.	UUGAGUUUCUUCUCAAUUUGG	Cleavage	1
novel_mir_008	Solyc08g006580.3	3.5	-1	1	24	2515	2538	AGUAAAUUGUCAUGUUGGACGUGU	:.:. :: ::.::::.::::::.	AUAUUUCAAAUAUGAUAAUUUAUA	Cleavage	1
novel_mir_008	Solyc01g105300.3	3.5	-1	1	24	73	96	AGUAAAUUGUCAUGUUGGACGUGU	:. .:::::: ::: ::::::..:	AUCUGUCCAAGAUGCCAAUUUGUU	Translation	1
novel_mir_008	Solyc10g076640.1	3.5	-1	1	24	1034	1057	AGUAAAUUGUCAUGUUGGACGUGU	::..::..::::::::::.	UAGAGUUUAAUGUGACAAUUUAUG	Cleavage	1
novel_mir_008	Solyc03g111510.3	3.5	-1	1	24	544	567	AGUAAAUUGUCAUGUUGGACGUGU	:: :.::..::: ::::::.::	UGACAUUCAGUAUGCCAAUUUGCU	Translation	1
novel_mir_008	Solyc03g026160.3	3.5	-1	1	24	364	387	AGUAAAUUGUCAUGUUGGACGUGU	: :. :::::::: :.::::::.	AAAUCUCCAACAUAAUAAUUUAUC	Translation	1
novel_mir_008	Solyc01g096760.3	3.5	-1	1	24	588	611	AGUAAAUUGUCAUGUUGGACGUGU	:. : :::.:.:::.::::: :.:	AUUCAUCCGAUAUGGCAAUUGAUU	Cleavage	1
novel_mir_008	Solyc12g007110.2	3.5	-1	1	24	2244	2267	AGUAAAUUGUCAUGUUGGACGUGU	:..: :::: ::::..:::::.:	AUGCUUCCACAAUGAUGAUUUAUU	Cleavage	1
novel_mir_008	Solyc03g123780.3	3.5	-1	1	24	2562	2585	AGUAAAUUGUCAUGUUGGACGUGU	.: :::::::::.:::::. :	CACUGCCCAACAUGAUAAUUUGGU	Cleavage	1
novel_mir_008	Solyc10g079130.2	3.5	-1	1	24	3095	3118	AGUAAAUUGUCAUGUUGGACGUGU	.::. : :::.::::.::::.::	GCAUUGCAAACGUGACGAUUUGCU	Cleavage	1
novel_mir_008	Solyc03g123440.3	3.5	-1	1	24	1971	1994	AGUAAAUUGUCAUGUUGGACGUGU	...: ::::::::: .:::::.:	GUGCCCCCAACAUGAAGAUUUAUU	Cleavage	1
novel_mir_008	Solyc05g005910.3	3.5	-1	1	24	179	202	AGUAAAUUGUCAUGUUGGACGUGU	..: . :::::::.::::::.:	UAGUGAUGAACAUGAUAAUUUAUU	Cleavage	1
novel_mir_008	Solyc02g069710.3	3.5	-1	1	24	1043	1066	AGUAAAUUGUCAUGUUGGACGUGU	.: :::::..::.:::: ::.:	GGGCAUCCAAUGUGGCAAUAUAUU	Cleavage	1
novel_mir_008	Solyc02g069860.3	3.5	-1	1	24	625	648	AGUAAAUUGUCAUGUUGGACGUGU	: .. :::::.:: .::::::::	AAGUAUCCAAUAUUGCAAUUUACA	Translation	1
novel_mir_008	Solyc12g094730.2	3.5	-1	1	24	827	850	AGUAAAUUGUCAUGUUGGACGUGU	:::::.:::::::::..	GCCAAACCAACGUGACAAUUUGUG	Cleavage	1
novel_mir_008	Solyc01g107490.2	3.5	-1	1	24	322	345	AGUAAAUUGUCAUGUUGGACGUGU	.::.::::.::::::::	UUAUUAGUAAUAUGAUAAUUUACU	Cleavage	1
novel_mir_008	Solyc01g095910.1	3.5	-1	1	24	1279	1302	AGUAAAUUGUCAUGUUGGACGUGU	:: :.::::: ::::::::::	UCAACUUCAACAAAACAAUUUACU	Translation	1
novel_mir_008	Solyc01g090770.3	3.5	-1	1	24	1216	1239	AGUAAAUUGUCAUGUUGGACGUGU	: ::::. ::.:::::::::	UGGGGACCAAUUUGGCAAUUUACU	Cleavage	1
novel_mir_008	Solyc09g065700.3	3.5	-1	1	24	3031	3054	AGUAAAUUGUCAUGUUGGACGUGU	::: ::. :::::.::::::	AUCAGUCAAAUUUGACAGUUUACU	Cleavage	1
novel_mir_008	Solyc06g059700.3	3.5	-1	1	24	474	497	AGUAAAUUGUCAUGUUGGACGUGU	.:.:::::.:.::::.::	GGAGAAUCGACAUGGCGAUUUGCU	Cleavage	1
novel_mir_008	Solyc05g050870.3	3.5	-1	1	24	45	68	AGUAAAUUGUCAUGUUGGACGUGU	: :. :.: ::::::::: :::.:	AAAUUUUCCACAUGACAACUUAUU	Cleavage	1
novel_mir_008	Solyc08g081220.1	3.5	-1	1	24	825	848	AGUAAAUUGUCAUGUUGGACGUGU	::::::::::.: ::.::	UGGGCCCCAACAUGACGACUUGCU	Cleavage	1
novel_mir_008	Solyc06g054670.2	3.5	-1	1	24	694	717	AGUAAAUUGUCAUGUUGGACGUGU	.:.:::::.:.::::.::	GGAGAAUCGACAUGGCGAUUUGCU	Cleavage	1
novel_mir_015	Solyc09g009910.3	3.5	-1	1	21	583	603	CUCUCCCUCAAAGGCUUCUGG	..::.: ..:::::::::::	UUAGGAUUUUUUGAGGGAGAA	Cleavage	1
novel_mir_015	Solyc08g008130.3	3.5	-1	1	21	2574	2594	CUCUCCCUCAAAGGCUUCUGG	..::::::::: ::: ::::	GUGGAAGCCUUUCAGGAAGAG	Cleavage	1
novel_mir_015	Solyc02g068110.3	3.5	-1	1	21	120	140	CUCUCCCUCAAAGGCUUCUGG	:.:::.::::::::: ::	AAUGGAGCUUUUGAGGGAAAG	Cleavage	1
novel_mir_015	Solyc02g085000.3	3.5	-1	1	21	783	803	CUCUCCCUCAAAGGCUUCUGG	: ::::::. :::: ::::::	CAAGAAGCUCUUGAUGGAGAG	Cleavage	1
novel_mir_015	Solyc05g013280.3	3.5	-1	1	21	4032	4052	CUCUCCCUCAAAGGCUUCUGG	:::::.:::: : ::::::	AAAGAAGUCUUUCAAGGAGAG	Cleavage	3
novel_mir_015	Solyc01g102450.3	3.5	-1	1	21	986	1006	CUCUCCCUCAAAGGCUUCUGG	::: :.:::::::::::	AUUGAAACUUUUGAGGGAGAA	Cleavage	1
novel_mir_015	Solyc01g089910.3	3.5	-1	1	21	406	426	CUCUCCCUCAAAGGCUUCUGG	: ::. :.: :::::::::::	CAAGGUGUCAUUGAGGGAGAG	Cleavage	1
novel_mir_015	Solyc08g077320.2	3.5	-1	1	21	846	866	CUCUCCCUCAAAGGCUUCUGG	::: :::::::::::: :	GGAGAUGCCUUUGAGGGAUAC	Cleavage	1
novel_mir_015	Solyc11g005910.2	3.5	-1	1	21	1379	1399	CUCUCCCUCAAAGGCUUCUGG	:::. :.::::::::: ::	GAAGAGACUUUUGAGGGAUAG	Cleavage	2
novel_mir_020	Solyc03g119550.2	3.5	-1	1	24	646	669	AGUUGAUCAAGUAGAAACAUGAGU	:.::.:::::. ::::::::: ::	AUUCGUGUUUUAACUUGAUCAUCU	Cleavage	1
novel_mir_020	Solyc02g085240.3	3.5	-1	1	24	322	344	AGUUGAUCAAGUAGAAACAUGAGU	.::.::::::::.::::: ::::	UUUCGUGUUUCUAUUUGAU-AACU	Cleavage	1
novel_mir_020	Solyc03g093690.3	3.5	-1	1	24	925	948	AGUUGAUCAAGUAGAAACAUGAGU	::: .::: :.::.::::::.::	ACUAGUGUAUUUAUUUGAUCGACC	Cleavage	1
novel_mir_020	Solyc05g008390.3	3.5	-1	1	24	445	468	AGUUGAUCAAGUAGAAACAUGAGU	.:..:::::::. ::::::...:	CUUUGUGUUUCUGGUUGAUCGGUU	Translation	1
novel_mir_020	Solyc03g115520.3	3.5	-1	1	24	163	186	AGUUGAUCAAGUAGAAACAUGAGU	:.: : :::::::. ::::.::::	AUUGAGGUUUCUAUGUGAUUAACU	Translation	1
novel_mir_020	Solyc03g080110.3	3.5	-1	1	24	595	618	AGUUGAUCAAGUAGAAACAUGAGU	:::. : :::.::::: :::::.:	ACUUCUAUUUUUACUUUAUCAAUU	Cleavage	1
novel_mir_020	Solyc12g008750.2	3.5	-1	1	24	2563	2586	AGUUGAUCAAGUAGAAACAUGAGU	.:::: : ::::::::::::.:	CUUCAUAUGGCUACUUGAUCAAUU	Cleavage	1
novel_mir_020	Solyc03g019760.3	3.5	-1	1	24	620	643	AGUUGAUCAAGUAGAAACAUGAGU	: ::::::::.:: :::...::	GGUGAUGUUUCUGCUAGAUUGGCU	Cleavage	1
novel_mir_020	Solyc12g008360.2	3.5	-1	1	24	2301	2324	AGUUGAUCAAGUAGAAACAUGAGU	.: .:::::.:::: ::::::.	UUUGGUGUUUUUACUCGAUCAAUC	Cleavage	1
novel_mir_020	Solyc07g007330.1	3.5	-1	1	24	106	129	AGUUGAUCAAGUAGAAACAUGAGU	::. :: ::.:.::: :::::::	UCUUCUGCUUUUGCUUCAUCAACU	Cleavage	1
novel_mir_020	Solyc06g083830.3	3.5	-1	1	24	273	296	AGUUGAUCAAGUAGAAACAUGAGU	.:. :::::.:: ::::::::.	UUUUUUGUUUUUAAUUGAUCAAUG	Translation	1
novel_mir_020	Solyc04g081140.1	3.5	-1	1	24	27	50	AGUUGAUCAAGUAGAAACAUGAGU	.:: :: ::::: :::.:::.::	UUUCUUGAUUCUAAUUGGUCAGCU	Translation	1
novel_mir_020	Solyc06g005760.1	3.5	-1	1	24	14	37	AGUUGAUCAAGUAGAAACAUGAGU	:.: :::::.:.: ::::.::.:	AUUGUUGUUUUUGCAUGAUUAAUU	Translation	1
novel_mir_020	Solyc08g068470.1	3.5	-1	1	24	136	159	AGUUGAUCAAGUAGAAACAUGAGU	:: :.::: ::::::.::::::	ACGCGUGUGGAUACUUGGUCAACU	Cleavage	1
novel_mir_020	Solyc07g054570.1	3.5	-1	1	24	355	378	AGUUGAUCAAGUAGAAACAUGAGU	:: :.::: ::::::.::::::	ACGCGUGUGGAUACUUGGUCAACU	Cleavage	1
novel_mir_020	Solyc02g091150.2	3.5	-1	1	24	428	451	AGUUGAUCAAGUAGAAACAUGAGU	.:: :::.:: :::::.::::	UACUAUUUUUUUAAUUGAUUAACU	Translation	1
novel_mir_025	Solyc03g097670.3	3.5	-1	1	21	6699	6719	GCAUUUUUGAAGAGUUUGAGC	::::..:::::::::::::	GCUCGGACUCUUCAAAAAUAU	Cleavage	1
novel_mir_025	Solyc10g006640.3	3.5	-1	1	21	1486	1506	GCAUUUUUGAAGAGUUUGAGC	:.:..::::::::::::::	GUUUGAACUCUUCAAAAAUAU	Cleavage	1
novel_mir_025	Solyc10g085210.2	3.5	-1	1	21	971	991	GCAUUUUUGAAGAGUUUGAGC	:.::.::.:::::::::::	GUUCGAAUUCUUCAAAAAUAU	Cleavage	3
novel_mir_025	Solyc08g080130.3	3.5	-1	1	21	203	223	GCAUUUUUGAAGAGUUUGAGC	:.:::::::.:::::::.:	GUUCAAACUUUUCAAAAGUUU	Cleavage	1
novel_mir_025	Solyc11g018470.2	3.5	-1	1	21	897	917	GCAUUUUUGAAGAGUUUGAGC	::.:.:::::::::::::	UCUUAGACUCUUCAAAAAUCU	Cleavage	1
novel_mir_025	Solyc07g018290.3	3.5	-1	1	21	1550	1570	GCAUUUUUGAAGAGUUUGAGC	:::.::.:::::::::::	ACUCGAAUUCUUCAAAAAUAU	Cleavage	1
novel_mir_025	Solyc11g067080.2	3.5	-1	1	21	1425	1445	GCAUUUUUGAAGAGUUUGAGC	::::.::::::::.::::	CCUCAGACUCUUCAGAAAUAU	Cleavage	1
novel_mir_025	Solyc10g008470.3	3.5	-1	1	21	2076	2096	GCAUUUUUGAAGAGUUUGAGC	::::..:.::::::: ::::.	GCUCGGAUUCUUCAAUAAUGU	Cleavage	1
novel_mir_025	Solyc11g012890.2	3.5	-1	1	21	2703	2723	GCAUUUUUGAAGAGUUUGAGC	::::..::::::::.::: :.	GCUCGGACUCUUCAGAAACGU	Cleavage	1
novel_mir_025	Solyc02g069450.3	3.5	-1	1	21	1042	1062	GCAUUUUUGAAGAGUUUGAGC	:.:::..:::: ::::::::	GUUCAGGCUCUCCAAAAAUGA	Translation	1
novel_mir_025	Solyc12g006910.2	3.5	-1	1	21	175	195	GCAUUUUUGAAGAGUUUGAGC	.:::.::::::.::::::	AUUCAGACUCUUUAAAAAUAU	Cleavage	1
novel_mir_025	Solyc04g005030.3	3.5	-1	1	21	99	119	GCAUUUUUGAAGAGUUUGAGC	:.::::..::::.: ::.:::	GUUCAAGUUCUUUACAAGUGC	Cleavage	1
novel_mir_025	Solyc10g081170.2	3.5	-1	1	21	631	651	GCAUUUUUGAAGAGUUUGAGC	:.:.:.:::. :::::::::.	GUUUAGACUUGUCAAAAAUGU	Translation	1
novel_mir_025	Solyc06g060090.3	3.5	-1	1	21	2358	2378	GCAUUUUUGAAGAGUUUGAGC	::::::: :.::::.:::: :	GCUCAAAGUUUUCAGAAAUAC	Cleavage	1
novel_mir_025	Solyc03g121370.3	3.5	-1	1	21	2683	2703	GCAUUUUUGAAGAGUUUGAGC	:.:.::::: ::..::.::::	GUUUAAACUGUUUGAAGAUGC	Cleavage	1
novel_mir_025	Solyc09g098340.3	3.5	-1	1	21	4475	4495	GCAUUUUUGAAGAGUUUGAGC	.::..:::::::::::::	AUUCGGACUCUUCAAAAAUAU	Cleavage	1
novel_mir_025	Solyc03g093880.3	3.5	-1	1	21	41	61	GCAUUUUUGAAGAGUUUGAGC	::.:::::: :.:::::::	CCUUAAACUCAUUAAAAAUGG	Translation	1
novel_mir_025	Solyc12g098570.2	3.5	-1	1	21	2846	2866	GCAUUUUUGAAGAGUUUGAGC	::::::. :::::::.:::	CCUCAAAUCCUUCAAAGAUGG	Cleavage	2
novel_mir_025	Solyc06g008520.3	3.5	-1	1	21	550	571	GCAUUUUUGAAGAGU-UUGAGC	:.:::: ::::: :::::::::	GUUCAAGACUCUCCAAAAAUGC	Translation	1
novel_mir_025	Solyc11g011900.1	3.5	-1	1	21	442	462	GCAUUUUUGAAGAGUUUGAGC	:::.:::::::::.:::	CAUCAGACUCUUCAAGAAUAU	Cleavage	1
novel_mir_025	Solyc12g087850.2	3.5	-1	1	21	718	738	GCAUUUUUGAAGAGUUUGAGC	::.::::.:::::::::	AAUCGAACUUUUCAAAAAUCA	Cleavage	1
novel_mir_025	Solyc10g018260.1	3.5	-1	1	21	612	632	GCAUUUUUGAAGAGUUUGAGC	::..::.:.: :::::::::	UCUUGAAUUUUGCAAAAAUGC	Translation	1
novel_mir_025	Solyc03g070390.3	3.5	-1	1	21	163	183	GCAUUUUUGAAGAGUUUGAGC	::.:.:.:.::.:.:::::.	ACUUAGAUUUUUUAGAAAUGU	Cleavage	1
novel_mir_025	Solyc07g041920.3	3.5	-1	1	21	1638	1658	GCAUUUUUGAAGAGUUUGAGC	:::..:.:::::::::.: :	UCUCGGAUUCUUCAAAAGUAC	Cleavage	1
novel_mir_025	Solyc05g055710.3	3.5	-1	1	21	120	140	GCAUUUUUGAAGAGUUUGAGC	:.:::.:::::::::::	AGUUAAAUUCUUCAAAAAUUA	Cleavage	1
novel_mir_025	Solyc08g023600.1	3.5	-1	1	21	90	110	GCAUUUUUGAAGAGUUUGAGC	:::: ::::::::::::: :	GCUCUUACUCUUCAAAAAUAC	Cleavage	1
novel_mir_025	Solyc04g078810.3	3.5	-1	1	21	1277	1297	GCAUUUUUGAAGAGUUUGAGC	:::::.::::: ::.:.::.	UCUCAAGCUCUUAAAGAGUGU	Cleavage	1
novel_mir_025	Solyc01g079520.3	3.5	-1	1	21	2550	2570	GCAUUUUUGAAGAGUUUGAGC	:::::.: .:::::..::::	UCUCAAGCAUUUCAAGGAUGC	Cleavage	1
novel_mir_025	Solyc06g073650.1	3.5	-1	1	21	1080	1100	GCAUUUUUGAAGAGUUUGAGC	:.:..:: ::::..::::::.	GUUUGAAAUCUUUGAAAAUGU	Cleavage	1
novel_mir_025	Solyc09g098100.3	3.5	-1	1	21	4538	4558	GCAUUUUUGAAGAGUUUGAGC	:.:: .:::::: :::::::.	GUUCCGACUCUUAAAAAAUGU	Cleavage	1
novel_mir_025	Solyc03g006480.2	3.5	-1	1	21	7097	7117	GCAUUUUUGAAGAGUUUGAGC	:.: ::.::.:::::::: ::	GUUGAAGCUUUUCAAAAAGGC	Cleavage	1
novel_mir_025	Solyc04g072630.3	3.5	-1	1	21	2726	2746	GCAUUUUUGAAGAGUUUGAGC	:::. : ::::::::..::::	GCUUUACCUCUUCAAGGAUGC	Cleavage	1
novel_mir_025	Solyc12g014310.2	3.5	-1	1	21	394	414	GCAUUUUUGAAGAGUUUGAGC	.::::.::::::. :::::	AUUCAAGCUCUUCGUAAAUGG	Cleavage	1
novel_mir_025	Solyc01g111150.2	3.5	-1	1	21	118	138	GCAUUUUUGAAGAGUUUGAGC	::: ::: :::::::::::	UCUCUAACGCUUCAAAAAUGG	Cleavage	1
novel_mir_025	Solyc05g046140.3	3.5	-1	1	21	74	94	GCAUUUUUGAAGAGUUUGAGC	::::: ::::: :::::::	CCUCAACCUCUUAAAAAAUGA	Cleavage	4
novel_mir_025	Solyc07g053140.3	3.5	-1	1	21	702	722	GCAUUUUUGAAGAGUUUGAGC	:::: :::: :::::::::	ACUCAUACUCAUCAAAAAUGA	Translation	1
novel_mir_025	Solyc07g026650.3	3.5	-1	1	21	726	746	GCAUUUUUGAAGAGUUUGAGC	:: .::.::::::::.:::	UCUGGAAUUCUUCAAAGAUGG	Cleavage	1
novel_mir_025	Solyc05g046200.3	3.5	-1	1	21	256	276	GCAUUUUUGAAGAGUUUGAGC	::::: ::::: :::::::	CCUCAACCUCUUAAAAAAUGA	Cleavage	2
novel_mir_025	Solyc02g067180.3	3.5	-1	1	21	2009	2029	GCAUUUUUGAAGAGUUUGAGC	::::: .:::::::..:::	UCUCAAUUUCUUCAAGGAUGA	Cleavage	1
novel_mir_025	Solyc11g011500.2	3.5	-1	1	21	540	560	GCAUUUUUGAAGAGUUUGAGC	.:.:::::: ::.::::::	AUUUAAACUCAUCGAAAAUGA	Translation	1
novel_mir_025	Solyc11g008350.2	3.5	-1	1	21	3698	3719	GCAUUUUUGAAGAGUU-UGAGC	:::. :::::::.:::::::.	ACUCGGAACUCUUUAAAAAUGU	Cleavage	1
novel_mir_025	Solyc01g006960.3	3.5	-1	1	21	244	264	GCAUUUUUGAAGAGUUUGAGC	.:.:::.:.::.::::.::	UUUUAAAUUUUUUAAAAGUGA	Cleavage	1
novel_mir_025	Solyc11g012730.2	3.5	-1	1	21	589	609	GCAUUUUUGAAGAGUUUGAGC	::.. :::: ::::::::::	CCUUGCACUCAUCAAAAAUGC	Translation	1
novel_mir_025	Solyc11g020320.1	3.5	-1	1	21	258	278	GCAUUUUUGAAGAGUUUGAGC	:. ::: .::::::::::::	GUCCAACUUCUUCAAAAAUGA	Cleavage	1
novel_mir_025	Solyc03g043960.3	3.5	-1	1	21	9	29	GCAUUUUUGAAGAGUUUGAGC	:::: :::.:::. ::::::	UCUCAUACUUUUCGCAAAUGC	Cleavage	1
novel_mir_025	Solyc07g043710.3	3.5	-1	1	21	323	343	GCAUUUUUGAAGAGUUUGAGC	::::: .::::::.:::: :	UCUCAACUUCUUCAGAAAUCC	Cleavage	1
novel_mir_025	Solyc07g005345.1	3.5	-1	1	21	655	675	GCAUUUUUGAAGAGUUUGAGC	::::: ::.:::: ::.:::	CCUCAAUCUUUUCACAAGUGC	Cleavage	1
novel_mir_025	Solyc07g052540.3	3.5	-1	1	21	49	69	GCAUUUUUGAAGAGUUUGAGC	.::::::::::. :: ::::	CUUCAAACUCUUUUAACAUGC	Cleavage	1
novel_mir_025	Solyc09g014400.3	3.5	-1	1	21	612	632	GCAUUUUUGAAGAGUUUGAGC	: ::.::.:::::::: :::	GAUCGAAUUCUUCAAACAUGG	Cleavage	1
novel_mir_025	Solyc12g006620.2	3.5	-1	1	21	694	714	GCAUUUUUGAAGAGUUUGAGC	:.::.::::::.:::::	AUCCGAAUUCUUCAGAAAUGG	Cleavage	1
novel_mir_025	Solyc04g050930.3	3.5	-1	1	21	1787	1807	GCAUUUUUGAAGAGUUUGAGC	::::::::...::::::	AGAAAAACUCUUUGGAAAUGC	Cleavage	1
novel_mir_025	Solyc08g083505.1	3.5	-1	1	21	1678	1698	GCAUUUUUGAAGAGUUUGAGC	.:..::::. :::::::::.	UUUUGAACUUCUCAAAAAUGU	Translation	1
novel_mir_025	Solyc06g008600.3	3.5	-1	1	21	442	462	GCAUUUUUGAAGAGUUUGAGC	: :::::: ::::.:.::::	UCACAAACUAUUCAGAGAUGC	Cleavage	1
novel_mir_025	Solyc07g063490.3	3.5	-1	1	21	654	674	GCAUUUUUGAAGAGUUUGAGC	.:.:::.: ::.:::::::.	UUUUAAAUUAUUUAAAAAUGU	Cleavage	1
novel_mir_025	Solyc10g051330.2	3.5	-1	1	21	765	785	GCAUUUUUGAAGAGUUUGAGC	..:.:::::::::::::	UUAAGGAUUCUUCAAAAAUGC	Cleavage	2
novel_mir_025	Solyc06g061030.3	3.5	-1	1	21	472	492	GCAUUUUUGAAGAGUUUGAGC	.:::::.:. ::.:::.:::	AUUCAAAUUUCUCGAAAGUGC	Translation	2
novel_mir_025	Solyc05g049960.3	3.5	-1	1	21	165	185	GCAUUUUUGAAGAGUUUGAGC	: ::::.:::: :::::::.	UCACAAAUUCUUGAAAAAUGU	Cleavage	1
novel_mir_027	Solyc07g062970.3	3.5	-1	1	24	44	67	GAAUGAAAAAGAAAAAUGUAGAGG	:.:::.:: ::::::::::.: ::	CUUCUGCAAUUUUCUUUUUUAAUC	Cleavage	2
novel_mir_027	Solyc04g071540.3	3.5	-1	1	24	797	820	GAAUGAAAAAGAAAAAUGUAGAGG	:.:.:.:::::::.:::::. ::.	CUUUUGCAUUUUUUUUUUUUUUUU	Cleavage	1
novel_mir_027	Solyc12g056790.2	3.5	-1	1	24	3494	3517	GAAUGAAAAAGAAAAAUGUAGAGG	:.::: .::::: ::::::::::.	CUUCUUUAUUUUCCUUUUUCAUUU	Cleavage	1
novel_mir_027	Solyc05g005100.3	3.5	-1	1	24	2662	2685	GAAUGAAAAAGAAAAAUGUAGAGG	::.::: ::::::::::::: :	GCUUUACCUUUUUCUUUUUCACUA	Cleavage	1
novel_mir_027	Solyc08g083100.2	3.5	-1	1	24	865	888	GAAUGAAAAAGAAAAAUGUAGAGG	:::: :::: ::::::::..::.	ACUCUCCAUUGUUCUUUUUUGUUU	Cleavage	1
novel_mir_027	Solyc06g076980.3	3.5	-1	1	24	2801	2824	GAAUGAAAAAGAAAAAUGUAGAGG	.:.:...:::::::: ::.::::	AUUUUGUGUUUUUCUUAUUUAUUC	Cleavage	1
novel_mir_027	Solyc11g067200.2	3.5	-1	1	24	228	251	GAAUGAAAAAGAAAAAUGUAGAGG	..:.:.:: ::::.::::::: ::	UUUUUGCAAUUUUUUUUUUCAGUC	Cleavage	1
novel_mir_027	Solyc08g005510.2	3.5	-1	1	24	212	235	GAAUGAAAAAGAAAAAUGUAGAGG	..:.::. ::: :.::::::::::	UUUUUAUUUUUGUUUUUUUCAUUC	Cleavage	1
novel_mir_027	Solyc05g055160.3	3.5	-1	1	24	2169	2192	GAAUGAAAAAGAAAAAUGUAGAGG	::::: :::::::::: .:::.	UGUCUACUUUUUUCUUUUAUAUUU	Cleavage	1
novel_mir_027	Solyc11g006830.2	3.5	-1	1	24	634	656	GAAUGAAAAAGAAAAAUGUAGAGG	:.::: : ::::::::::::.:::	CUUCUUC-UUUUUCUUUUUCGUUC	Cleavage	1
novel_mir_027	Solyc01g108710.3	3.5	-1	1	24	314	337	GAAUGAAAAAGAAAAAUGUAGAGG	: :.::.: ::::.:::::: :::	CAUUUAUAAUUUUUUUUUUCUUUC	Cleavage	1
novel_mir_027	Solyc07g007960.3	3.5	-1	1	24	150	173	GAAUGAAAAAGAAAAAUGUAGAGG	.:: ::::::.::::: :::.	UUGUUAAAUUUUUUUUUUUGAUUU	Cleavage	2
novel_mir_027	Solyc10g006740.3	3.5	-1	1	24	536	559	GAAUGAAAAAGAAAAAUGUAGAGG	:::..:::::.:::::. :::	UAGCUAUGUUUUUUUUUUUUUUUC	Cleavage	1
novel_mir_027	Solyc01g096560.2	3.5	-1	1	24	2238	2261	GAAUGAAAAAGAAAAAUGUAGAGG	.:.:: :::::: :::::.:::.	GUUUUAAAUUUUUAUUUUUUAUUU	Translation	1
novel_mir_027	Solyc07g044980.3	3.5	-1	1	24	271	294	GAAUGAAAAAGAAAAAUGUAGAGG	.::: . :::::.:::::::::.	AUUCUCUCUUUUUUUUUUUCAUUU	Cleavage	1
novel_mir_027	Solyc03g119740.3	3.5	-1	1	24	2616	2639	GAAUGAAAAAGAAAAAUGUAGAGG	::.: . :::::.:::::::::.	ACUUUUUUUUUUUUUUUUUCAUUU	Cleavage	1
novel_mir_027	Solyc02g077290.2	3.5	-1	1	24	1427	1450	GAAUGAAAAAGAAAAAUGUAGAGG	..: :::::::::::::: ..::	UUUAUACAUUUUUCUUUUAUGUUA	Cleavage	1
novel_mir_027	Solyc04g049140.3	3.5	-1	1	24	289	312	GAAUGAAAAAGAAAAAUGUAGAGG	:::::: : ::::::::.::::	ACUCUACUUACUUCUUUUUUAUUC	Cleavage	1
novel_mir_027	Solyc06g051720.3	3.5	-1	1	24	1134	1157	GAAUGAAAAAGAAAAAUGUAGAGG	:::.::::: : :::::::::	AUCCUAUAUUUUCCCUUUUCAUUC	Translation	1
novel_mir_027	Solyc02g078460.3	3.5	-1	1	24	19	42	GAAUGAAAAAGAAAAAUGUAGAGG	:. .:::::::::.::: :: :::	CUCUUACAUUUUUUUUUCUCUUUC	Cleavage	1
novel_mir_027	Solyc12g096860.2	3.5	-1	1	24	247	270	GAAUGAAAAAGAAAAAUGUAGAGG	:::..:::::.:::::.: ::	UGGCUAUGUUUUUUUUUUUUAGUC	Cleavage	1
novel_mir_027	Solyc11g017400.2	3.5	-1	1	24	2628	2651	GAAUGAAAAAGAAAAAUGUAGAGG	:.: ::.:: :::::: ::::::.	CUUGUAUAUAUUUCUUCUUCAUUU	Cleavage	1
novel_mir_027	Solyc03g115770.3	3.5	-1	1	24	210	233	GAAUGAAAAAGAAAAAUGUAGAGG	:.: ::::: :::.:::::: ::.	CUUAUACAUAUUUUUUUUUCCUUU	Cleavage	1
novel_mir_027	Solyc05g013710.3	3.5	-1	1	24	1232	1255	GAAUGAAAAAGAAAAAUGUAGAGG	:.:: :::::::.:::: ::::.	CUUCAUCAUUUUUUUUUUACAUUU	Cleavage	1
novel_mir_027	Solyc06g083180.3	3.5	-1	1	24	844	867	GAAUGAAAAAGAAAAAUGUAGAGG	:.::.:: :::::::::: ::.	AAUUUAUAUGUUUCUUUUUCCUUU	Cleavage	1
novel_mir_027	Solyc02g068240.3	3.5	-1	1	24	119	142	GAAUGAAAAAGAAAAAUGUAGAGG	:.::. ::::::: :::.::::	UAUUUAUUUUUUUCUGUUUUAUUC	Cleavage	1
novel_mir_027	Solyc12g038645.1	3.5	-1	1	24	1262	1285	GAAUGAAAAAGAAAAAUGUAGAGG	:.::: ::::: :::::.:::.	AAUUUACUUUUUUAUUUUUUAUUU	Translation	1
novel_mir_035	Solyc10g081480.2	3.5	-1	1	24	91	114	AUGACUUUUACGAAGGAUUGUGAA	:: :::::.::.::..:::: ::	AUCUCAAUCUUUUGUGGAAGUGAU	Cleavage	1
novel_mir_035	Solyc06g082825.1	3.5	-1	1	24	768	791	AUGACUUUUACGAAGGAUUGUGAA	::::: .::.::::::::.:	UGAACAAUAUUUUGUAAAAGUUAG	Cleavage	1
novel_mir_035	Solyc10g086760.2	3.5	-1	1	24	70	93	AUGACUUUUACGAAGGAUUGUGAA	:.:.:: .. :.:::::::::::	AUUAUAAAUUAUUGUAAAAGUCAU	Cleavage	1
novel_mir_035	Solyc12g042600.2	3.5	-1	1	24	960	983	AUGACUUUUACGAAGGAUUGUGAA	:::: :::::::: ..:::::	UAAACAACCCUUCGUAUGGGUCAU	Cleavage	1
novel_mir_035	Solyc03g112140.3	3.5	-1	1	24	827	850	AUGACUUUUACGAAGGAUUGUGAA	.::::.::::::::.. ::.:	GCAGCAAUUCUUCGUAAGGCUCGU	Cleavage	1
novel_mir_035	Solyc02g085910.3	3.5	-1	1	24	88	111	AUGACUUUUACGAAGGAUUGUGAA	: .: :.:.:::::::::.::..	UGUAGAGUUCUUCGUAAAGGUUGC	Cleavage	1
novel_mir_035	Solyc04g012010.3	3.5	-1	1	24	2642	2665	AUGACUUUUACGAAGGAUUGUGAA	:. ..::: :::::.::: ::::	GUUCUGAUCAUUCGUGAAAUUCAU	Cleavage	1
novel_mir_035	Solyc03g095240.3	3.5	-1	1	24	1192	1214	AUGACUUUUACGAAGGAUUGUGAA	.: ::::::: ::.::::::::	GGUAGAAUCCUU-GUGAAAGUCAU	Cleavage	1
novel_mir_035	Solyc01g106770.3	3.5	-1	1	24	11729	11752	AUGACUUUUACGAAGGAUUGUGAA	..::::::.:::.::::. :	UGUUUGAUCCUUUGUAGAAGUUCU	Cleavage	1
novel_mir_038	Solyc03g122070.2	3.5	-1	1	24	1992	2015	UUUUCGGUCUAUGUAGCACUAUGU	: :: ::::::::.:.:.::::	UCCUAAUGCUACAUGGGCUGAAAU	Cleavage	1
novel_mir_038	Solyc12g042920.2	3.5	-1	1	24	645	668	UUUUCGGUCUAUGUAGCACUAUGU	:.:::.:.:::: ::.:::.:	UGUUGGUGUUGCAUACACUGAAGA	Cleavage	1
novel_mir_038	Solyc12g019290.1	3.5	-1	1	24	272	295	UUUUCGGUCUAUGUAGCACUAUGU	::: :::.::::::: ::::::	ACAAUGUGUUACAUAGUGCGAAAA	Cleavage	1
novel_mir_038	Solyc06g051980.3	3.5	-1	1	24	4170	4193	UUUUCGGUCUAUGUAGCACUAUGU	::::.:. :::::::::..:	UGUGAGUGUUGGAUAGACCGAGGA	Cleavage	1
novel_mir_038	Solyc07g047700.3	3.5	-1	1	24	2762	2785	UUUUCGGUCUAUGUAGCACUAUGU	:. ::::.:: :::::::.::	AGCUGCUGCUGCAGAGACCGAGAA	Translation	1
novel_mir_038	Solyc09g064450.3	3.5	-1	1	24	1957	1980	UUUUCGGUCUAUGUAGCACUAUGU	: ::: .::..:.:::::::.:	UAAAAGUUUUAUGUGGACCGAAGA	Cleavage	1
novel_mir_038	Solyc04g016530.3	3.5	-1	1	24	2509	2531	UUUUCGGUCUAUGUAGCACUAUGU	::: ::: ::::::: :.::::.:	ACA-AGUACUACAUAAAUCGAAGA	Cleavage	1
novel_mir_038	Solyc11g011390.2	3.5	-1	1	24	1550	1573	UUUUCGGUCUAUGUAGCACUAUGU	:: ::::.::::: .:::::	UGGCAGAGCUAUAUAGAGUGAAAA	Cleavage	1
novel_mir_039	Solyc07g052255.1	3.5	-1	1	22	556	577	UUUUGUAAAUCGCUGCACUGGC	:: :::::: : :::::.::::	GCGAGUGCAACUAUUUAUAAAA	Translation	1
novel_mir_039	Solyc07g062880.3	3.5	-1	1	22	617	638	UUUUGUAAAUCGCUGCACUGGC	..:::::: ::::::.::.:	CUUAGUGCAUCGAUUUGCAGAU	Cleavage	1
novel_mir_039	Solyc07g062890.3	3.5	-1	1	22	1262	1283	UUUUGUAAAUCGCUGCACUGGC	..:::::: ::::::.::.:	CUUAGUGCACCGAUUUGCAGAU	Cleavage	1
novel_mir_039	Solyc09g065740.2	3.5	-1	1	22	2857	2878	UUUUGUAAAUCGCUGCACUGGC	::: :: ::.:::::..::::	CCCAUUGAAGUGAUUUGUAAAA	Cleavage	1
novel_mir_039	Solyc00g014960.1	3.5	-1	1	22	336	357	UUUUGUAAAUCGCUGCACUGGC	.:::::.:: :: :::::::	UAUAGUGCGGCCAUAUACAAAA	Translation	1
novel_mir_039	Solyc08g077500.3	3.5	-1	1	22	3561	3582	UUUUGUAAAUCGCUGCACUGGC	.::: : ::.:.:::::::.:	CUCAGAGAAGUGGUUUACAAGA	Cleavage	1
novel_mir_039	Solyc09g059440.1	3.5	-1	1	22	1387	1408	UUUUGUAAAUCGCUGCACUGGC	:::::::::::: :::.:	GGGAGUGCAGCGAUUACCAAGA	Cleavage	1
novel_mir_039	Solyc04g078170.2	3.5	-1	1	22	697	718	UUUUGUAAAUCGCUGCACUGGC	::::.::: :::::..::.	AAAAGUGUAGCAAUUUAUGAAG	Translation	1
novel_mir_039	Solyc07g047790.3	3.5	-1	1	22	906	927	UUUUGUAAAUCGCUGCACUGGC	:: :: : :: :::::::::::	GCAAGAGAAGGGAUUUACAAAA	Cleavage	1
novel_mir_039	Solyc02g081270.3	3.5	-1	1	22	4458	4479	UUUUGUAAAUCGCUGCACUGGC	::::..:. ::::::::.:	UGGAGUGUGGUCAUUUACAAGA	Translation	2
novel_mir_039	Solyc10g084610.3	3.5	-1	1	22	727	748	UUUUGUAAAUCGCUGCACUGGC	: :::.:::::::::::	AAAGUUACAGUGAUUUACAAAA	Cleavage	1
novel_mir_039	Solyc03g114235.1	3.5	-1	1	22	310	330	UUUUGUAAAUCGCUGCACUGGC	..:::: ::.:.:::.:::::	UUUAGUG-AGUGGUUUGCAAAA	Cleavage	1
novel_mir_039	Solyc11g056540.1	3.5	-1	1	22	291	312	UUUUGUAAAUCGCUGCACUGGC	: ::: ::::::::.:::::	GACAGCAGAGCGAUUUGCAAAA	Cleavage	1
novel_mir_039	Solyc05g008180.3	3.5	-1	1	22	604	625	UUUUGUAAAUCGCUGCACUGGC	.::: ::.:.::::.:::.	AAAGGUGGAGUGGUUUAUAAAG	Cleavage	1
novel_mir_039	Solyc06g005940.3	3.5	-1	1	22	1084	1105	UUUUGUAAAUCGCUGCACUGGC	: .. ::: :.::::::::::.	GAUGUUGCUGUGAUUUACAAAG	Cleavage	1
novel_mir_039	Solyc01g010830.3	3.5	-1	1	22	436	457	UUUUGUAAAUCGCUGCACUGGC	.:: :::. ::::::::::	UAAGGUACAGUUAUUUACAAAA	Translation	1
novel_mir_039	Solyc08g082040.3	3.5	-1	1	22	1891	1912	UUUUGUAAAUCGCUGCACUGGC	:: ::.:::: ::::::.:	UGAAGGGCGGCGACUUACAAGA	Cleavage	1
novel_mir_041	Solyc07g006610.3	3.5	-1	1	24	2004	2027	AAUGGAUAAGAUUAUGAUACGUGU	: :.::::: ::: .::::.::::	AAAUGUAUCCUAAAUUUAUUCAUU	Translation	1
novel_mir_041	Solyc05g005230.3	3.5	-1	1	24	391	414	AAUGGAUAAGAUUAUGAUACGUGU	.: ::::::::::: :..:::	UUUUGAAUCAUAAUCUUUUUUAUU	Cleavage	1
novel_mir_041	Solyc04g014570.3	3.5	-1	1	24	2007	2030	AAUGGAUAAGAUUAUGAUACGUGU	::: :::: :::::::.::.: :	ACAAUUAUCCUAAUCUUGUCUAGU	Cleavage	1
novel_mir_041	Solyc10g008360.2	3.5	-1	1	24	159	182	AAUGGAUAAGAUUAUGAUACGUGU	.: :.::::: :::: ::::::	UGGCUUGUCAUAUUCUUCUCCAUU	Cleavage	1
novel_mir_041	Solyc08g048410.2	3.5	-1	1	24	399	421	AAUGGAUAAGAUUAUGAUACGUGU	:::: ::::: :: .::::.::::	ACAC-UAUCACAACUUUAUUCAUU	Translation	1
novel_mir_041	Solyc05g048750.3	3.5	-1	1	24	2282	2305	AAUGGAUAAGAUUAUGAUACGUGU	::::::::::.:::::	CAGCACUUCAUAAUCUUGUCCAUC	Cleavage	2
novel_mir_041	Solyc05g045670.3	3.5	-1	1	24	1309	1332	AAUGGAUAAGAUUAUGAUACGUGU	:. . :.:::::.::: ::::::	AUUUCUGUCAUAGUCUCAUCCAUC	Cleavage	1
novel_mir_041	Solyc01g067020.3	3.5	-1	1	24	1829	1852	AAUGGAUAAGAUUAUGAUACGUGU	::::::.:.::::.:::	GUGAAGAUCAUAGUUUUAUUCAUA	Cleavage	1
novel_mir_041	Solyc01g091400.3	3.5	-1	1	24	776	799	AAUGGAUAAGAUUAUGAUACGUGU	:: ::::::::::::::	CUAAUUAACAUAAUCUUAUCCAAA	Cleavage	1
novel_mir_041	Solyc08g066210.3	3.5	-1	1	24	271	294	AAUGGAUAAGAUUAUGAUACGUGU	:::.::::.::::.:::	AAUCAAAUCGUAAUUUUAUUCAUG	Cleavage	1
novel_mir_046	Solyc10g047320.2	3.5	-1	1	21	1680	1700	UCGUGUCUGCAGAACUCAUGC	::: :::::.:::::.:: ::	GCACGAGUUUUGCAGGCAAGA	Cleavage	1
novel_mir_046	Solyc05g007850.2	3.5	-1	1	21	3098	3118	UCGUGUCUGCAGAACUCAUGC	.:::::::::::::. :.:	UUAUGAGUUCUGCAGGGAUGC	Cleavage	1
novel_mir_046	Solyc01g108300.3	3.5	-1	1	21	1454	1474	UCGUGUCUGCAGAACUCAUGC	::::: ::.::::::.: ::	CCAUGAAUUUUGCAGAUAAGA	Cleavage	1
novel_mir_046	Solyc12g096290.2	3.5	-1	1	21	2544	2564	UCGUGUCUGCAGAACUCAUGC	::: ::::.::::::.: ::	UCAUCAGUUUUGCAGAUAAGA	Cleavage	1
novel_mir_046	Solyc01g100000.3	3.5	-1	1	21	592	612	UCGUGUCUGCAGAACUCAUGC	:.::: ::::::: ::::::	GUAUGCUUUCUGCAAACACGA	Cleavage	1
novel_mir_046	Solyc01g060185.1	3.5	-1	1	21	449	469	UCGUGUCUGCAGAACUCAUGC	.::::::::::: :...::	UGGUGAGUUCUGCACAUGUGA	Cleavage	1
novel_mir_046	Solyc07g017823.1	3.5	-1	1	21	385	405	UCGUGUCUGCAGAACUCAUGC	.::::::::::: :...::	UGGUGAGUUCUGCACAUGUGA	Cleavage	1
novel_mir_046	Solyc06g066420.3	3.5	-1	1	21	688	708	UCGUGUCUGCAGAACUCAUGC	:::. ::.::.:::::.:.	AAAUGGUUUUUGUAGACAUGG	Cleavage	1
novel_mir_046	Solyc04g039940.2	3.5	-1	1	21	1521	1541	UCGUGUCUGCAGAACUCAUGC	::::: :.::.::: ::::	UGAUGAGCUUUGUAGAGACGA	Cleavage	1
novel_mir_046	Solyc01g008330.3	3.5	-1	1	21	232	252	UCGUGUCUGCAGAACUCAUGC	:::. :::::::: ::.::	AAAUGGAUUCUGCAGCCAUGA	Cleavage	1
novel_mir_046	Solyc03g118510.3	3.5	-1	1	21	241	261	UCGUGUCUGCAGAACUCAUGC	: ::::::::::::. .::	UAACGAGUUCUGCAGAUCUGA	Cleavage	1
novel_mir_046	Solyc03g122240.3	3.5	-1	1	21	2772	2792	UCGUGUCUGCAGAACUCAUGC	:: :::::::. ::::.::	UAAUUAGUUCUGUCGACAUGA	Cleavage	1
novel_mir_046	Solyc04g074250.2	3.5	-1	1	21	4210	4230	UCGUGUCUGCAGAACUCAUGC	:: ::::.:::::: :.::	AGAUCAGUUUUGCAGAGAUGA	Cleavage	1
novel_mir_046	Solyc05g005950.3	3.5	-1	1	21	1275	1295	UCGUGUCUGCAGAACUCAUGC	.:::: :.::.:::::.::	UUAUGAUGUUUGUAGACAUGA	Cleavage	1
novel_mir_046	Solyc05g005940.3	3.5	-1	1	21	2253	2273	UCGUGUCUGCAGAACUCAUGC	.:::: :.::.:::::.::	UUAUGAUGUUUGUAGACAUGA	Cleavage	1
novel_mir_046	Solyc05g006010.3	3.5	-1	1	21	8125	8145	UCGUGUCUGCAGAACUCAUGC	.:::: :.::.:::::.::	UUAUGAUGUUUGUAGACAUGA	Cleavage	3
novel_mir_046	Solyc05g006010.3	3.5	-1	1	21	9757	9777	UCGUGUCUGCAGAACUCAUGC	.:::: :.::.:::::.::	UUAUGAUGUUUGUAGACAUGA	Cleavage	3
novel_mir_051	Solyc10g051220.2	3.5	-1	1	22	887	908	GAAUUGGCUGCUGGAUUUGAGU	::::.::.::: :::::.::.	UCUCAGAUUCAGAAGCCAGUUU	Translation	1
novel_mir_051	Solyc07g043020.1	3.5	-1	1	22	152	173	GAAUUGGCUGCUGGAUUUGAGU	:.:.:::: .:::::::::: :	AUUUAAAUAUAGCAGCCAAUGC	Cleavage	1
novel_mir_051	Solyc06g069727.1	3.5	-1	1	22	929	950	GAAUUGGCUGCUGGAUUUGAGU	.: :.:::::::::.: ::::	UUUAAGAUCCAGCAGUCCAUUC	Cleavage	1
novel_mir_051	Solyc01g073780.2	3.5	-1	1	22	1098	1119	GAAUUGGCUGCUGGAUUUGAGU	:: ::::.:::::: :::::.	ACGAAAAUUCAGCAGACAAUUU	Cleavage	1
novel_mir_051	Solyc03g079940.3	3.5	-1	1	22	596	617	GAAUUGGCUGCUGGAUUUGAGU	.: :::::::::.: ::::: :	GCCCAAAUCCAGUACCCAAUGC	Cleavage	1
novel_mir_051	Solyc08g082450.3	3.5	-1	1	22	1164	1185	GAAUUGGCUGCUGGAUUUGAGU	:: .:: :::: :::::::::.	ACCUAAUUCCAUCAGCCAAUUU	Translation	1
novel_mir_051	Solyc10g081140.2	3.5	-1	1	22	226	247	GAAUUGGCUGCUGGAUUUGAGU	..:: : :.:::::::..::::	GUUCCAUUUCAGCAGCUGAUUC	Cleavage	1
novel_mir_051	Solyc01g112100.3	3.5	-1	1	22	1955	1976	GAAUUGGCUGCUGGAUUUGAGU	:. :::::.:: ::::.:.::.	AUCCAAAUUCAACAGCUAGUUU	Translation	1
novel_mir_051	Solyc08g005800.3	3.5	-1	1	22	1247	1268	GAAUUGGCUGCUGGAUUUGAGU	: :. ::::::::::::.:: :	AGUUUAAUCCAGCAGCCGAUCC	Cleavage	1
novel_mir_051	Solyc10g077020.2	3.5	-1	1	22	499	520	GAAUUGGCUGCUGGAUUUGAGU	..:: : :.:::::::..::::	GUUCCAUUUCAGCAGCUGAUUC	Cleavage	1
novel_mir_051	Solyc02g083140.3	3.5	-1	1	22	2975	2996	GAAUUGGCUGCUGGAUUUGAGU	.: .::::..: .:::::::::	GCAUAAAUUUAUUAGCCAAUUC	Translation	1
novel_mir_051	Solyc09g018845.1	3.5	-1	1	22	324	345	GAAUUGGCUGCUGGAUUUGAGU	: ::.:::::..::::.::.	GGUAAAGUCCAGUGGCCAGUUU	Cleavage	1
novel_mir_051	Solyc01g089880.3	3.5	-1	1	22	311	332	GAAUUGGCUGCUGGAUUUGAGU	:::.:::..::::::::	UUCUUAAUUCAGUGGCCAAUUC	Cleavage	1
novel_mir_051	Solyc06g071650.2	3.5	-1	1	22	891	912	GAAUUGGCUGCUGGAUUUGAGU	::::. :::: ::::::::.	UGUCAAGGCCAGAAGCCAAUUU	Translation	1
novel_mir_051	Solyc06g008200.3	3.5	-1	1	22	915	936	GAAUUGGCUGCUGGAUUUGAGU	:::: :::: .:::.:::::	CAUCAAUUCCAUUAGCUAAUUC	Translation	1
novel_mir_051	Solyc08g077350.3	3.5	-1	1	22	3878	3899	GAAUUGGCUGCUGGAUUUGAGU	:::::.:::: .::::::	UGAGAAAUCUAGCAAUCAAUUC	Cleavage	1
novel_mir_051	Solyc01g059990.3	3.5	-1	1	22	8336	8357	GAAUUGGCUGCUGGAUUUGAGU	:::::..:::::::: ::	AAGCAAAUUUAGCAGCCAUUUG	Cleavage	1
novel_mir_051	Solyc05g053250.3	3.5	-1	1	22	234	255	GAAUUGGCUGCUGGAUUUGAGU	:::::.::: ::: :::::	CGGCAAAUUCAGAAGCGAAUUC	Translation	1
novel_mir_051	Solyc04g077610.3	3.5	-1	1	22	1145	1166	GAAUUGGCUGCUGGAUUUGAGU	::..::.::::::::: :.	AGGCAGGUCUAGCAGCCAAGUU	Cleavage	1
novel_mir_051	Solyc06g068220.3	3.5	-1	1	22	102	123	GAAUUGGCUGCUGGAUUUGAGU	..:::.:: :.::::::::	GGCUGAAUUCACCGGCCAAUUC	Translation	1
novel_mir_051	Solyc02g030120.2	3.5	-1	1	22	494	515	GAAUUGGCUGCUGGAUUUGAGU	::.:::::: :: ::::::	GACCAGAUCCAGAAGACAAUUC	Translation	1
novel_mir_051	Solyc09g098070.3	3.5	-1	1	22	1431	1452	GAAUUGGCUGCUGGAUUUGAGU	..::::.:::. :::::::	UUAUGAAUCUAGCGACCAAUUC	Cleavage	1
novel_mir_051	Solyc02g072430.2	3.5	-1	1	22	1719	1740	GAAUUGGCUGCUGGAUUUGAGU	:::::.:::..::::: :.	UAACAAAUUCAGUGGCCAAAUU	Cleavage	1
novel_mir_053	Solyc11g044840.2	3.5	-1	1	19	1044	1062	CGAGUCUGACAUGUGUGCA	::::.:.:: ::::::::	UGCAUAUAUUUCAGACUCA	Translation	1
novel_mir_053	Solyc04g049690.3	3.5	-1	1	19	911	929	CGAGUCUGACAUGUGUGCA	::::.::::::..::: .:	UGCAUACAUGUUGGACAUG	Cleavage	1
novel_mir_053	Solyc06g062300.2	3.5	-1	1	19	1276	1294	CGAGUCUGACAUGUGUGCA	::.:::: ::::::: :::	UGUACACCUGUCAGAGUCG	Cleavage	1
novel_mir_053	Solyc04g064560.3	3.5	-1	1	19	2589	2607	CGAGUCUGACAUGUGUGCA	:::::..::::.:: ::.:	UGCACGUAUGUUAGUCUUG	Cleavage	1
novel_mir_053	Solyc11g007360.1	3.5	-1	1	19	732	750	CGAGUCUGACAUGUGUGCA	: ::.::.:::::::.::	UACAUACGUGUCAGAUUCC	Cleavage	1
novel_mir_053	Solyc06g063100.3	3.5	-1	1	19	1118	1136	CGAGUCUGACAUGUGUGCA	: ::. ::::::::::::	UCCAUUCAUGUCAGACUCC	Cleavage	1
novel_mir_055	Solyc09g009970.3	3.5	-1	1	21	723	743	UAGAAUCAAGAAAGAGCUCUC	.:::::.::::::::::.	AGGAGCUUUUUCUUGAUUUGU	Cleavage	2
novel_mir_055	Solyc08g078060.3	3.5	-1	1	21	965	985	UAGAAUCAAGAAAGAGCUCUC	::::.:::::.:: :::::	AAGAGUUCUUUUUUAAUUCUU	Cleavage	1
novel_mir_055	Solyc08g082440.3	3.5	-1	1	21	562	582	UAGAAUCAAGAAAGAGCUCUC	::: .:.::::::::::.:	CAGAUUUUUUUCUUGAUUUUU	Cleavage	1
novel_mir_055	Solyc01g081115.1	3.5	-1	1	21	350	370	UAGAAUCAAGAAAGAGCUCUC	::::::: .::::::.::	AGCAGCUCUUGUUUGAUUUUA	Translation	1
novel_mir_055	Solyc01g058470.1	3.5	-1	1	21	17	37	UAGAAUCAAGAAAGAGCUCUC	::::::::: :: :::.::	ACGAGCUCUUUGUUUAUUUUA	Translation	1
novel_mir_055	Solyc01g102690.3	3.5	-1	1	21	380	400	UAGAAUCAAGAAAGAGCUCUC	.::::::::::::::. :	UUCGGCUCUUUCUUGAUUUGA	Cleavage	1
novel_mir_055	Solyc02g078230.2	3.5	-1	1	21	9277	9297	UAGAAUCAAGAAAGAGCUCUC	:. : .:::::.:::.:::::	GGAAUUUCUUUUUUGGUUCUA	Cleavage	1
novel_mir_055	Solyc02g032940.3	3.5	-1	1	21	919	939	UAGAAUCAAGAAAGAGCUCUC	.::::: ::::: ::::::	UGGAGCUAUUUCUGGAUUCUU	Cleavage	1
novel_mir_055	Solyc01g110688.1	3.5	-1	1	21	499	519	UAGAAUCAAGAAAGAGCUCUC	:: :: ::::::::::::	UUCAGGUCCUUCUUGAUUCUA	Cleavage	1
novel_mir_055	Solyc02g084600.3	3.5	-1	1	21	410	430	UAGAAUCAAGAAAGAGCUCUC	: :::::::::::: :::	GUUACCUCUUUCUUGAUACUA	Cleavage	1
novel_mir_055	Solyc01g066917.1	3.5	-1	1	21	119	139	UAGAAUCAAGAAAGAGCUCUC	:: .:::::.::::::.:	AUGACUUCUUUUUUGAUUUUU	Cleavage	1
novel_mir_055	Solyc05g054700.3	3.5	-1	1	21	1807	1826	UAGAAUCAAGAAAGAGCUCUC	:::: :::::: ::::::::	UAGAG-UCUUUCCUGAUUCUA	Cleavage	1
novel_mir_055	Solyc02g032040.1	3.5	-1	1	21	16	36	UAGAAUCAAGAAAGAGCUCUC	:: .::::::::: ::.::	UUGAUUUCUUUCUUGUUUUUA	Cleavage	1
novel_mir_055	Solyc06g005940.3	3.5	-1	1	21	878	898	UAGAAUCAAGAAAGAGCUCUC	:: :::::: ::::::.:.	AUGAACUCUUUGUUGAUUUUG	Translation	1
novel_mir_055	Solyc04g014270.3	3.5	-1	1	21	127	147	UAGAAUCAAGAAAGAGCUCUC	:: ::::::.: ::::::.	AUGAUCUCUUUUUAGAUUCUG	Cleavage	1
novel_mir_055	Solyc11g011840.2	3.5	-1	1	21	428	448	UAGAAUCAAGAAAGAGCUCUC	.::: : ::::::::::::	AGGAGAUGAUUCUUGAUUCUA	Cleavage	1
novel_mir_055	Solyc11g011820.2	3.5	-1	1	21	1252	1272	UAGAAUCAAGAAAGAGCUCUC	.::: : ::::::::::::	AGGAGAUGAUUCUUGAUUCUA	Cleavage	1
novel_mir_055	Solyc01g014780.1	3.5	-1	1	21	125	145	UAGAAUCAAGAAAGAGCUCUC	: : : ::::: :::::::::	GUGCGAUCUUUGUUGAUUCUA	Translation	1
novel_mir_056	Solyc07g017370.2	3.5	-1	1	19	29	47	GUGCUACGUCGUUGGGCGU	.:::.:.: :::::.::::	GCGCUCGAGGACGUGGCAC	Translation	1
novel_mir_056	Solyc00g036750.1	3.5	-1	1	19	419	437	GUGCUACGUCGUUGGGCGU	: ::.:.:::::::::.:	AAGCUCGACGACGUAGUAG	Cleavage	1
novel_mir_056	Solyc06g016690.1	3.5	-1	1	19	263	281	GUGCUACGUCGUUGGGCGU	:.:. :.:::::::::..:	AUGUACGACGACGUAGUGC	Cleavage	1
novel_mir_057	Solyc02g088820.3	3.5	-1	1	24	1895	1918	AGUGGACAAGUAAAGGUGGAUGGA	::::::::.:::::.::::..:.	UCCAUCCAUCUUUAUUUGUUUAUA	Cleavage	1
novel_mir_057	Solyc06g051390.3	3.5	-1	1	24	2527	2550	AGUGGACAAGUAAAGGUGGAUGGA	:::.::::.:::::.: ::.::.:	UCCGUCCAUCUUUAUUAGUUCAUU	Cleavage	1
novel_mir_057	Solyc06g053970.3	3.5	-1	1	24	810	833	AGUGGACAAGUAAAGGUGGAUGGA	:::.:..:. :::::::::.::.:	UCCGUUUAUAUUUACUUGUUCAUU	Cleavage	1
novel_mir_057	Solyc06g072680.3	3.5	-1	1	24	33	56	AGUGGACAAGUAAAGGUGGAUGGA	::: :..:.:::::.::::.:::	UCCCUUUAUCUUUAUUUGUUCACA	Cleavage	1
novel_mir_057	Solyc01g098790.2	3.5	-1	1	24	4469	4492	AGUGGACAAGUAAAGGUGGAUGGA	::..:.: :.:::::::::::: :	UCUGUUCUCUUUUACUUGUCCAAU	Cleavage	2
novel_mir_057	Solyc06g007350.3	3.5	-1	1	24	329	352	AGUGGACAAGUAAAGGUGGAUGGA	:: .::.:..:::::::::.:: :	UCGGUCUAUUUUUACUUGUUCAGU	Cleavage	1
novel_mir_057	Solyc07g054980.2	3.5	-1	1	24	1321	1344	AGUGGACAAGUAAAGGUGGAUGGA	:. .::.:..:::::::::.:: :	UUAGUCUAUUUUUACUUGUUCAAU	Cleavage	2
novel_mir_057	Solyc03g112430.1	3.5	-1	1	24	368	391	AGUGGACAAGUAAAGGUGGAUGGA	.: ::::::::::: :::.::.	CUCCUCCACCUUUACCUGUUCAUC	Cleavage	1
novel_mir_057	Solyc09g014300.3	3.5	-1	1	24	42	65	AGUGGACAAGUAAAGGUGGAUGGA	..::::::::::::: :.: ::	CAUGUCCACCUUUACUUCUUCUCU	Cleavage	1
novel_mir_057	Solyc10g008000.1	3.5	-1	1	24	264	287	AGUGGACAAGUAAAGGUGGAUGGA	::: :. ::: ::::::::::.:	ACCAGCUCCCUGUACUUGUCCAUU	Cleavage	1
novel_mir_057	Solyc05g053360.3	3.5	-1	1	24	1289	1312	AGUGGACAAGUAAAGGUGGAUGGA	.:: :::..:: ::::::..:::	AUCAACCAUUUUAACUUGUUUACU	Cleavage	1
novel_mir_057	Solyc11g006140.1	3.5	-1	1	24	1263	1286	AGUGGACAAGUAAAGGUGGAUGGA	:.:. :::. ::::: :::::.::	UUCGCCCAUGUUUACCUGUCCGCU	Cleavage	1
novel_mir_057	Solyc10g080100.2	3.5	-1	1	24	860	883	AGUGGACAAGUAAAGGUGGAUGGA	..:::::::::::::::	GAAUAUUACCUUUACUUGUCCAAA	Cleavage	1
novel_mir_057	Solyc10g083860.2	3.5	-1	1	24	1826	1849	AGUGGACAAGUAAAGGUGGAUGGA	:..: :.:. :::::::::::.:	UUUACCUAUAAUUACUUGUCCAUU	Cleavage	1
novel_mir_057	Solyc08g075825.1	3.5	-1	1	24	2250	2275	AGUGGACAAGUAAA-GGUGGA-UGGA	::: ::..:: ::::::::::::.:	GCCACUCUGCCAUUUACUUGUCCAUU	Cleavage	1
novel_mir_058	Solyc04g008140.2	3.5	-1	1	24	573	596	AUAUUCAGUAUUUGGGCUGUUGGU	.:::::: :::.::::::::::	GCCAACAAAACAAGUACUGAAUAU	Cleavage	1
novel_mir_058	Solyc05g005130.2	3.5	-1	1	24	345	368	AUAUUCAGUAUUUGGGCUGUUGGU	:...: :::.: :::::::.::::	AUUGAAAGCUCCAAUACUGGAUAU	Cleavage	1
novel_mir_058	Solyc04g008120.2	3.5	-1	1	24	668	691	AUAUUCAGUAUUUGGGCUGUUGGU	.:::::: :::.::::::::::	GCCAACAAAACAAGUACUGAAUAU	Cleavage	1
novel_mir_058	Solyc08g029020.1	3.5	-1	1	24	187	210	AUAUUCAGUAUUUGGGCUGUUGGU	:.:: :::::: ::.:::::.:	CACGACUGCCCAAUUAUUGAAUGU	Translation	1
novel_mir_058	Solyc02g090505.1	3.5	-1	1	24	1260	1283	AUAUUCAGUAUUUGGGCUGUUGGU	..: ::.:. ::::::.::::::	GUCCACGGUACAAAUAUUGAAUAA	Cleavage	1
novel_mir_058	Solyc02g090500.3	3.5	-1	1	24	2241	2264	AUAUUCAGUAUUUGGGCUGUUGGU	..: ::.:. ::::::.::::::	GUCCACGGUACAAAUAUUGAAUAA	Cleavage	1
novel_mir_058	Solyc12g096635.1	3.5	-1	1	24	444	467	AUAUUCAGUAUUUGGGCUGUUGGU	:.::::.:: :::: ::::::	GUAAGCAGCUCAUAUACAGAAUAU	Cleavage	1
novel_mir_058	Solyc12g096630.2	3.5	-1	1	24	1689	1712	AUAUUCAGUAUUUGGGCUGUUGGU	:.::::.:: :::: ::::::	GUAAGCAGCUCAUAUACAGAAUAU	Cleavage	1
novel_mir_058	Solyc02g072447.1	3.5	-1	1	24	3408	3431	AUAUUCAGUAUUUGGGCUGUUGGU	::. : : :::::::..:::::.:	ACUUAAACCCCAAAUGUUGAAUGU	Cleavage	2
novel_mir_058	Solyc01g014250.2	3.5	-1	1	24	392	415	AUAUUCAGUAUUUGGGCUGUUGGU	:... . :..:::::..:::::::	AUUGCUUGUUCAAAUGUUGAAUAU	Cleavage	1
novel_mir_058	Solyc03g123730.3	3.5	-1	1	24	389	412	AUAUUCAGUAUUUGGGCUGUUGGU	:. : .::::: ::::::::: ::	AUAAUUAGCCCCAAUACUGAAGAU	Cleavage	1
novel_mir_060	Solyc09g072860.2	3.5	-1	1	24	1855	1878	AUAGAAACAUGUCUGAAUACAUUA	::. : :::..: :::::::::::	UAGAGAAUUUGGUCAUGUUUCUAU	Cleavage	1
novel_mir_060	Solyc12g005170.2	3.5	-1	1	24	16	39	AUAGAAACAUGUCUGAAUACAUUA	:: :: :::: :.::::::.:::	AAAAGUCUUCAAAUAUGUUUUUAU	Cleavage	1
novel_mir_060	Solyc01g098150.3	3.5	-1	1	24	2325	2348	AUAGAAACAUGUCUGAAUACAUUA	: :::: :.::::::::.:	UACAUUCUUCAAAUAUGUUUCUGU	Cleavage	2
novel_mir_060	Solyc04g079690.3	3.5	-1	1	24	3538	3561	AUAGAAACAUGUCUGA-AUACAUUA	:::: ::: :::::.:::::::::	UAAU-UAUAUCAGAUAUGUUUCUAA	Cleavage	1
novel_mir_060	Solyc10g085090.2	3.5	-1	1	24	2680	2702	AUAGAAACAUGUCUGAAUACAUUA	:::: ::: ::::.:::::: :.:	UAAU-UAUACAGAUAUGUUUGUGU	Cleavage	1
novel_mir_060	Solyc12g098160.2	3.5	-1	1	24	2	25	AUAGAAACAUGUCUGAAUACAUUA	: ::::::::.: ::::::.	AUUUUUAUUCAGAUAGGUUUCUGA	Cleavage	1
novel_mir_060	Solyc07g047710.3	3.5	-1	1	24	2990	3013	AUAGAAACAUGUCUGAAUACAUUA	: .: ::::: ::::: ::::::	UCGUUUAUUCUGACAUUUUUCUAA	Cleavage	1
novel_mir_060	Solyc10g008100.3	3.5	-1	1	24	1191	1214	AUAGAAACAUGUCUGAAUACAUUA	: :: :: .::.:::::::.:::	UUAUCAAUGUAGGCAUGUUUUUAU	Cleavage	1
novel_mir_060	Solyc08g082450.3	3.5	-1	1	24	1476	1499	AUAGAAACAUGUCUGAAUACAUUA	: :::::. :::::::::::	AGUUUUAUUCGUUCAUGUUUCUAU	Cleavage	1
novel_mir_061	Solyc04g054220.3	3.5	-1	1	24	23	46	AUUGAUCUCCUUAUAUGAACUUGG	: :::: ::::::: ::::::::	CAAAGUCCAUAUAACGAGAUCAAA	Translation	1
novel_mir_061	Solyc04g072630.3	3.5	-1	1	24	3212	3235	AUUGAUCUCCUUAUAUGAACUUGG	::: ::: :::.:::::: .:::	GCAAUUUCUUAUGAGGAGAAUAAU	Cleavage	1
novel_mir_061	Solyc09g065720.3	3.5	-1	1	24	2982	3005	AUUGAUCUCCUUAUAUGAACUUGG	:.:. ::::::.:::: ::::.:	CUAGUCUCAUAUGAGGAUAUCAGU	Cleavage	1
novel_mir_061	Solyc10g079050.2	3.5	-1	1	24	811	834	AUUGAUCUCCUUAUAUGAACUUGG	::::::::.. :.:.:::::	UACUGUUCAUAUGGUGGGGUCAAU	Translation	1
novel_mir_061	Solyc12g005880.2	3.5	-1	1	24	1137	1160	AUUGAUCUCCUUAUAUGAACUUGG	:: : :::::::: :::::::	AAAAAUCCAUAUAAGAAGAUCAAA	Cleavage	1
novel_mir_061	Solyc07g053820.3	3.5	-1	1	24	1497	1520	AUUGAUCUCCUUAUAUGAACUUGG	: :::::::: ::::::..:	CACAAUUCAUAUAUGGAGAUUGAG	Translation	1
novel_mir_061	Solyc11g022380.2	3.5	-1	1	24	1061	1084	AUUGAUCUCCUUAUAUGAACUUGG	::::: ::.:::.: :::::	UGUUGUUCAAAUGAGGGGCUCAAU	Cleavage	1
novel_mir_061	Solyc01g079375.1	3.5	-1	1	24	390	413	AUUGAUCUCCUUAUAUGAACUUGG	:: :::: ::::::: ::::::	CCCUGUUCUGAUAAGGAAAUCAAU	Cleavage	1
novel_mir_061	Solyc08g077060.3	3.5	-1	1	24	1018	1041	AUUGAUCUCCUUAUAUGAACUUGG	..:. :: : ::::: ::::::::	UUAGUUUGACAUAAGUAGAUCAAU	Cleavage	1
novel_mir_061	Solyc08g006980.3	3.5	-1	1	24	976	999	AUUGAUCUCCUUAUAUGAACUUGG	.: : : ::::::: :::::..::	UCUACUCCAUAUAAAGAGAUUGAU	Translation	1
novel_mir_071	Solyc07g054060.3	3.5	-1	1	22	1719	1740	UUGCUGCCGACUCAUUCAUCCA	:::::::::::: :: :::.	AAGAUGAAUGAGUCUGCUGCAG	Cleavage	1
novel_mir_071	Solyc06g075420.1	3.5	-1	1	22	2759	2779	UUGCUGCCGACUCAUUCAUCCA	:::::::: ::.::::::::	CUGAUGAAUG-GUUGGCAGCAA	Cleavage	1
novel_mir_071	Solyc08g079910.2	3.5	-1	1	22	235	256	UUGCUGCCGACUCAUUCAUCCA	:::::: :.::. :::::::	GUGAUGAAAGGGUUUGCAGCAA	Cleavage	1
novel_mir_071	Solyc02g080200.3	3.5	-1	1	22	644	665	UUGCUGCCGACUCAUUCAUCCA	: ::::::: :.::.:::::	AUGUUGAAUGAUUUGGUAGCAA	Translation	2
novel_mir_071	Solyc02g080200.3	3.5	-1	1	22	2231	2252	UUGCUGCCGACUCAUUCAUCCA	: ::::::: :.::.:::::	AUGUUGAAUGAUUUGGUAGCAA	Translation	2
novel_mir_071	Solyc02g080210.3	3.5	-1	1	22	8581	8602	UUGCUGCCGACUCAUUCAUCCA	: ::::::: :.::.:::::	AUGUUGAAUGAUUUGGUAGCAA	Translation	1
novel_mir_071	Solyc05g053940.3	3.5	-1	1	22	1048	1069	UUGCUGCCGACUCAUUCAUCCA	: ::::.:::::: :::: ::	GGAAUGAGUGAGUCAGCAGAAA	Cleavage	1
novel_mir_071	Solyc07g055300.3	3.5	-1	1	22	1790	1811	UUGCUGCCGACUCAUUCAUCCA	::::::::: : :.:::::	GCAAUGAAUGAGGCUGUAGCAA	Translation	1
novel_mir_071	Solyc07g063910.3	3.5	-1	1	22	109	130	UUGCUGCCGACUCAUUCAUCCA	:: ::. ::::::::.::.:	GAGAGGAGAGAGUCGGCGGCGA	Cleavage	1
novel_mir_071	Solyc04g040170.3	3.5	-1	1	22	822	843	UUGCUGCCGACUCAUUCAUCCA	: :::::::: :::::::	CAAUUAAAUGAGUCUGCAGCAA	Cleavage	1
novel_mir_071	Solyc01g005130.2	3.5	-1	1	22	632	653	UUGCUGCCGACUCAUUCAUCCA	: ::: :::::::.:::::	AAGUUGACGGAGUCGGUAGCAA	Cleavage	1
novel_mir_074	Solyc06g068440.3	3.5	-1	1	23	1072	1094	UUAGGUCUGAAUGUGAAUGAUUC	:::.::::. ::::::::.::.	AAAUUAUUCGAAUUCAGACUUAG	Cleavage	1
novel_mir_074	Solyc09g082260.1	3.5	-1	1	23	78	100	UUAGGUCUGAAUGUGAAUGAUUC	.::.::::: :::::::: :::	UGAUUAUUCAGAUUCAGACAUAA	Cleavage	1
novel_mir_074	Solyc10g044780.2	3.5	-1	1	23	231	253	UUAGGUCUGAAUGUGAAUGAUUC	::::: :.::::::: ::::.:	CAAUCAAUUACAUUCAAACCUGA	Cleavage	1
novel_mir_074	Solyc12g008710.2	3.5	-1	1	23	1927	1949	UUAGGUCUGAAUGUGAAUGAUUC	.::..::::: :::::::.::.	UGAUUGUUCACCUUCAGACUUAG	Cleavage	1
novel_mir_074	Solyc12g019060.2	3.5	-1	1	23	2642	2664	UUAGGUCUGAAUGUGAAUGAUUC	:: ::::::::::::: ::. ::	GACUCAUUCACAUUCAUACUCAA	Cleavage	1
novel_mir_074	Solyc08g066930.2	3.5	-1	1	23	1	23	UUAGGUCUGAAUGUGAAUGAUUC	.: :::.:::::.: ::::::	UUGUAAUUUACAUUUACACCUAA	Cleavage	1
novel_mir_074	Solyc02g090450.3	3.5	-1	1	23	305	327	UUAGGUCUGAAUGUGAAUGAUUC	::: :::::::::::..:.	GUUUCAAUCACAUUCAGAUUUGU	Cleavage	2
novel_mir_074	Solyc12g035790.1	3.5	-1	1	23	502	524	UUAGGUCUGAAUGUGAAUGAUUC	: ::: ::.::::::::::::	GUAUCUAACAUAUUCAGACCUAA	Cleavage	1
novel_mir_074	Solyc05g050340.3	3.5	-1	1	23	260	282	UUAGGUCUGAAUGUGAAUGAUUC	:::::.:::::::.::.	UCAAAAUUCAUAUUCAGAUCUGU	Cleavage	1
novel_mir_078	Solyc04g074220.3	3.5	-1	1	24	1857	1879	AAGAAAAUAAAGACUUCACAGACU	:::::: ::::::::::: ::::	UGUCUGU-AAGUCUUUAUUCUCUU	Cleavage	1
novel_mir_078	Solyc03g116740.3	3.5	-1	1	24	1476	1499	AAGAAAAUAAAGACUUCACAGACU	.: .::::::::: ::.::::.:	GGCUUGUGAAGUCGUUGUUUUUUC	Translation	1
novel_mir_078	Solyc07g063970.3	3.5	-1	1	24	63	86	AAGAAAAUAAAGACUUCACAGACU	:.::: ::::.:: :::::.::	UUUUUGUAAAGUUUUGAUUUUUUU	Cleavage	2
novel_mir_078	Solyc01g107200.3	3.5	-1	1	24	642	664	AAGAAAAUAAAGACUUCACAGACU	::: :: :.:::.::::::::.::	AGUAUG-GGAGUUUUUAUUUUUUU	Cleavage	1
novel_mir_078	Solyc11g067200.2	3.5	-1	1	24	569	592	AAGAAAAUAAAGACUUCACAGACU	.::::..::.:::.::::.:	AAGUUGUGGGGUUUUUGUUUUUUG	Cleavage	1
novel_mir_078	Solyc04g009360.3	3.5	-1	1	24	88	111	AAGAAAAUAAAGACUUCACAGACU	.::: ::::::::: :::::::	GGUCCCAGAAGUCUUUUUUUUCUU	Cleavage	1
novel_mir_078	Solyc07g043680.3	3.5	-1	1	24	1509	1532	AAGAAAAUAAAGACUUCACAGACU	.:::::.:::: : :::::::	UUCUUGUGAGGUCUAUCUUUUCUU	Translation	1
novel_mir_078	Solyc03g007775.1	3.5	-1	1	24	2811	2834	AAGAAAAUAAAGACUUCACAGACU	.: .:::::: :.:::.: :::::	GGAUUGUGAAUUUUUUGUCUUCUU	Cleavage	1
novel_mir_078	Solyc05g048800.2	3.5	-1	1	24	261	283	AAGAAAAUAAAGACUUCACAGACU	: :.::: :::::::: :::::::	AUUUUGU-AAGUCUUUUUUUUCUU	Cleavage	1
novel_mir_078	Solyc04g077480.3	3.5	-1	1	24	1822	1846	AAGAAAAUAAAGACUUCACAG-ACU	::: :: ::.: :.::::::::.::	AGUACUUUGGAUUUUUUAUUUUUUU	Cleavage	1
novel_mir_078	Solyc12g038580.2	3.5	-1	1	24	595	618	AAGAAAAUAAAGACUUCACAGACU	::. :::: ::::::::::.:	UGUUAUUGAACUCUUUAUUUUUUC	Cleavage	1
novel_mir_078	Solyc02g077330.3	3.5	-1	1	24	1331	1354	AAGAAAAUAAAGACUUCACAGACU	:::::: :.:::::: :.::	AAAAUGUGAACUUUUUAUUGUUUU	Cleavage	1
novel_mir_078	Solyc06g008540.1	3.5	-1	1	24	42	65	AAGAAAAUAAAGACUUCACAGACU	.:::: : :::::::::: ::	UUAUUGUGUAAUCUUUAUUUUAUU	Cleavage	1
novel_mir_078	Solyc06g071390.3	3.5	-1	1	24	47	70	AAGAAAAUAAAGACUUCACAGACU	.::: : :: :::::::::::	AAGUUGUUAUGUGUUUAUUUUCUU	Cleavage	1
novel_mir_078	Solyc02g094485.1	3.5	-1	1	24	272	295	AAGAAAAUAAAGACUUCACAGACU	::::: ::::.::::.::	AAAGCUUGAAGCCUUUGUUUUUUU	Cleavage	1
novel_mir_081	Solyc05g032680.3	3.5	-1	1	21	581	601	AUGUGUGAAUUCAGAAUUUAG	::::: :.::::::.:::.:	CUAAACUUUGAAUUUACAUAA	Cleavage	1
novel_mir_081	Solyc02g079350.3	3.5	-1	1	21	1783	1803	AUGUGUGAAUUCAGAAUUUAG	.:::.:::::::::.: :..:	UUAAGUUCUGAAUUUAGAUGU	Cleavage	1
novel_mir_081	Solyc12g011350.2	3.5	-1	1	20	1	20	AUGUGUGAAUUCAGAAUUUA	::::::::::: ::.::.:	UAAAUUCUGAACUCGCAUAC	Cleavage	1
novel_mir_081	Solyc09g082260.1	3.5	-1	1	21	364	384	AUGUGUGAAUUCAGAAUUUAG	:..:::.:::::: ::::.:	GUGGAUUUUGAAUUAACACGU	Cleavage	1
novel_mir_081	Solyc09g011600.3	3.5	-1	1	21	980	1000	AUGUGUGAAUUCAGAAUUUAG	::::::.:::.:: ::..::	AUAAAUUUUGAGUUAACGUAU	Cleavage	1
novel_mir_081	Solyc01g104530.3	3.5	-1	1	21	2938	2958	AUGUGUGAAUUCAGAAUUUAG	.: :::::::::::...:::	UUCAAUUCUGAAUUUGUACAA	Cleavage	1
novel_mir_081	Solyc12g013900.2	3.5	-1	1	21	1414	1434	AUGUGUGAAUUCAGAAUUUAG	.:::: :.::::::.:...::	UUAAAAUUUGAAUUUAUGUAU	Cleavage	1
novel_mir_081	Solyc04g051540.3	3.5	-1	1	21	853	873	AUGUGUGAAUUCAGAAUUUAG	.::::: .::::: .::::::	UUAAAUAUUGAAUCUACACAU	Cleavage	1
novel_mir_081	Solyc10g051140.2	3.5	-1	1	21	45	65	AUGUGUGAAUUCAGAAUUUAG	::: :::::::: :::::::	CUAUUUUCUGAAUCCACACAU	Cleavage	1
novel_mir_081	Solyc09g009080.3	3.5	-1	1	21	462	482	AUGUGUGAAUUCAGAAUUUAG	.::: :::::::::. .::::	UUAAUUUCUGAAUUUUUACAU	Cleavage	1
novel_mir_081	Solyc04g078200.3	3.5	-1	1	21	508	528	AUGUGUGAAUUCAGAAUUUAG	.:::.::::::::::.:	UAUGAUUUUGAAUUCACAUAA	Cleavage	1
novel_mir_081	Solyc05g009620.3	3.5	-1	1	21	137	157	AUGUGUGAAUUCAGAAUUUAG	: :.:::: ::::::.::::	AUUAGUUCUCAAUUCAUACAU	Cleavage	1
novel_mir_081	Solyc04g072110.3	3.5	-1	1	21	653	673	AUGUGUGAAUUCAGAAUUUAG	::. ::.::.:::::::..:	AUAGUUUUUGGAUUCACAUGU	Cleavage	1
novel_mir_081	Solyc04g074230.3	3.5	-1	1	21	683	703	AUGUGUGAAUUCAGAAUUUAG	:.::::::::::::: :.	UGAGAUUCUGAAUUCACCCGA	Cleavage	1
novel_mir_081	Solyc12g036140.2	3.5	-1	1	21	62	82	AUGUGUGAAUUCAGAAUUUAG	::::: :::::::.:.::	AAUAAUUCAGAAUUCAUAUAU	Cleavage	1
novel_mir_081	Solyc05g018770.2	3.5	-1	1	21	609	629	AUGUGUGAAUUCAGAAUUUAG	::::::::: ::.:::.:	UGAAAUUCUGACUUUACAUAA	Translation	1
novel_mir_081	Solyc10g054930.2	3.5	-1	1	21	716	736	AUGUGUGAAUUCAGAAUUUAG	.::::.:::::::: :::	UGGAAUUUUGAAUUCAAACAG	Cleavage	1
novel_mir_081	Solyc08g078560.3	3.5	-1	1	21	1221	1241	AUGUGUGAAUUCAGAAUUUAG	.: :: :::::.::::.:.::	UUCAAAUCUGAGUUCAUAUAU	Cleavage	1
novel_mir_081	Solyc01g079500.3	3.5	-1	1	21	850	870	AUGUGUGAAUUCAGAAUUUAG	:.::::::::: ::.:::	UCAGAUUCUGAAUCCAUACAA	Cleavage	1
novel_mir_081	Solyc05g054980.3	3.5	-1	1	21	264	284	AUGUGUGAAUUCAGAAUUUAG	: :::::.:::.::.: :.::	CGAAAUUUUGAGUUUAGAUAU	Cleavage	1
novel_mir_081	Solyc11g007130.2	3.5	-1	1	21	715	735	AUGUGUGAAUUCAGAAUUUAG	:::::::::::: :.:.:	AAAAAUUCUGAAUUAAUAUAA	Cleavage	1
novel_mir_081	Solyc00g160780.2	3.5	-1	1	21	423	442	AUGUGUGAAUUCAGAAUUUAG	.:::::: ::.::::::..::	UUAAAUU-UGGAUUCACGUAU	Cleavage	1
novel_mir_081	Solyc02g061960.3	3.5	-1	1	21	518	538	AUGUGUGAAUUCAGAAUUUAG	:.::::::: ::::::.:	GAAGAUUCUGAUUUCACAUAA	Translation	1
[truncated: 1,962 more rows]
