# Supplementary material for: Genome-Wide Characterization of Salt-Responsive miRNAs, circRNAs and Associated ceRNA Networks in Tomatoes
Source: Int J Mol Sci. 2021 Nov 12;22(22):12238. doi: 10.3390/ijms222212238 (PMC8625345; doi:10.3390/ijms222212238)
Supplement: Supplementary file 1 [file ijms-22-12238-s001.zip › Table S4.xlsx]

## Sheet: Sheet1
miRNA	Primer Sequence
miR319a	5' TCGGCTTGGACTGAAGGG 3'
miR397-3p	5' TCGGATTGAGTGCAGCGT 3'
miR390a-3p	5' TCGCGCTATCCATCCTGA 3'
novel_mir_015	5' AAGCCAGAAGCCTTTGAG 3'
novel_mir_081	5' AATACACGAACTCTAAAT 3'
novel_mir_014	5' CAGAAGCCTTTGAGGGAG 3'
