# Supplementary material for: Genome-Wide Characterization of Salt-Responsive miRNAs, circRNAs and Associated ceRNA Networks in Tomatoes
Source: Int J Mol Sci. 2021 Nov 12;22(22):12238. doi: 10.3390/ijms222212238 (PMC8625345; doi:10.3390/ijms222212238)
Supplement: Supplementary file 1 [file ijms-22-12238-s001.zip › Table S5.xlsx]

## Sheet: sheet1
ID	M82-CK1	M82-CK2	M82-CK3	M82-T1	M82-T2	M82-T3	P-CK1	P-CK2	P-CK3	P-T1	P-T2	P-T3
sly_circ_001	0	350.707	356.654	0	0	0	0	0	0	0	0	0
sly_circ_002	0	0	0	0	0	0	0	0	0	1957.85	0	1437.71
sly_circ_003	0	0	0	0	1805.19	934.774	0	0	0	0	0	0
sly_circ_004	0	1392.26	0	0	0	0	0	0	0	0	0	0
sly_circ_005	705.992	0	0	0	0	0	0	0	0	0	0	0
sly_circ_006	705.992	0	0	0	0	0	0	0	0	0	0	0
sly_circ_007	0	0	0	0	0	792.237	0	0	0	0	0	0
sly_circ_008	0	0	0	0	764.966	0	0	0	0	0	0	0
sly_circ_009	7258.48	10267.9	6526.26	0	0	0	0	0	0	0	0	0
sly_circ_010	1327.26	1232.15	2088.4	3094	2876.27	3723.52	0	0	0	0	0	0
sly_circ_011	0	0	0	0	15.1277	0	0	0	0	0	0	0
sly_circ_012	584.269	180.8	459.664	612.899	197.836	532.711	0	0	0	0	0	0
sly_circ_013	1106.05	0	0	0	0	0	0	0	0	0	0	0
sly_circ_014	0	0	0	0	815.578	0	0	0	0	0	0	0
sly_circ_015	0	0	0	0	2061.02	0	0	0	0	0	0	0
sly_circ_016	909.085	1125.25	1144.33	0	0	0	0	0	0	0	0	0
sly_circ_017	1336.17	0	840.968	0	0	0	0	0	0	0	0	0
sly_circ_018	0	0	0	0	0	0	0	0	0	102.663	0	0
sly_circ_019	1449.68	598.132	1216.55	450.583	523.593	542.26	0	0	0	0	0	0
sly_circ_020	0	0	0	0	0	0	0	390.618	0	0	0	0
sly_circ_021	0	0	0	0	0	0	0	930.908	0	0	0	0
sly_circ_022	0	0	0	385.946	0	0	0	0	0	0	0	0
sly_circ_023	0	0	0	111.518	86.3919	89.4717	0	0	0	0	0	0
sly_circ_024	0	0	0	0	555.265	0	0	0	0	0	0	0
sly_circ_025	0	0	0	1098.46	0	1321.96	0	0	0	0	0	0
sly_circ_026	980.737	0	0	0	0	0	0	0	0	0	0	0
sly_circ_027	1435.74	0	1204.85	0	0	0	0	0	0	0	0	0
sly_circ_028	0	0	0	0	0	0	1986.77	0	0	0	0	0
sly_circ_029	0	0	0	0	0	0	0	102.827	0	0	0	0
sly_circ_030	0	0	0	0	0	0	0	0	0	30.3189	20.3694	17.8114
sly_circ_031	0	0	0	0	162.808	168.612	0	0	0	0	0	0
sly_circ_032	2804.08	6073.98	4853.33	10458.6	10254.3	12193.2	0	0	0	0	0	0
sly_circ_033	0	0	0	123.595	0	148.742	0	0	0	0	0	0
sly_circ_034	0	0	0	0	0	0	0	0	0	0	1060.84	1739.28
sly_circ_035	0	0	0	477.838	0	287.53	0	0	0	0	0	0
sly_circ_036	846.469	1466.85	1704.82	3157.15	3668.72	3989.48	998.453	1429.61	1212.16	0	1664.33	808.509
sly_circ_037	0	0	0	0	0	0	0	0	0	0	1622.92	1773.89
sly_circ_038	0	0	0	132.222	0	0	0	0	0	0	0	0
sly_circ_039	308.507	254.577	258.893	287.666	0	230.796	0	289.466	368.157	668.796	0	368.34
sly_circ_040	0	0	0	0	435.799	0	0	0	0	0	0	0
sly_circ_041	672.6	0	0	0	0	0	0	0	0	0	0	0
sly_circ_042	0	0	0	152.727	0	91.9008	0	0	0	0	0	0
sly_circ_043	0	109.137	110.987	0	0	0	0	0	0	0	0	0
sly_circ_044	945.794	0	595.27	0	0	0	0	0	0	0	0	0
sly_circ_045	0	0	0	0	728.785	0	0	0	0	0	0	0
sly_circ_046	0	1156.95	0	0	0	0	0	0	0	0	0	0
sly_circ_047	0	1162.41	1182.12	0	0	0	0	0	0	0	0	0
sly_circ_048	0	0	0	0	1881.28	0	0	0	0	0	0	0
sly_circ_049	975.929	0	1228.47	0	0	0	0	0	0	0	0	0
sly_circ_050	0	0	0	0	0	0	0	0	0	152.328	0	111.86
sly_circ_051	0	1610.66	0	0	0	0	0	0	0	0	0	0
sly_circ_052	0	0	0	0	494.772	0	0	0	0	0	0	0
sly_circ_053	0	0	0	0	0	0	0	0	0	2143.69	0	1574.18
sly_circ_054	0	0	0	0	0	0	0	0	0	0	218.345	0
sly_circ_055	0	0	0	0	0	0	635.896	0	434.251	0	0	0
sly_circ_056	38.0523	0	47.8992	0	0	0	0	0	0	0	0	0
sly_circ_057	0	0	0	0	0	0	0	80.3796	102.231	0	0	0
sly_circ_058	0	0	0	0	0	0	0	76.6002	0	0	0	0
sly_circ_059	0	0	0	1271.51	0	1530.21	0	0	0	0	0	0
sly_circ_060	0	0	0	757.715	0	0	0	0	0	0	0	0
sly_circ_061	0	0	0	0	0	0	0	0	0	0	44.4122	48.5436
sly_circ_062	0	0	0	847.672	0	0	0	0	0	0	0	0
sly_circ_063	1284.45	0	0	0	0	0	0	0	0	0	0	0
sly_circ_064	0	0	0	0	190.23	0	0	0	0	0	0	0
sly_circ_065	0	0	0	0	0	0	0	0	0	0	14.8169	10.7968
sly_circ_066	0	0	0	0	0	0	0	0	0	155.474	0	114.17
sly_circ_067	0	0	0	0	229.881	142.846	0	0	0	0	0	0
sly_circ_068	0	0	0	0	0	0	0	0	0	957.684	0	879.075
sly_circ_069	0	316.206	214.379	0	0	0	0	0	0	0	0	0
sly_circ_070	0	0	0	0	353.64	244.165	0	0	0	0	0	0
sly_circ_071	0	0	0	0	0	0	2632.69	0	1598.1	0	0	0
sly_circ_072	792.134	0	664.744	0	0	0	0	0	0	0	0	0
sly_circ_073	0	0	0	179.017	0	0	0	0	0	0	0	0
sly_circ_074	0	0	0	773.501	0	930.879	0	1167.51	1484.9	0	0	0
sly_circ_075	0	7157.72	3639.54	770.291	2237.76	0	2436.06	1162.67	2218.1	2014.71	0	986.314
sly_circ_076	59.3943	0	0	0	0	0	0	0	0	0	0	0
sly_circ_077	0	0	0	107.68	0	0	0	0	0	0	0	0
sly_circ_078	0	0	0	0	0	0	0	997.165	634.12	0	0	0
sly_circ_079	232.039	0	0	0	0	0	0	0	0	0	0	0
sly_circ_080	0	104.819	0	0	0	0	0	0	0	0	0	0
sly_circ_081	310.108	0	390.356	0	0	0	0	0	0	0	0	0
sly_circ_082	873.2	0	0	0	0	0	0	0	0	0	0	0
sly_circ_083	0	0	0	0	196.646	0	0	0	0	0	0	0
sly_circ_084	0	0	0	0	0	0	431.05	0	392.484	0	0	0
sly_circ_085	0	0	0	0	0	0	0	0	0	832.127	559.054	611.059
sly_circ_086	0	0	0	0	0	0	0	0	0	188.745	0	138.602
sly_circ_087	54.1004	0	0	0	0	0	0	0	0	0	0	0
sly_circ_088	0	0	0	0	0	0	0	0	0	0	28.932	0
sly_circ_089	0	0	0	0	0	0	70.6041	0	0	0	0	0
sly_circ_090	0	0	0	0	0	0	0	254.268	0	0	0	0
sly_circ_091	187.643	0	0	0	0	0	0	0	0	305.087	204.969	0
sly_circ_092	638.108	0	803.233	0	0	0	0	0	0	0	0	0
sly_circ_093	0	499.858	0	0	0	0	0	0	0	0	0	0
sly_circ_094	0	0	0	0	0	0	0	618.096	0	0	0	0
sly_circ_095	0	0	0	0	0	0	0	0	0	1991.98	3680.29	3291.26
sly_circ_096	0	0	0	0	1117.72	0	0	0	0	0	0	0
sly_circ_097	0	0	0	0	0	0	0	0	0	0	1842.98	0
sly_circ_098	0	0	0	549.231	0	0	0	0	0	0	0	0
sly_circ_099	0	0	0	0	0	0	142.17	0	129.45	0	0	0
sly_circ_100	0	0	0	0	0	0	0	2594.48	3299.77	0	0	0
sly_circ_1000	0	0	0	0	0	0	0	0	0	0	2301.29	1257.68
sly_circ_1001	0	0	0	68.4388	0	82.3635	0	0	0	0	0	0
sly_circ_1002	0	0	0	24.0435	0	28.9355	0	0	0	0	0	0
sly_circ_1003	0	0	0	51.5954	0	0	0	0	0	0	0	0
sly_circ_1004	0	0	0	0	56.0604	0	0	0	0	0	0	0
sly_circ_1005	505.304	0	0	2355.84	547.514	567.033	0	1422.35	904.506	1643.13	551.959	1206.61
sly_circ_1006	0	429.321	0	0	0	0	0	0	0	0	757.742	0
sly_circ_1007	0	0	0	0	0	0	0	0	0	0	292.694	319.922
sly_circ_1008	0	0	0	0	0	0	3692.39	0	3362.03	0	0	0
sly_circ_1009	1472.56	0	0	0	0	0	0	0	0	0	0	0
sly_circ_101	0	0	0	1485.12	0	893.644	0	0	0	0	0	0
sly_circ_1010	1260.06	0	0	0	0	0	0	0	0	0	0	0
sly_circ_1011	0	0	0	1820	4229.81	0	0	0	0	0	0	0
sly_circ_1012	0	64.3757	65.4672	0	0	0	0	0	0	0	0	0
sly_circ_1013	0	0	0	121.017	0	145.639	0	0	0	0	0	0
sly_circ_1014	0	0	0	221.264	0	266.282	0	0	0	0	0	0
sly_circ_1015	0	0	0	0	0	0	0	1648.26	2096.33	0	0	0
sly_circ_1016	0	0	0	0	43.5623	45.1153	0	0	0	0	0	0
sly_circ_1017	0	53.0985	0	0	0	0	0	0	0	0	0	0
sly_circ_1018	0	0	0	0	0	0	0	0	0	262.741	0	0
sly_circ_1019	0	1935.32	1312.09	0	0	0	0	0	0	0	0	0
sly_circ_102	0	0	0	879.812	0	0	0	0	0	1534.11	1030.67	1126.55
sly_circ_1020	0	0	0	0	508.775	0	0	0	0	0	0	0
sly_circ_1021	0	0	0	982.224	0	886.551	0	0	0	0	0	0
sly_circ_1022	14133.8	7148.36	11095.6	7368.93	7574.92	8356.59	0	0	0	0	0	0
sly_circ_1023	536.63	0	0	0	0	0	0	0	0	0	0	0
sly_circ_1024	0	380.294	386.742	286.482	0	0	0	0	0	0	0	0
sly_circ_1025	0	0	0	0	0	0	0	0	662.408	0	404.223	441.825
sly_circ_1026	0	1135.62	0	0	0	0	0	0	0	0	0	0
sly_circ_1027	0	375.198	152.624	0	262.753	204.09	0	0	0	394.272	264.887	361.909
sly_circ_1028	0	0	0	0	0	0	0	0	0	70.0947	0	0
sly_circ_1029	0	0	0	352.036	545.437	423.662	0	0	0	0	274.933	0
sly_circ_103	0	0	0	1163.89	0	1050.52	0	0	0	0	0	0
sly_circ_1030	0	0	0	0	0	0	0	665.566	0	0	0	0
sly_circ_1031	0	0	0	0	0	0	0	0	0	0	722.498	0
sly_circ_1032	0	0	0	0	0	0	0	0	0	0	329.004	0
sly_circ_1033	0	0	0	0	0	0	0	0	0	31.0859	20.8847	34.2411
sly_circ_1034	151.899	0	0	188.851	713.216	227.275	0	0	0	0	0	0
sly_circ_1035	0	0	0	190.205	0	0	0	0	0	0	0	0
sly_circ_1036	0	0	0	0	685.552	0	0	0	0	0	0	0
sly_circ_1037	723.962	0	911.304	0	0	0	0	0	0	0	0	0
sly_circ_1038	0	0	0	0	0	0	0	0	0	2074.98	0	761.865
sly_circ_1039	0	0	0	0	762.263	789.438	0	0	0	0	0	0
sly_circ_104	0	0	0	0	1409.94	0	0	0	0	0	0	0
sly_circ_1040	0	0	0	0	0	0	0	263.845	0	0	0	0
sly_circ_1041	1185.06	0	0	0	0	0	0	0	0	0	0	0
sly_circ_1042	0	1028.94	784.787	0	0	0	0	0	0	1013.67	0	744.369
sly_circ_1043	0	0	0	522.93	0	0	0	0	0	0	0	0
sly_circ_1044	0	0	0	178.672	0	215.025	0	0	0	0	0	0
sly_circ_1045	0	1207.99	0	0	0	0	0	0	0	0	0	0
sly_circ_1046	0	0	0	0	0	0	0	0	0	0	162.414	177.522
sly_circ_1047	217.703	0	0	0	0	0	0	0	0	0	0	0
sly_circ_1048	0	0	0	0	0	0	0	126.142	0	0	0	0
sly_circ_1049	0	0	0	0	128.558	66.5706	0	0	0	0	129.602	70.8289
sly_circ_105	0	142.665	0	0	208.144	86.2258	0	0	0	0	0	0
sly_circ_1050	0	314.525	0	0	275.329	0	0	0	0	0	0	0
sly_circ_1051	0	797.509	0	901.166	0	723.013	1266.65	1360.21	1153.32	1571.35	703.793	769.261
sly_circ_1052	0	0	0	0	0	0	0	0	0	0	65.2481	0
sly_circ_1053	0	0	0	0	0	0	0	359.235	0	165.999	0	0
sly_circ_1054	0	0	0	0	0	0	0	0	0	469.126	0	0
sly_circ_1055	774.668	0	975.131	0	0	0	0	0	0	0	0	0
sly_circ_1056	492.796	0	0	0	0	0	0	0	0	0	0	0
sly_circ_1057	0	0	0	17.9814	0	0	0	0	0	0	0	0
sly_circ_1058	0	39.3596	40.0269	0	0	0	0	0	0	0	0	0
sly_circ_1059	0	760.587	386.742	0	0	0	0	0	0	0	0	0
sly_circ_106	2129.3	0	2680.31	0	0	0	0	0	0	0	0	0
sly_circ_1060	0	0	0	0	0	0	242.951	0	0	0	0	0
sly_circ_1061	0	0	0	0	0	0	0	3488.01	2957.47	0	902.373	0
sly_circ_1062	0	0	0	0	0	0	0	0	0	0	1006.81	1100.47
sly_circ_1063	0	0	0	602.728	1634.25	1208.93	0	4852.01	2314.13	2802.57	2824.31	2829.78
sly_circ_1064	0	0	0	0	107.288	0	0	0	0	0	0	0
sly_circ_1065	0	1516.49	0	0	0	0	0	0	0	0	0	0
sly_circ_1066	0	0	0	0	0	0	0	0	0	1312.29	0	0
sly_circ_1067	0	0	0	0	0	0	0	1964.04	2497.96	3025.21	1524.34	2221.51
sly_circ_1068	0	0	0	1712.55	0	1236.59	0	0	0	0	0	0
sly_circ_1069	105.955	0	0	0	0	0	0	0	0	0	0	0
sly_circ_107	0	0	0	0	29.7546	0	0	0	0	0	0	0
sly_circ_1070	0	0	0	0	0	0	0	0	0	0	0	289.175
sly_circ_1071	0	0	0	0	0	0	224.166	0	204.11	0	0	0
sly_circ_1072	0	0	0	652.514	0	392.638	0	0	0	0	0	0
sly_circ_1073	0	0	0	666.173	0	0	0	0	0	0	0	0
sly_circ_1074	0	0	0	914.484	0	0	0	0	0	0	0	0
sly_circ_1075	0	0	0	0	88.0851	0	0	0	0	0	0	0
sly_circ_1076	0	0	0	99.5924	0	119.856	0	0	0	0	0	0
sly_circ_1077	0	0	0	0	1185.28	818.355	0	0	0	0	0	0
sly_circ_1078	0	0	0	0	0	0	0	0	0	0	195.803	214.017
sly_circ_1079	0	0	0	87.319	0	105.085	0	0	0	0	0	0
sly_circ_108	0	0	0	0	0	0	0	920.376	910.448	0	0	0
sly_circ_1080	0	0	0	0	1365.32	0	0	0	0	0	0	0
sly_circ_1081	0	0	0	0	0	0	0	0	0	301.207	0	221.187
sly_circ_1082	0	0	0	0	78.7876	0	0	0	0	0	0	0
sly_circ_1083	0	0	0	342.51	0	412.197	0	0	0	0	0	0
sly_circ_1084	34.4744	0	43.3954	0	0	0	0	0	0	0	0	0
sly_circ_1085	0	668.739	0	0	0	0	0	0	0	439.209	0	0
sly_circ_1086	0	0	0	375.79	0	452.249	0	0	0	0	0	0
sly_circ_1087	0	0	0	93.5687	0	112.606	0	0	0	0	0	0
sly_circ_1088	0	0	0	0	0	0	0	0	0	0	200.435	219.08
sly_circ_1089	0	0	0	0	0	0	1637.63	0	745.555	0	0	0
sly_circ_109	0	0	0	0	0	0	150.826	0	137.332	0	0	0
sly_circ_1090	0	0	0	722.336	0	0	3045.87	0	2773.35	0	0	0
sly_circ_1091	0	0	0	0	0	0	0	0	0	578.031	0	0
sly_circ_1092	0	0	0	0	2850.93	1968.38	0	0	0	0	0	0
sly_circ_1093	0	0	0	0	0	0	6.62526	4.7431	0	13.6983	5.52183	12.071
sly_circ_1094	0	0	0	0	0	0	122.848	64.1785	84.6483	85.1242	75.6379	92.7562
sly_circ_1095	0	0	0	0	0	0	0	0	0	5.51359	0	0
sly_circ_1096	0	0	0	0	0	0	0	307.241	0	0	0	0
sly_circ_1097	0	0	0	0	0	0	0	20.6487	0	0	19.2311	0
sly_circ_1098	0	0	0	1831.98	0	0	0	0	0	0	0	0
sly_circ_1099	0	0	0	464.101	0	558.527	0	0	0	0	0	0
sly_circ_110	0	0	0	0	950.311	0	0	0	0	0	0	0
sly_circ_1100	0	0	0	0	0	0	0	0	0	0	364.275	398.16
sly_circ_1101	0	77.2025	52.341	0	0	0	0	0	0	0	0	0
sly_circ_1102	0	1432.73	0	0	0	0	0	0	0	0	0	0
sly_circ_1103	0	0	0	0	0	0	0	0	0	267.266	384.77	588.787
sly_circ_1104	0	0	0	0	0	0	0	0	0	1749.71	0	0
sly_circ_1105	0	0	0	1564.38	0	1255.12	0	0	0	0	0	0
sly_circ_1106	0	215.035	0	0	0	0	0	0	0	0	0	0
sly_circ_1107	0	0	0	0	0	0	0	1129.85	0	0	0	0
sly_circ_1108	0	0	0	0	0	0	0	0	0	0	0	116.406
sly_circ_1109	0	0	0	0	0	0	0	0	0	0	216.605	118.377
sly_circ_111	0	0	0	0	0	0	695.193	0	0	0	0	0
sly_circ_1110	0	99.4071	101.093	0	0	0	0	0	0	0	0	0
sly_circ_1111	0	37.7903	0	28.4681	0	0	0	0	0	0	0	0
sly_circ_1112	0	0	0	0	0	0	0	0	0	116.9	0	0
sly_circ_1113	0	0	0	57.2434	0	0	0	0	0	0	0	0
sly_circ_1114	0	0	0	0	0	0	140.89	0	0	0	0	0
sly_circ_1115	109.39	0	0	102	0	0	0	0	0	0	0	0
sly_circ_1116	0	0	0	0	1095.03	567.033	0	0	0	0	0	0
sly_circ_1117	0	0	0	93.9237	0	56.5168	0	0	0	0	0	0
sly_circ_1118	1131.19	0	0	0	0	0	0	0	0	0	0	0
sly_circ_1119	0	0	0	0	0	0	0	0	0	2187.14	0	1606.09
sly_circ_112	0	0	0	0	569.183	0	0	0	0	0	0	0
sly_circ_1120	0	0	0	786.611	0	0	0	0	0	0	0	0
sly_circ_1121	1150.81	0	0	0	0	0	0	0	0	0	0	0
sly_circ_1122	0	0	0	0	0	0	0	0	0	1172.82	787.942	0
sly_circ_1123	0	0	0	0	0	0	0	328.684	313.527	284.778	0	0
sly_circ_1124	0	0	0	0	114.623	118.709	0	0	0	0	0	0
sly_circ_1125	0	0	0	0	0	0	0	632.513	804.459	0	0	0
sly_circ_1126	0	0	0	0	0	0	0	0	0	0	524.029	0
sly_circ_1127	299.834	0	0	0	0	0	0	0	0	0	327.518	0
sly_circ_1128	548.456	0	0	1022.81	3268.49	3077.29	0	0	0	0	0	0
sly_circ_1129	0	0	0	0	482.057	0	0	0	0	0	0	0
sly_circ_113	0	0	0	0	0	0	0	31.6638	26.8476	0	0	0
sly_circ_1130	0	825.101	0	0	0	0	0	0	0	0	0	0
sly_circ_1131	10.8828	0	13.6989	0	0	0	0	0	0	0	0	0
sly_circ_1132	0	0	0	345.377	451.508	363.692	0	0	0	0	0	0
sly_circ_1133	0	0	0	230.514	0	277.414	0	0	0	0	0	0
sly_circ_1134	0	0	0	105.447	0	126.902	0	0	0	0	0	0
sly_circ_1135	0	0	0	0	0	0	0	0	0	0	2880.42	2361.28
sly_circ_1136	0	0	0	0	0	0	0	0	0	677.191	0	0
sly_circ_1137	0	0	0	366.154	0	0	0	0	0	0	0	0
sly_circ_1138	0	392.822	266.322	591.839	0	830.965	0	0	0	0	0	0
sly_circ_1139	0	0	0	0	258.503	200.789	0	0	0	0	0	0
sly_circ_114	0	0	0	0	651.724	0	0	0	0	0	0	0
sly_circ_1140	748.457	0	942.137	0	0	0	0	0	0	0	0	0
sly_circ_1141	442.421	821.434	1113.82	412.534	479.379	0	0	0	0	0	0	0
sly_circ_1142	0	0	0	966.876	0	0	0	0	0	0	0	0
sly_circ_1143	0	0	0	0	0	0	0	0	0	0	0	45.0108
sly_circ_1144	0	0	0	0	0	0	0	127.713	0	0	0	0
sly_circ_1145	0	0	0	0	0	0	0	0	0	0	1342.42	0
sly_circ_1146	0	0	0	0	0	0	1986.77	0	0	0	0	0
sly_circ_1147	0	2281.76	1546.97	1718.89	0	0	0	0	0	0	0	0
sly_circ_1148	0	0	0	0	0	0	0	0	0	1727.92	0	1691.83
sly_circ_1149	0	922.96	0	0	0	0	0	0	0	0	0	0
sly_circ_115	0	0	0	0	0	0	0	838.932	1066.99	0	0	0
sly_circ_1150	0	0	0	458.371	0	0	0	0	0	0	0	0
sly_circ_1151	501.485	0	315.628	0	0	0	0	0	0	0	0	0
sly_circ_1152	0	0	0	0	0	0	372.047	0	338.76	0	0	0
sly_circ_1153	1631.88	0	0	0	0	0	0	0	0	0	0	0
sly_circ_1154	0	0	0	0	198.821	0	0	0	0	0	0	0
sly_circ_1155	0	0	0	0	0	0	0	48.5565	0	0	0	0
sly_circ_1156	1500.68	0	1259.34	0	0	0	0	0	0	0	0	0
sly_circ_1157	1799	0	0	0	0	0	0	0	0	0	0	0
sly_circ_1158	0	0	0	0	1276.45	0	0	0	0	0	0	0
sly_circ_1159	0	0	0	0	0	0	0	0	0	103.308	0	50.5748
sly_circ_116	0	0	0	0	1849.03	0	0	0	0	0	0	0
sly_circ_1160	0	0	0	0	0	0	0	0	0	1556.24	0	0
sly_circ_1161	0	290.945	0	0	0	0	0	0	0	0	0	0
sly_circ_1162	0	0	0	0	0	0	8.62823	0	0	0	0	0
sly_circ_1163	0	0	0	0	0	0	8.13134	0	0	0	0	0
sly_circ_1164	0	0	0	0	0	0	0	0	0	0	60.7973	0
sly_circ_1165	0	0	0	0	0	0	0	0	0	152.4	0	55.9562
sly_circ_1166	0	149.624	152.161	0	0	0	0	0	0	0	0	0
sly_circ_1167	42.6407	0	0	0	0	0	0	0	0	0	0	0
sly_circ_1168	135.99	0	114.12	0	0	0	0	0	0	0	0	0
sly_circ_1169	0	0	0	0	42.0918	0	0	0	0	0	0	0
sly_circ_117	0	0	0	260.365	0	0	0	0	0	0	0	0
sly_circ_1170	0	0	0	0	946.143	0	0	0	0	0	0	0
sly_circ_1171	294.948	0	371.272	0	0	0	0	0	0	0	0	0
sly_circ_1172	26.9769	0	33.9578	150.927	116.922	166.499	0	0	0	0	0	0
sly_circ_1173	125.135	0	0	0	0	0	0	0	0	0	0	0
sly_circ_1174	0	0	0	302.592	0	182.079	0	0	0	0	0	0
sly_circ_1175	0	0	0	0	555.981	383.868	0	0	0	0	373.663	0
sly_circ_1176	1902.13	0	0	0	0	0	0	0	0	0	0	0
sly_circ_1177	0	3034.86	0	0	0	0	0	0	0	0	0	0
sly_circ_1178	0	0	0	0	507.578	0	0	0	0	0	0	0
sly_circ_1179	0	0	0	0	0	0	0	0	0	0	1087.36	1188.51
sly_circ_118	0	0	0	0	0	0	0	343.387	0	0	0	0
sly_circ_1180	0	1143.53	1162.92	0	0	0	0	0	0	0	0	0
sly_circ_1181	0	0	0	0	164.296	170.153	0	0	0	0	0	0
sly_circ_1182	0	0	0	0	0	0	154.092	0	0	0	0	0
sly_circ_1183	0	0	0	0	0	0	0	0	0	32.3913	0	23.786
sly_circ_1184	0	0	0	0	798.965	0	0	0	0	0	0	0
sly_circ_1185	1053.38	0	1325.97	0	0	0	0	0	0	0	0	0
sly_circ_1186	0	0	0	567.707	659.696	0	0	0	0	0	0	0
sly_circ_1187	0	0	0	0	105.642	0	0	0	0	0	0	0
sly_circ_1188	0	0	0	0	0	0	106.778	191.109	206.602	33.1159	126.075	64.8484
sly_circ_1189	3756.41	1549.88	1576.15	1751.32	0	0	0	0	0	0	0	0
sly_circ_119	124.353	0	0	347.858	134.741	279.089	0	0	0	505.461	271.67	519.648
sly_circ_1190	0	0	0	0	0	0	0	0	0	1808.36	0	1327.94
sly_circ_1191	0	0	0	0	0	0	0	24.681	0	0	19.1555	0
sly_circ_1192	0	0	0	0	0	0	0	0	0	0	612.597	0
sly_circ_1193	0	0	0	0	0	0	0	0	0	12.1558	0	8.92643
sly_circ_1194	0	9.65144	0	0	0	0	0	0	0	0	0	0
sly_circ_1195	0	0	0	0	0	0	626.66	192.271	489.079	222.116	298.452	434.953
sly_circ_1196	0	0	0	0	0	0	0	0	0	0	57.4259	0
sly_circ_1197	0	0	0	0	0	0	488.022	349.381	0	0	0	0
sly_circ_1198	0	198.095	0	0	0	0	0	0	0	0	0	0
sly_circ_1199	0	0	0	0	691.412	0	0	0	0	0	0	0
sly_circ_120	0	0	0	0	484.983	200.909	0	0	0	0	0	0
sly_circ_1200	0	0	0	2357.34	0	2836.96	0	0	0	0	0	0
sly_circ_1201	1681.5	0	1693.3	0	0	0	0	0	0	1093.57	0	0
sly_circ_1202	961.786	0	0	1345.22	0	1349.1	0	676.82	0	0	1050.59	861.238
sly_circ_1203	8259.18	0	4377.44	4053.28	1413.02	4390.17	4272.86	0	2334.34	0	949.659	0
sly_circ_1204	620.217	0	0	0	0	0	0	0	0	0	0	0
sly_circ_1205	0	0	0	0	0	0	176.941	0	0	0	0	0
sly_circ_1206	0	0	0	0	1141.38	0	0	0	0	0	0	0
sly_circ_1207	0	0	0	0	0	0	0	301.294	0	0	350.761	255.593
sly_circ_1208	0	0	0	0	0	0	0	0	0	0	215.319	0
sly_circ_1209	0	0	0	0	0	0	0	0	0	841.501	0	411.961
sly_circ_121	0	0	0	0	0	0	0	0	0	0	125.272	0
sly_circ_1210	0	0	0	0	120.179	0	0	0	0	0	0	0
sly_circ_1211	0	0	0	0	1123.54	0	0	0	0	0	0	0
sly_circ_1212	66.5184	0	83.7316	0	0	0	0	0	0	0	0	0
sly_circ_1213	1301.24	0	0	0	0	0	0	0	0	0	0	0
sly_circ_1214	224.453	0	282.535	0	0	0	0	0	0	0	0	0
sly_circ_1215	0	0	0	327.986	0	0	0	0	0	0	0	0
sly_circ_1216	0	0	0	0	0	0	0	0	0	194.413	0	0
sly_circ_1217	0	0	0	0	1914.68	660.979	0	0	0	0	0	0
sly_circ_1218	0	0	0	0	0	0	0	0	0	0	1150.64	0
sly_circ_1219	0	1466.85	0	0	0	0	0	0	0	0	0	0
sly_circ_122	0	0	0	0	0	0	0	0	0	169.92	0	0
sly_circ_1220	0	0	0	0	0	0	0	0	0	2569.03	0	0
sly_circ_1221	0	2444.74	994.478	0	0	0	3106.3	1667.88	4949.66	0	0	0
sly_circ_1222	0	0	0	0	0	0	0	0	0	0	1150.64	1257.68
sly_circ_1223	0	0	0	719.536	0	0	0	0	0	0	0	0
sly_circ_1224	790.038	0	994.478	0	0	0	0	0	0	0	0	0
sly_circ_1225	0	0	0	0	1712.07	0	5177.17	2965.12	2828.38	0	0	1257.68
sly_circ_1226	0	0	0	0	37.979	0	0	0	0	0	0	0
sly_circ_1227	0	0	0	0	48.0982	0	0	0	0	0	0	0
sly_circ_1228	0	0	0	0	0	0	658.419	539.457	592.849	701.848	695.097	773.086
sly_circ_1229	0	0	0	0	0	0	0	0	0	0	440.227	721.767
sly_circ_123	0	0	0	0	0	0	0	0	0	0	72.6845	79.4458
sly_circ_1230	384.714	0	0	0	0	0	0	0	0	0	0	0
sly_circ_1231	0	0	0	0	0	0	665.636	0	424.257	0	184.925	0
sly_circ_1232	0	0	0	1894.29	0	2279.7	0	0	0	0	0	0
sly_circ_1233	0	0	0	0	0	0	0	86.0576	109.452	0	0	0
sly_circ_1234	734.648	0	924.755	0	0	0	0	0	0	0	0	0
sly_circ_1235	0	0	0	0	0	0	0	0	0	0	2471.27	0
sly_circ_1236	0	0	0	0	0	0	0	2501.82	1590.96	3612.69	2427.14	3714.09
sly_circ_1237	0	0	0	0	0	0	0	0	0	0	880.453	962.355
sly_circ_1238	0	0	0	0	0	0	0	0	0	0	869.888	950.807
sly_circ_1239	1020.97	0	0	0	0	0	0	0	0	0	0	0
sly_circ_124	0	0	0	0	31.3912	0	0	0	0	0	0	0
sly_circ_1240	1020.97	0	0	0	0	0	0	0	0	0	0	0
sly_circ_1241	0	0	0	2250.18	0	2708.01	0	0	0	0	0	0
sly_circ_1242	0	730.524	0	366.878	0	0	0	2768.81	1056.45	5757.46	2793.61	3288.36
sly_circ_1243	0	0	0	714.001	0	859.273	0	0	0	0	836.43	1371.36
sly_circ_1244	0	0	0	0	0	0	0	0	0	0	540.975	591.298
sly_circ_1245	0	0	0	0	0	0	0	0	0	0	1302.23	1423.36
sly_circ_1246	0	0	0	0	0	0	0	0	0	3303.03	2219.1	2425.53
sly_circ_1247	0	2053.59	1392.27	0	0	0	0	0	0	0	0	0
sly_circ_1248	1144.19	0	0	0	0	0	0	0	0	0	1874.76	0
sly_circ_1249	0	0	0	0	0	0	0	0	0	0	38.2873	62.7734
sly_circ_125	0	0	0	192.573	0	231.754	0	0	0	0	0	0
sly_circ_1250	0	0	0	0	0	0	0	0	0	0	68.173	0
sly_circ_1251	0	0	0	328.983	0	282.799	0	851.251	360.887	245.846	330.337	180.533
sly_circ_1252	0	268.443	0	0	0	0	0	0	0	0	0	0
sly_circ_1253	0	0	0	0	208.829	216.274	0	0	0	0	0	0
sly_circ_1254	0	2131.75	1300.74	0	0	0	0	0	0	0	0	0
sly_circ_1255	0	0	0	0	517.315	0	0	0	0	0	0	0
sly_circ_1256	0	0	0	1254.33	0	754.767	0	0	0	0	0	0
sly_circ_1257	0	0	0	681.499	0	328.063	0	0	0	0	0	0
sly_circ_1258	0	0	0	0	0	0	0	0	0	0	1412.16	0
sly_circ_1259	0	0	0	0	229.653	237.84	0	0	0	0	0	0
sly_circ_126	0	0	0	0	22.1684	0	0	0	0	0	0	0
sly_circ_1260	244.582	0	102.624	0	0	0	0	0	0	0	0	0
sly_circ_1261	0	0	0	0	0	0	94.3572	0	85.915	0	0	0
sly_circ_1262	0	0	0	0	0	0	0	1824.24	0	2528.88	849.5	2321.31
sly_circ_1263	387.837	800.098	650.931	241.091	560.313	435.216	508.304	545.851	694.238	0	282.431	0
sly_circ_1264	0	0	0	937.577	0	1128.34	0	0	0	0	0	0
sly_circ_1265	0	0	0	0	0	0	0	392.442	0	0	0	0
sly_circ_1266	0	0	0	0	0	0	0	47.22	0	0	0	40.0576
sly_circ_1267	0	0	0	0	0	0	204.954	48.9097	62.2055	0	0	41.491
sly_circ_1268	0	0	0	0	0	0	0	0	0	6174.06	592.566	3886.13
sly_circ_1269	0	0	0	0	0	0	4498.78	0	0	0	0	0
sly_circ_127	0	0	0	0	1685.32	872.699	0	0	0	0	0	0
sly_circ_1270	0	1866.9	1265.7	0	0	0	0	0	0	0	0	0
sly_circ_1271	0	0	0	0	0	0	3374.08	0	3072.2	3720.66	3124.6	4781.36
sly_circ_1272	1276.22	2106.24	2141.95	1983.34	0	1909.5	0	0	0	0	0	0
sly_circ_1273	0	0	0	0	0	0	0	0	0	0	1318.01	0
sly_circ_1274	1180.37	0	0	0	0	0	0	0	0	0	0	0
sly_circ_1275	0	0	0	0	976.111	1010.91	0	0	0	0	0	0
sly_circ_1276	0	0	0	952.001	0	1145.7	0	0	0	0	0	0
sly_circ_1277	971.169	0	1222.48	0	0	0	0	0	0	0	0	0
sly_circ_1278	0	0	0	0	0	0	0	0	0	1147.86	0	842.914
sly_circ_1279	0	0	0	670.181	0	0	0	0	0	0	0	0
sly_circ_128	0	0	0	1743.1	0	2097.76	0	0	0	0	0	0
sly_circ_1280	0	1238.34	0	0	0	0	0	0	0	0	0	0
sly_circ_1281	0	0	0	0	0	0	0	0	0	0	1907.65	2085.1
sly_circ_1282	0	0	0	0	0	0	4577.7	0	4168.13	0	1271.77	0
sly_circ_1283	29.0176	0	0	0	0	0	0	0	0	0	0	0
sly_circ_1284	0	0	0	0	0	0	0	74.364	94.5795	0	0	0
sly_circ_1285	0	0	0	0	0	0	1011.35	0	0	0	0	0
sly_circ_1286	0	0	0	0	0	0	0	0	0	685.799	0	0
sly_circ_1287	0	0	0	0	0	0	0	150.243	0	0	0	0
sly_circ_1288	0	0	0	0	0	0	136.612	0	0	0	0	0
sly_circ_1289	0	713.601	483.8	0	0	0	0	0	0	0	0	0
sly_circ_129	0	0	0	0	0	0	499.227	714.805	681.841	0	0	0
sly_circ_1290	1053.38	0	0	0	0	0	0	0	0	0	0	0
sly_circ_1291	0	0	0	0	0	0	1716.64	0	0	0	0	0
sly_circ_1292	0	0	0	0	91.1367	0	0	0	0	0	0	0
sly_circ_1293	0	0	0	0	0	0	0	0	0	0	2241.98	0
sly_circ_1294	0	0	0	1066.9	0	0	0	0	0	0	0	0
sly_circ_1295	1354.35	0	0	0	0	0	0	0	0	0	0	0
sly_circ_1296	0	0	0	0	0	0	0	237.864	302.526	0	0	0
sly_circ_1297	0	0	0	2097.63	0	1262.21	0	0	0	0	0	0
sly_circ_1298	0	152.024	0	0	0	0	0	0	0	0	0	0
sly_circ_1299	0	0	0	0	3268.49	1128.34	0	0	0	0	0	0
sly_circ_130	0	0	0	0	0	0	0	73.3901	0	0	0	0
sly_circ_1300	0	0	0	0	43.457	0	0	0	0	0	0	0
sly_circ_1301	0	0	0	70.2385	0	84.5293	0	0	0	0	0	0
sly_circ_1302	894.115	0	0	555.809	645.87	668.895	0	0	0	0	0	0
sly_circ_1303	0	0	0	0	0	0	0	30.437	0	52.7423	35.4343	64.5508
sly_circ_1304	0	0	0	2415.39	0	2906.83	0	0	0	0	0	0
sly_circ_1305	0	0	0	871.55	0	1048.88	0	0	0	0	0	0
sly_circ_1306	257.554	0	324.203	0	0	0	0	0	0	418.754	562.67	615.011
sly_circ_1307	0	0	0	1350.11	0	812.403	0	0	0	0	0	0
sly_circ_1308	0	0	0	76.7743	0	0	0	0	0	0	0	0
sly_circ_1309	1249.52	0	0	0	0	0	0	0	0	0	0	0
sly_circ_131	0	0	0	0	0	0	0	0	0	56.4818	0	41.4765
sly_circ_1310	0	0	0	469.975	0	0	0	0	0	0	0	0
sly_circ_1311	0	0	0	0	0	0	0	12.729	0	0	0	0
sly_circ_1312	0	0	0	0	0	0	0	0	0	0	252.581	276.076
sly_circ_1313	0	0	0	0	0	0	1016.61	0	0	0	0	0
sly_circ_1314	0	143.19	145.618	161.801	250.692	324.537	0	0	0	0	0	0
sly_circ_1315	0	3225.53	2624.17	0	0	0	0	0	0	0	0	0
sly_circ_1316	0	0	0	0	0	0	328.35	0	239.178	0	0	0
sly_circ_1317	0	256.164	260.508	192.973	0	0	0	0	0	0	0	0
sly_circ_1318	0	0	0	0	0	0	0	25.0928	21.2762	28.9878	0	14.1912
sly_circ_1319	0	0	0	0	0	0	0	0	0	56.0547	37.6596	54.8838
sly_circ_132	0	0	0	204.585	0	123.105	0	0	0	0	0	0
sly_circ_1320	0	164.068	166.85	0	0	0	0	0	0	323.266	361.971	0
sly_circ_1321	0	0	0	2468.62	0	1188.36	0	0	0	0	0	0
sly_circ_1322	0	0	0	814.212	0	0	0	0	0	0	0	0
sly_circ_1323	0	0	0	177.138	0	213.178	0	0	0	0	0	0
sly_circ_1324	0	0	0	0	694.752	359.76	0	0	0	0	0	0
sly_circ_1325	0	0	0	22.396	0	26.9527	0	0	0	0	0	0
sly_circ_1326	0	0	0	0	4108.96	0	0	0	0	0	0	0
sly_circ_1327	0	0	0	0	366.872	379.951	0	0	0	0	0	0
sly_circ_1328	0	504.98	513.542	0	0	0	0	0	0	0	0	0
sly_circ_1329	1764.98	873.866	1333.02	2633.19	764.966	0	0	0	0	1721.79	1156.77	1264.37
sly_circ_133	0	0	0	232.341	0	279.613	0	0	0	0	272.18	297.499
sly_circ_1330	0	0	0	0	0	0	0	0	0	0	117.68	85.751
sly_circ_1331	0	0	0	0	182.35	94.4256	0	0	0	0	0	0
sly_circ_1332	1124.8	0	0	0	0	0	0	0	0	0	0	0
sly_circ_1333	0	0	0	46.5614	0	0	0	0	0	0	0	0
sly_circ_1334	0	641.745	652.626	0	0	0	0	0	0	0	0	0
sly_circ_1335	0	0	0	0	0	0	1534.88	0	1397.55	0	852.831	932.164
sly_circ_1336	0	0	0	0	0	0	0	0	0	0	0	194.519
sly_circ_1337	0	0	0	0	0	0	218.363	166.751	106.04	252.832	186.039	300.597
sly_circ_1338	0	0	0	0	1676.58	1157.57	0	0	0	0	0	0
sly_circ_1339	0	0	0	0	0	0	2236.54	0	2036.43	0	0	0
sly_circ_134	0	0	0	0	119.845	0	0	0	0	0	0	0
sly_circ_1340	0	0	0	0	0	0	432.958	0	0	0	0	0
sly_circ_1341	0	248.668	0	0	0	0	0	0	0	0	0	0
sly_circ_1342	0	755.921	768.738	0	0	0	0	0	0	0	0	0
sly_circ_1343	0	0	0	0	169.77	0	0	0	0	0	0	0
sly_circ_1344	0	0	0	0	0	0	0	0	0	154.657	0	113.57
sly_circ_1345	0	2031.02	1376.97	0	2074.24	920.649	0	0	0	0	0	0
sly_circ_1346	0	0	0	0	27.8026	0	0	0	0	0	0	0
sly_circ_1347	0	0	0	0	0	0	1193.27	0	0	0	0	0
sly_circ_1348	0	0	0	186.761	0	0	0	0	0	0	0	0
sly_circ_1349	0	0	0	0	0	0	0	0	0	0	109.502	79.7925
sly_circ_135	0	0	0	3.27552	0	0	0	0	0	0	0	0
sly_circ_1350	0	0	0	0	0	0	0	62.2674	0	0	0	0
sly_circ_1351	0	0	0	0	0	0	0	0	0	286.204	0	0
sly_circ_1352	0	0	0	1184.94	0	950.685	0	0	0	0	0	0
sly_circ_1353	0	0	0	0	935.205	322.848	0	404.918	0	0	0	0
sly_circ_1354	0	0	0	0	252.6	0	0	0	0	0	0	0
sly_circ_1355	0	0	0	0	0	0	0	0	0	116.564	0	85.5966
sly_circ_1356	0	0	0	0	0	0	0	0	0	0	1098.34	0
sly_circ_1357	0	0	0	0	262.115	0	0	0	0	0	0	0
sly_circ_1358	0	0	0	0	0	0	0	0	0	1269.4	0	0
sly_circ_1359	0	0	0	0	0	0	3216.94	0	2929.11	0	0	0
sly_circ_136	861.86	0	1084.89	0	0	0	0	0	0	0	0	0
sly_circ_1360	0	0	0	0	0	0	0	0	0	584.819	0	0
sly_circ_1361	0	0	0	0	0	0	0	0	0	504.988	0	0
sly_circ_1362	0	0	0	0	0	0	0	0	0	0	97.2159	106.259
sly_circ_1363	0	0	0	0	0	0	0	1334.3	0	0	0	0
sly_circ_1364	0	1135.62	0	0	0	0	0	0	0	0	0	0
sly_circ_1365	241.614	0	0	0	0	0	0	0	0	0	0	0
sly_circ_1366	0	0	0	271.404	0	0	0	0	0	0	0	0
sly_circ_1367	0	0	0	0	0	0	0	0	0	0	630.353	0
sly_circ_1368	948.046	0	0	0	0	0	0	0	0	0	0	0
sly_circ_1369	54.9364	0	0	0	0	0	0	0	0	0	0	0
sly_circ_137	0	0	0	0	95.1988	98.5926	0	0	0	0	0	0
sly_circ_1370	490.368	0	0	0	0	0	0	0	0	0	0	0
sly_circ_1371	1746.4	0	1465.55	0	0	0	0	0	0	0	0	0
sly_circ_1372	0	0	0	0	0	0	0	0	0	168.154	0	0
sly_circ_1373	0	0	0	0	0	0	0	82.2072	0	0	0	0
sly_circ_1374	0	0	0	1904	0	2291.39	0	0	0	0	0	0
sly_circ_1375	0	1549.88	1576.15	0	0	0	0	0	0	0	0	0
sly_circ_1376	0	0	0	692.687	0	0	0	0	0	0	0	0
sly_circ_1377	0	0	0	0	0	0	0	167.186	0	0	0	0
sly_circ_1378	0	0	0	0	446.935	0	0	0	0	0	0	0
sly_circ_1379	0	0	0	0	0	0	0	0	0	512.991	0	0
sly_circ_138	0	724.795	737.084	0	0	0	0	0	0	0	0	0
sly_circ_1380	0	0	0	0	946.143	0	0	0	0	0	0	0
sly_circ_1381	0	0	0	0	0	0	274.499	211.634	307.618	366.726	234.648	282.123
sly_circ_1382	0	0	0	0	0	0	0	1638.62	0	0	0	0
sly_circ_1383	0	0	0	0	427.169	442.398	0	0	0	0	0	0
sly_circ_1384	0	0	0	442.001	0	797.896	0	0	0	0	0	0
sly_circ_1385	0	0	0	0	59.8725	62.0069	0	0	0	0	0	0
sly_circ_1386	0	0	0	0	0	0	0	0	0	369.94	0	407.489
sly_circ_1387	0	0	0	725.157	0	436.349	0	0	0	0	0	0
sly_circ_1388	0	0	0	1672.43	0	2012.71	0	0	0	0	0	0
sly_circ_1389	274.606	339.904	0	0	0	0	0	0	0	0	0	0
sly_circ_139	0	0	0	0	0	0	0	0	0	0	0	108.54
sly_circ_1390	0	0	0	0	0	0	0	0	0	0	612.597	334.791
sly_circ_1391	0	0	0	597.875	0	0	0	0	0	0	0	0
sly_circ_1392	0	0	0	763.952	0	0	0	0	0	0	0	0
sly_circ_1393	0	1966.2	1333.02	0	0	0	0	0	0	0	0	0
sly_circ_1394	326.376	0	410.834	0	0	0	0	0	0	0	0	0
sly_circ_1395	69.9214	0	0	0	0	0	0	0	0	0	0	0
sly_circ_1396	0	0	0	0	0	0	0	0	0	0	170.834	0
sly_circ_1397	0	0	0	0	0	0	0	0	0	0	65.4641	0
sly_circ_1398	195.698	0	0	0	0	0	0	0	0	0	0	0
sly_circ_1399	0	0	0	0	0	0	0	132.672	0	0	0	0
sly_circ_140	0	7500.05	1634.4	4035.66	2344.79	2914.06	0	0	0	0	0	0
sly_circ_1400	1171.12	0	1474.17	0	0	0	0	0	0	0	0	0
sly_circ_1401	0	0	0	124.424	433.754	299.478	0	0	0	0	0	0
sly_circ_1402	0	0	0	0	2101.17	0	0	0	0	0	0	0
sly_circ_1403	189.609	0	0	0	0	0	0	0	0	0	0	0
sly_circ_1404	0	0	0	0	0	0	0	746.711	474.851	0	0	0
sly_circ_1405	0	0	0	0	0	0	0	0	0	0	107.182	0
sly_circ_1406	0	0	0	0	0	0	0	0	0	0	564.862	0
sly_circ_1407	0	0	0	0	0	0	434.989	242.211	308.055	0	0	0
sly_circ_1408	0	0	0	0	0	0	361.255	332.52	328.933	0	114.7	125.37
sly_circ_1409	0	0	0	34.2131	0	0	0	0	0	0	0	0
sly_circ_141	0	0	0	483.438	0	0	0	0	0	0	0	0
sly_circ_1410	0	0	0	1048.81	0	1262.21	0	0	0	0	1842.98	1342.95
sly_circ_1411	2031.53	0	2557.23	0	0	0	0	0	0	0	0	0
sly_circ_1412	0	0	0	49.9974	0	45.1274	0	0	0	0	0	0
sly_circ_1413	904.953	0	0	0	0	0	0	0	0	0	0	0
sly_circ_1414	0	0	0	0	211.077	145.734	0	0	0	0	0	0
sly_circ_1415	0	0	0	0	70.2673	0	0	0	0	0	0	0
sly_circ_1416	0	0	0	0	24.1677	16.6862	0	0	0	0	0	0
sly_circ_1417	0	0	0	266.151	0	0	0	0	0	0	0	0
sly_circ_1418	0	0	0	0	0	0	0	0	0	0	386.045	281.304
sly_circ_1419	0	0	0	0	0	0	0	0	0	3853.54	3451.93	4244.67
sly_circ_142	152.676	188.98	0	0	0	0	600.297	0	546.588	0	0	0
sly_circ_1420	1178.05	0	0	0	0	0	0	0	0	0	0	0
sly_circ_1421	0	0	0	0	0	0	0	0	0	2241.67	602.415	0
sly_circ_1422	0	0	0	0	0	0	0	0	0	0	51.0857	55.8379
sly_circ_1423	0	0	0	0	0	0	86.903	0	63.3022	28.7488	24.1432	42.2224
sly_circ_1424	0	0	0	0	0	0	0	0	0	32.6851	32.9386	24.0018
sly_circ_1425	0	11.0368	0	0	0	0	560.937	232.164	462.867	521.905	511.343	564.233
sly_circ_1426	0	0	0	0	0	0	0	31.3806	0	29.0012	14.6131	21.2966
sly_circ_1427	0	0	0	0	0	0	0	0	0	0	129.808	141.883
sly_circ_1428	0	0	0	0	0	0	0	0	0	17.4962	0	0
sly_circ_1429	0	0	0	0	0	0	18.6183	66.6453	50.8575	15.398	41.3799	33.9219
sly_circ_143	0	0	0	0	0	0	0	12.0729	15.3548	0	0	0
sly_circ_1430	0	0	0	0	0	0	1345	0	0	0	0	0
sly_circ_1431	0	0	0	0	0	0	0	360.622	0	0	0	0
sly_circ_1432	0	0	0	0	0	0	0	37.5005	47.6948	0	0	0
sly_circ_1433	819.299	0	1031.31	0	0	0	0	0	0	0	0	0
sly_circ_1434	0	0	0	0	0	0	0	1026.39	0	0	0	0
sly_circ_1435	0	0	0	26.8073	0	0	0	0	0	0	0	0
sly_circ_1436	0	0	0	763.952	0	919.387	0	0	0	0	0	0
sly_circ_1437	0	0	0	0	1628.08	1053.83	0	0	0	0	0	0
sly_circ_1438	123.761	0	0	0	0	0	0	0	0	0	0	0
sly_circ_1439	0	0	0	0	0	0	0	0	0	0	0	1007.21
sly_circ_144	0	0	0	0	0	0	0	0	0	7.87393	0	0
sly_circ_1440	0	0	0	0	0	0	0	0	0	0	39.6196	0
sly_circ_1441	0	858.642	654.9	0	0	0	0	0	0	0	0	0
sly_circ_1442	0	0	0	0	0	0	0	3403.28	2885.63	0	0	0
sly_circ_1443	0	27.9748	0	0	0	0	0	0	0	0	0	0
sly_circ_1444	0	0	0	0	0	0	0	0	0	0	114.051	74.796
sly_circ_1445	0	0	0	30.2773	0	36.4376	0	0	0	0	0	0
sly_circ_1446	0	56.3398	0	0	0	0	0	0	0	0	0	0
sly_circ_1447	1000.45	0	0	0	0	0	0	0	0	0	0	0
sly_circ_1448	0	0	0	0	0	0	0	0	0	67.8611	0	0
sly_circ_1449	0	0	0	0	328.842	340.565	0	0	0	0	0	0
sly_circ_145	0	0	0	0	172.715	0	0	0	0	0	0	0
sly_circ_1450	0	0	0	0	176.098	0	0	0	0	0	0	0
sly_circ_1451	0	0	0	0	0	0	536.891	0	488.855	0	0	0
sly_circ_1452	363.302	0	0	0	0	0	0	0	0	0	0	0
sly_circ_1453	0	0	0	0	0	0	0	0	0	0	1150.64	0
sly_circ_1454	0	0	0	0	459.469	237.924	0	0	0	0	0	0
sly_circ_1455	0	0	0	0	202.936	0	0	0	0	0	0	0
sly_circ_1456	0	0	0	0	0	0	1081.2	0	0	0	0	0
sly_circ_1457	123.403	0	103.557	0	0	0	0	0	0	0	0	0
sly_circ_1458	0	0	0	0	400.224	0	0	0	0	0	0	0
sly_circ_1459	589.023	0	494.297	0	0	0	0	0	0	0	0	0
sly_circ_146	597.867	0	752.578	1114.96	0	1341.81	1175.36	0	0	2430.16	0	1427.64
sly_circ_1460	0	0	0	0	0	0	0	203.046	0	0	0	0
sly_circ_1461	0	0	0	51.9782	0	62.5538	0	0	0	0	0	0
sly_circ_1462	0	0	0	1028.48	597.564	618.867	3794.68	3880.93	1480.78	1345	903.623	658.454
sly_circ_1463	0	0	0	0	937.915	0	0	0	0	0	0	0
sly_circ_1464	0	0	0	0	91.9133	0	0	0	0	0	0	0
sly_circ_1465	0	0	0	491.112	0	0	0	0	0	0	0	0
sly_circ_1466	0	0	0	0	432.306	0	0	0	0	0	0	0
sly_circ_1467	0	0	0	60.1167	0	72.3481	0	0	0	0	0	0
sly_circ_1468	0	0	0	15.2064	0	18.3004	0	0	0	0	0	0
sly_circ_1469	0	0	0	0	0	0	0	11.1382	0	0	0	0
sly_circ_147	1406.99	0	0	0	0	0	0	0	0	0	0	0
sly_circ_1470	154.266	376.999	333.6	213.922	201.44	261.886	0	0	0	57.8812	38.8867	28.3361
sly_circ_1471	0	0	0	0	0	0	0	171.799	0	0	133.337	0
sly_circ_1472	0	0	0	469.975	0	0	0	0	0	0	0	0
sly_circ_1473	303.49	0	382.025	0	0	0	0	0	0	0	0	0
sly_circ_1474	0	0	0	0	0	0	0	0	0	278.809	0	0
sly_circ_1475	0	0	0	0	0	0	116.438	125.039	137.826	28.8895	0	14.143
sly_circ_1476	0	0	0	0	0	0	0	0	0	0	113.979	186.872
sly_circ_1477	0	0	0	0	333.417	345.303	0	0	0	0	0	0
sly_circ_1478	0	0	0	0	0	0	0	0	0	0	112.992	123.503
sly_circ_1479	0	0	0	153.422	0	184.637	0	0	0	0	0	0
sly_circ_148	0	0	0	0	0	0	0	142.597	0	0	0	0
sly_circ_1480	0	0	0	0	0	0	0	0	0	58.5877	39.3614	0
sly_circ_1481	0	1140.88	0	0	0	0	0	0	0	0	0	0
sly_circ_1482	0	0	0	0	0	0	0	0	0	102.436	0	0
sly_circ_1483	0	0	0	27.8196	0	0	0	0	0	0	0	0
sly_circ_1484	0	0	0	113.797	0	114.125	0	0	0	0	0	0
sly_circ_1485	2413.21	0	2278.26	0	0	0	0	0	0	0	0	0
sly_circ_1486	0	0	0	0	1592.03	1648.79	0	0	0	0	0	0
sly_circ_1487	0	90.7996	92.3392	0	0	0	0	0	0	0	0	0
sly_circ_1488	0	0	0	0	0	0	0	0	0	0	41.4153	0
sly_circ_1489	0	0	0	99.5123	0	59.8796	0	0	0	0	0	0
sly_circ_149	117.526	0	0	0	0	0	0	0	0	0	0	0
sly_circ_1490	0	0	0	0	834.278	246.863	0	0	0	0	0	0
sly_circ_1491	0	0	0	0	0	0	0	0	0	331.431	296.89	567.888
sly_circ_1492	58.6247	0	49.1968	0	127.044	109.644	0	0	0	0	0	0
sly_circ_1493	0	0	0	256.764	0	309.005	541.347	0	492.912	0	300.791	0
sly_circ_1494	170.98	169.31	172.18	95.658	111.158	153.494	134.453	96.2568	244.847	0	0	0
sly_circ_1495	0	0	0	0	0	0	0	388.632	0	0	0	0
sly_circ_1496	0	0	0	745.543	0	897.233	0	0	0	0	0	0
sly_circ_1497	0	0	0	0	0	0	169.986	121.695	232.166	0	0	0
sly_circ_1498	0	0	0	202.959	0	162.836	0	0	0	0	0	0
sly_circ_1499	0	0	0	0	0	0	0	0	0	238.246	0	116.635
sly_circ_150	0	280.672	0	0	0	0	0	0	0	0	0	0
sly_circ_1500	0	0	0	0	0	0	0	211.954	0	0	0	0
sly_circ_1501	0	0	0	1197.68	0	1441.36	0	0	0	0	0	0
sly_circ_1502	0	0	0	0	0	0	0	0	0	70.2926	0	0
sly_circ_1503	1666.02	0	1048.57	776.737	1353.89	1869.55	0	0	0	0	0	0
sly_circ_1504	0	0	0	52.5744	0	63.2713	0	0	0	0	0	0
sly_circ_1505	0	0	0	0	0	0	342.727	61.3405	78.0157	248.017	119.019	182.127
sly_circ_1506	427.231	0	537.787	796.739	694.379	958.845	0	0	0	0	0	0
sly_circ_1507	0	0	0	947.144	0	0	0	0	0	0	0	0
sly_circ_1508	117.457	0	0	0	0	0	0	0	0	0	0	0
sly_circ_1509	0	0	0	0	0	0	28.6295	0	26.068	0	0	0
sly_circ_151	0	0	0	0	115.979	0	0	0	0	0	0	0
sly_circ_1510	0	0	0	0	0	0	0	86.8758	73.6617	0	0	0
sly_circ_1511	99.1482	0	124.805	323.576	107.431	278.151	389.834	837.261	354.956	886.621	1245.48	1242.96
sly_circ_1512	452.476	0	0	0	0	0	0	0	0	0	0	0
sly_circ_1513	0	0	0	843.819	0	761.628	0	0	0	0	0	0
sly_circ_1514	0	0	0	0	0	297.485	0	0	0	0	0	0
sly_circ_1515	821.327	2846.55	1860.95	1838.02	1779.87	1843.32	0	0	0	0	0	0
sly_circ_1516	0	0	0	0	0	0	0	0	0	896.668	0	0
sly_circ_1517	0	0	0	0	0	0	0	0	0	1703.67	0	0
sly_circ_1518	0	0	0	0	0	0	0	72.7864	108.002	70.0704	0	41.164
sly_circ_1519	0	2800.34	2847.82	1054.77	0	1269.38	0	0	0	0	1235.64	1350.58
sly_circ_152	54.5376	0	68.6505	0	0	0	0	0	0	0	0	0
sly_circ_1520	0	0	0	0	0	0	0	0	0	611.519	0	299.373
sly_circ_1521	0	0	0	0	0	0	0	45.947	23.375	0	0	0
sly_circ_1522	0	0	0	0	0	0	0	0	0	0	31.3315	0
sly_circ_1523	0	0	0	0	0	0	0	0	0	0	414.232	0
sly_circ_1524	239.003	0	0	222.857	0	268.2	0	0	0	0	0	0
sly_circ_1525	319.566	0	0	0	0	0	0	0	0	0	0	0
sly_circ_1526	225.896	0	0	0	0	0	0	0	0	0	0	0
sly_circ_1527	0	0	0	0	0	0	722.129	0	657.519	0	0	0
sly_circ_1528	0	0	0	1085.62	0	1306.5	0	0	0	0	0	0
sly_circ_1529	0	3520.43	1193.37	0	0	0	0	0	0	0	0	0
sly_circ_153	0	0	0	0	723.894	499.801	0	0	0	0	0	0
sly_circ_1530	0	0	0	0	0	0	0	0	0	120.558	0	0
sly_circ_1531	0	0	0	0	0	0	0	0	0	562.952	0	0
sly_circ_1532	0	0	0	0	0	0	54.0935	0	36.9403	0	0	16.4261
sly_circ_1533	0	0	0	0	0	0	0	0	32.442	0	0	0
sly_circ_1534	183.324	0	0	0	0	0	0	0	0	0	0	0
sly_circ_1535	0	0	0	0	0	0	0	0	0	0	0	53.9251
sly_circ_1536	0	0	0	0	0	0	0	0	0	0	249.623	109.138
sly_circ_1537	0	0	0	154.443	0	0	0	0	0	0	0	0
sly_circ_1538	0	0	0	0	0	0	673.269	0	408.688	0	0	0
sly_circ_1539	643.609	0	270.052	0	0	0	0	0	0	0	0	0
sly_circ_154	1127.53	1993.77	608.273	2853.69	3490.62	3434.31	0	906.807	576.659	2095.13	0	1153.89
sly_circ_1540	0	0	0	0	0	0	0	31.0923	0	0	36.1971	52.7523
sly_circ_1541	0	0	0	0	0	0	227.027	0	206.714	187.759	693.791	482.573
sly_circ_1542	0	0	0	380.41	0	0	0	0	0	0	0	0
sly_circ_1543	0	0	0	0	0	0	3601.78	0	3279.53	0	0	0
sly_circ_1544	0	0	0	0	0	0	0	0	0	1613.11	0	1184.56
sly_circ_1545	0	0	0	189.429	0	0	0	0	0	0	0	0
sly_circ_1546	102.15	0	128.583	0	0	0	0	0	0	0	0	0
sly_circ_1547	0	845.387	429.86	0	0	0	0	0	0	0	0	0
sly_circ_1548	0	0	0	0	587.261	0	0	0	0	0	0	0
sly_circ_1549	0	9.89362	0	0	0	0	0	0	0	0	0	0
sly_circ_155	0	0	0	123.513	143.527	222.965	0	0	0	0	0	0
sly_circ_1550	0	0	0	5.11688	0	6.15796	0	0	0	0	0	0
sly_circ_1551	0	0	0	0	0	0	0	0	0	235.074	0	0
sly_circ_1552	0	0	0	0	0	0	0	0	0	729.048	0	803.047
sly_circ_1553	0	0	0	0	437.124	0	0	283.894	0	0	0	0
sly_circ_1554	1339.17	0	1123.81	0	0	0	0	0	0	0	0	0
sly_circ_1555	0	0	0	0	0	0	1283.26	0	1168.44	0	0	0
sly_circ_1556	43.8427	0	0	0	0	0	0	0	0	0	0	0
sly_circ_1557	0	0	0	0	0	0	0	0	0	228.116	229.886	335.027
sly_circ_1558	0	0	0	109.393	0	0	0	0	0	0	0	0
sly_circ_1559	0	0	0	0	1419.21	0	0	0	0	0	0	0
sly_circ_156	0	0	0	303.83	0	0	0	0	0	0	0	0
sly_circ_1560	0	0	0	0	0	0	0	0	0	0	1208.18	0
sly_circ_1561	0	0	0	0	180.771	187.216	0	0	0	0	0	0
sly_circ_1562	0	0	0	0	51.2035	0	0	0	0	0	0	0
sly_circ_1563	0	0	0	1420.72	0	1139.85	0	0	0	0	0	0
sly_circ_1564	0	0	0	0	0	0	0	0	0	0	261.259	171.337
sly_circ_1565	205.671	0	0	0	0	0	0	0	0	0	0	0
sly_circ_1566	0	0	0	1244.24	0	0	0	0	0	0	0	0
sly_circ_1567	0	0	0	0	0	0	0	0	0	0	210.525	345.162
sly_circ_1568	0	0	0	126.401	0	0	0	0	0	0	0	0
sly_circ_1569	0	0	0	0	946.143	0	0	0	0	0	0	0
sly_circ_157	0	0	0	0	0	0	0	1037.79	0	0	0	0
sly_circ_1570	0	0	0	501.73	0	603.813	0	0	0	0	0	0
sly_circ_1571	0	0	0	956.908	0	0	0	0	0	0	0	0
sly_circ_1572	0	0	0	323.415	0	0	0	0	0	0	378.871	0
sly_circ_1573	0	0	0	0	138.017	0	0	0	0	0	0	0
sly_circ_1574	0	0	0	0	1807.71	1248.11	0	0	0	0	0	0
sly_circ_1575	0	958.872	0	0	0	0	0	0	0	0	0	0
sly_circ_1576	780.744	0	0	0	0	0	0	0	0	0	0	0
sly_circ_1577	0	0	0	1820	0	2190.3	0	0	0	0	0	0
sly_circ_1578	0	0	0	0	7.52303	0	0	0	0	0	0	0
sly_circ_1579	72.2255	67.0498	68.1866	0	117.388	81.0488	0	0	0	0	0	0
sly_circ_158	0	1226.02	1246.81	2308.96	0	1667.25	0	0	0	0	0	0
sly_circ_1580	0	0	0	0	0	0	206.431	0	187.962	0	0	0
sly_circ_1581	0	0	0	218.915	0	263.456	0	0	0	0	0	0
sly_circ_1582	0	0	0	0	109.837	0	0	0	0	0	0	0
sly_circ_1583	0	0	0	0	0	0	0	0	0	0	55.0283	60.1472
sly_circ_1584	0	0	0	0	0	0	0	0	0	0	107.606	0
sly_circ_1585	0	0	0	0	0	0	0	0	0	8299.93	0	3047.46
sly_circ_1586	815.941	0	1027.08	0	0	0	0	0	0	0	0	0
sly_circ_1587	0	616.076	0	0	0	0	0	0	0	0	0	0
sly_circ_1588	90.5496	150.146	126.885	93.991	62.9408	99.6942	0	0	0	0	0	0
sly_circ_1589	142.793	88.3738	117.333	131.298	47.276	102.374	46.7867	8.37378	28.4004	41.9188	25.9963	35.5182
sly_circ_159	0	0	0	0	0	0	0	444.062	0	0	0	0
sly_circ_1590	0	0	0	217.76	0	131.033	0	0	0	0	0	0
sly_circ_1591	0	0	0	0	130.74	0	0	0	0	0	0	0
sly_circ_1592	0	0	0	0	0	0	0	0	0	0	661.679	0
sly_circ_1593	207.385	0	0	0	0	0	0	0	0	0	0	0
sly_circ_1594	0	0	0	0	74.0798	51.1472	0	0	0	0	0	0
sly_circ_1595	0	0	0	253.261	0	304.79	0	0	0	0	0	0
sly_circ_1596	0	0	0	0	0	0	0	0	0	0	433.211	0
sly_circ_1597	0	0	0	0	0	0	0	0	0	0	2461.95	896.988
sly_circ_1598	1131.19	0	1423.91	0	0	0	0	0	0	0	0	0
sly_circ_1599	0	0	0	139.895	325.125	252.537	0	0	0	0	0	0
sly_circ_160	0	0	0	117.568	0	0	0	0	0	0	0	0
sly_circ_1600	0	0	0	0	0	0	4348.82	0	1319.91	0	0	0
sly_circ_1601	127.458	0	0	0	0	0	0	0	0	0	0	0
sly_circ_1602	0	0	0	0	0	0	0	0	0	8.2328	16.5933	9.06843
sly_circ_1603	0	0	0	0	0	0	0	0	0	84.2084	0	41.2247
sly_circ_1604	0	0	0	0	0	0	0	524.725	0	0	0	0
sly_circ_1605	0	0	0	0	0	0	0	0	0	0	96.0565	0
sly_circ_1606	0	0	0	0	0	0	455.816	0	415.034	0	0	0
sly_circ_1607	0	0	0	0	0	0	0	1334.3	0	0	0	0
sly_circ_1608	0	0	0	0	0	0	0	1796.18	0	0	0	0
sly_circ_1609	2488.62	0	2088.4	0	0	0	8154.04	14010.2	11879.2	2697.48	0	1980.85
sly_circ_161	0	0	0	0	516.902	0	0	0	0	0	0	0
sly_circ_1610	0	0	0	0	719.068	0	0	0	0	0	0	0
sly_circ_1611	0	2354.43	0	0	0	0	0	0	0	0	0	0
sly_circ_1612	0	1324.89	0	0	0	0	0	0	0	0	0	0
sly_circ_1613	9.19965	0	0	0	0	0	0	0	0	0	0	0
sly_circ_1614	2473.16	0	1556.57	0	0	0	0	0	0	0	0	0
sly_circ_1615	0	0	0	0	0	0	0	33.007	58.7718	0	0	0
sly_circ_1616	0	1332.06	0	0	0	0	0	0	0	0	0	0
sly_circ_1617	0	0	0	0	0	0	0	4229.49	4034.44	0	0	0
sly_circ_1618	0	0	0	0	0	0	25116.2	26971.5	25727.6	4327.5	0	1906.7
sly_circ_1619	0	545.2	0	0	0	0	0	0	0	0	0	0
sly_circ_162	0	243.749	0	0	0	0	0	0	0	0	0	0
sly_circ_1620	0	0	0	0	0	0	0	7338.66	11030.7	1541.42	0	1697.87
sly_circ_1621	0	0	0	0	0	0	2899.21	6745.64	0	0	0	0
sly_circ_1622	0	0	0	0	0	0	1304.65	0	0	0	2537.17	5150.21
sly_circ_1623	0	0	0	0	4793.79	0	0	0	0	0	0	0
sly_circ_1624	0	0	0	0	0	0	0	0	0	0	2899.63	3169.36
sly_circ_1625	4266.21	14081.7	8950.31	3094	7190.68	2659.65	3727.56	4670.06	5939.59	1541.42	3106.74	2263.83
sly_circ_1626	0	0	0	0	929.83	0	0	0	0	0	0	0
sly_circ_1627	0	0	0	0	0	0	19569.7	18680.2	32667.8	0	7249.06	7923.39
sly_circ_1628	16037.8	28750.2	25757	8250.68	13182.9	11170.5	3261.61	1556.69	0	0	0	0
sly_circ_1629	0	0	0	0	1159.79	0	0	0	0	0	0	0
sly_circ_163	0	0	0	0	0	0	1976.74	0	1799.88	0	0	0
sly_circ_1630	3318.16	6845.28	6961.35	0	0	0	0	0	0	0	0	0
sly_circ_1631	3318.16	11500.1	6682.9	4331.61	0	4468.22	11741.8	41096.5	23758.4	6473.94	12323.4	6338.71
sly_circ_1632	0	0	0	0	798.965	0	0	0	0	0	0	0
sly_circ_1633	27098.3	58869.4	46641	17532.7	32358.1	23582.3	45662.6	44365.5	40587.2	30571.4	12685.9	25090.7
sly_circ_1634	0	4107.17	0	0	0	0	0	0	0	0	0	0
sly_circ_1635	9954.48	0	6265.21	0	1797.67	0	0	3502.54	0	0	0	0
sly_circ_1636	0	13690.6	4176.81	2062.67	5992.24	4964.69	0	17123.5	17818.8	14386.5	8457.24	6602.83
sly_circ_1637	0	1244.6	0	937.577	0	0	0	0	0	0	0	0
sly_circ_1638	2288.39	3540.66	5040.98	1600.35	0	2567.94	0	0	0	0	0	0
sly_circ_1639	0	6600.81	2237.58	0	1284.05	0	0	0	0	0	0	0
sly_circ_164	0	0	0	309.4	719.068	372.352	0	0	0	0	0	0
sly_circ_1640	428.457	0	0	0	464.248	0	0	0	0	0	0	0
sly_circ_1641	0	0	0	780.001	0	938.701	0	0	0	0	0	0
sly_circ_1642	0	0	0	0	0	0	0	457.849	0	0	0	0
sly_circ_1643	0	0	0	0	0	0	0	0	0	0	315.634	344.995
sly_circ_1644	0	0	0	260.548	0	156.78	411.993	196.634	375.132	227.156	381.53	333.617
sly_circ_1645	0	59.2238	0	0	51.8434	0	0	0	0	0	0	0
sly_circ_1646	0	0	0	0	0	0	0	0	0	361.673	0	0
sly_circ_1647	1716.29	0	0	0	0	0	0	0	0	0	0	0
sly_circ_1648	0	0	0	1054.77	0	0	0	0	0	0	0	0
sly_circ_1649	0	0	0	0	0	0	0	616.102	0	0	0	0
sly_circ_165	199.09	0	0	0	0	0	0	0	0	0	0	0
sly_circ_1650	0	0	0	0	0	0	1169.5	558.174	1419.82	0	0	0
sly_circ_1651	0	0	0	598.839	0	0	0	0	0	0	0	0
sly_circ_1652	0	1610.66	1637.96	0	0	0	0	0	0	0	0	0
sly_circ_1653	0	0	0	0	1106.26	0	0	0	0	0	0	0
sly_circ_1654	0	0	0	0	0	0	2174.41	0	0	0	1208.18	0
sly_circ_1655	0	0	0	0	115.297	119.407	0	0	0	0	0	0
sly_circ_1656	0	0	0	0	0	0	573.891	0	261.272	0	0	0
sly_circ_1657	1015.76	0	0	0	0	0	0	0	0	0	0	0
sly_circ_1658	840.041	0	1057.42	0	0	0	0	0	0	0	0	0
sly_circ_1659	1339.17	0	1123.81	832.467	0	1001.84	0	0	0	0	0	0
sly_circ_166	0	360.982	0	0	0	0	0	0	0	0	0	0
sly_circ_1660	0	0	0	0	0	0	0	0	0	0	52.6694	86.3533
sly_circ_1661	0	0	0	0	0	0	0	0	0	229.247	0	0
sly_circ_1662	0	0	0	65.9234	76.6053	0	0	547.272	253.108	0	386.136	211.028
sly_circ_1663	0	1416.27	1440.28	0	0	0	0	0	0	0	0	0
sly_circ_1664	1442.68	0	0	0	0	0	0	0	0	0	0	0
sly_circ_1665	0	0	0	0	0	0	0	178.701	113.64	0	0	0
sly_circ_1666	1286.11	0	1295.13	719.536	0	0	0	0	0	0	0	0
sly_circ_1667	1058.99	0	0	0	0	0	0	0	0	0	0	0
sly_circ_1668	0	524.32	0	0	0	0	0	0	0	0	0	0
sly_circ_1669	0	0	0	0	1339.88	0	0	0	0	0	0	0
sly_circ_167	0	0	0	0	0	0	0	0	0	254.479	113.979	249.163
sly_circ_1670	0	0	0	0	286.355	197.709	0	0	0	0	0	0
sly_circ_1671	0	0	0	0	0	0	0	0	0	2207.03	0	1080.46
sly_circ_1672	0	0	0	300.876	0	362.092	0	0	0	0	0	0
sly_circ_1673	0	0	0	0	0	0	378.158	0	0	0	210.118	0
sly_circ_1674	0	0	0	0	0	0	0	0	0	0	1782.56	0
sly_circ_1675	46.3107	0	0	0	0	0	0	0	0	0	0	0
sly_circ_1676	0	0	0	0	1239.77	0	0	0	0	0	0	0
sly_circ_1677	0	0	0	680.001	0	0	0	0	0	0	0	0
sly_circ_1678	94.0433	0	0	0	0	0	0	0	0	0	0	0
sly_circ_1679	0	0	0	0	243.477	252.157	0	0	0	0	0	0
sly_circ_168	0	0	0	0	0	0	1630.81	0	1484.9	0	0	0
sly_circ_1680	0	0	0	0	0	0	0	0	0	0	379.532	414.837
sly_circ_1681	0	0	0	1098.46	0	1321.96	0	0	0	0	0	0
sly_circ_1682	0	0	0	0	0	0	0	0	0	2851.96	0	1047.14
sly_circ_1683	0	0	0	361.168	0	217.326	0	0	0	0	0	0
sly_circ_1684	351.128	0	0	0	0	0	0	0	0	0	0	0
sly_circ_1685	0	0	0	0	0	0	0	0	0	0	6465.38	7709.25
sly_circ_1686	0	0	0	0	1261.52	1306.5	0	0	0	0	0	0
sly_circ_1687	0	0	0	0	0	0	0	0	0	0	0	883.65
sly_circ_1688	0	0	0	0	0	0	0	0	0	0	522.769	857.098
sly_circ_1689	0	0	0	0	0	0	0	0	0	375.809	0	183.98
sly_circ_169	0	0	0	374.275	0	450.425	0	0	0	0	0	0
sly_circ_1690	0	981.794	0	0	0	0	0	0	0	0	0	0
sly_circ_1691	0	0	0	0	0	0	0	0	0	0	128.075	0
sly_circ_1692	0	0	0	0	329.848	341.607	0	0	0	0	0	0
sly_circ_1693	0	0	0	0	0	0	322.4	0	0	0	0	0
sly_circ_1694	0	832.535	0	0	0	0	0	0	0	0	0	0
sly_circ_1695	0	0	0	378.471	0	227.738	0	0	0	0	0	0
sly_circ_1696	194.423	0	244.735	0	0	0	0	0	0	0	0	0
sly_circ_1697	0	0	0	0	0	0	0	0	0	1198.88	0	880.377
sly_circ_1698	909.085	0	1144.33	0	0	0	0	0	0	0	0	0
sly_circ_1699	0	0	0	0	107.753	74.3959	0	0	0	0	0	0
sly_circ_170	0	0	0	0	365.009	378.022	0	0	0	0	0	0
sly_circ_1700	0	30.7461	31.2674	0	0	0	0	0	0	0	0	0
sly_circ_1701	0	0	0	127.559	0	0	0	256.714	0	0	99.6207	0
sly_circ_1702	0	0	0	0	0	0	0	1154.68	0	0	0	0
sly_circ_1703	0	0	0	0	86.4611	0	0	0	0	0	0	0
sly_circ_1704	0	0	0	0	0	0	1731.83	0	1576.88	0	0	0
sly_circ_1705	0	0	0	0	1462.51	0	0	0	0	0	0	0
sly_circ_1706	0	275.649	280.323	0	241.298	0	0	0	0	543.116	243.257	265.886
sly_circ_1707	1112.23	0	0	0	0	0	0	0	0	0	0	0
sly_circ_1708	745.654	0	0	0	0	0	0	0	0	0	0	0
sly_circ_1709	0	0	0	0	1473.5	0	0	0	0	0	0	0
sly_circ_171	0	0	0	0	0	0	998.453	0	909.121	0	0	0
sly_circ_1710	0	0	0	0	1902.3	1182.07	0	0	0	0	0	0
sly_circ_1711	0	0	0	0	0	0	0	0	0	1808.36	1214.93	1991.91
sly_circ_1712	1309.8	0	0	0	0	0	0	0	0	0	0	0
sly_circ_1713	0	0	0	72.4308	0	0	0	0	0	0	0	0
sly_circ_1714	0	0	0	0	0	0	0	343.387	436.735	0	0	0
sly_circ_1715	0	0	0	0	490.646	169.379	0	0	0	0	0	0
sly_circ_1716	0	0	0	0	0	0	0	942.388	0	0	0	0
sly_circ_1717	0	0	0	0	286.101	197.534	0	0	0	0	0	0
sly_circ_1718	0	0	0	0	0	0	0	56.6251	57.6147	0	0	0
sly_circ_1719	1074.22	295.48	450.735	779.066	1293.29	937.576	0	0	0	0	0	0
sly_circ_172	0	0	0	0	0	0	0	0	0	666.044	0	489.098
sly_circ_1720	0	0	0	314.644	0	0	0	0	0	1097.28	0	0
sly_circ_1721	0	871.805	0	0	0	0	0	0	0	0	0	0
sly_circ_1722	12147.3	19527	18269.4	23388.9	16922.6	23190.8	0	0	0	0	0	0
sly_circ_1723	0	899.38	0	2258.4	0	2174.32	0	0	0	0	0	0
sly_circ_1724	0	0	0	1703.12	0	0	0	0	0	0	0	0
sly_circ_1725	0	0	0	722.336	0	0	0	0	0	0	0	0
sly_circ_1726	0	0	0	0	717.474	495.368	0	0	0	0	0	0
sly_circ_1727	0	0	0	0	0	0	0	0	0	0	494.254	540.231
sly_circ_1728	0	0	0	23.2749	0	0	0	0	0	0	0	0
sly_circ_1729	1990.9	0	1670.72	1237.6	1438.14	2234.11	0	0	0	0	0	0
sly_circ_173	0	0	0	0	0	0	0	0	0	0	190.347	208.054
sly_circ_1730	681.814	0	0	0	0	0	0	0	0	0	0	0
sly_circ_1731	451.45	0	0	0	733.743	0	0	0	0	0	0	0
sly_circ_1732	0	749.028	0	0	0	0	0	0	0	0	0	0
sly_circ_1733	0	216.547	0	0	0	0	0	0	0	0	0	0
sly_circ_1734	0	0	0	0	0	0	0	593.651	377.516	0	0	0
sly_circ_1735	0	0	0	0	0	0	0	0	0	3371.85	0	0
sly_circ_1736	0	0	0	0	0	0	0	0	0	1828.8	0	0
sly_circ_1737	0	0	0	0	0	0	0	192.447	244.763	0	0	0
sly_circ_1738	0	0	0	0	0	0	125.608	0	0	0	0	0
sly_circ_1739	0	496.835	0	0	0	0	0	0	0	0	0	0
sly_circ_174	980.737	0	1234.52	0	0	0	0	0	0	0	0	0
sly_circ_1740	0	0	0	0	0	0	0	0	0	0	579.925	0
sly_circ_1741	0	0	0	534.217	0	0	0	0	0	0	0	0
sly_circ_1742	0	0	0	0	0	0	0	0	0	255.685	0	0
sly_circ_1743	0	0	0	572.964	0	0	0	0	0	0	0	0
sly_circ_1744	0	462.346	470.185	0	0	0	0	0	0	0	0	0
sly_circ_1745	0	0	0	296.077	0	0	0	0	0	0	0	0
sly_circ_1746	0	0	0	122.724	0	0	0	0	0	142.661	95.8448	209.521
sly_circ_1747	0	0	0	0	223.776	0	0	0	0	0	0	0
sly_circ_1748	0	0	0	682.501	0	821.364	0	0	0	0	0	0
sly_circ_1749	0	0	0	0	0	0	0	0	0	0	137.902	0
sly_circ_175	1508.25	0	1898.55	0	0	0	5930.21	6368.26	5399.63	2452.25	0	0
sly_circ_1750	0	0	0	0	69.9256	0	0	0	0	0	0	0
sly_circ_1751	0	0	0	0	250.256	0	0	0	0	0	0	0
sly_circ_1752	0	1244.6	0	0	0	0	0	0	0	0	0	0
sly_circ_1753	0	0	0	0	0	0	0	0	0	304.8	0	0
sly_circ_1754	23.7662	0	0	0	0	0	0	0	0	0	0	0
sly_circ_1755	0	0	0	823.238	0	495.368	0	0	0	0	0	0
sly_circ_1756	0	0	0	0	424.647	439.785	0	0	0	0	0	0
sly_circ_1757	0	0	0	0	0	0	431.05	0	392.484	0	0	0
sly_circ_1758	0	0	0	302.74	0	145.734	0	0	0	0	0	0
sly_circ_1759	0	931.097	631.256	935.215	0	562.748	0	0	0	0	0	0
sly_circ_176	350.099	0	293.797	0	0	0	0	0	0	0	0	0
sly_circ_1760	0	0	0	0	204.474	0	0	0	0	0	0	0
sly_circ_1761	0	0	0	1073.06	0	0	0	0	0	0	0	0
sly_circ_1762	0	0	0	201.564	0	242.574	0	0	0	0	0	0
sly_circ_1763	0	0	0	1450.31	0	0	0	0	0	0	0	0
sly_circ_1764	0	0	0	0	629.29	260.69	0	0	0	0	0	0
sly_circ_1765	0	0	0	2508.65	0	2415.25	0	0	0	0	0	0
sly_circ_1766	0	0	0	595.001	0	0	0	0	0	0	0	0
sly_circ_1767	0	0	0	373.522	0	449.519	0	0	0	0	0	0
sly_circ_1768	0	0	0	0	246.82	127.809	0	0	0	0	0	0
sly_circ_1769	0	0	0	1014.43	0	0	0	0	0	0	0	0
sly_circ_177	0	408.674	415.603	0	0	0	0	0	0	0	0	0
sly_circ_1770	2690.4	0	3386.6	0	2915.14	0	0	0	0	0	0	0
sly_circ_1771	0	0	0	0	0	0	0	0	0	732.347	492.018	806.68
sly_circ_1772	0	0	0	0	661.719	0	0	0	0	0	0	0
sly_circ_1773	2413.21	2987.03	1518.84	0	0	0	0	0	0	0	0	0
sly_circ_1774	0	0	0	1375.11	0	1654.9	0	0	0	0	0	0
sly_circ_1775	0	0	0	1444.67	0	869.303	0	0	0	0	0	0
sly_circ_1776	0	0	0	0	0	0	201.749	0	91.8494	83.4271	56.0495	91.895
sly_circ_1777	0	0	0	0	0	0	67.0539	0	61.0546	0	0	0
sly_circ_1778	147.912	0	0	0	0	0	0	0	0	0	0	0
sly_circ_1779	0	0	0	649.092	0	0	0	0	0	0	0	0
sly_circ_178	0	362.397	245.695	0	0	0	0	0	0	0	0	0
sly_circ_1780	0	0	0	286.482	0	258.577	0	0	0	0	0	0
sly_circ_1781	0	0	0	0	0	0	0	0	0	1749.71	0	1284.87
sly_circ_1782	162.213	0	136.126	0	0	0	0	0	0	0	0	0
sly_circ_1783	0	0	0	0	0	0	0	0	0	0	358.865	0
sly_circ_1784	0	0	0	0	0	0	0	2189.09	0	0	0	0
sly_circ_1785	0	0	0	0	0	0	0	81.8829	0	0	0	0
sly_circ_1786	0	0	0	0	0	0	0	1094.54	0	0	0	0
sly_circ_1787	0	213.544	0	0	0	0	0	0	0	0	0	0
sly_circ_1788	0	1484.52	1509.69	0	0	0	0	0	0	0	0	0
sly_circ_1789	0	0	0	0	0	0	0	188.182	0	0	0	0
sly_circ_179	0	85.8941	87.3505	64.7056	0	77.8707	0	0	0	0	75.8006	0
sly_circ_1790	0	0	0	0	0	0	0	199.717	0	0	0	0
sly_circ_1791	0	0	0	0	1551.95	0	0	0	0	0	0	0
sly_circ_1792	0	0	0	1096.3	0	1319.36	0	0	0	0	0	0
sly_circ_1793	730.157	602.519	0	1361.66	791.151	1092.47	0	0	0	0	0	0
sly_circ_1794	0	0	0	0	0	0	1747.29	0	1590.96	0	0	0
sly_circ_1795	0	0	0	0	1667.94	0	0	0	0	0	0	0
sly_circ_1796	0	0	0	0	146.549	101.182	0	0	0	0	0	0
sly_circ_1797	538.08	0	0	0	0	0	0	0	0	0	0	0
sly_circ_1798	0	0	0	0	0	0	5149.92	0	4689.15	0	0	0
sly_circ_1799	0	0	0	407.106	0	489.936	0	0	0	0	0	0
sly_circ_180	0	0	0	0	189.561	0	0	0	0	0	0	0
sly_circ_1800	0	0	0	0	0	0	174.34	0	0	0	0	0
sly_circ_1801	0	0	0	0	0	0	0	209.42	0	161.284	0	0
sly_circ_1802	0	0	0	0	0	0	0	0	0	0	109.613	0
sly_circ_1803	237.672	0	99.7249	0	0	0	0	0	0	0	0	0
sly_circ_1804	223.445	0	0	0	0	0	0	0	0	0	0	0
sly_circ_1805	0	0	0	0	960.18	331.47	387.135	0	352.498	640.351	0	235.116
sly_circ_1806	0	0	0	0	0	0	0	0	0	220.803	0	162.143
sly_circ_1807	790.038	0	994.478	0	0	0	0	0	0	0	0	0
sly_circ_1808	0	0	0	2508.65	2915.14	4528.6	0	0	0	0	0	0
sly_circ_1809	0	0	0	0	0	0	0	0	0	221.256	0	162.476
sly_circ_181	0	0	0	0	0	0	0	0	0	154.657	0	113.57
sly_circ_1810	0	0	0	0	0	0	1863.78	0	0	0	0	0
sly_circ_1811	0	0	0	0	0	0	0	207.558	0	0	0	0
sly_circ_1812	0	0	0	711.265	0	0	0	0	0	0	0	0
sly_circ_1813	0	0	0	0	0	0	106.299	0	72.5914	0	0	0
sly_circ_1814	0	188.258	0	0	0	0	0	0	0	0	0	0
sly_circ_1815	0	0	0	0	0	0	0	0	0	0	0	53.7787
sly_circ_1816	0	0	0	0	0	0	0	0	0	0	45.5534	49.7909
sly_circ_1817	0	0	0	0	0	0	0	0	0	0	33.7532	0
sly_circ_1818	0	0	0	65.4354	0	78.749	0	0	0	0	0	0
sly_circ_1819	0	0	0	0	0	0	0	0	0	7114.22	0	0
sly_circ_182	0	0	0	0	0	0	0	0	0	1090.62	293.089	961.058
sly_circ_1820	0	0	0	0	0	0	0	305.565	388.632	0	0	0
sly_circ_1821	0	0	0	0	0	0	0	0	0	220.202	0	107.801
sly_circ_1822	1474.74	0	2320.45	0	0	0	0	0	0	0	0	0
sly_circ_1823	0	0	0	0	0	0	1087.2	0	0	0	0	0
sly_circ_1824	0	0	0	0	0	0	0	125.203	159.238	0	0	0
sly_circ_1825	0	2281.76	0	0	0	0	0	0	0	0	0	0
sly_circ_1826	0	0	0	293.735	0	353.498	0	0	0	0	0	0
sly_circ_1827	0	0	0	284.724	0	228.437	0	0	0	0	0	0
sly_circ_1828	0	0	0	0	470.419	278.394	0	0	0	0	0	0
sly_circ_1829	374.933	0	471.956	0	0	0	0	0	0	0	0	0
sly_circ_183	0	0	0	242.034	0	0	0	0	0	0	0	0
sly_circ_1830	0	0	0	0	3524.84	0	0	0	0	0	0	0
sly_circ_1831	0	0	0	0	0	0	0	167.988	0	0	0	0
sly_circ_1832	0	0	0	45.135	0	54.3182	0	0	0	0	79.3114	0
sly_circ_1833	281.2	0	0	0	0	0	0	0	0	0	0	0
sly_circ_1834	0	0	0	0	0	0	0	166.887	0	0	0	0
sly_circ_1835	0	0	0	1517.5	0	608.749	0	0	0	0	0	0
sly_circ_1836	0	0	0	210.955	0	0	0	0	0	0	0	0
sly_circ_1837	0	0	0	947.144	0	1139.85	0	0	0	0	0	0
sly_circ_1838	0	0	0	0	0	0	0	0	0	436.838	293.484	481.178
sly_circ_1839	0	0	0	0	176.242	182.525	0	0	0	0	0	0
sly_circ_184	0	0	0	0	876.913	0	0	0	0	0	0	0
sly_circ_1840	0	0	0	0	0	0	246.005	0	223.995	0	0	0
sly_circ_1841	216.245	0	0	0	0	0	0	0	0	0	0	0
sly_circ_1842	0	0	0	0	0	0	0	288.275	0	0	0	0
sly_circ_1843	0	0	0	0	0	0	1986.77	0	1809.01	0	0	0
sly_circ_1844	0	0	0	0	0	0	614.755	0	373.168	0	0	0
sly_circ_1845	0	0	0	244.585	426.325	0	0	0	0	0	0	0
sly_circ_1846	148.353	0	124.495	0	0	0	0	0	0	0	0	0
sly_circ_1847	0	0	0	0	0	0	0	0	0	400.285	0	195.962
sly_circ_1848	0	0	0	0	0	0	0	0	0	959.577	0	0
sly_circ_1849	0	0	0	570.615	0	457.809	0	0	0	0	0	0
sly_circ_185	1061.04	596.972	1335.61	809.478	1149.67	757.692	0	0	0	0	0	0
sly_circ_1850	0	0	0	0	374.515	0	0	0	0	0	0	0
sly_circ_1851	0	0	0	124.926	0	150.344	0	0	0	0	0	0
sly_circ_1852	0	0	0	0	0	0	856.441	1226.27	1559.63	0	0	0
sly_circ_1853	319.737	0	268.318	397.517	0	597.995	0	0	0	346.571	0	0
sly_circ_1854	0	0	0	0	832.898	862.591	0	0	0	0	0	0
sly_circ_1855	184.684	228.599	0	0	300.168	207.246	0	519.858	330.59	0	0	0
sly_circ_1856	0	0	0	0	43.2132	22.3769	0	0	0	0	0	0
sly_circ_1857	0	0	0	108.119	125.638	195.176	0	0	0	0	63.329	0
sly_circ_1858	0	0	0	421.526	0	202.916	0	0	0	0	0	0
sly_circ_1859	0	0	0	0	368.124	381.247	0	0	0	0	0	0
sly_circ_186	0	0	0	257.834	0	310.293	0	0	0	0	0	0
sly_circ_1860	0	0	0	0	0	0	0	0	0	0	2032.45	1110.76
sly_circ_1861	168.72	0	0	0	0	0	0	0	0	0	0	0
sly_circ_1862	0	0	0	0	0	0	0	0	0	2890.15	0	0
sly_circ_1863	408.389	0	385.552	285.6	553.13	343.709	0	0	0	0	223.048	0
sly_circ_1864	0	0	0	0	0	0	0	0	0	0	121.629	0
sly_circ_1865	0	0	0	0	1067.92	631.997	0	0	0	0	0	0
sly_circ_1866	0	0	0	0	0	0	2070.87	0	1885.58	0	0	0
sly_circ_1867	0	0	0	0	0	0	0	0	0	317.974	0	116.749
sly_circ_1868	0	0	0	0	0	0	0	0	0	440.404	0	0
sly_circ_1869	0	191.7	0	0	0	0	0	0	0	0	0	0
sly_circ_187	0	0	0	260.487	0	0	0	0	0	0	0	0
sly_circ_1870	0	74.0179	0	55.759	0	0	0	0	0	0	0	0
sly_circ_1871	266.163	0	223.359	0	0	0	348.836	0	0	577	193.825	0
sly_circ_1872	0	0	0	0	0	0	0	0	0	0	402.726	0
sly_circ_1873	0	0	0	0	0	0	0	0	0	0	1132.67	1238.03
sly_circ_1874	0	0	0	0	0	0	0	798.3	507.657	0	0	0
sly_circ_1875	0	0	0	0	0	0	164.244	0	149.549	135.836	0	99.749
sly_circ_1876	441.44	0	833.51	0	0	0	0	621.294	0	0	0	0
sly_circ_1877	0	0	0	68.0001	0	81.8355	0	0	0	0	0	0
sly_circ_1878	0	0	0	0	0	0	0	0	0	98.1099	0	0
sly_circ_1879	0	0	0	290.517	0	174.813	0	0	0	0	0	0
sly_circ_188	96.4581	0	80.9459	0	0	0	0	0	0	0	0	0
sly_circ_1880	0	0	0	276.662	0	0	0	0	0	0	0	0
sly_circ_1881	0	0	0	0	0	0	0	0	0	0	459.771	502.541
sly_circ_1882	1481.32	0	1491.72	552.501	0	0	0	0	0	0	0	0
sly_circ_1883	0	810.626	0	0	0	0	0	0	0	0	0	0
sly_circ_1884	0	0	0	128.146	0	102.812	0	0	0	0	0	0
sly_circ_1885	3492.8	0	2198.32	0	0	0	0	0	0	0	0	0
sly_circ_1886	0	273.204	0	0	0	0	0	0	0	0	0	0
sly_circ_1887	0	0	0	0	0	0	180.117	0	164.002	0	0	0
sly_circ_1888	7328.45	1511.84	6149.9	2847.24	0	2055.93	0	0	0	0	0	0
sly_circ_1889	0	0	0	0	0	0	0	0	0	1998.13	0	0
sly_circ_189	0	0	0	0	0	0	0	808.668	1028.5	0	0	0
sly_circ_1890	0	0	0	0	0	0	311.248	0	425.1	0	0	0
sly_circ_1891	0	0	0	0	876.913	0	0	0	0	0	0	0
sly_circ_1892	2885.36	0	1816	0	0	0	0	0	0	0	0	0
sly_circ_1893	0	0	0	0	0	0	368.718	0	0	0	102.436	111.965
sly_circ_1894	612.583	0	771.103	0	0	0	0	1724.33	0	0	0	0
sly_circ_1895	0	0	0	0	0	0	0	0	0	1438.65	0	0
sly_circ_1896	0	0	0	0	79.499	41.1666	0	0	0	0	0	0
sly_circ_1897	0	0	0	0	0	0	0	8.93164	0	0	0	0
sly_circ_1898	0	0	0	0	0	0	0	0	0	0	6.92644	5.04718
sly_circ_1899	0	3119.37	1586.13	0	0	0	2477.18	0	2255.54	0	0	0
sly_circ_190	0	0	0	0	191.581	0	0	165.899	0	0	0	0
sly_circ_1900	0	0	0	0	0	0	0	1098.84	0	0	0	0
sly_circ_1901	0	0	0	0	0	0	0	0	0	0	641.51	701.185
sly_circ_1902	4797.34	0	0	0	1949.28	2691.7	7073.38	0	5367.1	0	0	0
sly_circ_1903	0	0	0	0	0	0	0	0	0	0	14.0431	0
sly_circ_1904	0	0	0	424.806	0	0	0	0	0	0	0	0
sly_circ_1905	0	0	0	0	189.229	293.962	343.328	245.792	312.61	0	0	0
sly_circ_1906	0	0	0	0	1529.93	792.237	0	0	0	0	0	0
sly_circ_1907	0	0	0	0	0	0	2174.41	0	1979.86	0	0	0
sly_circ_1908	0	0	0	0	0	0	0	0	0	0	1081.95	1182.6
sly_circ_1909	0	0	0	0	0	0	0	0	0	691.661	697.025	0
sly_circ_191	0	0	0	314.112	0	378.022	0	0	0	0	0	0
sly_circ_1910	0	0	0	0	190.398	0	0	247.311	0	0	0	0
sly_circ_1911	0	0	0	1221.32	0	0	0	0	0	0	0	0
sly_circ_1912	0	0	0	0	107.968	0	0	0	0	0	0	0
sly_circ_1913	0	0	0	0	0	0	0	0	0	0	63.1085	0
sly_circ_1914	0	0	0	0	0	0	0	856.891	0	0	0	0
sly_circ_1915	1206.6	0	0	0	0	0	0	0	0	0	0	0
sly_circ_1916	0	0	0	0	0	0	0	0	0	219.754	0	0
sly_circ_1917	0	0	0	0	798.965	827.448	0	0	0	0	0	0
sly_circ_1918	101.473	0	0	0	0	0	0	0	0	0	0	0
sly_circ_1919	0	0	0	0	356.563	369.274	0	0	0	0	0	0
sly_circ_192	0	0	0	0	0	0	345.754	0	209.88	0	0	0
sly_circ_1920	0	0	0	0	0	0	1139.43	0	778.113	0	0	0
sly_circ_1921	0	0	0	0	0	0	1651.45	0	1503.69	0	0	0
sly_circ_1922	0	0	0	0	494.772	512.41	0	0	0	0	0	0
sly_circ_1923	0	0	0	157.589	0	0	0	0	0	0	0	0
sly_circ_1924	0	0	0	0	0	0	0	79.6032	101.243	0	0	0
sly_circ_1925	0	0	0	0	0	0	0	0	0	0	96.3544	105.318
sly_circ_1926	0	107.377	0	0	0	0	0	0	0	0	0	0
sly_circ_1927	0	320.873	0	0	0	0	0	0	0	0	0	0
sly_circ_1928	0	0	0	0	0	0	0	0	0	0	119.228	97.7392
sly_circ_1929	0	0	0	0	492.513	0	0	0	0	0	0	0
sly_circ_193	957.162	0	0	0	0	0	0	0	0	0	0	0
sly_circ_1930	236.73	0	0	0	0	0	0	0	0	0	0	0
sly_circ_1931	0	0	0	0	0	0	0	0	0	0	1827.49	0
sly_circ_1932	0	4.23281	0	0	0	0	0	0	0	0	0	0
sly_circ_1933	1144.19	0	0	0	0	0	0	0	0	0	0	0
sly_circ_1934	0	0	0	982.224	0	0	0	0	0	0	0	0
sly_circ_1935	0	0	0	308.629	0	185.712	0	0	0	0	0	0
sly_circ_1936	0	0	0	0	11.7099	12.1274	0	0	0	0	0	0
sly_circ_1937	0	0	0	0	0	0	0	0	0	0	3771.19	2748
sly_circ_1938	202.464	0	169.904	0	0	0	0	0	0	0	0	0
sly_circ_1939	0	0	0	0	3210.13	1994.74	0	0	0	0	0	0
sly_circ_194	0	0	0	0	0	0	0	0	0	0	199.882	0
sly_circ_1940	0	0	0	956.908	0	1151.6	0	0	0	0	0	0
sly_circ_1941	0	0	0	0	66.4983	0	0	0	0	0	0	0
sly_circ_1942	70.4992	0	0	0	0	0	0	0	0	0	0	0
sly_circ_1943	0	0	0	0	5393.01	5585.27	0	0	0	0	0	0
sly_circ_1944	0	0	0	273	0	328.546	0	0	0	0	0	0
sly_circ_1945	0	0	0	0	0	0	0	0	0	0	204.391	223.404
sly_circ_1946	0	0	0	0	0	0	119.279	85.3932	181.012	131.531	121.505	156.955
sly_circ_1947	0	0	0	0	424.647	0	0	0	0	0	0	0
sly_circ_1948	1309.8	0	0	0	0	0	0	0	0	0	0	0
sly_circ_1949	0	0	0	190.596	442.958	688.124	0	0	0	664.676	0	0
sly_circ_195	0	0	0	0	0	0	0	53.0755	22.5013	0	0	0
sly_circ_1950	0	0	0	0	0	0	0	0	0	0	82.9729	0
sly_circ_1951	418.96	0	0	0	0	0	0	0	0	0	0	0
sly_circ_1952	0	0	0	0	303.404	0	0	0	0	0	0	0
sly_circ_1953	0	0	0	0	0	0	0	158.576	0	0	0	0
sly_circ_1954	164.13	0	206.602	0	0	0	0	0	0	0	0	0
sly_circ_1955	0	0	0	0	0	0	0	0	0	164.759	73.7943	80.6589
sly_circ_1956	0	0	0	371.28	0	0	0	0	0	0	0	0
sly_circ_1957	162.257	0	204.245	0	0	0	0	0	0	0	0	0
sly_circ_1958	0	0	0	0	994.104	0	0	0	0	0	0	0
sly_circ_1959	4915.79	1521.17	3867.42	8021.49	1997.41	6205.86	2416.01	0	0	1998.13	4027.26	2934.59
sly_circ_196	0	0	0	875.662	0	1053.83	0	0	0	0	0	0
sly_circ_1960	0	0	0	0	0	0	264.098	0	240.469	0	0	0
sly_circ_1961	0	0	0	0	0	0	0	945.037	600.971	0	0	0
sly_circ_1962	0	0	0	49.5966	0	59.6877	0	0	0	0	0	0
sly_circ_1963	1292.79	0	0	0	0	0	0	0	0	0	0	0
sly_circ_1964	0	0	0	0	19.2599	0	0	0	0	0	0	0
sly_circ_1965	0	440.578	298.699	0	0	0	0	0	0	0	0	0
sly_circ_1966	0	0	0	0	0	0	0	0	0	0	1020.99	0
sly_circ_1967	0	0	0	0	1563.19	539.64	0	0	0	0	0	0
sly_circ_1968	0	0	0	113.75	0	0	0	0	0	0	0	0
sly_circ_1969	1089.91	0	0	0	0	0	0	0	0	0	0	0
sly_circ_197	0	0	0	458.371	0	0	0	0	0	0	0	0
sly_circ_1970	0	0	0	1579.92	0	1426.03	0	0	0	0	0	0
sly_circ_1971	0	0	0	0	0	0	0	331.21	0	0	0	0
sly_circ_1972	0	0	0	0	0	0	0	0	0	0	69.3616	50.5426
sly_circ_1973	0	0	0	0	47.673	0	0	0	0	0	0	0
sly_circ_1974	0	0	0	216.616	0	260.69	0	0	0	0	0	0
sly_circ_1975	435.645	0	0	0	0	0	0	0	0	0	0	0
sly_circ_1976	0	0	0	733.756	0	0	0	0	0	0	0	0
sly_circ_1977	0	0	0	0	0	0	0	0	0	857.855	384.226	629.952
sly_circ_1978	0	0	0	0	845.963	0	0	0	0	0	0	0
sly_circ_1979	0	962.618	0	0	0	0	0	0	0	0	0	0
sly_circ_198	0	0	0	0	0	0	433.918	0	263.397	0	0	0
sly_circ_1980	0	285.551	0	0	0	0	0	0	0	0	0	0
sly_circ_1981	0	0	0	9.85299	0	0	0	0	0	0	0	0
sly_circ_1982	0	0	0	0	223.931	154.61	0	0	0	0	0	0
sly_circ_1983	0	0	0	0	0	0	31.0039	0	0	0	0	0
sly_circ_1984	0	0	0	0	0	0	0	0	0	0	584.602	0
sly_circ_1985	0	0	0	1141.23	0	0	0	0	0	0	0	0
sly_circ_1986	388.089	0	488.516	0	0	0	0	0	0	0	0	0
sly_circ_1987	9831.59	7986.16	10828.8	6302.6	10985.8	9308.79	1208.01	0	0	3996.26	3020.44	4401.88
sly_circ_1988	0	0	0	0	0	0	0	0	0	0	175.381	0
sly_circ_1989	0	0	0	0	0	0	0	29.9171	38.0499	0	0	25.3792
sly_circ_199	0	36.3092	0	0	0	0	0	0	0	0	0	0
sly_circ_1990	0	0	0	0	0	0	0	0	0	0	0	17.6791
sly_circ_1991	0	0	0	0	97.9212	0	0	0	0	0	0	0
sly_circ_1992	0	0	0	0	0	0	0	1569.77	998.251	0	0	0
sly_circ_1993	0	0	0	0	0	0	207.636	0	0	0	0	0
sly_circ_1994	0	413.937	280.637	0	0	0	0	0	0	0	0	0
sly_circ_1995	668.086	620.21	1261.45	0	0	0	0	0	0	0	0	0
sly_circ_1996	0	0	110.449	0	95.0729	0	0	0	0	0	0	0
sly_circ_1997	0	0	0	0	121.282	0	0	0	0	0	0	0
sly_circ_1998	0	0	0	476.816	0	573.829	0	0	0	0	0	0
sly_circ_1999	0	3503.75	2375.44	0	0	0	0	0	0	0	0	0
sly_circ_200	529.494	0	0	0	0	0	0	0	0	0	0	0
sly_circ_2000	0	0	0	1129.66	437.567	1359.5	0	0	0	0	0	0
sly_circ_2001	0	0	0	0	0	0	1996.91	0	0	0	0	0
sly_circ_2002	0	0	0	0	0	0	0	0	0	0	58.0622	0
sly_circ_2003	0	0	0	0	0	0	0	0	0	1703.67	0	1251.06
sly_circ_2004	0	933.448	0	0	0	0	0	0	0	0	0	0
sly_circ_2005	0	0	0	0	0	0	0	44.6682	0	0	0	0
sly_circ_2006	995.448	0	0	0	0	0	0	0	0	0	0	0
sly_circ_2007	0	0	0	0	139.987	0	0	0	0	0	0	0
sly_circ_2008	0	0	0	0	0	0	0	1721.15	0	0	0	0
sly_circ_2009	0	0	0	0	0	0	0	909.751	0	0	0	0
sly_circ_201	0	4323.34	1465.55	0	0	0	0	0	0	0	0	0
sly_circ_2010	0	0	0	0	0	0	803.556	1216.93	590.958	460.088	429.311	281.548
sly_circ_2011	0	0	0	0	0	0	0	0	0	0	32.0377	0
sly_circ_2012	506.589	627.049	0	0	0	0	0	0	0	0	0	0
sly_circ_2013	0	0	0	0	41.0583	0	0	0	0	0	0	0
sly_circ_2014	0	0	0	0	0	0	0	0	0	1014.72	1363.46	1490.29
sly_circ_2015	854.462	0	1075.57	0	0	0	0	0	0	0	0	0
sly_circ_2016	0	0	0	0	0	0	0	0	0	0	0	121.462
sly_circ_2017	0	0	0	0	405.49	0	0	0	0	0	0	0
sly_circ_2018	0	0	0	0	0	0	0	0	0	0	4222.76	2307.78
sly_circ_2019	1951.86	0	1637.96	0	0	0	0	0	0	0	0	0
sly_circ_202	0	0	0	0	0	0	0	0	0	478.135	0	0
sly_circ_2020	0	0	0	1237.6	0	1489.41	0	0	0	0	0	0
sly_circ_2021	0	574.429	584.169	0	0	0	0	0	0	0	0	0
sly_circ_2022	0	0	0	0	109.207	0	0	0	0	0	0	0
sly_circ_2023	0	0	0	528.89	0	636.498	0	0	0	0	0	0
sly_circ_2024	0	643.421	0	0	0	0	0	0	0	0	0	0
sly_circ_2025	0	0	0	0	0	0	1195.7	0	725.816	0	0	0
sly_circ_2026	1054.5	0	530.95	393.306	685.552	946.657	0	1484.13	0	0	0	503.605
sly_circ_2027	0	314.592	213.284	0	0	0	0	0	0	0	0	0
sly_circ_2028	596.97	0	375.725	0	0	0	0	0	0	0	0	0
sly_circ_2029	0	0	0	836.217	0	0	0	0	0	0	0	0
sly_circ_203	0	0	0	0	252.6	0	0	0	0	0	0	0
sly_circ_2030	0	0	0	0	0	0	703.313	0	0	0	0	0
sly_circ_2031	0	0	0	41.4098	0	49.8351	0	0	0	0	0	0
sly_circ_2032	134.52	0	0	0	0	0	0	0	0	0	0	0
sly_circ_2033	323.723	0	407.494	301.854	0	363.27	0	2278.08	1738.42	0	1237.64	773.014
sly_circ_2034	0	1303.86	0	0	0	0	0	0	0	0	0	0
sly_circ_2035	0	0	0	0	0	0	0	802.875	0	0	0	0
sly_circ_2036	0	0	0	0	0	0	0	1392.66	708.5	0	0	0
sly_circ_2037	0	1441.11	0	0	0	0	0	0	0	0	0	0
sly_circ_2038	0	0	0	0	44.0156	0	0	0	0	0	0	0
sly_circ_2039	0	447.513	303.4	0	0	0	0	0	0	0	0	0
sly_circ_204	0	0	0	469.975	0	565.597	0	0	0	0	0	0
sly_circ_2040	1199.33	0	0	0	0	0	0	0	0	0	0	0
sly_circ_2041	0	0	0	0	510.581	0	0	0	0	0	0	0
sly_circ_2042	0	0	0	0	0	0	0	0	0	0	3419.37	3737.45
sly_circ_2043	0	0	0	0	0	0	112.755	0	61.5998	74.6018	50.1203	68.4783
sly_circ_2044	0	0	0	0	73.9782	0	0	0	0	0	0	0
sly_circ_2045	0	0	0	0	0	0	0	357.706	454.947	0	0	0
sly_circ_2046	0	1276.84	0	0	0	0	0	0	0	0	0	0
sly_circ_2047	0	0	0	0	0	0	0	0	0	0	0	264.113
sly_circ_2048	0	0	0	0	192.493	132.904	0	0	0	0	0	0
sly_circ_2049	182.819	0	0	0	0	0	0	0	0	0	0	0
sly_circ_205	0	0	0	0	0	0	0	921.722	1172.29	0	0	0
sly_circ_2050	16375.3	4800.59	14646	5223.64	8871.62	7737.18	0	0	0	0	0	0
sly_circ_2051	975.929	0	1228.47	0	0	0	0	0	0	0	0	0
sly_circ_2052	0	0	0	0	0	0	808.361	789.157	936.774	1215.54	1061.64	1115.76
sly_circ_2053	0	0	0	0	0	0	0	0	0	335.785	0	246.579
sly_circ_2054	0	0	0	0	0	0	0	0	0	0	3092.02	2253.1
sly_circ_2055	0	0	0	0	0	0	0	0	0	0	1850.82	1011.5
sly_circ_2056	0	0	0	0	0	0	780.706	5402.86	2132.57	1937.02	5350.04	3160.93
sly_circ_2057	0	0	0	0	0	0	363.074	0	330.59	0	201.736	0
sly_circ_2058	0	0	0	757.715	0	911.881	0	0	0	0	0	0
sly_circ_2059	0	0	0	0	0	0	91.3902	239.9	83.2135	226.749	135.412	222.013
sly_circ_206	0	0	0	0	0	0	0	0	0	74.6534	50.155	54.8205
sly_circ_2060	0	0	0	0	0	0	0	0	0	0	131.854	144.12
sly_circ_2061	0	0	0	0	1382.82	1432.12	0	0	0	0	0	0
sly_circ_2062	0	0	0	0	0	0	281.984	323.001	256.755	0	0	0
sly_circ_2063	38.0232	0	0	0	0	0	0	0	0	0	0	0
sly_circ_2064	0	0	0	0	0	0	0	1366.85	0	0	0	0
sly_circ_2065	0	0	0	0	0	0	2343.68	0	2133.99	0	0	0
sly_circ_2066	0	0	0	0	0	0	0	0	0	0	623.129	0
sly_circ_2067	0	0	0	0	0	0	0	0	0	0	37.1683	40.6258
sly_circ_2068	0	0	0	0	704.969	0	0	0	0	0	0	0
sly_circ_2069	0	0	0	455.001	0	0	0	0	0	0	0	0
sly_circ_207	0	0	0	0	160.666	0	0	0	0	0	0	0
sly_circ_2070	0	0	0	0	2838.43	1469.81	0	0	0	0	0	0
sly_circ_2071	2628.25	0	1654.18	0	0	0	0	0	0	0	0	0
sly_circ_2072	1318.47	0	0	0	0	0	0	0	0	0	0	0
sly_circ_2073	0	0	0	0	0	0	0	0	0	1005.27	675.379	738.204
sly_circ_2074	0	0	0	292.808	0	352.383	0	0	0	0	0	0
sly_circ_2075	0	0	0	271.14	0	326.306	0	0	0	0	0	0
sly_circ_2076	0	0	177.485	0	0	0	0	0	0	0	0	0
sly_circ_2077	0	0	0	0	0	0	0	0	0	0	289.963	316.936
sly_circ_2078	0	0	0	0	0	0	0	0	0	615.394	1033.61	0
sly_circ_2079	0	0	0	0	0	0	0	254.499	0	0	0	0
sly_circ_208	365.302	0	0	0	0	0	0	0	0	0	0	0
sly_circ_2080	0	0	0	0	0	0	0	2859.22	0	0	0	0
sly_circ_2081	0	0	0	0	0	0	0	0	0	0	970.857	1061.17
sly_circ_2082	0	0	0	0	0	0	33.1269	0	30.163	0	0	0
sly_circ_2083	0	0	0	1095.22	0	659.029	0	0	0	0	0	0
sly_circ_2084	0	0	0	0	0	0	0	0	0	86.7356	0	63.6929
sly_circ_2085	0	0	0	0	219.451	227.275	0	0	0	0	0	0
sly_circ_2086	0	0	0	1020	0	1227.53	0	0	0	0	0	0
sly_circ_2087	0	0	0	0	770.43	0	0	0	0	0	0	0
sly_circ_2088	62.9632	0	0	0	0	0	0	0	0	0	0	0
sly_circ_2089	0	0	0	0	1153.59	0	0	0	0	0	0	0
sly_circ_209	0	0	0	212.16	0	0	0	0	0	0	0	0
sly_circ_2090	0	0	0	0	0	0	0	0	0	0	199.515	218.075
sly_circ_2091	0	509.153	517.786	0	0	0	0	0	0	0	0	0
sly_circ_2092	0	0	0	0	0	0	0	0	0	1269.4	0	1398.25
sly_circ_2093	0	0	0	0	0	0	2275.55	0	2071.95	0	0	0
sly_circ_2094	26.3329	0	33.1471	0	0	0	0	0	0	0	0	0
sly_circ_2095	0	0	0	0	0	0	1854.95	0	0	0	0	0
sly_circ_2096	0	0	0	0	0	0	2416.01	0	0	0	0	0
sly_circ_2097	0	0	0	0	0	0	0	534.739	0	0	0	0
sly_circ_2098	0	0	0	0	0	0	0	0	0	0	476.912	0
sly_circ_2099	0	0	0	0	0	0	0	184.912	156.786	0	0	0
sly_circ_210	0	0	174.519	0	0	0	0	0	0	0	0	0
sly_circ_2100	0	1346.61	0	0	0	0	0	0	0	0	0	0
sly_circ_2101	0	0	0	644.584	0	0	0	0	0	0	0	0
sly_circ_2102	0	119.087	121.106	0	0	0	0	0	0	0	0	0
sly_circ_2103	0	0	0	0	1331.61	0	0	0	0	0	0	0
sly_circ_2104	0	1339.29	0	0	0	0	0	0	0	0	0	0
sly_circ_2105	0	0	0	400.087	0	481.489	0	0	0	0	0	0
sly_circ_2106	166.37	0	0	0	0	0	0	156.102	0	0	0	0
sly_circ_2107	0	0	0	0	258.658	0	0	0	0	0	0	0
sly_circ_2108	734.648	0	0	0	0	0	0	0	0	0	0	0
sly_circ_2109	1508.25	0	1898.55	0	0	0	0	0	0	0	0	0
sly_circ_211	0	2271.25	0	0	0	0	0	0	0	0	0	0
sly_circ_2110	0	10.9393	11.1248	0	0	0	1980.68	379.376	1297.23	632.249	545.442	538.145
sly_circ_2111	0	0	0	1020	0	0	0	0	0	0	0	0
sly_circ_2112	0	0	0	0	188.402	195.119	0	0	0	0	0	0
sly_circ_2113	0	0	0	0	4839.88	3580.3	0	0	0	0	0	0
sly_circ_2114	0	1170.69	595.27	0	0	0	0	0	0	0	0	0
sly_circ_2115	0	0	0	0	0	38.5723	0	0	0	0	0	0
sly_circ_2116	0	0	0	0	0	0	0	883.922	0	0	0	0
sly_circ_2117	0	0	0	0	3153.81	1306.5	0	0	0	0	0	0
sly_circ_2118	0	0	0	1647.69	1276.45	1321.96	0	0	0	0	0	0
sly_circ_2119	0	0	0	0	0	0	369.937	264.843	673.678	611.904	1438.85	1572.7
sly_circ_212	0	0	0	0	44.2867	0	0	0	0	0	0	0
sly_circ_2120	0	0	0	91.8102	0	110.49	0	0	0	0	0	0
sly_circ_2121	1206.6	0	0	0	0	0	0	0	0	0	0	0
sly_circ_2122	0	567.812	577.439	0	828.42	514.772	0	0	0	0	0	0
sly_circ_2123	660.33	0	0	0	1609.85	740.998	0	464.682	0	536.811	0	394.199
sly_circ_2124	3091.45	0	2334.86	0	0	0	0	0	0	0	0	0
sly_circ_2125	0	0	0	3079.34	0	1058.82	0	0	0	0	0	0
sly_circ_2126	0	0	0	0	0	0	0	405.7	0	0	0	0
sly_circ_2127	0	0	0	0	0	0	50.9018	0	18.539	0	0	0
sly_circ_2128	0	0	0	1687.64	0	0	0	0	0	0	0	0
sly_circ_2129	0	0	0	0	0	0	58.6358	0	0	0	0	0
sly_circ_213	50.8011	0	0	0	0	0	0	0	0	0	0	0
sly_circ_2130	0	0	0	0	188.238	0	0	0	0	0	0	0
sly_circ_2131	0	0	0	0	0	0	0	49.9471	63.525	0	0	0
sly_circ_2132	0	290.259	295.181	0	0	0	0	0	0	0	0	0
sly_circ_2133	0	241.283	0	0	140.81	145.83	0	0	0	0	0	0
sly_circ_2134	0	0	0	0	4380.11	1701.1	0	0	0	0	0	0
sly_circ_2135	0	0	0	0	0	0	0	0	0	0	151.337	165.415
sly_circ_2136	0	0	0	0	0	0	492.939	0	0	0	0	0
sly_circ_2137	0	0	0	0	0	0	0	0	0	99.8603	67.0899	73.3308
sly_circ_2138	498.971	0	628.092	0	0	0	0	0	0	0	0	0
sly_circ_2139	0	426.941	173.672	0	0	0	0	0	0	0	0	0
sly_circ_214	634.043	0	0	0	0	0	0	0	0	0	0	0
sly_circ_2140	1064.65	0	0	0	0	0	0	0	0	0	0	0
sly_circ_2141	0	0	0	0	0	0	0	0	0	342.416	383.413	419.079
sly_circ_2142	0	0	0	81.4926	0	0	0	0	0	0	0	0
sly_circ_2143	0	0	0	0	0	0	0	0	0	0	263.496	0
sly_circ_2144	0	0	0	0	543.377	0	0	0	0	0	821.682	598.745
sly_circ_2145	0	0	0	0	0	0	0	0	0	0	113.899	0
sly_circ_2146	109.994	0	0	0	0	0	0	0	0	0	0	0
sly_circ_2147	0	0	0	0	0	0	0	0	0	1579.01	0	0
sly_circ_2148	0	1024.66	521.016	0	0	0	0	0	0	0	0	0
sly_circ_2149	0	0	0	240.779	0	0	0	0	0	0	0	0
sly_circ_215	0	0	0	0	0	0	0	0	0	0	1812.27	0
sly_circ_2150	0	0	0	0	0	0	0	0	0	666.044	0	0
sly_circ_2151	0	0	0	0	628.661	279.031	0	0	0	0	0	0
sly_circ_2152	214.845	0	0	200.331	0	241.091	563.156	604.756	769.156	582.189	625.818	684.034
sly_circ_2153	0	0	0	0	0	0	351.026	0	319.619	0	0	0
sly_circ_2154	0	181.466	184.542	0	0	0	0	0	0	0	0	0
sly_circ_2155	0	198.948	0	0	0	0	0	0	0	0	0	0
sly_circ_2156	0	0	0	0	0	0	0	0	0	0	98.7013	71.9219
sly_circ_2157	575.403	0	0	0	0	0	0	0	0	0	0	0
sly_circ_2158	0	0	0	96.8389	0	116.542	0	0	0	0	0	0
sly_circ_2159	1939.18	0	0	1205.46	0	0	0	0	0	0	0	0
sly_circ_216	0	0	0	0	127.847	0	0	0	0	0	0	0
sly_circ_2160	0	0	0	0	0	0	0	0	0	175.827	0	129.116
sly_circ_2161	0	0	0	253.261	441.447	304.79	533.961	0	486.188	441.606	2225.16	1621.43
sly_circ_2162	0	0	0	328.567	0	0	0	0	0	0	0	0
sly_circ_2163	375.641	0	0	0	0	0	0	0	0	0	0	0
sly_circ_2164	2000.9	0	1259.34	0	0	0	0	0	0	0	0	0
sly_circ_2165	0	0	0	0	0	0	0	0	0	4149.96	0	1828.48
sly_circ_2166	0	0	0	0	0	0	0	0	0	0	158.276	173
sly_circ_2167	0	0	0	987.448	0	0	0	0	0	0	0	0
sly_circ_2168	0	1009.96	410.834	1825.97	1414.56	1464.99	0	0	0	795.977	356.511	0
sly_circ_2169	0	0	0	0	311.285	322.382	0	0	0	0	0	0
sly_circ_217	0	0	0	0	0	0	85.5178	260.199	136.266	106.09	53.4562	77.9052
sly_circ_2170	0	0	0	725.157	842.658	872.699	0	0	0	0	0	0
sly_circ_2171	0	0	0	0	798.965	0	0	0	0	0	0	0
sly_circ_2172	0	0	0	241.091	0	0	0	0	0	0	0	0
sly_circ_2173	0	0	0	249.852	0	0	0	0	0	0	0	0
sly_circ_2174	0	0	0	0	0	0	0	0	0	3236.97	2899.63	2377.02
sly_circ_2175	327.091	404.869	274.489	0	0	0	0	0	0	0	0	0
sly_circ_2176	0	0	0	0	0	0	0	0	0	1407.38	0	0
sly_circ_2177	0	0	0	0	234.479	0	0	0	0	0	0	0
sly_circ_2178	0	0	0	0	0	0	246.78	0	224.701	0	0	0
sly_circ_2179	0	0	0	229.374	0	184.029	0	0	0	0	0	0
sly_circ_218	0	0	0	0	145.071	0	0	0	0	0	0	0
sly_circ_2180	0	0	0	0	0	0	0	0	0	130.576	0	95.8862
sly_circ_2181	0	0	0	0	0	0	0	930.908	0	0	0	0
sly_circ_2182	1131.19	0	0	0	0	0	0	0	0	0	0	0
sly_circ_2183	0	0	0	0	548.907	568.476	0	0	0	0	0	0
sly_circ_2184	0	60.6374	0	68.5188	53.0808	82.4597	96.3075	137.895	131.536	0	0	0
sly_circ_2185	0	0	0	133.747	0	160.959	0	0	0	0	0	0
sly_circ_2186	0	0	0	0	99.2275	0	0	0	0	0	0	0
sly_circ_2187	0	0	0	0	0	0	0	158.755	201.912	0	0	0
sly_circ_2188	942.064	0	790.563	0	0	0	0	0	0	0	0	0
sly_circ_2189	0	0	0	898.259	0	720.68	0	0	0	0	0	0
sly_circ_219	0	0	0	0	0	0	0	1648.26	0	0	0	0
sly_circ_2190	0	0	0	0	1067.92	0	0	0	0	0	0	0
sly_circ_2191	0	0	0	0	147.249	0	0	0	0	0	0	0
sly_circ_2192	0	0	0	0	1057.45	0	0	0	0	0	0	0
sly_circ_2193	961.786	2380.97	1210.67	896.813	0	0	0	0	0	0	0	0
sly_circ_2194	0	0	0	0	0	0	0	0	0	0	1725.97	1886.52
sly_circ_2195	181.541	0	0	0	0	0	0	0	0	0	0	0
sly_circ_2196	0	0	0	0	0	0	0	993.629	0	0	0	0
sly_circ_2197	0	0	0	140.69	0	84.6574	0	0	0	0	0	0
sly_circ_2198	0	0	0	120.86	0	145.45	0	0	0	0	0	0
sly_circ_2199	0	0	0	1442.8	0	1157.57	0	0	0	0	0	0
sly_circ_220	0	0	0	700.529	0	843.06	0	0	0	0	0	0
sly_circ_2200	0	0	0	143.352	0	172.518	0	0	0	0	0	0
sly_circ_2201	388.847	0	244.735	0	0	0	0	0	0	0	0	0
sly_circ_2202	0	0	0	627.163	0	754.767	0	0	0	0	0	0
sly_circ_2203	721.339	0	605.335	0	0	0	0	0	0	0	0	0
sly_circ_2204	0	0	0	0	1685.32	0	0	0	0	0	0	0
sly_circ_2205	0	0	0	0	532.643	0	0	0	0	0	0	0
sly_circ_2206	0	0	0	1131.95	0	0	0	0	0	0	0	0
sly_circ_2207	0	0	0	0	0	0	0	0	0	0	174.396	0
sly_circ_2208	0	0	0	0	0	0	0	0	0	0	1930.22	0
sly_circ_2209	480.893	0	605.335	0	0	0	0	0	0	0	0	0
sly_circ_221	0	0	0	0	0	0	0	0	0	373.353	0	0
sly_circ_2210	0	0	0	0	461.27	318.476	0	0	0	0	0	0
sly_circ_2211	0	0	0	0	728.785	0	0	0	0	0	0	0
sly_circ_2212	0	0	0	107.245	0	0	0	0	0	0	0	0
sly_circ_2213	591.355	0	496.255	0	0	0	0	0	0	0	0	0
sly_circ_2214	742.872	0	0	0	0	0	0	0	0	0	0	0
sly_circ_2215	0	0	0	1003.46	0	0	0	0	0	0	0	0
sly_circ_2216	0	0	0	0	0	0	0	0	0	541.3	0	0
sly_circ_2217	0	0	0	1171.23	2722.03	2114.3	0	0	0	0	0	0
sly_circ_2218	388.089	720.556	977.031	0	0	0	0	0	0	0	0	0
sly_circ_2219	0	0	0	0	0	0	0	344.654	0	0	0	0
sly_circ_222	0	0	0	0	0	0	0	0	0	681.468	0	500.425
sly_circ_2220	0	0	0	1020	1185.28	1227.53	0	0	0	0	0	0
sly_circ_2221	1070.37	0	1347.36	0	0	0	0	0	0	3480.62	0	1916.95
sly_circ_2222	0	0	0	0	0	0	0	0	0	0	681.73	372.573
sly_circ_2223	0	0	0	167.243	0	0	0	504.871	0	291.619	195.921	214.146
sly_circ_2224	909.085	0	0	0	0	0	0	1919.2	1627.29	0	0	0
sly_circ_2225	0	0	0	0	0	0	3692.39	1762.29	3362.03	0	0	0
sly_circ_2226	0	0	0	0	0	0	0	2030.46	0	0	0	0
sly_circ_2227	0	1493.52	1518.84	0	0	0	0	0	0	0	0	0
sly_circ_2228	0	529.957	0	0	0	0	0	0	0	0	0	0
sly_circ_2229	0	500.874	509.367	0	0	0	0	0	0	0	0	0
sly_circ_223	0	251.459	255.723	473.572	0	455.941	0	0	0	0	332.865	0
sly_circ_2230	0	0	0	0	0	0	0	0	0	0	966.542	0
sly_circ_2231	0	0	0	0	0	0	0	0	0	0	1421.38	2330.41
sly_circ_2232	0	966.393	0	0	0	0	0	0	0	0	0	0
sly_circ_2233	0	2415.98	982.779	0	0	0	1534.88	1648.26	2096.33	0	0	0
sly_circ_2234	0	855.661	0	0	0	0	0	0	0	0	0	0
sly_circ_2235	0	0	0	0	0	0	0	1015.23	0	0	0	0
sly_circ_2236	737.369	0	928.18	0	0	0	0	0	0	0	0	0
sly_circ_2237	0	861.644	584.169	0	0	0	0	0	0	0	0	0
sly_circ_2238	0	0	0	0	0	0	590.338	0	537.52	0	0	0
sly_circ_2239	480.893	0	0	0	0	0	0	0	0	0	0	0
sly_circ_224	777.694	0	0	0	1685.32	1745.4	0	0	0	0	0	0
sly_circ_2240	0	1369.06	928.18	0	0	0	0	0	0	0	1610.9	880.377
sly_circ_2241	539.538	0	0	0	0	0	0	0	0	0	0	0
sly_circ_2242	0	0	0	0	2479.55	0	0	0	0	0	0	0
sly_circ_2243	0	0	0	0	0	0	0	2594.48	0	0	0	0
sly_circ_2244	0	0	0	1031.33	0	0	0	0	0	0	1208.18	0
sly_circ_2245	0	0	0	0	3172.36	2737.88	0	0	0	0	0	0
sly_circ_2246	2117.97	0	888.683	0	0	0	0	0	0	0	0	0
sly_circ_2247	0	1273.54	647.567	0	0	0	0	0	0	0	0	0
sly_circ_2248	9480.46	0	0	0	0	0	0	0	0	0	0	0
sly_circ_2249	1327.26	0	0	0	1438.14	992.938	0	0	0	0	0	0
sly_circ_225	0	0	0	86.6668	0	0	0	0	0	0	0	0
sly_circ_2250	460.856	0	0	0	0	0	0	0	0	0	0	0
sly_circ_2251	0	2607.73	0	0	1141.38	0	0	0	0	0	0	0
sly_circ_2252	0	0	0	0	0	0	0	0	0	0	1020.99	0
sly_circ_2253	0	0	0	0	0	0	0	0	0	0	805.451	0
sly_circ_2254	0	1642.87	1670.72	0	0	0	0	0	0	0	0	0
sly_circ_2255	861.86	0	0	0	0	0	0	0	0	0	0	0
sly_circ_2256	0	0	0	0	0	0	0	3592.35	2284.46	0	0	0
sly_circ_2257	0	0	0	0	1178.8	1220.82	0	0	0	0	0	0
sly_circ_2258	1402.04	1735.42	2941.42	0	0	0	0	0	0	0	0	0
sly_circ_2259	0	883.262	0	0	0	0	0	0	0	0	0	0
sly_circ_226	27.7632	0	0	0	0	0	0	0	0	0	0	0
sly_circ_2260	474.023	0	0	0	0	0	0	0	0	0	0	0
sly_circ_2261	0	0	0	0	0	0	1517.03	0	0	0	0	0
sly_circ_2262	1228.95	0	2062.62	0	0	0	0	0	0	0	0	0
sly_circ_2263	0	2566.98	1305.25	0	0	0	7134.78	0	0	0	0	0
sly_circ_2264	0	1173.48	795.583	0	0	0	0	0	0	0	0	0
sly_circ_2265	0	0	0	0	0	0	2156.44	0	981.751	0	0	0
sly_circ_2266	0	2489.19	1265.7	0	0	0	0	0	0	0	0	0
sly_circ_2267	0	760.587	0	0	0	0	0	0	0	0	671.21	0
sly_circ_2268	0	0	0	0	0	0	0	0	0	980.901	0	0
sly_circ_2269	0	0	0	0	0	0	0	0	0	14129.6	0	9432.61
sly_circ_227	0	0	0	474.783	0	571.383	0	0	0	0	0	0
sly_circ_2270	0	1392.26	0	0	0	0	0	0	0	0	0	0
sly_circ_2271	1485.74	0	0	0	0	0	0	0	0	0	0	0
sly_circ_2272	572.097	1416.27	1440.28	0	0	0	0	0	0	0	0	0
sly_circ_2273	2962.64	1466.85	2237.58	1105	0	0	0	0	0	0	0	0
sly_circ_2274	2073.85	2566.98	3915.76	0	0	0	0	0	0	0	0	0
sly_circ_2275	2041.94	0	0	0	0	0	0	0	0	0	0	0
sly_circ_2276	2398.67	1979.36	2012.92	745.543	1299.52	0	0	1125.31	0	0	1310.07	1909.25
sly_circ_2277	670.335	0	0	0	0	0	0	0	0	0	0	0
sly_circ_2278	1914.32	1184.76	2811.31	0	0	0	0	0	0	0	0	0
sly_circ_2279	3237.23	4007	6112.4	0	0	0	0	0	0	0	0	0
sly_circ_228	0	0	0	0	0	0	0	0	0	605.042	0	444.302
sly_circ_2280	1106.05	0	0	0	0	0	0	0	0	0	0	0
sly_circ_2281	861.86	0	0	0	0	0	0	0	0	0	0	0
sly_circ_2282	0	0	0	0	1198.45	0	0	0	0	0	0	0
sly_circ_2283	1020.97	0	0	0	0	0	0	0	0	0	0	0
sly_circ_2284	1087.92	0	0	0	0	0	0	0	0	0	0	0
sly_circ_2285	1106.05	0	1392.27	0	0	0	0	0	0	0	0	0
sly_circ_2286	0	2220.09	2257.73	0	971.714	0	0	0	0	0	0	0
sly_circ_2287	5821.33	0	5862.19	0	0	0	0	0	0	0	0	0
sly_circ_2288	0	1610.66	1637.96	0	0	0	0	0	0	0	0	0
sly_circ_2289	0	0	0	0	0	0	0	0	0	308.479	0	226.526
sly_circ_229	0	1392.26	1415.87	0	0	0	0	0	0	0	0	0
sly_circ_2290	0	0	0	0	0	0	0	12.4857	0	0	0	0
sly_circ_2291	0	0	0	0	0	0	0	31.0509	15.7968	0	0	0
sly_circ_2292	0	0	0	0	1170.27	0	0	0	0	0	0	0
sly_circ_2293	0	0	0	0	0	0	0	3012.94	3831.99	0	0	0
sly_circ_2294	0	0	0	0	0	0	0	0	0	65.8189	0	72.4995
sly_circ_2295	125.529	0	0	0	0	0	0	0	0	0	0	0
sly_circ_2296	0	0	0	0	0	0	0	0	0	557.138	0	0
sly_circ_2297	3228.48	0	0	0	0	0	0	0	0	0	0	0
sly_circ_2298	0	0	0	0	0	0	0	0	0	0	82.3445	90.0045
sly_circ_2299	1854.87	0	1556.57	0	0	0	0	0	0	0	0	0
sly_circ_230	0	0	0	63.0571	48.8498	50.5912	0	0	0	73.301	0	0
sly_circ_2300	0	0	0	0	0	0	0	18.2781	0	0	14.186	0
sly_circ_2301	1124.8	0	1415.87	0	0	0	0	0	0	0	0	0
sly_circ_2302	0	0	0	0	44.3261	0	0	0	0	0	0	0
sly_circ_2303	0	0	0	0	0	0	0	0	0	213.015	0	125.139
sly_circ_2304	0	0	0	460.417	0	332.457	0	0	0	0	0	0
sly_circ_2305	0	0	0	0	477.258	0	0	0	0	0	0	0
sly_circ_2306	0	0	0	0	0	0	0	0	0	0	88.4032	0
sly_circ_2307	0	0	0	0	230.717	0	0	0	0	0	0	0
sly_circ_2308	961.786	0	1210.67	0	0	0	0	0	0	0	0	0
sly_circ_2309	227.012	0	142.878	0	0	0	0	0	0	0	0	0
sly_circ_231	0	0	0	206.611	120.045	248.649	0	0	0	0	0	0
sly_circ_2310	0	0	0	0	1265.97	524.439	0	0	0	0	0	0
sly_circ_2311	0	0	0	221	0	265.965	0	0	0	0	0	0
sly_circ_2312	0	0	0	0	0	0	0	0	0	107.22	0	0
sly_circ_2313	0	0	0	0	75.8244	0	0	0	0	0	0	0
sly_circ_2314	201.916	0	254.167	0	0	0	0	0	0	0	0	0
sly_circ_2315	0	0	0	0	0	0	0	0	0	0	0	1090.38
sly_circ_2316	0	0	0	64.638	0	0	0	0	0	0	0	0
sly_circ_2317	0	0	0	0	0	0	0	231.382	294.282	0	0	0
sly_circ_2318	0	0	0	0	0	0	0	100.539	0	0	0	0
sly_circ_2319	0	0	0	0	0	0	0	0	0	0	799.529	0
sly_circ_232	55.9555	0	0	0	0	0	0	0	0	0	0	0
sly_circ_2320	0	0	0	0	413.258	427.99	0	0	0	0	0	0
sly_circ_2321	0	0	0	0	0	0	0	0	0	0	602.415	0
sly_circ_2322	0	0	0	0	0	0	0	0	0	0	0	477.313
sly_circ_2323	0	0	0	0	0	0	0	0	0	1292.2	434.076	0
sly_circ_2324	264.747	0	0	0	0	0	0	0	0	645.673	0	0
sly_circ_2325	0	0	0	0	183.748	0	0	0	0	0	0	0
sly_circ_2326	0	0	0	0	576.793	0	0	0	0	0	0	0
sly_circ_2327	0	0	0	0	2370.56	0	0	0	0	0	0	0
sly_circ_2328	0	0	0	0	69.1855	71.652	0	0	0	0	0	0
sly_circ_2329	0	0	0	0	221.252	0	0	0	0	0	0	0
sly_circ_233	369.368	0	464.951	1894.29	0	1657.97	0	0	0	0	0	0
sly_circ_2330	779.724	965.131	654.33	969.401	844.858	583.318	0	0	0	0	0	0
sly_circ_2331	0	0	0	0	0	0	0	0	0	142.056	0	69.5441
sly_circ_2332	504.024	0	0	704.963	0	848.396	0	0	0	0	0	0
sly_circ_2333	156.517	0	0	0	0	0	0	0	0	0	0	0
sly_circ_2334	60.6241	112.559	0	0	0	0	0	0	0	0	0	0
sly_circ_2335	41.3135	0	52.0043	96.3064	0	69.5407	0	0	0	0	45.128	49.326
sly_circ_2336	0	0	0	0	0	0	0	0	0	2942.7	0	0
sly_circ_2337	5008.54	3874.69	3940.39	5837.74	10175.5	4917.85	6153.99	21147.4	12327.5	4071.66	12993.6	11212.3
sly_circ_2338	3190.54	0	1606.47	0	4839.88	2864.24	0	0	0	0	0	0
sly_circ_2339	220.72	0	0	0	0	0	0	0	0	0	0	0
sly_circ_234	730.157	0	612.735	0	0	0	0	0	0	0	0	0
sly_circ_2340	1185.06	0	0	0	0	0	0	0	0	0	0	0
sly_circ_2341	0	0	0	1085.62	0	0	0	0	0	0	0	0
sly_circ_2342	0	0	0	0	286.481	0	0	0	0	0	0	0
sly_circ_2343	0	0	0	0	1232.69	1276.63	0	0	0	0	0	0
sly_circ_2344	0	0	0	932.866	0	0	0	0	0	0	0	0
sly_circ_2345	0	0	0	0	0	0	0	0	0	500.563	0	0
sly_circ_2346	0	0	0	187.137	0	0	0	0	0	0	0	0
sly_circ_2347	0	0	0	489.816	0	0	0	0	0	0	0	0
sly_circ_2348	0	70.0882	0	0	0	0	0	0	0	0	0	0
sly_circ_2349	151.399	0	190.577	0	0	0	0	0	0	0	0	0
sly_circ_235	327.989	0	619.296	0	0	0	0	0	0	0	0	0
sly_circ_2350	0	0	0	0	0	0	799.171	0	363.834	0	0	0
sly_circ_2351	1047.84	0	0	0	0	0	0	0	0	0	0	0
sly_circ_2352	0	0	0	0	153.757	0	0	0	0	0	0	0
sly_circ_2353	0	0	0	0	0	0	404.541	0	184.173	0	0	0
sly_circ_2354	0	1263.74	0	0	0	0	0	0	0	0	0	0
sly_circ_2355	0	1441.11	0	0	0	0	0	0	0	0	0	0
sly_circ_2356	0	0	0	0	0	0	0	2594.48	0	0	0	0
sly_circ_2357	0	0	0	1808.18	0	0	0	0	0	0	0	0
sly_circ_2358	0	0	0	0	0	0	0	0	0	653.934	219.669	0
sly_circ_2359	0	0	0	1221.32	1419.21	1469.81	0	0	0	0	0	0
sly_circ_236	855.686	0	0	0	0	0	0	0	0	0	0	0
sly_circ_2360	0	0	0	48.3942	0	0	0	0	0	0	0	0
sly_circ_2361	382.865	473.904	0	892.501	0	429.636	0	1347.13	0	0	0	0
sly_circ_2362	0	0	0	2171.23	0	1306.5	0	0	0	0	0	0
sly_circ_2363	0	2019.92	1369.45	0	0	0	0	0	0	0	0	0
sly_circ_2364	0	0	0	154.597	0	0	0	0	0	0	0	0
sly_circ_2365	0	348.065	353.967	0	0	0	0	0	0	0	0	0
sly_circ_2366	0	0	0	0	0	0	0	0	0	1123.95	0	1238.03
sly_circ_2367	0	0	0	3437.78	0	2068.62	0	0	0	0	0	0
sly_circ_2368	0	1416.27	0	0	0	0	0	0	0	2790.49	0	1366.1
sly_circ_2369	930.325	0	0	0	0	0	0	0	0	0	0	0
sly_circ_237	0	104.067	0	0	0	0	0	0	0	0	0	0
sly_circ_2370	0	0	0	0	0	0	0	0	0	70.5684	0	51.8207
sly_circ_2371	1301.24	0	1637.96	0	0	0	0	0	0	2115.67	2132.08	2330.41
sly_circ_2372	0	0	0	0	0	0	0	9.94405	18.9709	0	19.2945	0
sly_circ_2373	0	0	0	0	0	0	94.054	25.2504	90.9913	48.6163	26.1298	46.4108
sly_circ_2374	0	0	0	536.532	0	0	0	0	0	0	0	0
sly_circ_2375	0	0	0	1964.45	0	0	0	0	0	0	0	0
sly_circ_2376	318.543	0	400.974	0	0	0	0	0	0	0	0	0
sly_circ_2377	0	0	0	0	276.92	0	0	0	0	0	0	0
sly_circ_2378	0	690.281	701.985	0	0	0	0	0	0	0	0	0
sly_circ_2379	0	0	0	0	0	0	2329.72	0	0	0	0	0
sly_circ_238	0	334.824	0	0	0	0	0	0	0	0	0	0
sly_circ_2380	0	0	0	0	428.868	0	0	0	0	0	0	0
sly_circ_2381	0	0	0	2458.81	0	0	0	0	0	0	0	0
sly_circ_2382	204.825	0	0	0	0	0	0	0	0	0	0	0
sly_circ_2383	0	0	0	0	0	0	0	502.157	0	0	0	0
sly_circ_2384	0	0	0	0	0	0	0	0	0	0	329.004	359.609
sly_circ_2385	0	0	0	789.958	0	0	0	0	0	0	0	0
sly_circ_2386	0	744.502	757.126	0	0	0	0	0	0	0	0	0
sly_circ_2387	0	0	0	0	0	0	109.839	0	66.6746	0	20.3435	0
sly_circ_2388	0	0	0	0	0	0	0	0	0	0	0	974.188
sly_circ_2389	0	0	0	0	0	0	0	0	0	930.164	0	683.051
sly_circ_239	0	0	0	0	299.473	206.766	0	0	0	0	0	0
sly_circ_2390	0	0	0	0	74.618	0	0	0	0	0	0	0
sly_circ_2391	0	0	0	0	242.02	0	0	0	0	0	0	0
sly_circ_2392	0	661.262	0	0	0	0	0	0	0	0	0	0
sly_circ_2393	0	304.988	0	0	0	0	0	0	0	0	0	0
sly_circ_2394	0	0	0	1085.62	0	0	0	0	0	0	0	0
sly_circ_2395	780.744	0	0	0	0	0	0	0	0	0	0	0
sly_circ_2396	0	0	0	0	742.583	0	0	0	0	0	0	0
sly_circ_2397	0	0	0	44.2106	0	53.2057	0	0	0	0	0	0
sly_circ_2398	0	0	0	0	0	0	2899.21	0	1319.91	0	0	0
sly_circ_2399	0	0	0	0	0	0	0	0	0	0	264.994	193.096
sly_circ_240	157.135	0	197.797	0	0	0	0	0	0	0	0	0
sly_circ_2400	0	0	0	0	0	0	0	0	0	0	9455.3	6889.91
sly_circ_2401	0	0	0	0	0	0	0	79.7301	40.5617	0	0	0
sly_circ_2402	0	413.821	0	701.411	0	656.539	0	0	0	0	0	0
sly_circ_2403	0	0	0	0	0	0	39.5547	0	0	0	0	0
sly_circ_2404	0	0	0	0	0	0	0	138.509	176.162	0	0	0
sly_circ_2405	0	0	0	0	0	0	0	0	0	375.519	0	0
sly_circ_2406	0	0	0	0	2114.91	0	0	0	0	0	0	0
sly_circ_2407	0	0	0	0	142.108	0	0	0	0	0	0	0
sly_circ_2408	0	0	0	0	0	0	0	392.442	0	0	0	0
sly_circ_2409	0	0	0	2242.03	0	2698.2	0	0	0	0	0	0
sly_circ_241	0	0	0	0	397.032	274.124	0	0	0	0	0	0
sly_circ_2410	0	0	0	0	239.601	82.7142	0	0	0	0	0	0
sly_circ_2411	0	0	0	0	0	0	1837.53	0	1673.12	0	0	0
sly_circ_2412	5474.96	1232.15	4385.65	0	0	0	0	0	0	0	0	0
sly_circ_2413	0	0	0	0	0	0	0	0	0	1269.4	0	932.164
sly_circ_2414	0	0	0	0	0	0	0	0	0	0	327.025	0
sly_circ_2415	0	0	0	708.551	0	0	0	0	0	0	0	0
sly_circ_2416	0	0	0	0	1003.35	0	0	0	0	0	0	0
sly_circ_2417	0	0	0	0	0	0	0	0	0	1798.32	0	1320.57
sly_circ_2418	0	0	0	0	0	0	0	1843.44	1563.05	0	0	0
sly_circ_2419	0	0	0	0	0	0	0	0	640.963	0	0	0
sly_circ_242	0	0	0	0	481.519	0	0	0	0	0	0	0
sly_circ_2420	202.946	0	0	0	0	0	0	0	0	0	0	0
sly_circ_2421	3374.4	0	1415.87	0	0	0	0	0	0	0	0	0
sly_circ_2422	0	0	0	1450.31	0	1163.6	0	0	0	0	0	0
sly_circ_2423	0	0	0	2335.1	0	1405.1	0	0	0	0	0	0
sly_circ_2424	0	0	0	0	0	0	0	0	0	0	55.7906	0
sly_circ_2425	0	0	0	0	0	0	849.084	218.833	525.719	224.712	339.682	371.28
sly_circ_2426	49.9974	0	62.9354	0	0	0	0	0	0	0	0	0
sly_circ_2427	0	0	0	0	0	0	0	0	0	22.486	0	8.25611
sly_circ_2428	0	0	0	901.166	0	0	0	0	0	0	0	0
sly_circ_2429	0	0	0	0	0	0	48.2448	57.565	43.9283	0	0	0
sly_circ_243	0	0	0	0	0	0	0	0	0	5.35594	0	3.93305
sly_circ_2430	0	0	0	0	0	0	60.766	0	27.6646	50.2557	50.6455	36.9045
sly_circ_2431	0	0	0	0	0	0	0	0	42.9127	0	0	0
sly_circ_2432	0	0	0	88.5688	0	71.0595	0	0	0	0	0	0
sly_circ_2433	0	0	0	0	912.137	0	0	0	0	0	0	0
sly_circ_2434	419.136	0	0	0	0	0	0	0	0	0	0	0
sly_circ_2435	0	0	0	0	223.082	231.035	0	0	0	0	0	0
sly_circ_2436	0	0	0	0	0	0	0	0	0	7458.46	2505.44	2190.8
sly_circ_2437	65.1045	0	0	0	0	0	0	0	0	0	0	0
sly_circ_2438	0	0	0	0	0	0	0	236.858	301.247	0	0	0
sly_circ_2439	613.212	0	514.597	0	0	0	0	0	0	0	0	0
sly_circ_244	0	0	0	0	0	0	0	0	0	8.40205	0	6.16991
sly_circ_2440	0	0	0	0	0	0	1313.4	0	0	0	0	0
sly_circ_2441	0	0	0	335.818	0	161.658	0	0	0	0	0	0
sly_circ_2442	0	0	0	0	0	0	0	2008.63	1277.33	0	0	0
sly_circ_2443	0	0	0	0	985.025	0	0	0	0	0	0	0
sly_circ_2444	2262.38	0	0	10547.7	6741.27	8250.97	0	0	0	0	0	0
sly_circ_2445	0	0	0	1785	0	2148.18	0	0	0	0	0	0
sly_circ_2446	992.141	0	1248.88	0	0	0	0	0	0	0	0	0
sly_circ_2447	765.729	0	642.586	0	0	0	0	0	0	0	0	0
sly_circ_2448	0	0	0	825.068	0	0	0	0	0	0	0	0
sly_circ_2449	0	0	0	372.772	0	0	0	0	0	0	0	0
sly_circ_245	657.061	0	0	0	0	0	0	0	0	0	0	0
sly_circ_2450	0	165.835	0	0	0	0	0	0	0	0	0	0
sly_circ_2451	63.023	0	0	0	0	0	0	0	0	0	0	0
sly_circ_2452	0	0	0	821.417	0	0	0	0	0	0	0	0
sly_circ_2453	0	0	0	1190	0	0	0	0	0	0	0	0
sly_circ_2454	0	0	0	1442.8	0	0	0	0	0	0	0	0
sly_circ_2455	0	0	0	0	0	0	0	0	0	558.099	0	409.831
sly_circ_2456	0	70.956	72.1591	80.1786	0	0	0	0	0	0	0	0
sly_circ_2457	25.3908	0	31.9613	23.6756	0	28.4927	0	0	0	0	0	0
sly_circ_2458	0	0	0	0	0	0	0	0	0	106.165	0	0
sly_circ_2459	0	464.963	0	0	0	0	0	0	0	0	0	0
sly_circ_246	0	0	0	0	0	0	26.8078	108.755	73.2278	103.465	104.267	92.2587
sly_circ_2460	0	0	0	0	0	0	0	217.718	276.904	0	0	0
sly_circ_2461	0	0	0	0	0	0	0	94.975	34.5124	0	0	0
sly_circ_2462	0	0	0	0	0	0	1517.03	0	0	0	1264.37	1381.99
sly_circ_2463	0	0	0	0	0	0	1863.78	0	0	0	0	0
sly_circ_2464	0	0	0	1131.95	0	1362.26	0	0	0	0	0	0
sly_circ_2465	0	0	0	0	36.6	0	0	0	0	0	0	0
sly_circ_2466	1392.24	0	1752.51	0	0	0	0	0	0	0	0	0
sly_circ_2467	0	0	0	1716	1812.78	2065.14	0	0	0	0	0	0
sly_circ_2468	0	0	0	121.971	0	146.788	0	0	0	0	0	0
sly_circ_2469	0	0	0	121.228	0	145.893	0	0	0	0	0	0
sly_circ_247	0	0	0	0	0	0	0	0	0	0	15.1274	0
sly_circ_2470	0	0	0	0	52.6404	0	0	0	0	0	0	0
sly_circ_2471	0	0	0	0	0	0	0	0	0	0	267.493	0
sly_circ_2472	0	0	0	0	0	0	0	0	0	0	570.293	415.563
sly_circ_2473	0	0	0	896.813	0	0	0	0	0	0	0	0
sly_circ_2474	0	0	0	0	0	0	0	0	0	0	0	462.455
sly_circ_2475	0	321.291	0	0	281.252	291.279	0	0	0	0	0	0
sly_circ_2476	0	0	0	0	0	0	228.484	0	0	0	0	0
sly_circ_2477	0	70.3082	0	0	0	0	0	0	0	0	0	0
sly_circ_2478	73.9835	0	93.1284	0	0	0	0	0	0	0	0	0
sly_circ_2479	0	0	0	75.8954	0	91.3373	0	0	0	0	0	0
sly_circ_248	0	0	0	0	153.211	0	0	0	0	0	0	0
sly_circ_2480	884.843	0	1113.82	0	0	0	0	0	0	0	0	0
sly_circ_2481	1463.89	0	1228.47	0	0	0	0	0	0	0	0	0
sly_circ_2482	925.998	0	0	0	0	0	0	0	0	0	0	0
sly_circ_2483	1318.47	0	0	0	0	0	0	0	0	0	0	0
sly_circ_2484	1221.41	0	1537.48	0	0	0	0	0	0	0	0	0
sly_circ_2485	0	0	0	0	0	0	0	0	0	3173.5	2132.08	4660.82
sly_circ_2486	0	0	0	992.729	0	0	0	0	0	0	0	0
sly_circ_2487	0	899.38	0	0	0	0	0	0	0	0	0	0
sly_circ_2488	0	0	0	0	1787.74	0	0	0	0	0	0	0
sly_circ_2489	0	0	0	0	284.217	147.175	0	0	0	0	0	0
sly_circ_249	522.545	0	0	0	0	0	0	0	0	0	0	0
sly_circ_2490	0	0	0	0	0	0	0	0	0	36.4688	36.7517	26.7803
sly_circ_2491	0	0	0	616.745	0	0	0	0	0	0	0	0
sly_circ_2492	0	0	0	0	829.694	0	0	0	0	0	0	0
sly_circ_2493	112.163	0	0	0	0	0	0	0	0	0	0	0
sly_circ_2494	1820.94	0	0	1131.95	0	1362.26	0	0	0	0	0	0
sly_circ_2495	0	0	0	55.3985	0	66.6699	0	0	0	0	0	0
sly_circ_2496	0	0	0	125.602	0	151.158	0	0	0	0	0	0
sly_circ_2497	0	0	0	0	0	0	0	517.617	219.443	0	0	0
sly_circ_2498	0	0	0	0	0	0	0	0	0	328.16	0	240.979
sly_circ_2499	0	1155.14	0	0	0	0	0	0	0	0	0	0
sly_circ_250	0	0	0	0	0	0	464.287	0	0	0	257.974	422.957
sly_circ_2500	0	0	0	0	0	0	0	0	0	273.624	183.831	301.397
sly_circ_2501	829.54	0	696.135	0	0	0	0	0	0	0	0	0
sly_circ_2502	0	0	0	0	0	0	0	0	0	0	71.3256	0
sly_circ_2503	0	0	0	0	0	0	0	0	0	0	288.424	0
sly_circ_2504	0	0	0	0	0	0	0	2594.48	2199.85	0	0	0
sly_circ_2505	0	0	0	0	0	0	0	0	0	0	457.514	500.074
sly_circ_2506	0	1579.68	0	0	0	0	0	0	0	0	0	0
sly_circ_2507	0	0	0	0	1172.39	0	0	0	0	0	0	0
sly_circ_2508	0	0	0	132.373	92.2934	223.029	0	0	0	0	0	0
sly_circ_2509	0	0	0	6.09516	0	0	0	0	0	0	0	0
sly_circ_251	0	0	0	0	1027.24	0	0	0	0	0	0	0
sly_circ_2510	0	0	0	0	0	0	0	131.304	0	0	0	0
sly_circ_2511	1118.48	0	0	0	0	0	0	0	0	0	0	0
sly_circ_2512	0	0	0	0	0	0	0	0	0	316.111	141.583	154.754
sly_circ_2513	0	1466.85	0	0	0	0	0	0	0	0	0	0
sly_circ_2514	0	0	0	0	449.418	0	3261.61	0	742.449	0	453.066	0
sly_circ_2515	0	0	0	0	0	0	0	47.2997	0	0	0	0
sly_circ_2516	0	0	0	0	0	0	0	16.1305	0	0	0	0
sly_circ_2517	225.214	223.014	283.494	0	0	0	265.652	633.944	886.907	146.469	295.211	0
sly_circ_2518	0	24.6118	16.6861	0	0	0	0	0	0	0	0	0
sly_circ_2519	0	0	0	12.3571	0	14.8713	0	0	0	0	0	0
sly_circ_252	0	0	0	0	0	0	0	0	0	0	130.692	0
sly_circ_2520	0	0	0	0	0	0	0	0	0	19.1957	0	21.1441
sly_circ_2521	0	0	0	0	26.005	17.9547	0	0	0	0	0	0
sly_circ_2522	0	1379.27	0	692.687	0	0	0	0	0	0	0	0
sly_circ_2523	0	0	0	682.501	0	0	0	0	0	0	0	0
sly_circ_2524	0	35.5856	0	40.2109	31.151	32.2615	0	0	0	0	0	0
sly_circ_2525	41.5116	0	0	0	0	0	0	0	0	0	0	0
sly_circ_2526	1298.41	0	1634.4	0	0	0	0	0	0	0	0	0
sly_circ_2527	1065.17	239.718	853.239	722.336	839.379	760.64	0	0	0	0	0	0
sly_circ_2528	0	0	0	0	79.4258	0	0	0	0	0	0	0
sly_circ_2529	0	0	0	0	0	215.025	0	0	0	0	0	0
sly_circ_253	0	0	0	1167.55	0	0	0	0	0	0	0	0
sly_circ_2530	0	2180.8	2217.77	0	0	0	0	0	0	0	0	0
sly_circ_2531	0	796.649	540.105	1600.35	1162.29	962.978	0	0	0	0	0	0
sly_circ_2532	0	0	0	2025.17	784.438	2437.21	0	0	0	0	0	0
sly_circ_2533	1044.18	1077.06	1752.51	973.638	942.834	1367.03	0	0	0	0	0	0
sly_circ_2534	170.746	0	214.93	0	0	0	0	0	0	0	0	0
sly_circ_2535	0	0	0	0	0	0	0	0	0	0	219.891	0
sly_circ_2536	1878.2	0	0	0	0	0	0	0	0	0	0	0
sly_circ_2537	0	0	0	0	0	0	0	0	0	0	253.07	276.612
sly_circ_2538	0	0	0	0	53.0026	0	0	0	0	0	0	0
sly_circ_2539	76.0174	0	0	0	0	0	0	0	0	0	0	0
sly_circ_254	56.3036	0	70.8735	0	0	0	0	0	0	0	0	0
sly_circ_2540	0	0	0	0	0	0	5036.32	3090.48	5895.92	2975.16	5596.7	5680.37
sly_circ_2541	0	0	0	1628.42	0	1959.75	0	0	0	0	0	0
sly_circ_2542	0	0	0	0	0	0	0	1784.74	2269.91	0	0	0
sly_circ_2543	0	0	0	977.054	1816.59	1411.02	0	0	0	0	0	0
sly_circ_2544	50.0477	0	0	0	162.685	56.1616	0	0	0	0	0	0
sly_circ_2545	0	0	0	0	106.092	54.9371	0	0	0	0	0	0
sly_circ_2546	0	0	0	0	129.251	0	0	0	0	0	0	0
sly_circ_2547	0	0	0	188.889	834.084	363.713	0	0	0	0	0	0
sly_circ_2548	0	0	0	0	126.448	0	0	0	0	0	0	0
sly_circ_2549	0	0	0	0	6.57564	0	0	0	0	0	0	0
sly_circ_255	41.0071	0	0	0	0	0	0	0	0	0	0	0
sly_circ_2550	0	0	0	148.83	0	179.111	0	0	0	0	0	0
sly_circ_2551	0	0	0	1289.17	0	0	0	0	0	0	0	0
sly_circ_2552	777.694	0	0	0	0	0	0	0	0	0	0	0
sly_circ_2553	0	0	0	0	0	0	0	0	0	0	2588.95	1414.89
sly_circ_2554	0	0	0	0	0	0	0	0	0	1377.43	0	0
sly_circ_2555	0	813.301	413.545	0	0	0	0	0	0	0	0	0
sly_circ_2556	0	80.1269	40.7427	0	0	0	0	0	0	0	0	0
sly_circ_2557	834.174	0	1050.04	0	0	0	0	0	0	0	0	0
sly_circ_2558	0	0	0	0	58.6038	60.693	0	0	0	0	0	0
sly_circ_2559	888.793	0	1118.79	1657.5	1926.08	997.37	13104.7	1250.91	9545.77	9393	17960.8	18039.9
sly_circ_256	0	0	0	0	0	0	2592.01	0	0	0	0	0
sly_circ_2560	100.958	0	0	0	0	0	0	0	0	0	0	0
sly_circ_2561	836.511	0	0	0	0	0	0	0	0	0	0	0
sly_circ_2562	72.5281	0	0	0	0	0	0	0	0	0	0	0
sly_circ_2563	0	0	0	0	70.6123	0	0	0	0	0	0	0
sly_circ_2564	225.47	0	0	0	0	0	0	0	0	0	0	0
sly_circ_2565	0	0	0	0	38.9528	0	0	0	0	0	0	0
sly_circ_2566	0	0	0	0	0	0	0	98.248	0	0	0	0
sly_circ_2567	0	0	0	0	27.6742	0	0	0	0	0	0	0
sly_circ_2568	60.0935	0	37.822	0	65.1133	33.7173	0	0	0	0	0	0
sly_circ_2569	0	0	0	0	0	0	0	0	0	473.242	127.177	347.517
sly_circ_257	1659.08	0	2088.4	0	0	0	0	0	0	0	0	0
sly_circ_2570	0	0	0	364	0	438.061	0	0	0	0	0	0
sly_circ_2571	157.383	0	198.11	0	0	0	0	0	0	0	0	0
sly_circ_2572	0	0	0	0	0	0	0	20.4057	25.953	37.7171	50.6795	41.5454
sly_circ_2573	0	0	0	127.064	0	0	0	0	0	0	0	0
sly_circ_2574	0	0	0	0	0	0	0	0	0	0	781.336	284.673
sly_circ_2575	0	0	0	0	0	0	0	435.098	0	0	0	0
sly_circ_2576	0	0	0	0	0	0	0	0	0	0	1035.58	0
sly_circ_2577	0	0	0	0	0	0	0	0	0	0	2289.18	834.041
sly_circ_2578	0	0	0	0	0	0	0	188.435	0	0	0	0
sly_circ_2579	0	0	0	0	0	508.909	0	0	0	1474.7	0	812.193
sly_circ_258	0	0	0	0	0	0	2525.12	0	0	0	0	0
sly_circ_2580	0	0	0	0	1374.02	1423	0	0	0	0	0	0
sly_circ_2581	0	458.049	0	0	0	0	0	0	0	0	0	0
sly_circ_2582	0	0	0	0	0	0	2803.77	5691.72	4273.2	3781.36	2951.97	3479.01
sly_circ_2583	0	0	0	297.978	0	0	0	0	0	259.789	174.536	286.158
sly_circ_2584	86.8249	0	0	0	0	0	0	0	0	0	0	0
sly_circ_2585	0	0	0	79.1643	0	95.2712	0	0	0	0	0	0
sly_circ_2586	0	0	0	0	224.475	0	0	0	0	0	0	0
sly_circ_2587	0	266.411	0	0	0	0	0	0	0	0	0	0
sly_circ_2588	0	0	0	0	0	0	146.699	0	0	0	54.3408	59.3957
sly_circ_2589	0	0	0	0	0	0	0	0	0	0	1765.63	1751.74
sly_circ_259	799.557	0	0	0	0	0	0	0	0	0	0	0
sly_circ_2590	0	0	0	73.0292	0	87.8879	0	0	0	0	0	0
sly_circ_2591	1878.2	0	0	0	0	0	0	0	0	0	0	0
sly_circ_2592	0	0	0	0	0	0	0	1586.06	0	0	0	0
sly_circ_2593	0	0	0	0	192.895	133.181	0	0	0	0	0	0
sly_circ_2594	0	0	0	0	1205.14	0	0	0	0	0	0	0
sly_circ_2595	0	0	0	1125.09	0	1354.01	0	0	0	0	0	0
sly_circ_2596	0	0	0	36.695	0	44.1611	0	0	0	0	0	0
sly_circ_2597	39.4159	0	49.6156	0	0	0	0	0	0	0	0	0
sly_circ_2598	0	0	0	0	0	171.152	0	0	0	0	0	0
sly_circ_2599	0	0	0	60.1946	0	0	0	0	0	0	0	0
sly_circ_260	0	0	0	337.528	0	0	0	0	0	0	0	0
sly_circ_2600	0	0	0	1190	0	1432.12	0	0	0	0	0	0
sly_circ_2601	513.118	0	861.198	0	0	0	0	0	0	0	0	0
sly_circ_2602	896.8	0	1128.87	0	0	0	0	0	0	0	0	0
sly_circ_2603	0	48.2393	24.5286	0	0	0	0	0	0	0	0	0
sly_circ_2604	0	0	0	0	0	0	0	116.914	0	0	0	0
sly_circ_2605	0	1848.23	0	0	0	0	0	0	0	0	0	0
sly_circ_2606	0	0	0	60.3708	0	0	0	0	0	0	0	0
sly_circ_2607	0	0	0	0	611.106	316.446	0	0	0	0	0	0
sly_circ_2608	388.089	0	488.516	0	0	0	0	0	0	0	0	0
sly_circ_2609	766.909	0	965.364	286.04	0	516.358	0	0	0	0	0	0
sly_circ_261	1276.22	0	0	0	0	0	0	0	0	0	0	0
sly_circ_2610	0	0	0	0	0	0	0	189.84	0	0	0	0
sly_circ_2611	1252.14	0	0	0	0	0	0	0	0	0	0	0
sly_circ_2612	0	0	0	81.852	0	0	0	0	0	0	0	0
sly_circ_2613	0	1735.42	1764.85	0	1012.77	0	0	0	0	0	0	0
sly_circ_2614	0	0	0	1298.18	0	1562.31	0	0	0	0	0	0
sly_circ_2615	0	0	0	0	0	695.984	0	0	0	0	0	0
sly_circ_2616	437.56	0	0	0	0	0	0	0	0	0	0	0
sly_circ_2617	290.5	239.718	243.783	632.044	629.535	977.966	380.733	0	0	0	0	0
sly_circ_2618	0	0	0	0	0	0	0	0	0	2397.76	0	880.377
sly_circ_2619	0	469.689	0	589.709	959.367	709.692	0	0	0	411.305	1381.65	755.088
sly_circ_262	0	0	0	982.224	0	0	0	0	0	0	0	0
sly_circ_2620	0	0	0	658.299	0	396.119	0	0	0	0	0	0
sly_circ_2621	0	0	0	825.068	0	992.938	0	0	0	0	0	0
sly_circ_2622	0	0	0	789.958	0	950.685	0	0	0	0	0	0
sly_circ_2623	930.325	0	0	0	0	0	0	0	0	0	0	0
sly_circ_2624	0	0	0	0	33.738	34.9407	0	0	0	0	0	0
sly_circ_2625	0	0	0	322.292	0	0	0	0	0	0	0	0
sly_circ_2626	0	1283.49	0	0	0	0	0	0	0	0	0	0
sly_circ_2627	0	0	0	0	0	0	1433.68	0	0	0	0	0
sly_circ_2628	0	1156.95	0	0	0	0	0	0	0	0	0	0
sly_circ_2629	0	0	0	836.217	0	1006.36	0	0	0	0	0	0
sly_circ_263	191.065	0	240.507	0	0	0	0	0	0	0	0	0
sly_circ_2630	0	0	0	0	0	0	3345.25	0	0	0	0	0
sly_circ_2631	0	0	0	1213.33	0	0	0	0	0	0	0	0
sly_circ_2632	0	0	0	0	122.337	0	0	0	0	0	0	0
sly_circ_2633	0	542.798	552.001	0	475.155	492.095	0	0	0	0	0	0
sly_circ_2634	0	0	0	0	0	0	0	878.381	0	0	681.73	745.147
sly_circ_2635	3703.99	0	2914.05	2590.33	0	2078.24	0	0	0	0	0	0
sly_circ_2636	0	0	0	0	0	0	1769.41	1266.74	2577.76	3219.41	1769.66	1719.36
sly_circ_2637	11601.1	12506.8	14132.1	22332.7	12975.7	23936.9	10299.8	5793.68	5359.03	17036.7	15124.9	16085.1
sly_circ_2638	3490.14	1690.45	3820.25	2971.38	493.263	2043.39	0	0	0	0	0	0
sly_circ_2639	642.225	1192.4	1212.62	1197.68	1043.81	1801.7	1262.56	0	1149.6	0	701.522	766.78
sly_circ_264	0	0	0	0	339.183	0	0	0	0	0	0	0
sly_circ_2640	0	0	0	0	0	0	1578.2	1129.85	0	0	876.903	0
sly_circ_2641	0	871.394	531.701	0	0	0	0	0	0	0	0	0
sly_circ_2642	0	0	0	0	0	0	0	0	0	0	0	617.407
sly_circ_2643	0	0	0	0	0	0	79.7136	0	0	65.9261	0	0
sly_circ_2644	0	0	0	0	0	0	0	0	0	72.8228	0	0
sly_circ_2645	0	0	0	0	92.3198	63.7406	0	119.916	101.676	0	0	0
sly_circ_2646	0	0	0	0	1008.04	0	0	0	0	0	0	0
sly_circ_2647	0	207.258	0	0	0	0	0	0	0	0	0	0
sly_circ_2648	0	0	0	0	77.9901	26.9235	0	0	0	0	0	0
sly_circ_2649	0	0	0	22.334	0	0	0	0	0	0	0	0
sly_circ_265	0	0	0	0	0	0	116.486	0	106.064	0	0	0
sly_circ_2650	55.358	0	27.8733	0	0	0	0	0	0	0	0	0
sly_circ_2651	0	0	0	0	0	0	0	0	0	56.6654	73.4206	53.5003
sly_circ_2652	221.457	0	0	0	239.956	248.511	0	0	0	0	967.617	264.407
sly_circ_2653	0	0	0	0	0	0	92.4516	115.828	105.225	0	154.108	98.2587
sly_circ_2654	122.794	0	103.046	152.665	0	0	0	0	0	0	0	0
sly_circ_2655	0	636.771	0	0	0	0	0	0	0	0	0	0
sly_circ_2656	0	0	0	0	0	0	0	0	0	6.24633	0	6.88033
sly_circ_2657	0	0	0	0	0	0	0	814.545	0	0	0	0
sly_circ_2658	0	0	0	0	0	0	1591.03	0	1448.68	0	0	0
sly_circ_2659	0	2787.67	1133.98	0	0	0	0	1267.89	1612.56	0	0	0
sly_circ_266	0	0	0	0	0	0	0	201.007	255.65	0	0	0
sly_circ_2660	0	0	0	1131.95	0	1362.26	0	0	0	0	0	0
sly_circ_2661	0	0	0	0	189.118	130.573	228.751	736.946	312.427	283.779	635.511	486.24
sly_circ_2662	0	0	0	356.315	0	0	0	0	0	0	0	0
sly_circ_2663	0	0	0	0	0	0	0	1090.29	0	0	0	0
sly_circ_2664	0	0	0	0	0	0	0	238.133	201.912	0	0	0
sly_circ_2665	0	60.3848	61.4086	0	0	0	0	0	0	0	0	0
sly_circ_2666	0	0	0	1229.41	0	0	0	0	0	0	0	0
sly_circ_2667	1340.67	0	1265.7	1562.63	0	1504.45	0	0	0	0	732.229	0
sly_circ_2668	0	0	0	98.3611	0	78.9159	0	0	0	0	0	0
sly_circ_2669	0	0	0	0	415.646	430.464	0	0	0	0	0	0
sly_circ_267	0	0	0	550.861	0	0	0	0	0	0	0	0
sly_circ_2670	0	0	0	0	0	0	0	0	0	0	33.1411	0
sly_circ_2671	0	0	0	0	0	0	0	0	0	0	277.034	0
sly_circ_2672	0	0	0	0	0	0	35.7144	0	32.519	0	0	0
sly_circ_2673	0	0	0	0	0	0	0	0	0	0	1264.37	0
sly_circ_2674	0	0	0	0	0	0	38.9439	13.9402	24.8217	25.7664	38.9494	33.112
sly_circ_2675	0	0	0	0	0	0	2525.12	0	2299.2	0	0	0
sly_circ_2676	0	421.248	0	0	0	0	0	0	0	0	0	0
sly_circ_2677	0	1207.99	0	2275	3172.36	3833.03	0	4120.64	1746.94	2380.13	0	0
sly_circ_2678	0	0	0	0	0	0	54.771	91.4929	49.8706	0	0	0
sly_circ_2679	0	0	0	2335.1	0	1405.1	0	0	0	0	0	0
sly_circ_268	0	0	0	0	78.103	0	0	0	0	0	0	0
sly_circ_2680	0	392.405	0	0	0	0	0	0	0	0	0	0
sly_circ_2681	29.2478	0	0	0	0	0	0	0	0	0	0	0
sly_circ_2682	0	0	0	29.2393	0	35.1884	0	0	0	0	0	0
sly_circ_2683	0	0	0	641.614	0	257.386	0	0	0	0	0	0
sly_circ_2684	0	0	0	0	0	0	0	9552.39	0	0	0	0
sly_circ_2685	0	0	0	0	0	0	0	0	0	3407.34	0	0
sly_circ_2686	1228.95	0	1031.31	0	0	0	0	0	0	0	0	0
sly_circ_2687	2140.75	0	0	0	0	0	0	0	0	0	0	0
sly_circ_2688	2552.43	0	2409.7	0	0	0	0	0	0	0	0	0
sly_circ_2689	0	0	0	3033.34	0	3650.51	0	0	0	0	0	0
sly_circ_269	0	0	0	0	1074.31	667.563	0	0	0	0	0	0
sly_circ_2690	717.871	888.571	0	0	0	0	0	0	0	0	1045.54	1142.8
sly_circ_2691	0	0	0	0	0	0	0	653.663	0	0	0	0
sly_circ_2692	0	0	0	1954.11	567.686	1763.77	0	0	0	0	0	0
sly_circ_2693	0	0	0	1555.64	0	0	0	0	0	0	0	0
sly_circ_2694	0	0	0	0	233.801	161.424	0	0	0	0	0	0
sly_circ_2695	0	0	0	0	0	0	0	0	0	0	331.512	362.35
sly_circ_2696	0	0	0	0	0	0	0	0	0	1464.69	0	0
sly_circ_2697	138.353	0	0	0	0	0	0	0	0	0	0	0
sly_circ_2698	166.649	0	69.9243	0	0	0	0	0	0	0	0	0
sly_circ_2699	0	983.099	0	0	0	0	0	0	0	0	0	0
sly_circ_270	0	0	0	284.288	0	342.13	0	0	0	0	0	0
sly_circ_2700	0	0	0	0	0	0	0	0	0	0	122.038	0
sly_circ_2701	0	0	0	0	115.359	119.471	0	0	0	0	0	0
sly_circ_2702	0	0	0	0	0	0	96.3194	34.4781	65.7762	1712.68	1284.44	1491.67
sly_circ_2703	0	0	0	0	0	0	288.468	0	367.722	4819.19	3814.73	4239.67
sly_circ_2704	0	0	0	0	804.927	0	0	0	0	0	0	0
sly_circ_2705	0	0	0	0	0	0	0	0	0	0	289.576	316.514
sly_circ_2706	0	0	0	0	0	0	0	0	0	0	48.8811	0
sly_circ_2707	0	708.133	720.14	0	0	0	0	0	0	0	0	0
sly_circ_2708	0	0	0	1094.58	0	0	0	0	0	0	0	0
sly_circ_2709	0	0	0	0	1331.61	0	0	0	0	0	0	0
sly_circ_271	0	1080.83	0	0	0	0	0	0	0	0	0	0
sly_circ_2710	0	0	0	0	0	0	20.4016	29.2114	32.5084	0	0	9.29273
sly_circ_2711	0	0	0	0	0	0	129.287	154.263	255.058	89.1041	95.7815	65.4321
sly_circ_2712	0	0	0	0	2641.48	0	0	0	0	0	0	0
sly_circ_2713	0	0	0	2335.1	0	0	0	0	0	0	0	0
sly_circ_2714	0	0	0	134.913	0	162.363	0	0	0	0	0	0
sly_circ_2715	0	0	0	0	358.936	0	0	0	0	0	0	0
sly_circ_2716	0	0	0	0	1123.54	0	0	0	0	0	0	0
sly_circ_2717	0	0	0	1289.17	0	0	0	0	0	0	0	0
sly_circ_2718	96.0857	0	0	0	0	0	0	0	0	156.225	0	0
sly_circ_2719	1178.05	0	1482.89	0	0	0	2315.94	0	0	0	0	0
sly_circ_272	0	0	0	0	195.991	0	0	0	0	0	0	0
sly_circ_2720	0	60.5034	0	0	0	0	0	137.591	0	0	0	0
sly_circ_2721	0	0	0	0	0	0	1392.86	0	0	0	0	0
sly_circ_2722	0	133.784	0	0	0	0	0	0	0	0	0	0
sly_circ_2723	196.47	0	164.874	0	0	0	0	0	0	0	0	0
sly_circ_2724	0	0	0	0	0	0	2137.6	2907.63	1751.71	4242.89	2078.51	5971.75
sly_circ_2725	0	0	0	0	0	0	0	80.472	0	0	0	0
sly_circ_2726	0	0	0	1247.58	0	600.567	1052.13	0	0	0	0	0
[truncated: 2,325 more rows]
