# Supplementary material for: Genome-Wide Characterization of Salt-Responsive miRNAs, circRNAs and Associated ceRNA Networks in Tomatoes
Source: Int J Mol Sci. 2021 Nov 12;22(22):12238. doi: 10.3390/ijms222212238 (PMC8625345; doi:10.3390/ijms222212238)
Supplement: Supplementary file 1 [file ijms-22-12238-s001.zip › Table S6.xlsx]

## Sheet: M82_DE-mRNAs
ID	Chromosome	Start_AssambledTU	End_AssambledTU	MaxIsoformLength	M82-CK1	M82-CK2	M82-CK3	M82-T1	M82-T2	M82-T3	P-CK1	P-CK2	P-CK3	P-T1	P-T2	P-T3	MaxTPM	MinTPM	FoldChange	Pvalue	Best-hit-arabi-name	arabi-symbol	arabi-defline
Solyc00g006660.1	ch00	5630503	5630655	153	0	0.170155	0	0.994063	3.08738	2.82472	0	0	0	0	0	0	3.08738	0	1.64377	0.00536736	0	0	0
Solyc00g013150.1	ch00	9738649	9738942	294	0.756155	17.7985	7.45014	14.2909	28.2779	20.3701	15.7563	4.9868	9.52553	1.53401	2.32064	1.51129	28.2779	0.756155	1.18484	0.0449245	0	0	0
Solyc00g020545.1	ch00	10947070	10950271	2184	188.778	160.457	176.501	47.4677	25.8138	38.9646	13.1621	15.2688	14.698	5.46435	6.56027	5.9477	188.778	5.46435	-2.19783	1.58e-18	AT5G23980.1	ATFRO4,FRO4	ferric reduction oxidase 4
Solyc00g020940.1	ch00	10947070	10950271	2184	188.778	160.457	176.501	47.4677	25.8138	38.9646	13.1621	15.2688	14.698	5.46435	6.56027	5.9477	188.778	5.46435	-2.19783	1.58e-18	0	0	0
Solyc00g028760.1	ch00	11539779	11540384	606	0.183424	1.71839	0.876224	5.20776	5.96308	6.01101	0.209429	0.094876	0.198765	0.28624	0.683555	0.388164	6.01101	0.094876	1.80441	6.28e-06	0	0	0
Solyc00g048510.3	ch00	12616042	12617057	941	34.6891	34.4441	35.1973	107.301	141.585	117.291	2.12423	0.549898	1.69605	0.405542	0.388417	0.444402	141.585	0.388417	1.78225	1.52e-08	AT1G10155.1	ATPP2-A10,PP2-A10	phloem protein 2-A10
Solyc00g050430.3	ch00	12709267	12712817	2603	6.18475	10.3515	8.19369	102.514	112.204	105.842	100.744	29.8297	71.1004	161.333	159.821	164.088	164.088	6.18475	3.54452	2.32e-72	AT5G65640.1	bHLH093	beta HLH protein 93
Solyc00g100880.3	ch00	14823532	14825206	1675	4.35771	4.53841	4.55702	1.60037	1.21265	1.33924	0.700869	1.1499	1.00676	0.476371	0.16002	0.374491	4.55702	0.16002	-1.20189	7.46e-10	AT3G14260.1	0	Protein of unknown function (DUF567)
Solyc00g136565.1	ch00	16070948	16074068	1136	20.7274	23.1232	21.6962	2.9287	1.03955	2.2283	1.78752	1.34121	1.6965	0.244312	0.0857983	0.138044	23.1232	0.0857983	-2.89792	8.6e-27	AT1G52820.1	0	2-oxoglutarate (2OG) and Fe(II)-dependent oxygenase superfamily protein
Solyc00g178340.2	ch00	17281795	17282980	830	28.994	17.2512	24.8436	10.1013	7.17091	9.14946	16.0936	35.2243	23.0019	45.5179	46.2968	45.1246	46.2968	7.17091	-1.33238	8.63e-08	AT1G10070.1	ATBCAT-2,BCAT-2	branched-chain amino acid transaminase 2
Solyc00g322635.1	ch00	20795649	20797619	846	1060.22	1174.07	1100.43	655.154	373.289	553.765	501.243	779.069	626.641	158.535	162.387	159.259	1174.07	158.535	-1.07419	6.79e-08	AT1G70830.2	MLP28	MLP-like protein 28
Solyc00g005060.1	ch00	723741	724013	273	0	0	0	1.53206	1.03818	0.980004	0	0	0	0	0	0	1.53206	0	1.12658	0.00178556	0	0	0
Solyc00g005094.1	ch00	1143569	1151849	6851	0.81123	5.68097	2.84188	4.87011	22.5567	11.0215	0.0787309	0.046157	0.0615357	0.0151915	0.0248967	0.0228898	22.5567	0.0151915	1.74866	0.012122	0	0	0
Solyc00g011890.3	ch00	9386161	9403103	5283	19.8022	20.825	19.5282	43.6475	54.2738	46.91	27.1882	40.1909	33.3676	73.2392	71.5642	72.0321	73.2392	19.5282	1.22697	0.000223646	AT4G16130.1	ARA1,ATISA1,ISA1	arabinose kinase
Solyc00g063110.3	ch00	13299901	13302234	1505	8.83822	8.37229	7.96782	2.21063	1.86751	2.17424	0.0632462	0.133709	0.100043	0.0230513	0.0161905	0.0694654	8.83822	0.0161905	-1.60669	1.53e-14	AT2G15325.1	0	Bifunctional inhibitor/lipid-transfer protein/seed storage 2S albumin superfamily protein
Solyc00g072100.3	ch00	13689767	13690746	950	24.181	25.5678	23.6617	56.6341	47.2121	52.6417	1.13555	1.66433	1.71168	2.26413	3.66783	2.66866	56.6341	1.13555	1.0616	0.00579955	AT5G48050.1	0	0
Solyc00g075035.1	ch00	13827013	13829621	1761	22.2709	64.2341	41.2466	12.9334	2.52145	9.24409	4.18002	8.26019	6.41247	2.24584	2.72586	2.62699	64.2341	2.24584	-2.23893	0.000147753	AT2G33790.1	AGP30,ATAGP30	arabinogalactan protein 30
Solyc00g090860.2	ch00	14446055	14446495	441	141.569	240.088	185.125	32.8497	26.2428	31.6401	14.5333	25.7488	19.5973	23.5215	24.201	25.4844	240.088	14.5333	-2.60379	1.39e-43	AT1G08090.1	ACH1,ATNRT2.1,ATNRT2:1,LIN1,NRT2,NRT2.1,NRT2:1,NRT2;1AT	nitrate transporter 2:1
Solyc00g136260.1	ch00	16014506	16015868	1363	4.94746	7.88841	6.36307	18.9557	13.932	16.9563	11.4297	9.80745	10.8698	12.9555	13.1219	12.5984	18.9557	4.94746	1.25125	3.21e-05	AT5G42200.1	0	RING/U-box superfamily protein
Solyc00g136560.3	ch00	16022592	16023472	881	4.35282	6.35328	4.94729	16.6377	13.8333	15.3007	29.8918	35.8609	31.4118	28.6674	26.4411	27.7384	35.8609	4.35282	1.38661	1.03e-05	AT5G58770.1	0	Undecaprenyl pyrophosphate synthetase family protein
Solyc00g218560.1	ch00	18367326	18367559	234	0	0	0	1.05619	1.71587	1.05539	0	0	0	0	0	0	1.71587	0	1.18639	0.00299241	0	0	0
Solyc01g005000.3	ch01	12923	15102	1710	24.3435	28.2564	25.9544	10.851	3.46681	8.61716	5.75196	5.09384	5.40624	3.6721	4.26061	3.63769	28.2564	3.46681	-1.65287	1.28e-09	AT2G02010.1	GAD4	glutamate decarboxylase 4
Solyc01g005160.3	ch01	137777	140000	2205	21.1555	20.0241	21.2517	2.39691	3.37407	2.44534	11.6842	13.1417	12.3866	1.74641	1.91176	1.70687	21.2517	1.70687	-2.54438	3.09e-34	AT5G37490.1	0	ARM repeat superfamily protein
Solyc01g005300.3	ch01	216515	223444	5436	11.9348	9.69797	11.0827	26.9714	24.7134	25.8349	15.4966	14.1463	15.0011	23.6579	24.1336	23.2804	26.9714	9.69797	1.17279	0.00275854	AT1G68050.1	ADO3,FKF1	flavin-binding, kelch repeat, f box 1
Solyc01g005590.2	ch01	416887	417304	418	115.587	124.376	122.585	71.3612	42.1517	60.8048	13.8148	12.5856	14.0479	17.1801	23.2591	22.3222	124.376	12.5856	-1.04373	2.79e-07	0	0	0
Solyc01g005630.2	ch01	444811	445761	913	2.65814	5.18962	3.53801	0.666338	0.206953	0.270494	1.59859	3.65247	2.11088	0.303985	0.613838	0.343523	5.18962	0.206953	-1.79562	6.48e-12	AT5G19790.1	RAP2.11	related to AP2 11
Solyc01g005880.1	ch01	585371	586414	1044	2.87469	5.31147	3.98414	0.127471	0.0904923	0.137989	0.0607826	0	0.0288438	0	0	0	5.31147	0	-2.17645	4.45e-25	0	0	0
Solyc01g006060.3	ch01	737074	737652	579	20.4776	32.0138	25.3345	5.77896	5.34373	6.22023	9.3158	21.2503	13.5222	4.67357	4.71342	4.46891	32.0138	4.46891	-1.99029	3.79e-22	AT1G58170.1	0	Disease resistance-responsive (dirigent-like protein) family protein
Solyc01g006530.1	ch01	1103879	1106868	2879	0.431132	0.822877	0.576363	8.18833	24.2092	14.5111	5.19074	5.53181	5.24022	65.6851	63.3078	64.6374	65.6851	0.431132	3.36908	1.39e-39	AT5G60900.1	RLK1	receptor-like protein kinase 1
Solyc01g006790.2	ch01	1359487	1360949	1265	22.7582	31.9813	27.0568	8.56643	7.50564	7.988	3.61179	4.45415	3.42788	6.25283	6.3758	5.86777	31.9813	3.42788	-1.64784	3.16e-20	AT3G11690.1	0	0
Solyc01g006825.1	ch01	1390186	1394547	1902	93.3302	144.787	114.625	56.9144	38.11	50.3682	151.77	194.446	172.967	75.0571	75.2396	74.7126	194.446	38.11	-1.26141	2.1e-12	AT5G06390.1	FLA17	FASCICLIN-like arabinogalactan protein 17 precursor
Solyc01g007000.3	ch01	1567383	1572600	1595	249.233	243.558	246.021	37.5938	48.3179	41.0956	48.5974	124.975	81.9563	9.61377	10.5564	10.4054	249.233	9.61377	-2.51246	9.02e-34	AT2G35930.1	PUB23	plant U-box 23
Solyc01g007010.2	ch01	1567383	1572600	1595	249.233	243.558	246.021	37.5938	48.3179	41.0956	48.5974	124.975	81.9563	9.61377	10.5564	10.4054	249.233	9.61377	-2.51246	9.02e-34	AT2G35930.1	PUB23	plant U-box 23
Solyc01g007220.3	ch01	1799156	1805340	4322	52.1097	77.9745	64.5618	27.7166	30.1925	28.3083	9.90324	24.5703	16.2061	12.3614	12.5047	12.2337	77.9745	9.90324	-1.14752	1.21e-15	AT3G52470.1	0	Late embryogenesis abundant (LEA) hydroxyproline-rich glycoprotein family
Solyc01g008070.3	ch01	2147602	2154648	1539	16.5396	21.1788	19.2063	39.5794	59.192	47.5789	75.229	101.933	87.1886	170.035	177.676	174.107	177.676	16.5396	1.31748	1.6e-05	AT5G47860.1	0	Protein of unknown function (DUF1350)
Solyc01g008130.3	ch01	2208897	2218498	2388	9.96886	15.6442	12.1556	38.7394	50.3327	43.7025	27.5565	30.2643	29.0663	39.7479	43.6009	40.7478	50.3327	9.96886	1.73568	2.43e-13	AT3G11920.1	0	glutaredoxin-related
Solyc01g008330.3	ch01	2383024	2396361	2092	78.2475	121.022	95.5422	54.2808	32.5601	46.197	80.0948	72.1159	75.5271	88.505	86.786	88.254	121.022	32.5601	-1.13039	1.36e-09	AT5G35360.1	CAC2	acetyl Co-enzyme a carboxylase biotin carboxylase subunit
Solyc01g009040.3	ch01	2976029	2979066	1774	24.9586	24.6102	25.492	9.95583	2.63611	7.2854	26.3093	21.6821	24.1039	3.42229	4.60138	3.97791	26.3093	2.63611	-1.77068	1.92e-09	AT5G06150.1	CYC1BAT,CYCB1;2	Cyclin family protein
Solyc01g009400.3	ch01	3540577	3543736	2127	1.75938	3.65965	2.65246	0.169825	0.544102	0.135459	0.0745852	0.337887	0.127417	0.0163104	0	0	3.65965	0	-1.52415	2.52e-14	AT5G22410.1	RHS18	root hair specific 18
Solyc01g009410.3	ch01	3545928	3549443	1034	9.85414	15.736	12.3676	2.11443	0.228419	1.51266	1.62632	2.30758	1.54351	0	0	0	15.736	0	-2.5788	1.06e-05	AT5G22410.1	RHS18	root hair specific 18
Solyc01g009500.3	ch01	3673324	3683804	1918	22.4956	28.314	25.02	13.6589	9.30948	12.2751	25.7732	21.4482	23.1892	24.3099	24.2397	24.9372	28.314	9.30948	-1.04352	5.61e-09	AT3G44510.2	0	alpha/beta-Hydrolases superfamily protein
Solyc01g009810.3	ch01	4185117	4189350	1683	0.528365	2.75341	1.48549	5.15105	5.15032	5.3315	0	0	0	0	0	0	5.3315	0	1.26237	5.89e-05	AT1G34210.1	ATSERK2,SERK2	somatic embryogenesis receptor-like kinase 2
Solyc01g010190.2	ch01	4920224	4921220	943	15.4611	18.9938	17.3384	40.6438	38.2204	39.938	11.3725	15.3035	13.0926	28.3277	28.1135	30.4047	40.6438	11.3725	1.15247	0.000421913	AT1G34070.1	0	0
Solyc01g010200.3	ch01	4924845	4925703	859	60.473	72.2518	66.4513	158.576	131.703	149.523	3.21348	4.7522	4.06648	10.0563	10.4956	10.2842	158.576	3.21348	1.13105	0.000787916	AT5G48050.1	0	0
Solyc01g010220.3	ch01	4939361	4940192	832	9.57463	14.863	11.5676	28.1287	21.603	25.5025	0.343217	1.00201	0.579095	2.54354	2.07937	1.88483	28.1287	0.343217	1.00413	0.00336387	AT5G48050.1	0	0
Solyc01g014250.2	ch01	11866581	11869472	2845	2.98887	4.35572	3.48395	9.93006	9.87909	10.3732	0.0446095	0.0202091	0.0529226	0	0	0	10.3732	0	1.26277	6.82e-07	0	0	0
Solyc01g014245.1	ch01	11866581	11869472	2845	2.98887	4.35572	3.48395	9.93006	9.87909	10.3732	0.0446095	0.0202091	0.0529226	0	0	0	10.3732	0	1.26277	6.82e-07	0	0	0
Solyc01g014270.3	ch01	11889939	11895232	2377	0.615708	1.69761	1.28448	3.68712	3.89501	3.5671	0.307007	0.084658	0.16469	0.11676	0.0205021	0.0659732	3.89501	0.0205021	1.10067	1.25e-05	0	0	0
Solyc01g015290.1	ch01	18338642	18339022	381	0	0.341649	0.05807	0.898179	2.0457	1.29638	0	0	0	0	0	0	2.0457	0	1.09063	0.00962634	AT2G17870.1	ATCSP3,CSP3	cold shock domain protein 3
Solyc01g017150.1	ch01	23802698	23802862	165	0.112277	0.15778	0.134089	0.691326	2.57656	1.62146	0.192294	0	0.182503	0.420512	0.443031	0.316805	2.57656	0	1.21261	0.0478257	ATCG00870.1	0	Protein precursor Ycf15, putative, chloroplast
Solyc01g044420.3	ch01	43829954	43833519	3098	4.13212	4.73951	4.15641	1.24575	0.487922	1.10274	7.71194	6.30996	6.96933	8.24193	8.24284	8.19187	8.24284	0.487922	-1.45744	1.67e-12	AT3G58480.1	0	calmodulin-binding family protein
Solyc01g057000.3	ch01	57890470	57893547	2226	0.957082	2.03498	1.42131	8.95913	15.109	11.1776	0	0.0387432	0.0135278	0.576646	0.525428	0.493139	15.109	0	2.3671	5.92e-24	AT3G11930.2	0	Adenine nucleotide alpha hydrolases-like superfamily protein
Solyc01g057520.3	ch01	61251144	61262163	3682	12.0503	14.3178	13.3517	6.64523	4.78528	5.79059	20.8881	20.6666	20.994	9.80843	10.5024	10.4205	20.994	4.78528	-1.07904	3.81e-10	AT3G17340.1	0	ARM repeat superfamily protein
Solyc01g057770.3	ch01	63671194	63680749	8747	50.7442	56.3413	52.8544	6.57044	3.33742	5.33854	18.4887	20.5179	19.5474	1.79272	1.70486	1.69721	56.3413	1.69721	-3.15866	2.35e-40	AT3G62270.1	0	HCO3- transporter family
Solyc01g057773.1	ch01	63671194	63680749	8747	50.7442	56.3413	52.8544	6.57044	3.33742	5.33854	18.4887	20.5179	19.5474	1.79272	1.70486	1.69721	56.3413	1.69721	-3.15866	2.35e-40	0	0	0
Solyc01g057910.3	ch01	64317832	64319913	1397	23.7905	25.81	25.6247	69.2687	90.2642	77.0169	13.877	33.9742	22.2668	68.863	68.7396	69.8217	90.2642	13.877	1.61462	9.27e-08	AT5G49620.1	AtMYB78,MYB78	myb domain protein 78
Solyc01g058250.2	ch01	65849355	65851507	2153	1.01535	2.47882	1.4695	5.95157	9.18192	7.30292	2.71159	1.57557	2.25183	2.48147	2.81807	2.74353	9.18192	1.01535	1.67539	1.95e-11	AT1G15550.1	ATGA3OX1,GA3OX1,GA4	gibberellin 3-oxidase 1
Solyc01g058320.3	ch01	66029107	66036039	6682	8.00973	10.1844	8.94324	3.56216	2.32933	3.07993	7.17952	8.12689	7.72878	2.65306	2.49064	2.56201	10.1844	2.32933	-1.33196	1.24e-14	AT1G02380.1	0	0
Solyc01g059900.3	ch01	69161464	69161988	525	0.846893	6.64478	3.28709	0.0724246	0.359901	0.196001	0.543918	0.273785	0.57358	0.660805	0.649779	0.69697	6.64478	0.0724246	-1.92507	3.56e-08	AT1G22900.1	0	Disease resistance-responsive (dirigent-like protein) family protein
Solyc01g059980.3	ch01	69321661	69323709	1389	1.9206	2.86764	2.30963	11.2235	17.378	12.6977	34.858	40.9584	38.3729	272.917	235.457	252.049	272.917	1.9206	2.13323	7.86e-16	AT4G16260.1	0	Glycosyl hydrolase superfamily protein
Solyc01g059965.1	ch01	69321661	69323709	1389	1.9206	2.86764	2.30963	11.2235	17.378	12.6977	34.858	40.9584	38.3729	272.917	235.457	252.049	272.917	1.9206	2.13323	7.86e-16	AT4G16260.1	0	Glycosyl hydrolase superfamily protein
Solyc01g060240.3	ch01	69851222	69856124	3036	0.787163	0.951824	0.750606	2.87426	4.90885	3.4029	4.10715	6.3536	5.08826	11.5984	12.697	11.6477	12.697	0.750606	1.3697	3.36e-08	0	0	0
Solyc01g060415.1	ch01	70826821	70834600	5265	5.7671	7.70873	6.45881	2.85623	1.03177	2.27495	8.52723	6.90157	7.38382	0.645744	0.597019	0.635414	8.52723	0.597019	-1.32364	1.09e-09	AT3G58650.1	0	0
Solyc01g060410.3	ch01	70826821	70834600	5265	5.7671	7.70873	6.45881	2.85623	1.03177	2.27495	8.52723	6.90157	7.38382	0.645744	0.597019	0.635414	8.52723	0.597019	-1.32364	1.09e-09	0	0	0
Solyc01g065530.3	ch01	71619324	71623726	4236	236.82	266.513	250.062	72.8952	59.0685	67.1039	123.251	220.804	166.986	29.1968	30.4526	29.9495	266.513	29.1968	-1.9043	4.28e-23	AT4G16120.1	ATSEB1,COBL7,SEB1	COBRA-like protein-7 precursor
Solyc01g066450.3	ch01	74226948	74288681	1299	21.0073	26.3543	24.2707	44.243	62.3463	50.7135	129.283	206.322	164.149	253.315	253.984	254.865	254.865	21.0073	1.10293	0.000838875	AT4G15960.1	0	alpha/beta-Hydrolases superfamily protein
Solyc01g066865.1	ch01	74874200	74878785	3158	4.65198	4.58351	4.65893	1.3184	1.04705	1.30336	8.972	11.7156	10.0122	3.73507	4.10484	3.70776	11.7156	1.04705	-1.34104	1.78e-14	0	0	0
Solyc01g066850.3	ch01	74874200	74878785	3158	4.65198	4.58351	4.65893	1.3184	1.04705	1.30336	8.972	11.7156	10.0122	3.73507	4.10484	3.70776	11.7156	1.04705	-1.34104	1.78e-14	AT3G30340.1	0	nodulin MtN21 /EamA-like transporter family protein
Solyc01g066900.3	ch01	74966769	74972135	2693	7.27823	8.01408	7.96094	3.76276	2.02595	2.95748	4.79521	2.4659	3.73477	0.888884	0.859576	0.902593	8.01408	0.859576	-1.1603	6.04e-09	0	0	0
Solyc01g067330.3	ch01	75620038	75625547	1454	9.63239	19.57	13.7252	3.84413	4.64573	4.07638	2.50948	3.28203	2.40241	0.453337	0.301651	0.395461	19.57	0.301651	-1.56094	4.51e-19	AT4G15630.1	0	Uncharacterised protein family (UPF0497)
Solyc01g067340.2	ch01	75620038	75625547	1454	9.63239	19.57	13.7252	3.84413	4.64573	4.07638	2.50948	3.28203	2.40241	0.453337	0.301651	0.395461	19.57	0.301651	-1.56094	4.51e-19	AT4G15630.1	0	Uncharacterised protein family (UPF0497)
Solyc01g067740.3	ch01	76493970	76499506	1537	210.473	197.073	200.821	434.493	534.651	471.066	230.171	192.254	213.573	319.882	317.179	317.786	534.651	192.254	1.23917	0.000835701	AT1G08830.1	CSD1	copper/zinc superoxide dismutase 1
Solyc01g067750.3	ch01	76502106	76516617	2267	71.9703	83.6476	76.397	141.072	176.529	154.882	70.9448	75.6285	74.2264	93.5176	94.468	93.5814	176.529	70.9448	1.01664	0.00362659	AT3G06350.1	EMB3004,MEE32	dehydroquinate dehydratase, putative / shikimate dehydrogenase, putative
Solyc01g067860.3	ch01	76650641	76652240	1300	48.4663	78.9821	61.932	29.3508	17.732	25.0127	17.4263	20.2117	17.2802	3.30911	3.54255	3.75962	78.9821	3.30911	-1.35716	3.53e-12	AT2G39040.1	0	Peroxidase superfamily protein
Solyc01g067870.3	ch01	76670755	76672780	1754	4.23537	6.45647	5.34827	0.531107	0.457827	0.375463	0.669302	2.11426	1.15027	0.909831	0.514007	0.864259	6.45647	0.375463	-2.12519	2.36e-32	AT2G39040.1	0	Peroxidase superfamily protein
Solyc01g068140.3	ch01	77059535	77062625	2572	9.74549	11.62	11.0365	5.12984	4.50882	5.041	12.1388	31.9217	20.77	12.7735	10.6865	11.0663	31.9217	4.50882	-1.00174	7.47e-10	AT3G62160.1	0	HXXXD-type acyl-transferase family protein
Solyc01g068410.3	ch01	77478856	77482158	1685	15.8321	16.8562	16.3342	62.5855	60.2026	60.299	6.66582	4.46993	6.04046	12.5798	13.3185	12.8588	62.5855	4.46993	1.83877	2.47e-10	AT5G16530.1	PIN5	Auxin efflux carrier family protein
Solyc01g079110.3	ch01	78030426	78031582	1157	87.0088	45.6095	69.7013	34.6873	8.98197	26.0053	33.0997	21.3929	27.9788	8.51564	7.35003	7.65793	87.0088	7.35003	-1.49835	0.00677237	AT5G10390.1	0	Histone superfamily protein
Solyc01g079130.2	ch01	78068846	78072715	1873	5.17298	7.6447	6.2724	2.32441	2.32024	2.25249	1.06722	0.936249	0.691328	1.25952	1.40502	1.47915	7.6447	0.691328	-1.15831	5.04e-12	AT1G02460.1	0	Pectin lyase-like superfamily protein
Solyc01g079280.1	ch01	78229398	78234628	5056	1.53893	2.51789	2.13545	6.20805	5.0591	5.71895	0.82208	0.938158	0.976765	0.974347	1.37352	1.09591	6.20805	0.82208	1.1205	1.41e-06	0	0	0
Solyc01g079507.1	ch01	78409355	78415807	2706	31.4651	44.4381	36.6537	20.1496	8.61473	15.9104	40.1824	38.0112	37.9583	7.92306	9.68005	8.92462	44.4381	7.92306	-1.27731	1.77e-08	AT4G02060.2	MCM7,PRL	Minichromosome maintenance (MCM2/3/5) family protein
Solyc01g079570.3	ch01	78501015	78507018	2816	17.71	18.2864	18.322	4.57058	1.971	3.57374	11.7855	23.8065	16.8423	5.86417	6.15225	6.19068	23.8065	1.971	-2.12775	2.09e-18	AT1G02640.1	ATBXL2,BXL2	beta-xylosidase 2
Solyc01g079580.3	ch01	78535393	78538096	2332	17.5725	31.7606	23.2442	12.2123	6.41102	10.1665	6.88449	7.7909	7.34746	7.12589	7.39778	7.1281	31.7606	6.41102	-1.24939	1.08e-09	AT4G02100.1	0	Heat shock protein DnaJ with tetratricopeptide repeat
Solyc01g080280.3	ch01	79383392	79390862	2934	53.601	54.818	53.5396	16.29	7.32543	12.8924	74.0657	47.8732	63.7155	16.2701	15.9953	16.7205	74.0657	7.32543	-2.0619	1.61e-16	AT5G35630.1	ATGSL1,GLN2,GS2	glutamine synthetase 2
Solyc01g080290.3	ch01	79383392	79390862	2934	53.601	54.818	53.5396	16.29	7.32543	12.8924	74.0657	47.8732	63.7155	16.2701	15.9953	16.7205	74.0657	7.32543	-2.0619	1.61e-16	AT5G18970.1	0	AWPM-19-like family protein
Solyc01g080600.3	ch01	79693375	79694268	894	87.0753	45.457	66.0275	31.3455	6.73682	22.767	30.5219	18.5861	25.6667	6.51935	5.77824	6.31483	87.0753	5.77824	-1.65847	0.0058483	AT5G10390.1	0	Histone superfamily protein
Solyc01g080680.3	ch01	79780938	79784992	2161	10.3645	25.9855	17.0158	8.21689	4.84174	7.04732	6.50428	6.49179	6.54932	5.2817	5.931	5.52722	25.9855	4.84174	-1.28656	6.38e-10	AT5G18840.1	0	Major facilitator superfamily protein
Solyc01g080750.3	ch01	79832565	79833984	1108	53.989	61.1838	57.7078	20.4528	6.5228	15.1936	68.4111	47.2465	59.0573	3.78859	4.50828	4.50546	68.4111	3.78859	-1.96119	5.61e-12	AT4G15830.1	0	ARM repeat superfamily protein
Solyc01g080900.3	ch01	80095296	80099690	2018	8.34487	7.79204	7.7842	4.26769	1.77899	3.65098	56.1774	29.5594	45.9006	11.7073	12.8958	11.8896	56.1774	1.77899	-1.08418	2.16e-06	AT2G32440.1	ATKAO2,CYP88A4,KAO2	ent-kaurenoic acid hydroxylase 2
Solyc01g081060.3	ch01	80242476	80246028	1515	80.523	123.57	98.9695	177.064	248.189	200.286	147.501	189.733	167.519	337.511	349.031	344.155	349.031	80.523	1.03818	0.000495535	AT1G32170.1	XTH30,XTR4	xyloglucan endotransglucosylase/hydrolase 30
Solyc01g081340.3	ch01	80433722	80437878	1791	4.57197	6.10505	5.02777	18.2366	17.6578	18.0636	2.97621	2.71263	2.84148	4.28084	3.59174	3.16672	18.2366	2.71263	1.60649	1.35e-09	AT5G04370.2	NAMT1	S-adenosyl-L-methionine-dependent methyltransferases superfamily protein
Solyc01g081620.3	ch01	80668487	80671212	2406	9.52469	7.69324	9.00251	3.91924	2.70935	3.32737	18.6072	40.8868	28.536	14.1163	13.2164	13.4049	40.8868	2.70935	-1.17336	8.15e-09	AT2G44260.1	0	Plant protein of unknown function (DUF946)
Solyc01g073640.3	ch01	80898021	80899205	1048	114.902	144.676	128.251	28.6442	9.30767	21.994	174.779	122.039	153.237	12.4799	13.7644	13.8662	174.779	9.30767	-2.63436	1.21e-19	AT2G47140.1	0	NAD(P)-binding Rossmann-fold superfamily protein
Solyc01g073695.1	ch01	80954150	80957072	2619	13.1215	14.6421	13.7445	3.8473	2.69642	3.47323	5.52433	11.1192	8.01402	5.03362	4.624	5.03966	14.6421	2.69642	-1.77368	1.38e-19	AT5G57480.1	0	P-loop containing nucleoside triphosphate hydrolases superfamily protein
Solyc01g073720.2	ch01	80962981	80963531	551	224.327	282.732	254.373	56.6203	79.0426	64.8777	29.3676	86.764	55.2526	22.5405	19.2369	19.3532	282.732	19.2369	-1.90907	1.17e-25	AT2G31945.1	0	0
Solyc01g073890.3	ch01	81096088	81104284	3328	6.51854	9.13682	7.91116	2.50211	3.16522	2.47357	1.03919	0.950186	1.04056	0.312731	0.263582	0.329846	9.13682	0.263582	-1.25374	7.46e-16	AT2G27660.1	0	Cysteine/Histidine-rich C1 domain family protein
Solyc01g074030.3	ch01	81240992	81248082	2003	94.6175	195.987	137.851	56.9679	41.5299	51.7533	387.538	401.474	393.333	221.022	227.925	225.441	401.474	41.5299	-1.49331	7.83e-17	AT2G44480.1	BGLU17	beta glucosidase 17
Solyc01g086680.3	ch01	81518566	81525892	6526	2.48676	3.12356	2.72914	8.16857	19.5035	11.9898	3.6075	3.48	3.4192	27.3136	28.3208	27.8946	28.3208	2.48676	1.9116	6.79e-11	AT3G09270.1	ATGSTU8,GSTU8	glutathione S-transferase TAU 8
Solyc01g086730.3	ch01	81559999	81561883	1767	4.52922	5.20084	5.02093	9.45731	20.5977	13.5104	0.93372	1.13883	0.971386	0.962037	1.80647	1.74538	20.5977	0.93372	1.39136	0.000102523	AT3G26670.3	0	Protein of unknown function (DUF803)
Solyc01g086920.3	ch01	81702548	81704271	1722	24.8301	49.8752	36.0393	9.78174	13.414	10.6366	44.5895	50.7504	47.4253	5.11721	4.96673	5.17567	50.7504	4.96673	-1.62675	2.76e-22	AT3G20820.1	0	Leucine-rich repeat (LRR) family protein
Solyc01g087010.3	ch01	81809556	81811436	1469	1.62684	1.98487	1.82239	0.0905924	0.46626	0.140096	0.0431975	0	0	0.0236162	0	0.0177919	1.98487	0	-1.1899	8.71e-09	AT3G53010.1	0	Domain of unknown function (DUF303)
Solyc01g087080.3	ch01	81891288	81895536	3251	6.17146	9.06494	7.33632	2.86546	1.71454	2.7094	6.72438	5.42054	6.52092	0.490878	0.487184	0.442172	9.06494	0.442172	-1.31345	9.1e-13	AT3G52110.2	0	0
Solyc01g087140.3	ch01	81943290	81947897	1449	24.5348	32.843	28.0948	13.0417	7.33493	10.9363	11.9557	21.4267	15.1292	5.14757	5.44846	5.24892	32.843	5.14757	-1.36648	4.69e-11	AT3G08490.1	0	0
Solyc01g087280.1	ch01	82091500	82096273	1730	1.3814	2.19706	1.84159	70.9138	85.559	76.2534	5.22696	11.4159	8.16357	84.0836	87.7343	85.8723	87.7343	1.3814	4.80714	4.76e-130	AT3G07970.1	QRT2	Pectin lyase-like superfamily protein
Solyc01g087540.3	ch01	82357181	82359651	1567	89.2832	148.111	114.153	54.4016	41.7808	51.6406	871.067	614.3	761.875	105.228	114.961	108.782	871.067	41.7808	-1.23312	8.34e-14	AT3G08030.1	0	Protein of unknown function, DUF642
Solyc01g087590.3	ch01	82419257	82425146	5023	37.6933	37.0421	37.4089	6.50999	4.78671	5.79749	3.89737	7.49734	5.25163	5.51844	5.40405	5.4479	37.6933	3.89737	-2.51859	6.04e-33	AT5G13700.1	APAO,ATPAO1,PAO1	polyamine oxidase 1
Solyc01g087740.1	ch01	82542187	82545824	2900	24.8118	29.0051	27.4193	5.50677	2.13381	4.12311	13.6652	24.0685	18.3689	5.8259	5.30186	5.14616	29.0051	2.13381	-2.51239	7.53e-23	AT5G67090.1	0	Subtilisin-like serine endopeptidase family protein
Solyc01g087830.1	ch01	82587781	82588745	750	2.86532	2.08269	2.92046	0.506972	0.7243	0.768323	0	0	0	0	0	0	2.92046	0	-1.12027	1.01e-05	AT5G51750.1	ATSBT1.3,SBT1.3	subtilase 1.3
Solyc01g088400.3	ch01	83075286	83090285	3029	4.96019	8.40572	6.59577	3.84748	1.34116	2.67018	0.837994	3.01805	1.96843	1.12243	1.37561	1.29431	8.40572	0.837994	-1.08036	1.6e-06	AT1G02205.2	CER1	Fatty acid hydroxylase superfamily
Solyc01g088410.3	ch01	83075286	83090285	3029	4.96019	8.40572	6.59577	3.84748	1.34116	2.67018	0.837994	3.01805	1.96843	1.12243	1.37561	1.29431	8.40572	0.837994	-1.08036	1.6e-06	AT1G02205.1	CER1	Fatty acid hydroxylase superfamily
Solyc01g088570.3	ch01	83219567	83223082	798	117.841	110.333	113.507	69.399	39.6897	60.2187	87.5119	74.8946	83.6219	68.3846	71.4207	68.6489	117.841	39.6897	-1.00028	1.23e-06	AT2G44620.1	MTACP-1,MTACP1	mitochondrial acyl carrier protein 1
Solyc01g088660.3	ch01	83297043	83298138	872	63.0769	90.4909	75.6603	207.469	197.832	205.541	116.944	110.968	112.095	216.468	224.47	222.519	224.47	63.0769	1.40233	1.1e-07	AT2G44670.1	0	Protein of unknown function (DUF581)
Solyc01g090300.2	ch01	83839127	83839843	717	32.3232	26.7962	30.3018	0.291668	0.428229	0.28703	5.13321	12.7098	8.7357	0.145156	0.203906	0.0364524	32.3232	0.0364524	-4.52766	5.09e-67	AT2G44840.1	ATERF13,EREBP,ERF13	ethylene-responsive element binding factor 13
Solyc01g090310.2	ch01	83847469	83848168	700	26.9683	15.6574	21.0184	0.570344	0.708555	0.646803	2.221	5.91376	4.43091	0	0	0	26.9683	0	-3.75808	1.83e-41	AT2G44840.1	ATERF13,EREBP,ERF13	ethylene-responsive element binding factor 13
Solyc01g090560.3	ch01	84103689	84104759	1060	35.6534	32.1491	33.4583	16.913	9.67021	14.4449	32.866	40.0566	36.7321	9.9822	9.58577	9.07376	40.0566	9.07376	-1.2437	2.58e-08	AT2G44940.1	0	Integrase-type DNA-binding superfamily protein
Solyc01g090610.3	ch01	84149864	84161142	2820	159.979	158.972	160.31	38.1308	23.9116	33.7382	6.717	10.082	8.48929	4.95779	5.84974	5.47752	160.31	4.95779	-2.28751	9.01e-24	AT1G52800.1	0	2-oxoglutarate (2OG) and Fe(II)-dependent oxygenase superfamily protein
Solyc01g090630.3	ch01	84149864	84161142	2820	159.979	158.972	160.31	38.1308	23.9116	33.7382	6.717	10.082	8.48929	4.95779	5.84974	5.47752	160.31	4.95779	-2.28751	9.01e-24	AT1G52800.1	0	2-oxoglutarate (2OG) and Fe(II)-dependent oxygenase superfamily protein
Solyc01g090760.3	ch01	84294327	84295390	968	22.4874	42.0896	30.9471	21.9378	6.95379	15.9878	13.5043	13.4531	12.8167	32.2552	31.1884	32.9405	42.0896	6.95379	-1.04107	6.51e-05	AT2G45050.1	GATA2	GATA transcription factor 2
Solyc01g090800.3	ch01	84383710	84387288	3579	3.97018	5.55007	4.43853	2.15134	0.719311	1.59281	3.58154	5.06835	4.17324	0.436198	0.497002	0.525795	5.55007	0.436198	-1.18412	4.16e-08	AT3G60550.1	CYCP3;2	cyclin p3;2
Solyc01g091030.3	ch01	84622411	84623842	1275	21.0104	31.6692	25.4043	49.5789	66.8542	55.8487	60.7944	54.3608	57.6752	89.3291	88.3699	87.6337	89.3291	21.0104	1.11219	0.000142006	AT3G60690.1	0	SAUR-like auxin-responsive protein family
Solyc01g091160.4	ch01	84726869	84731695	1996	16.7994	17.5297	16.8374	39.8326	53.2718	44.5214	35.9887	43.0491	40.8848	67.5943	74.2599	71.6917	74.2599	16.7994	1.37639	2.66e-05	AT4G08900.1	0	arginase
Solyc01g091200.3	ch01	84762336	84765346	2313	29.5387	44.9652	35.0188	21.0992	10.7728	16.9499	46.3377	41.8099	43.9652	25.738	25.7046	25.82	46.3377	10.7728	-1.11858	3.6e-08	AT4G00110.1	GAE3	UDP-D-glucuronate 4-epimerase 3
Solyc01g091230.3	ch01	84781639	84784982	2481	10.7003	14.1134	12.4758	6.61301	3.23671	5.09318	20.9989	16.6158	19.6019	5.01996	5.21512	4.89859	20.9989	3.23671	-1.16699	1.8e-08	AT2G45340.1	0	Leucine-rich repeat protein kinase family protein
Solyc01g091290.3	ch01	84813498	84823849	3430	2.37649	3.94679	2.793	1.25265	0.723015	1.026	0.240508	0.586682	0.36873	0	0.007104	0	3.94679	0	-1.01351	8.09e-10	AT1G12360.1	KEU	Sec1/munc18-like (SM) proteins superfamily
Solyc01g091300.3	ch01	84813498	84823849	3430	2.37649	3.94679	2.793	1.25265	0.723015	1.026	0.240508	0.586682	0.36873	0	0.007104	0	3.94679	0	-1.01351	8.09e-10	AT1G02010.1	SEC1A	secretory 1A
Solyc01g091470.3	ch01	84975114	84978670	3082	55.2708	73.2271	63.8758	33.6494	28.4771	31.7516	18.3762	34.5118	25.4231	18.7307	18.9905	19.0807	73.2271	18.3762	-1.01199	8.22e-11	AT2G45430.1	AHL22	AT-hook motif nuclear-localized protein 22
Solyc01g091590.3	ch01	85058339	85062364	3992	21.1664	24.2077	22.363	10.0867	8.72085	9.78482	8.0593	12.2565	9.47442	1.43392	1.2635	1.46657	24.2077	1.2635	-1.16289	4.08e-12	AT2G45760.1	BAL,BAP2	BON association protein 2
Solyc01g091830.3	ch01	85256797	85259462	1599	34.1319	53.2396	42.7273	11.9728	17.8579	13.4755	1.70648	1.36636	1.46892	0.715975	0.700981	0.670163	53.2396	0.670163	-1.52322	3.58e-19	AT4G00770.1	0	0
Solyc01g091870.3	ch01	85284503	85295410	4078	3.5616	5.82853	4.87198	1.99532	1.15834	1.57454	0.132267	0.35247	0.19199	0.110593	0.250957	0.179455	5.82853	0.110593	-1.15941	9.72e-12	AT4G22990.1	0	Major Facilitator Superfamily with SPX (SYG1/Pho81/XPR1) domain-containing protein
Solyc01g094340.3	ch01	85731057	85736972	3217	3.0406	4.58846	3.67942	8.20855	11.7835	9.05217	36.0583	74.402	53.7952	58.9779	57.3227	58.3092	74.402	3.0406	1.1632	1.43e-05	AT2G38040.2	CAC3	acetyl Co-enzyme a carboxylase carboxyltransferase alpha subunit
Solyc01g094550.3	ch01	85850725	85865102	11294	26.7815	29.4314	27.7606	10.0444	10.9079	10.5433	15.4822	17.7107	16.3736	6.9022	6.99459	7.2457	29.4314	6.9022	-1.33416	1.01e-15	AT1G01710.1	0	Acyl-CoA thioesterase family protein
Solyc01g094610.3	ch01	85906020	85908774	1994	6.92162	6.7369	6.91257	1.90687	0.829135	1.44494	3.54838	5.47845	4.06238	0.574144	0.3055	0.41944	6.92162	0.3055	-1.71477	8.16e-14	AT1G01700.1	ATROPGEF2,ROPGEF2	RHO guanyl-nucleotide exchange factor 2
Solyc01g094690.3	ch01	86011826	86014616	1296	132.925	107.389	122.317	60.0122	33.9151	49.4335	170.174	195.931	181.839	61.7286	63.8686	62.9007	195.931	33.9151	-1.32086	7.83e-09	AT4G00430.1	PIP1;4,PIP1E,TMP-C	plasma membrane intrinsic protein 1;4
Solyc01g094700.3	ch01	86019978	86022925	1718	4.16237	7.41005	5.66639	20.0074	13.074	17.6332	34.5542	37.4152	36.2127	167.444	166.936	166.22	167.444	4.16237	1.40819	1.28e-06	AT1G01610.1	ATGPAT4,GPAT4	glycerol-3-phosphate acyltransferase 4
Solyc01g095140.3	ch01	86397464	86398435	918	99.7527	89.9551	93.7045	13.9997	10.5743	13.1372	4.11296	9.55116	6.46215	4.2704	5.20248	4.55536	99.7527	4.11296	-2.8146	1.79e-33	AT1G01470.1	LEA14,LSR3	Late embryogenesis abundant protein
Solyc01g095150.3	ch01	86400119	86406369	5803	170.898	218.444	192.629	89.0587	78.9467	85.3313	42.035	84.9394	60.0391	37.0955	36.5354	37.3782	218.444	36.5354	-1.19033	1.37e-13	AT2G46140.1	0	Late embryogenesis abundant protein
Solyc01g095160.3	ch01	86400119	86406369	5803	170.898	218.444	192.629	89.0587	78.9467	85.3313	42.035	84.9394	60.0391	37.0955	36.5354	37.3782	218.444	36.5354	-1.19033	1.37e-13	AT4G37170.1	0	Pentatricopeptide repeat (PPR) superfamily protein
Solyc01g095170.2	ch01	86400119	86406369	5803	170.898	218.444	192.629	89.0587	78.9467	85.3313	42.035	84.9394	60.0391	37.0955	36.5354	37.3782	218.444	36.5354	-1.19033	1.37e-13	AT2G46150.1	0	Late embryogenesis abundant (LEA) hydroxyproline-rich glycoprotein family
Solyc01g095305.1	ch01	86503325	86509039	4291	12.5851	20.7068	16.1797	34.3278	44.4684	38.388	1.33096	1.82226	1.36845	10.8337	10.8915	10.6714	44.4684	1.33096	1.19564	2.46e-06	0	0	0
Solyc01g095320.3	ch01	86503325	86509039	4291	12.5851	20.7068	16.1797	34.3278	44.4684	38.388	1.33096	1.82226	1.36845	10.8337	10.8915	10.6714	44.4684	1.33096	1.19564	2.46e-06	AT2G46240.1	ATBAG6,BAG6	BCL-2-associated athanogene 6
Solyc01g095500.3	ch01	86617069	86618268	1179	10.9992	10.8639	10.6401	4.20864	2.8246	3.84022	1.74924	2.31638	2.09437	2.17746	1.55005	1.72912	10.9992	1.55005	-1.35562	4.99e-10	AT4G27950.1	CRF4	cytokinin response factor 4
Solyc01g096190.3	ch01	87159836	87165900	5010	38.3125	36.5926	37.6605	13.4864	10.6825	12.5863	26.4531	24.2947	24.7275	11.4117	11.2933	11.3466	38.3125	10.6825	-1.5395	4.5e-15	AT4G00900.1	ATECA2,ECA2	ER-type Ca2+-ATPase 2
Solyc01g096220.3	ch01	87189631	87191858	1413	18.8273	17.7427	18.4137	10.239	4.07849	8.33107	14.9324	12.6546	13.6819	4.88589	5.74247	5.49363	18.8273	4.07849	-1.17677	1.52e-06	AT1G01200.1	ATRAB-A3,ATRABA3,RABA3	RAB GTPase homolog A3
Solyc01g096450.3	ch01	87418890	87422329	1832	280.587	491.513	375.479	146.944	45.5223	111.213	677.886	600.103	643.204	66.0327	70.706	69.3356	677.886	45.5223	-1.90755	1.74e-11	AT3G54400.1	0	Eukaryotic aspartyl protease family protein
Solyc01g097000.3	ch01	87854584	87861319	2377	9.72662	10.8866	10.2479	4.49493	1.13273	3.18615	8.75638	9.59054	9.6027	2.0287	1.9887	2.2211	10.8866	1.13273	-1.51916	3.33e-08	AT5G04885.1	0	Glycosyl hydrolase family protein
Solyc01g097340.3	ch01	88113682	88117102	1687	20.0412	15.7406	18.5837	5.91643	2.70206	4.6235	117.303	61.9765	94.5872	49.437	49.1667	48.3686	117.303	2.70206	-1.82045	1.4e-12	AT5G28840.1	GME	GDP-D-mannose 3\',5\'-epimerase
Solyc01g097550.3	ch01	88230137	88233658	2708	31.9002	23.9571	28.048	9.1547	2.8869	6.78656	15.2433	18.7049	17.0914	3.43335	3.78818	3.20431	31.9002	2.8869	-1.99325	7.54e-12	AT2G38750.1	ANNAT4	annexin 4
Solyc01g097700.1	ch01	88310314	88327426	1726	3.66008	6.54612	4.75565	0.341457	0.205259	0.298089	0.496333	1.33244	0.662974	0.0200998	0.0847047	0.0757137	6.54612	0.0200998	-2.22395	2.85e-35	0	0	0
Solyc01g097720.1	ch01	88310314	88327426	1726	3.66008	6.54612	4.75565	0.341457	0.205259	0.298089	0.496333	1.33244	0.662974	0.0200998	0.0847047	0.0757137	6.54612	0.0200998	-2.22395	2.85e-35	0	0	0
Solyc01g097850.1	ch01	88429818	88430336	519	0.356952	1.10355	0.937847	2.63743	3.23105	2.14128	1.40608	1.55092	1.68261	1.40373	1.07984	1.05754	3.23105	0.356952	1.02819	0.0200817	AT5G60440.1	AGL62	AGAMOUS-like 62
Solyc01g097970.3	ch01	88498444	88499631	759	26.7025	36.2208	33.085	11.7976	4.10756	8.54114	12.2483	8.74922	10.355	3.56521	2.40778	3.0303	36.2208	2.40778	-1.85094	2.11e-11	AT3G46940.1	DUT1	DUTP-PYROPHOSPHATASE-LIKE 1
Solyc01g098190.3	ch01	88656519	88664759	3935	3.09783	5.90802	4.45305	13.6969	19.1829	15.5593	1.34655	1.16159	1.30094	2.98873	2.77415	2.93578	19.1829	1.16159	1.644	3.41e-13	AT3G05030.1	ATNHX2,NHX2	sodium hydrogen exchanger 2
Solyc01g098500.3	ch01	88883754	88888047	2006	35.7217	27.1498	31.2017	13.7136	7.29983	11.1313	19.2174	23.9753	19.5149	10.636	10.9808	10.9575	35.7217	7.29983	-1.46576	1.05e-09	AT1G54730.2	0	Major facilitator superfamily protein
Solyc01g098580.3	ch01	88941689	88944975	1179	30.2949	36.8755	33.309	12.5937	16.3867	13.947	24.92	35.6722	29.1679	20.1562	19.1586	19.8406	36.8755	12.5937	-1.17192	6.06e-12	AT3G05170.1	0	Phosphoglycerate mutase family protein
Solyc01g098590.3	ch01	88948288	88949616	1151	3.89508	9.43183	6.32408	1.73432	2.54448	1.82378	14.3619	18.4823	16.2207	21.4604	21.9745	21.1861	21.9745	1.73432	-1.31523	5.2e-10	AT3G05170.1	0	Phosphoglycerate mutase family protein
Solyc01g098680.2	ch01	88983984	88994011	4639	94.4699	105.745	99.7112	28.8184	22.3304	27.2656	15.1906	35.4959	24.1799	10.8362	10.9516	10.7385	105.745	10.7385	-1.89561	2.08e-22	AT4G13920.1	AtRLP50,RLP50	receptor like protein 50
Solyc01g098690.2	ch01	88983984	88994011	4639	94.4699	105.745	99.7112	28.8184	22.3304	27.2656	15.1906	35.4959	24.1799	10.8362	10.9516	10.7385	105.745	10.7385	-1.89561	2.08e-22	AT3G05660.1	AtRLP33,RLP33	receptor like protein 33
Solyc01g099150.4	ch01	89340911	89361672	3161	2.34429	4.15089	3.27565	11.7461	18.7543	14.6098	79.4167	48.4005	67.828	112.023	107.912	108.762	112.023	2.34429	1.91349	3.61e-16	AT1G55020.1	ATLOX1,LOX1	lipoxygenase 1
Solyc01g099167.1	ch01	89340911	89361672	3161	2.34429	4.15089	3.27565	11.7461	18.7543	14.6098	79.4167	48.4005	67.828	112.023	107.912	108.762	112.023	2.34429	1.91349	3.61e-16	AT1G55020.1	ATLOX1,LOX1	lipoxygenase 1
Solyc01g099160.3	ch01	89340911	89361672	3161	2.34429	4.15089	3.27565	11.7461	18.7543	14.6098	79.4167	48.4005	67.828	112.023	107.912	108.762	112.023	2.34429	1.91349	3.61e-16	AT1G55020.1	ATLOX1,LOX1	lipoxygenase 1
Solyc01g099330.3	ch01	89492235	89496701	3390	3.24611	4.07784	3.19796	11.1265	11.8162	10.9275	3.29453	3.97715	3.67751	5.12708	5.16804	4.98056	11.8162	3.19796	1.44715	3.02e-08	AT3G05390.1	0	0
Solyc01g099370.3	ch01	89536186	89540474	3467	148.302	156.555	151.573	53.9526	53.1569	53.7088	33.9524	55.2146	44.9045	26.0367	26.3135	25.963	156.555	25.963	-1.48775	1.98e-16	AT1G09070.1	(AT)SRC2,SRC2	soybean gene regulated by cold-2
Solyc01g100030.4	ch01	89986556	89987689	806	56.4048	74.7741	64.5349	41.0893	16.5271	31.6361	88.1392	104.718	93.1783	20.9186	20.1947	20.0076	104.718	16.5271	-1.10703	2.29e-06	AT3G46940.1	DUT1	DUTP-PYROPHOSPHATASE-LIKE 1
Solyc01g100090.1	ch01	90051142	90051762	621	31.5625	27.1236	29.2502	11.4803	15.3273	12.295	0.0510926	0.0925843	0.0969821	2.01114	1.7657	2.18855	31.5625	0.0510926	-1.11094	7.96e-08	AT5G02070.1	0	Protein kinase family protein
Solyc01g100370.3	ch01	90302663	90309164	5818	4.10446	5.83945	4.55195	100.923	210.78	140.318	9.46184	7.31286	8.478	65.1985	62.0183	63.0094	210.78	4.10446	4.70085	1.59e-74	AT3G62550.1	0	Adenine nucleotide alpha hydrolases-like superfamily protein
Solyc01g100460.3	ch01	90360091	90370399	5830	6.17738	7.33229	6.33001	19.5397	32.207	24.6326	10.7431	9.5907	9.95329	19.2027	19.276	18.959	32.207	6.17738	1.79722	1.28e-10	AT3G62420.1	ATBZIP53,BZIP53	basic region/leucine zipper motif 53
Solyc01g100480.3	ch01	90360091	90370399	5830	6.17738	7.33229	6.33001	19.5397	32.207	24.6326	10.7431	9.5907	9.95329	19.2027	19.276	18.959	32.207	6.17738	1.79722	1.28e-10	AT1G56423.1	0	0
Solyc01g100490.3	ch01	90378690	90382611	3906	49.6962	44.5758	47.325	11.3894	7.95748	10.0687	43.6044	59.9089	51.3678	28.5638	28.4777	29.1006	59.9089	7.95748	-2.15728	2e-22	AT1G09240.1	ATNAS3,NAS3	nicotianamine synthase 3
Solyc01g100690.3	ch01	90538325	90550993	4126	5.59455	8.4928	6.98166	26.1534	40.6884	31.7729	6.46721	5.48333	5.94815	6.85268	6.85055	6.3979	40.6884	5.48333	2.07786	4.02e-18	AT1G02380.1	0	0
Solyc01g100770.2	ch01	90586211	90595351	1278	0.507357	1.34446	0.813661	9.22308	6.61613	8.34154	1.862	3.66654	2.26201	7.3022	7.74091	7.36236	9.22308	0.507357	2.26232	1.35e-17	AT1G56580.1	SVB	Protein of unknown function, DUF538
Solyc01g100750.2	ch01	90586211	90595351	1278	0.507357	1.34446	0.813661	9.22308	6.61613	8.34154	1.862	3.66654	2.26201	7.3022	7.74091	7.36236	9.22308	0.507357	2.26232	1.35e-17	AT1G56580.1	SVB	Protein of unknown function, DUF538
Solyc01g101050.3	ch01	90786801	90789593	2675	8.2483	7.64952	7.71675	1.62752	2.18968	1.61563	0.747251	1.89142	1.20452	0.570639	0.883578	0.850043	8.2483	0.570639	-1.65813	5.15e-18	AT4G33420.1	0	Peroxidase superfamily protein
Solyc01g101090.3	ch01	90816071	90823361	5202	15.7515	17.2056	16.4298	6.93286	5.04424	6.1044	8.03277	8.26724	8.09843	3.67463	4.49206	4.34099	17.2056	3.67463	-1.31323	4.48e-13	AT5G15930.1	PAM1	plant adhesion molecule 1
Solyc01g101120.3	ch01	90848467	90851108	1641	77.7496	117.937	94.5523	203.82	208.378	206.202	130.414	190.055	155.923	129.065	123.987	128.834	208.378	77.7496	1.08345	8.43e-05	AT1G09460.1	0	Carbohydrate-binding X8 domain superfamily protein
Solyc01g101260.2	ch01	90948823	90949558	736	17.2924	20.5157	20.3511	71.0088	76.9205	70.2687	4.05229	3.59343	4.21418	24.228	28.5713	27.4503	76.9205	3.59343	1.8547	3.65e-11	AT3G05858.1	0	0
Solyc01g102340.3	ch01	91041575	91043721	2124	6.39332	13.2742	9.72902	2.82845	1.64573	2.50953	8.94792	9.67722	8.90345	0.980007	1.21604	1.20592	13.2742	0.980007	-1.69819	5.58e-17	AT1G09540.1	ATMYB61,MYB61	myb domain protein 61
Solyc01g102380.4	ch01	91089754	91090704	871	66.829	90.4453	77.2204	38.1975	21.5305	32.3469	119.082	259.552	182.303	75.7175	79.1429	79.0693	259.552	21.5305	-1.32076	1.65e-10	AT1G09560.1	GLP5	germin-like protein 5
Solyc01g102490.3	ch01	91154857	91169294	11676	15.8808	17.5832	16.2335	6.95914	5.63963	6.31186	9.44845	11.0474	10.2414	5.56514	5.55326	5.6499	17.5832	5.55326	-1.2661	9.02e-14	AT4G32360.1	0	Pyridine nucleotide-disulphide oxidoreductase family protein
Solyc01g102495.1	ch01	91154857	91169294	11676	15.8808	17.5832	16.2335	6.95914	5.63963	6.31186	9.44845	11.0474	10.2414	5.56514	5.55326	5.6499	17.5832	5.55326	-1.2661	9.02e-14	0	0	0
Solyc01g102840.3	ch01	91404445	91421016	12784	51.2502	60.5042	55.5159	22.5003	17.8376	21.055	26.9782	31.9496	29.1825	16.5401	17.221	16.8075	60.5042	16.5401	-1.40285	1.97e-15	AT5G36930.2	0	Disease resistance protein (TIR-NBS-LRR class) family
Solyc01g102850.2	ch01	91404445	91421016	12784	51.2502	60.5042	55.5159	22.5003	17.8376	21.055	26.9782	31.9496	29.1825	16.5401	17.221	16.8075	60.5042	16.5401	-1.40285	1.97e-15	AT5G36930.2	0	Disease resistance protein (TIR-NBS-LRR class) family
Solyc01g102860.2	ch01	91404445	91421016	12784	51.2502	60.5042	55.5159	22.5003	17.8376	21.055	26.9782	31.9496	29.1825	16.5401	17.221	16.8075	60.5042	16.5401	-1.40285	1.97e-15	AT1G51080.1	0	0
Solyc01g102830.3	ch01	91404445	91421016	12784	51.2502	60.5042	55.5159	22.5003	17.8376	21.055	26.9782	31.9496	29.1825	16.5401	17.221	16.8075	60.5042	16.5401	-1.40285	1.97e-15	AT1G14450.1	0	NADH dehydrogenase (ubiquinone)s
Solyc01g102940.3	ch01	91468916	91476519	3735	55.8799	51.7885	53.9759	21.6685	13.2352	19.186	94.0983	88.028	93.4429	60.7927	58.8063	59.0045	94.0983	13.2352	-1.52805	2.18e-12	AT5G49810.1	MMT	methionine S-methyltransferase
Solyc01g102960.3	ch01	91487831	91488400	570	0.585025	1.00481	0.698674	12.9411	19.7235	14.37	5.67774	18.2571	11.2527	15.9463	17.1422	16.0486	19.7235	0.585025	3.24199	2.63e-26	AT4G10250.1	ATHSP22.0	HSP20-like chaperones superfamily protein
Solyc01g103060.3	ch01	91620392	91625743	5233	2.84631	4.90028	3.72479	18.4883	14.7632	17.544	12.3992	16.7332	14.0696	28.5135	31.0626	30.2069	31.0626	2.84631	1.89428	1.63e-17	AT5G13900.1	0	Bifunctional inhibitor/lipid-transfer protein/seed storage 2S albumin superfamily protein
Solyc01g103070.2	ch01	91620392	91625743	5233	2.84631	4.90028	3.72479	18.4883	14.7632	17.544	12.3992	16.7332	14.0696	28.5135	31.0626	30.2069	31.0626	2.84631	1.89428	1.63e-17	AT4G24265.1	0	0
Solyc01g103580.3	ch01	92030293	92035234	3230	37.7112	48.5854	42.4752	9.96483	11.3998	9.96509	3.47737	9.90585	6.46077	7.07808	8.19265	7.70335	48.5854	3.47737	-1.94051	4.11e-30	AT3G02430.1	0	Protein of unknown function (DUF679)
Solyc01g103660.3	ch01	92088669	92095723	2450	4.92257	6.9919	5.50859	2.43657	0.886898	1.81441	0.323761	0.668818	0.36873	0.0849606	0.0696192	0.0320037	6.9919	0.0320037	-1.32747	4.07e-09	AT5G49950.1	0	alpha/beta-Hydrolases superfamily protein
Solyc01g103785.1	ch01	92196789	92201781	4808	4.81254	6.23227	5.22746	12.6374	12.8457	13.0124	8.06412	11.6652	9.54496	14.1064	14.2105	14.5142	14.5142	4.81254	1.10643	6.25e-05	AT5G23170.1	0	Protein kinase superfamily protein
Solyc01g103790.3	ch01	92196789	92201781	4808	4.81254	6.23227	5.22746	12.6374	12.8457	13.0124	8.06412	11.6652	9.54496	14.1064	14.2105	14.5142	14.5142	4.81254	1.10643	6.25e-05	AT1G69730.1	0	Wall-associated kinase family protein
Solyc01g103960.3	ch01	92330033	92343793	5385	7.19014	10.1234	8.87041	3.79876	1.86404	3.19115	7.74801	6.74777	7.15777	2.33214	2.67875	2.51414	10.1234	1.86404	-1.29981	2.95e-11	AT1G10930.1	ATRECQ4A,ATSGS1,RECQ4A	DNA helicase (RECQl4A)
Solyc01g104740.3	ch01	93019885	93020896	981	11.4441	17.5946	14.1634	159.03	513.636	281.051	11.5141	11.8096	11.5111	50.2525	47.417	48.9158	513.636	11.4441	4.37206	7.82e-40	AT3G24500.1	ATMBF1C,MBF1C	multiprotein bridging factor 1C
Solyc01g104800.2	ch01	93054793	93063839	2289	11.3469	5.34549	8.4961	0.465112	1.31042	0.827159	15.9266	18.2607	16.5496	6.06243	6.73837	6.23436	18.2607	0.465112	-2.33092	2.2e-19	AT3G43660.1	0	Vacuolar iron transporter (VIT) family protein
Solyc01g104820.3	ch01	93054793	93063839	2289	11.3469	5.34549	8.4961	0.465112	1.31042	0.827159	15.9266	18.2607	16.5496	6.06243	6.73837	6.23436	18.2607	0.465112	-2.33092	2.2e-19	AT3G43660.1	0	Vacuolar iron transporter (VIT) family protein
Solyc01g104810.2	ch01	93054793	93063839	2289	11.3469	5.34549	8.4961	0.465112	1.31042	0.827159	15.9266	18.2607	16.5496	6.06243	6.73837	6.23436	18.2607	0.465112	-2.33092	2.2e-19	AT3G43660.1	0	Vacuolar iron transporter (VIT) family protein
Solyc01g104830.2	ch01	93054793	93063839	2289	11.3469	5.34549	8.4961	0.465112	1.31042	0.827159	15.9266	18.2607	16.5496	6.06243	6.73837	6.23436	18.2607	0.465112	-2.33092	2.2e-19	AT3G43660.1	0	Vacuolar iron transporter (VIT) family protein
Solyc01g105550.1	ch01	93583033	93584391	1359	1.75852	3.96539	3.30486	0.209839	0.0173793	0.0908613	0.933879	0.951902	0.97496	4.97792	6.07823	5.96194	6.07823	0.0173793	-1.85807	2.58e-18	AT3G30280.1	0	HXXXD-type acyl-transferase family protein
Solyc01g105630.3	ch01	93630087	93632166	1567	6.18314	7.44294	6.86189	2.5478	2.07999	2.52162	3.21942	5.59538	4.63128	2.87811	4.91377	3.83623	7.44294	2.07999	-1.21053	1.24e-10	AT5G37780.1	ACAM-1,CAM1,TCH1	calmodulin 1
Solyc01g105660.3	ch01	93650244	93652089	1511	3.24906	6.6161	4.96377	23.692	29.6364	26.1644	14.2159	17.0658	16.0031	59.6725	59.6186	59.4166	59.6725	3.24906	2.21005	4.23e-22	AT2G36690.1	0	2-oxoglutarate (2OG) and Fe(II)-dependent oxygenase superfamily protein
Solyc01g105880.4	ch01	93790612	93794445	3251	4.43912	37.501	19.0622	4.54965	6.3714	5.46945	10.2086	20.2054	14.7554	1.77143	2.0087	1.90536	37.501	1.77143	-1.72277	5.32e-08	AT3G25810.1	0	Terpenoid cyclases/Protein prenyltransferases superfamily protein
Solyc01g105920.3	ch01	93849588	93853198	2949	1.92859	1.95981	1.95063	0.335231	0.23226	0.293104	0	0	0	0	0	0	1.95981	0	-1.19506	6.02e-16	AT3G25810.1	0	Terpenoid cyclases/Protein prenyltransferases superfamily protein
Solyc01g106105.1	ch01	93982118	93983225	1108	0.2508	0.0234961	0.119809	0.943709	4.24195	2.21032	0.0572717	0.0518907	0.0543555	0.250486	0.329874	0.283065	4.24195	0.0234961	1.61492	3.44e-06	0	0	0
Solyc01g106290.3	ch01	94122326	94125427	3102	22.6347	38.7148	29.4425	15.8245	12.426	14.755	3.36515	7.96995	5.53333	3.16502	3.02424	3.1849	38.7148	3.02424	-1.02766	3.75e-11	0	0	0
Solyc01g106580.2	ch01	94300659	94312357	4083	15.935	22.6479	18.9872	10.6162	6.43825	8.78547	27.8431	22.0376	25.7837	8.93858	9.9663	9.80034	27.8431	6.43825	-1.07054	2.64e-09	AT5G65810.1	0	0
Solyc01g106585.1	ch01	94300659	94312357	4083	15.935	22.6479	18.9872	10.6162	6.43825	8.78547	27.8431	22.0376	25.7837	8.93858	9.9663	9.80034	27.8431	6.43825	-1.07054	2.64e-09	0	0	0
Solyc01g106590.3	ch01	94300659	94312357	4083	15.935	22.6479	18.9872	10.6162	6.43825	8.78547	27.8431	22.0376	25.7837	8.93858	9.9663	9.80034	27.8431	6.43825	-1.07054	2.64e-09	AT2G14530.1	TBL13	TRICHOME BIREFRINGENCE-LIKE 13
Solyc01g106610.2	ch01	94317074	94318049	976	100.658	97.0928	99.5837	240.117	251.14	245.759	4.32366	6.74504	6.32495	13.4006	13.182	13.095	251.14	4.32366	1.30099	0.000218609	AT3G19690.1	0	CAP (Cysteine-rich secretory proteins, Antigen 5, and Pathogenesis-related 1 protein) superfamily protein
Solyc01g106620.2	ch01	94321269	94322164	896	564.664	425.807	503.188	1636.05	1936.56	1743.4	615.519	533.881	589.051	1730.78	1738.74	1709.69	1936.56	425.807	1.82941	4.98e-07	AT2G14580.1	ATPRB1,PRB1	basic pathogenesis-related protein 1
Solyc01g106750.2	ch01	94385026	94389745	4631	9.81695	15.5719	12.3164	4.33926	1.67283	3.59963	13.6342	10.3046	12.1856	1.17614	1.35751	1.11747	15.5719	1.11747	-1.69045	2.7e-13	AT1G16630.1	0	0
Solyc01g107100.3	ch01	94627063	94627719	657	217.544	258.95	234.144	385.004	699.136	494.924	34.7227	17.721	29.4713	23.5506	25.4052	24.5053	699.136	17.721	1.14854	0.00203135	AT3G19615.1	0	0
Solyc01g107190.3	ch01	94712830	94714347	1384	125.089	81.9195	105.907	31.3469	21.4512	28.0597	116.621	107.055	112.401	96.3311	91.1463	91.9494	125.089	21.4512	-1.91352	2.67e-14	AT5G67420.1	ASL39,LBD37	LOB domain-containing protein 37
Solyc01g107290.3	ch01	94776605	94781426	3920	23.1903	32.1768	27.2156	11.6542	12.466	11.991	10.0285	18.1432	13.8735	9.82357	9.11887	9.39443	32.1768	9.11887	-1.12974	1.87e-14	AT1G49850.1	0	RING/U-box superfamily protein
Solyc01g107340.3	ch01	94796129	94798415	1018	57.5428	88.7907	69.8948	32.3456	17.3079	26.3013	56.9431	130.324	91.4629	56.3323	52.7307	53.8389	130.324	17.3079	-1.47334	4.84e-12	AT4G37450.1	AGP18,ATAGP18	arabinogalactan protein 18
Solyc01g108210.3	ch01	95464623	95468856	2253	0.222013	0.231102	0.216042	5.08829	3.05059	4.48505	0.732305	1.62047	1.22965	0.369558	0.648914	0.487229	5.08829	0.216042	2.09024	2.35e-22	AT3G19270.1	CYP707A4	cytochrome P450, family 707, subfamily A, polypeptide 4
Solyc01g108240.3	ch01	95501843	95503129	1287	382.65	455.943	418.581	29.2188	18.5902	26.0969	21.1277	72.1925	43.6837	0.296515	0.18933	0.20308	455.943	0.18933	-4.03439	2.15e-70	AT4G34410.1	RRTF1	redox responsive transcription factor 1
Solyc01g108320.3	ch01	95566504	95570646	3819	56.5087	38.1336	49.1679	5.51078	4.31676	5.39426	15.1955	38.5407	26.0206	14.4256	14.5218	14.3788	56.5087	4.31676	-3.01022	8.25e-34	AT1G49570.1	0	Peroxidase superfamily protein
Solyc01g108340.3	ch01	95581535	95599783	4287	23.5602	22.7423	27.0327	51.7881	49.9751	51.0446	22.3513	31.5705	22.1404	66.7787	67.8312	65.9597	67.8312	22.1404	1.02935	0.00741088	AT2G15790.1	CYP40,SQN	peptidyl-prolyl cis-trans isomerase / cyclophilin-40 (CYP40) / rotamase
Solyc01g108360.3	ch01	95581535	95599783	4287	23.5602	22.7423	27.0327	51.7881	49.9751	51.0446	22.3513	31.5705	22.1404	66.7787	67.8312	65.9597	67.8312	22.1404	1.02935	0.00741088	AT2G15780.1	0	Cupredoxin superfamily protein
Solyc01g108350.3	ch01	95581535	95599783	4287	23.5602	22.7423	27.0327	51.7881	49.9751	51.0446	22.3513	31.5705	22.1404	66.7787	67.8312	65.9597	67.8312	22.1404	1.02935	0.00741088	AT2G15780.1	0	Cupredoxin superfamily protein
Solyc01g108680.3	ch01	95820142	95823557	2576	8.93927	25.0433	15.3395	3.07017	1.57701	2.7243	0.0492679	0.0111597	0.0233796	0	0	0	25.0433	0	-2.3348	7.05e-24	AT2G23610.1	ATMES3,MES3	methyl esterase 3
Solyc01g108700.3	ch01	95833159	95833662	504	7.02069	6.9733	5.53117	3.24402	1.78076	2.61334	1.95156	0.684463	0.836471	0.757172	1.64379	1.19273	7.02069	0.684463	-1.08229	0.000101651	0	0	0
Solyc01g108710.3	ch01	95844216	95844647	432	110.812	182.356	144.271	55.9782	39.5828	47.3532	12.7795	18.2333	16.5203	6.5048	8.12224	8.10712	182.356	6.5048	-1.59382	3.46e-17	0	0	0
Solyc01g109090.2	ch01	96055967	96056431	465	33.6651	54.3628	41.4421	155.567	166.498	157.338	65.7088	75.0524	69.0979	124.519	124.873	124.106	166.498	33.6651	1.86457	7.87e-15	0	0	0
Solyc01g109100.2	ch01	96057869	96058366	498	7.03087	14.8465	11.0179	72.0756	92.3398	79.7581	4.33241	5.02214	4.35368	12.8877	11.6451	12.9632	92.3398	4.33241	2.78366	1.19e-30	0	0	0
Solyc01g109140.3	ch01	96106946	96108624	1531	83.6262	94.2891	89.0189	201.129	525.052	315.342	12.8282	9.8391	11.8603	47.631	49.5292	48.4487	525.052	9.8391	1.95216	1.04e-07	AT5G42650.1	AOS,CYP74A,DDE2	allene oxide synthase
Solyc01g109150.4	ch01	96118672	96120816	1726	5.64575	5.83721	6.19132	1.63018	2.901	1.64545	5.64349	8.47766	6.87399	1.44719	0.861164	1.25685	8.47766	0.861164	-1.1718	6.33e-09	AT5G42650.1	AOS,CYP74A,DDE2	allene oxide synthase
Solyc01g109170.3	ch01	96129562	96137216	7147	7.20346	11.8676	9.01765	27.7764	46.2158	34.399	1.98442	2.69092	2.31314	13.8876	14.2989	14.317	46.2158	1.98442	1.84117	1.3e-13	AT3G50830.1	ATCOR413-PM2,COR413-PM2	cold-regulated 413-plasma membrane 2
Solyc01g109250.2	ch01	96163270	96164145	876	135.221	123.868	131.586	20.3136	15.1255	17.3145	60.3784	108.492	80.9887	24.8311	26.7867	24.8534	135.221	15.1255	-2.81987	5.95e-34	AT5G66580.1	0	0
Solyc01g109480.3	ch01	96335496	96339491	592	31.0119	54.1782	42.3433	162.753	164.013	165.579	104.779	208.856	151.938	360.811	404.85	394.739	404.85	31.0119	1.92402	4.82e-17	AT1G49310.1	0	0
Solyc01g109490.3	ch01	96335496	96339491	592	31.0119	54.1782	42.3433	162.753	164.013	165.579	104.779	208.856	151.938	360.811	404.85	394.739	404.85	31.0119	1.92402	4.82e-17	0	0	0
Solyc01g109800.2	ch01	96577045	96578239	1195	7.59635	11.786	9.36827	30.7524	31.7417	32.1531	3.87646	13.0386	7.98812	14.1672	16.3124	16.0318	32.1531	3.87646	1.6208	1.54e-10	AT2G21560.1	0	0
Solyc01g109810.2	ch01	96583359	96584444	1052	10.5132	11.4825	10.9782	76.3169	80.9135	79.1903	7.23845	16.6691	11.7074	63.9102	66.7305	66.1856	80.9135	7.23845	2.73452	3.75e-25	AT5G66440.1	0	0
Solyc01g109860.3	ch01	96613107	96618727	4113	2.3557	3.56357	2.81332	0.771921	0.505331	0.775568	1.07227	1.93607	1.64	1.06278	0.770161	1.01673	3.56357	0.505331	-1.21536	5.79e-16	AT4G36490.1	ATSFH12,SFH12	SEC14-like 12
Solyc01g109920.2	ch01	96673857	96675598	1705	0.130387	0.549684	0.207622	1.00354	2.42419	1.53294	0.223309	0.303492	0.176616	0.3866	0.457322	0.352573	2.42419	0.130387	1.03398	6.19e-05	AT2G21490.1	LEA	dehydrin LEA
Solyc01g110500.3	ch01	97103993	97105230	795	16.4518	16.0787	15.3899	61.028	82.5607	70.9301	7.22373	9.14855	8.63617	43.2017	42.0211	40.799	82.5607	7.22373	2.09483	2.08e-11	AT3G46540.1	0	ENTH/VHS family protein
Solyc01g110510.3	ch01	97105835	97109251	3115	0.493624	0.860824	0.589518	2.63048	5.15588	3.52801	0.417615	0.433749	0.522022	0.634818	0.672725	0.469867	5.15588	0.417615	1.53372	1.04e-11	AT3G46540.1	0	ENTH/VHS family protein
Solyc01g111040.3	ch01	97361989	97368052	2984	2.13568	3.40252	2.76558	9.7988	6.94941	8.88309	6.47543	6.41615	6.25671	48.5854	49.1499	48.8918	49.1499	2.13568	1.34079	3.28e-07	AT4G38810.2	0	Calcium-binding EF-hand family protein
Solyc01g111050.3	ch01	97361989	97368052	2984	2.13568	3.40252	2.76558	9.7988	6.94941	8.88309	6.47543	6.41615	6.25671	48.5854	49.1499	48.8918	49.1499	2.13568	1.34079	3.28e-07	AT5G60920.1	COB	COBRA-like extracellular glycosyl-phosphatidyl inositol-anchored protein family
Solyc01g111145.1	ch01	97433463	97435689	1922	21.0801	60.384	37.9642	9.39692	6.10738	8.39479	112.965	161.506	133.566	54.1141	54.2483	54.4349	161.506	6.10738	-2.18631	9.34e-23	AT4G38770.1	ATPRP4,PRP4	proline-rich protein 4
Solyc01g111420.3	ch01	97581832	97597058	12864	23.0723	25.9325	24.4895	12.3034	10.4065	11.6355	15.7804	22.3271	18.6404	19.3337	18.8111	18.8546	25.9325	10.4065	-1.03442	1.54e-10	AT3G58660.1	0	Ribosomal protein L1p/L10e family
Solyc01g111410.3	ch01	97581832	97597058	12864	23.0723	25.9325	24.4895	12.3034	10.4065	11.6355	15.7804	22.3271	18.6404	19.3337	18.8111	18.8546	25.9325	10.4065	-1.03442	1.54e-10	AT1G10095.1	0	Protein prenylyltransferase superfamily protein
Solyc01g111440.3	ch01	97581832	97597058	12864	23.0723	25.9325	24.4895	12.3034	10.4065	11.6355	15.7804	22.3271	18.6404	19.3337	18.8111	18.8546	25.9325	10.4065	-1.03442	1.54e-10	AT2G17840.1	ERD7	Senescence/dehydration-associated protein-related
Solyc01g111610.3	ch01	97746136	97747928	1793	3.40965	4.53012	4.0967	1.37841	1.43581	1.38884	1.75188	3.2868	2.13293	1.4318	1.67156	1.53057	4.53012	1.37841	-1.06178	8.79e-10	AT4G35070.1	0	SBP (S-ribonuclease binding protein) family protein
Solyc01g111660.3	ch01	97779722	97781067	1108	142.756	194.712	166.933	60.0371	19.9094	44.1134	305.459	349.639	325.78	55.4199	60.7189	56.1177	349.639	19.9094	-1.99762	6.14e-13	AT4G35100.2	PIP2;7,PIP3,PIP3A,SIMIP	plasma membrane intrinsic protein 3
Solyc01g112000.3	ch01	98049180	98053942	3762	290.459	324.673	307.734	134.637	115.977	128.579	115.486	193.98	150.253	73.4697	73.6183	73.6501	324.673	73.4697	-1.2765	3.2e-13	AT3G45970.1	ATEXLA1,ATEXPL1,ATHEXP BETA 2.1,EXLA1,EXPL1	expansin-like A1
Solyc01g112160.3	ch01	98144296	98149483	1584	5.70744	7.60959	6.73238	2.41244	2.86285	2.80637	8.05232	7.29575	7.47121	3.85469	3.64578	3.71255	8.05232	2.41244	-1.05656	9.1e-10	AT4G38370.1	0	Phosphoglycerate mutase family protein
Solyc01g005090.3	ch01	82240	89177	4381	5.81019	6.42374	6.20662	1.68807	1.47717	1.44685	0.586627	1.61421	0.969168	0.332589	0.339276	0.399712	6.42374	0.332589	-1.49398	1.18e-19	AT2G01900.1	0	DNAse I-like superfamily protein
Solyc01g005140.3	ch01	127074	129514	1255	11.1598	17.8813	13.1338	51.9141	69.1617	57.2799	84.896	75.1786	80.9571	307.641	310.185	307.326	310.185	11.1598	2.00523	1.07e-16	AT1G14730.1	0	Cytochrome b561/ferric reductase transmembrane protein family
Solyc01g005320.2	ch01	226387	228608	1172	36.0873	40.6054	37.661	17.5678	5.62249	12.9767	21.6577	21.7813	22.0451	11.5147	10.5825	11.0611	40.6054	5.62249	-1.58316	9.12e-09	AT2G46890.1	0	Protein of unknown function (DUF1295)
Solyc01g006050.2	ch01	728672	730061	1390	2.89216	4.19535	3.66092	18.6011	30.0244	23.0527	5.86636	5.33585	5.89261	24.5591	28.048	26.5876	30.0244	2.89216	2.44142	3.09e-21	AT1G55230.1	0	Family of unknown function (DUF716)
Solyc01g006100.3	ch01	754218	764489	3748	5.9759	7.24469	6.42843	2.9978	2.16776	2.85529	9.93845	6.61927	8.46826	1.24033	1.17673	1.12272	9.93845	1.12272	-1.03921	3.72e-10	AT1G69770.1	CMT3	chromomethylase 3
Solyc01g006400.3	ch01	1020849	1022729	975	514.295	507.002	520.281	182.12	189.917	180.535	136.449	134.273	137.747	19.1074	20.0182	20.1049	520.281	19.1074	-1.47517	3.04e-15	0	0	0
Solyc01g006660.2	ch01	1250476	1255350	2934	67.2081	63.8153	65.3183	14.3137	8.80662	11.9875	215.709	384.073	291.092	170.541	164.546	167.223	384.073	8.80662	-2.38709	5.8e-25	AT1G20160.1	ATSBT5.2	Subtilisin-like serine endopeptidase family protein
Solyc01g006720.3	ch01	1300734	1309935	3755	20.1934	20.6605	20.4808	49.5108	34.5566	44.3171	10.0467	18.0676	13.4566	44.4116	45.0541	45.0061	49.5108	10.0467	1.03013	0.00936369	AT5G06530.1	0	ABC-2 type transporter family protein
Solyc01g007030.3	ch01	1575347	1583540	2511	400.381	444.781	421.065	94.9286	101.839	97.991	49.9115	115.871	78.5863	10.9838	9.80103	10.2214	444.781	9.80103	-2.09174	2.65e-29	AT2G35930.1	PUB23	plant U-box 23
Solyc01g007040.3	ch01	1575347	1583540	2511	400.381	444.781	421.065	94.9286	101.839	97.991	49.9115	115.871	78.5863	10.9838	9.80103	10.2214	444.781	9.80103	-2.09174	2.65e-29	AT3G52450.1	PUB22	plant U-box 22
Solyc01g007020.3	ch01	1575347	1583540	2511	400.381	444.781	421.065	94.9286	101.839	97.991	49.9115	115.871	78.5863	10.9838	9.80103	10.2214	444.781	9.80103	-2.09174	2.65e-29	AT3G52450.1	PUB22	plant U-box 22
Solyc01g007025.1	ch01	1575347	1583540	2511	400.381	444.781	421.065	94.9286	101.839	97.991	49.9115	115.871	78.5863	10.9838	9.80103	10.2214	444.781	9.80103	-2.09174	2.65e-29	AT2G35930.1	PUB23	plant U-box 23
Solyc01g007100.3	ch01	1652538	1657440	3332	2.6521	3.63315	3.22707	0.633335	1.21211	0.907945	11.1412	9.7234	10.2756	3.38385	3.5029	3.2945	11.1412	0.633335	-1.12086	1.82e-12	AT3G11670.1	DGD1	UDP-Glycosyltransferase superfamily protein
Solyc01g007170.3	ch01	1732613	1735949	3331	15.3557	21.2036	18.0863	6.42086	1.58827	4.34338	12.8686	8.31095	11.1827	4.70756	4.81336	4.75492	21.2036	1.58827	-1.90874	2.86e-11	AT3G03680.1	0	C2 calcium/lipid-binding plant phosphoribosyltransferase family protein
Solyc01g008300.2	ch01	2337202	2342455	4990	2.2424	2.97379	2.51397	7.2274	7.81919	7.24633	0.387864	0.385988	0.446565	0.389332	0.249039	0.361405	7.81919	0.249039	1.23706	2.75e-07	AT3G26040.1	0	HXXXD-type acyl-transferase family protein
Solyc01g008560.3	ch01	2588076	2598839	6451	32.1179	40.1946	35.5826	17.9152	16.6915	17.4473	13.6092	24.7769	18.6671	16.0958	16.1286	15.7118	40.1946	13.6092	-1.01028	3.03e-11	AT3G21070.2	ATNADK-1,NADK1	NAD kinase 1
Solyc01g008670.3	ch01	2664532	2667796	1806	0.995017	2.17668	1.67834	4.0002	5.21804	4.31885	0.245958	0.9869	0.500215	0.461026	0.526191	0.492047	5.21804	0.245958	1.07493	9.47e-05	AT3G48280.1	CYP71A25	cytochrome P450, family 71, subfamily A, polypeptide 25
Solyc01g008870.1	ch01	2826775	2830008	1733	0.18173	0.0150223	0.0766001	0.0219405	9.21298	3.56262	0.164776	0.182471	0.13901	0.180167	0.140604	0.105571	9.21298	0.0150223	2.27086	0.00708675	AT2G02800.1	APK2B	protein kinase 2B
Solyc01g009160.2	ch01	3106221	3109702	1150	155.923	237.336	193.235	58.7041	55.8834	58	126.914	219.505	168.161	42.2039	44.6652	43.0227	237.336	42.2039	-1.74729	2.66e-27	AT2G27080.2	0	Late embryogenesis abundant (LEA) hydroxyproline-rich glycoprotein family
Solyc01g009220.3	ch01	3179923	3181620	836	0.686961	0.342548	0.555763	2.7744	2.03413	2.46173	6.18631	3.9201	5.18692	8.13359	7.63646	8.31612	8.31612	0.342548	1.16339	0.00424408	AT5G20970.1	0	HSP20-like chaperones superfamily protein
Solyc01g009490.1	ch01	3658516	3659595	1080	0.0171535	0.289263	0.143401	4.25997	3.14913	4.19224	0.205648	0	0.111529	7.61302	5.68557	5.59028	7.61302	0	2.08151	1.26e-14	AT3G03280.1	0	0
Solyc01g009670.3	ch01	3841353	3848132	2471	0.809707	1.00089	0.841651	2.02348	3.89977	2.70681	2.38831	2.32679	1.99859	2.02173	1.76513	1.58659	3.89977	0.809707	1.04096	0.000226017	AT5G23690.1	0	Polynucleotide adenylyltransferase family protein
Solyc01g009860.3	ch01	4316069	4318203	1154	57.1667	85.0719	67.5052	144.579	178.899	155.635	55.3737	88.7832	72.125	126.564	133.109	128.598	178.899	55.3737	1.18025	1.9e-05	AT5G13180.1	ANAC083,NAC083,VNI2	NAC domain containing protein 83
Solyc01g010000.3	ch01	4547681	4551904	1702	24.5886	20.6801	23.6976	5.54035	5.49525	5.51382	17.8776	18.7314	18.5773	11.7611	10.494	10.5498	24.5886	5.49525	-1.88019	1.08e-18	AT1G69040.2	ACR4	ACT domain repeat 4
Solyc01g010350.3	ch01	5093148	5098001	1873	3.26402	2.5158	2.92948	0.436462	0.605279	0.505437	1.89727	1.82645	2.10614	1.22247	1.63919	1.40938	3.26402	0.436462	-1.36461	5.48e-13	AT5G46110.4	APE2,TPT	Glucose-6-phosphate/phosphate translocator-related
Solyc01g010700.3	ch01	5669730	5674477	1955	5.82781	8.61574	6.49594	30.5447	34.3706	32.6544	4.78768	2.33803	3.69673	17.6212	19.3812	18.6765	34.3706	2.33803	2.07073	7.88e-19	AT1G69800.2	0	Cystathionine beta-synthase (CBS) protein
Solyc01g010720.3	ch01	5683446	5703246	5255	18.1521	20.8814	19.468	7.95551	6.79565	7.30387	8.70044	10.7276	9.85046	6.50933	6.75591	6.72931	20.8814	6.50933	-1.29552	2.02e-14	AT2G33530.1	scpl46	serine carboxypeptidase-like 46
Solyc01g010710.3	ch01	5683446	5703246	5255	18.1521	20.8814	19.468	7.95551	6.79565	7.30387	8.70044	10.7276	9.85046	6.50933	6.75591	6.72931	20.8814	6.50933	-1.29552	2.02e-14	AT4G30610.1	BRS1,SCPL24	alpha/beta-Hydrolases superfamily protein
Solyc01g014830.1	ch01	15502853	15511613	7112	23.2588	23.3761	23.1637	6.75773	6.1703	6.4877	11.5101	14.883	12.7658	10.0633	10.3538	10.47	23.3761	6.1703	-1.6994	3.66e-20	0	0	0
Solyc01g014840.3	ch01	15502853	15511613	7112	23.2588	23.3761	23.1637	6.75773	6.1703	6.4877	11.5101	14.883	12.7658	10.0633	10.3538	10.47	23.3761	6.1703	-1.6994	3.66e-20	AT5G17680.1	0	disease resistance protein (TIR-NBS-LRR class), putative
Solyc01g015080.3	ch01	16711704	16715127	2072	259.871	271.532	266.916	128.364	119.483	124.563	73.8087	199.317	128.285	72.8001	73.5	74.7763	271.532	72.8001	-1.09391	1.67e-10	AT5G19890.1	0	Peroxidase superfamily protein
Solyc01g057310.3	ch01	60462848	60482666	8005	7.41726	12.0493	9.74536	3.54817	1.99452	3.14421	16.433	13.5136	15.5662	2.0629	2.00595	2.00145	16.433	1.99452	-1.4627	9.85e-16	AT3G17360.1	POK1	phragmoplast orienting kinesin 1
Solyc01g057320.2	ch01	60462848	60482666	8005	7.41726	12.0493	9.74536	3.54817	1.99452	3.14421	16.433	13.5136	15.5662	2.0629	2.00595	2.00145	16.433	1.99452	-1.4627	9.85e-16	AT3G17360.1	POK1	phragmoplast orienting kinesin 1
Solyc01g058100.2	ch01	65140792	65142907	1959	6.21309	10.7377	8.04123	1.73714	1.47088	1.51278	2.68858	3.9768	3.10506	0.336474	0.696547	0.573693	10.7377	0.336474	-1.8582	6.36e-26	0	0	0
Solyc01g059880.3	ch01	68888315	68894527	2471	67.9554	78.3539	72.7222	150.807	165.96	156.77	69.171	71.8162	70.9501	153.314	152.61	152.122	165.96	67.9554	1.10182	0.000847428	AT5G49460.1	ACLB-2	ATP citrate lyase subunit B 2
Solyc01g060020.3	ch01	69339080	69346021	2367	13.3445	13.4403	11.0764	54.681	71.9032	62.6966	61.2721	66.883	62.1342	324.952	336.666	332.684	336.666	11.0764	2.23441	4.86e-14	AT4G16260.1	0	Glycosyl hydrolase superfamily protein
Solyc01g060010.2	ch01	69339080	69346021	2367	13.3445	13.4403	11.0764	54.681	71.9032	62.6966	61.2721	66.883	62.1342	324.952	336.666	332.684	336.666	11.0764	2.23441	4.86e-14	AT3G57270.1	BG1	beta-1,3-glucanase 1
Solyc01g065510.2	ch01	71588208	71591498	3291	10.0313	14.4289	12.1951	4.4077	2.31807	3.53945	12.0127	16.8327	13.8807	3.82658	3.50211	3.75646	16.8327	2.31807	-1.57986	6.53e-15	0	0	0
Solyc01g065980.3	ch01	72593184	72603188	1532	19.1909	21.3265	19.4818	102.093	97.4648	100.67	15.5329	13.9984	15.7837	95.064	99.4868	95.2647	102.093	13.9984	2.267	6.1e-17	AT3G16770.1	ATEBP,EBP,ERF72,RAP2.3	ethylene-responsive element binding protein
Solyc01g066270.3	ch01	73601617	73727168	1567	2.55365	2.04348	2.61204	10.725	9.96287	10.4148	7.28926	17.9052	11.7416	9.96267	10.1696	9.724	17.9052	2.04348	1.74002	1.17e-07	0	0	0
Solyc01g066290.2	ch01	73601617	73727168	1567	2.55365	2.04348	2.61204	10.725	9.96287	10.4148	7.28926	17.9052	11.7416	9.96267	10.1696	9.724	17.9052	2.04348	1.74002	1.17e-07	0	0	0
Solyc01g066430.3	ch01	74129805	74131099	1201	240.079	225.264	237.661	103.035	114.159	105.317	126.571	220.022	165.634	75.7105	69.7931	72.751	240.079	69.7931	-1.11697	4.37e-10	AT3G16720.1	ATL2,TL2	TOXICOS EN LEVADURA 2
Solyc01g066700.3	ch01	74682597	74686724	2049	3.39956	4.72646	3.68205	16.0888	39.6869	25.6322	10.793	11.0416	11.0811	4.74077	6.35033	5.76556	39.6869	3.39956	2.51099	1.69e-16	AT2G47650.1	UXS4	UDP-xylose synthase 4
Solyc01g066710.3	ch01	74682597	74686724	2049	3.39956	4.72646	3.68205	16.0888	39.6869	25.6322	10.793	11.0416	11.0811	4.74077	6.35033	5.76556	39.6869	3.39956	2.51099	1.69e-16	AT2G47650.2	UXS4	UDP-xylose synthase 4
Solyc01g066720.3	ch01	74686904	74689353	812	107.892	125.584	114.983	332.513	488.629	384.229	68.9666	89.6764	79.3617	155.688	149.381	153.084	488.629	68.9666	1.78164	1.06e-09	AT3G05550.1	0	Hypoxia-responsive family protein
Solyc01g067020.3	ch01	75167728	75172514	2164	9.65669	9.93706	9.47762	23.9752	35.4823	28.5496	3.47489	5.64587	4.50859	10.8694	9.89757	10.4352	35.4823	3.47489	1.50469	3.27e-06	AT1G48480.1	RKL1	receptor-like kinase 1
Solyc01g067120.3	ch01	75298182	75301408	3116	9.67312	13.7019	12.099	6.06463	3.31993	5.09879	5.98728	5.70151	5.6341	1.28036	2.127	1.64401	13.7019	1.28036	-1.1379	2.89e-09	AT4G02570.4	ATCUL1,AXR6,CUL1	cullin 1
Solyc01g067125.1	ch01	75298182	75301408	3116	9.67312	13.7019	12.099	6.06463	3.31993	5.09879	5.98728	5.70151	5.6341	1.28036	2.127	1.64401	13.7019	1.28036	-1.1379	2.89e-09	AT4G02570.2	ATCUL1,AXR6,CUL1	cullin 1
Solyc01g067300.3	ch01	75531346	75539422	4279	13.4213	18.8545	15.8011	37.5919	34.2217	36.3314	45.0013	52.483	48.1216	134.934	134.122	135.416	135.416	13.4213	1.1217	7.02e-05	AT4G15610.1	0	Uncharacterised protein family (UPF0497)
Solyc01g067440.3	ch01	75930418	75931096	495	4.15427	13.3587	8.04533	2.99574	1.86085	2.0788	53.3937	124.979	82.5521	3.08375	5.95631	5.22727	124.979	1.86085	-1.52326	6.48e-07	AT3G21460.1	0	Glutaredoxin family protein
Solyc01g067890.3	ch01	76678252	76683556	3656	28.8173	34.3436	30.6211	106.737	134.211	115.588	129.57	117.184	126.407	174.837	175.986	175.241	175.986	28.8173	1.89332	1.27e-12	AT4G15560.1	CLA,CLA1,DEF,DXPS2,DXS	Deoxyxylulose-5-phosphate synthase
Solyc01g067910.3	ch01	76735496	76739651	1800	13.74	13.3929	13.4715	7.23491	3.85769	6.02539	4.63589	8.99156	3.46299	1.65752	2.05763	1.62626	13.74	1.62626	-1.11598	1.81e-07	0	0	0
Solyc01g067905.1	ch01	76735496	76739651	1800	13.74	13.3929	13.4715	7.23491	3.85769	6.02539	4.63589	8.99156	3.46299	1.65752	2.05763	1.62626	13.74	1.62626	-1.11598	1.81e-07	AT4G15802.1	AtHSBP,HSBP	heat shock factor binding protein
Solyc01g068280.3	ch01	77224059	77238304	4028	17.2886	24.3145	20.6197	10.9972	8.2266	9.97838	30.7675	24.4938	28.6552	5.31408	5.17218	5.22987	30.7675	5.17218	-1.01822	2.23e-10	AT5G63950.1	CHR24	chromatin remodeling 24
Solyc01g068380.3	ch01	77392750	77402921	2352	9.28652	12.076	10.4133	41.7492	40.298	41.1689	16.9704	21.0961	18.9102	88.0139	88.7334	88.288	88.7334	9.28652	1.85974	1.62e-13	AT5G50400.1	ATPAP27,PAP27	purple acid phosphatase 27
Solyc01g068560.3	ch01	77581688	77589253	1909	10.966	16.1602	13.5715	5.03918	5.30766	5.27169	37.9114	36.2317	37.4322	13.4662	12.9939	13.6774	37.9114	5.03918	-1.23082	1.13e-14	0	0	0
Solyc01g079150.3	ch01	78098554	78102435	2781	24.9142	40.01	31.0668	6.84987	10.7859	8.06627	109.173	108.612	110.208	19.2485	19.3987	19.6892	110.208	6.84987	-1.78615	5.99e-25	AT3G62270.1	0	HCO3- transporter family
Solyc01g079160.3	ch01	78113319	78117117	1945	8.71522	7.64279	8.65649	2.4925	1.40861	2.07388	2.18592	4.02021	2.92614	1.73015	1.80401	1.88128	8.71522	1.40861	-1.64219	1.66e-13	AT1G56670.1	0	GDSL-like Lipase/Acylhydrolase superfamily protein
Solyc01g079200.3	ch01	78143255	78147190	1881	98.6663	120.757	109.153	30.1697	38.9247	32.659	13.6461	20.8461	17.1457	11.3059	13.3816	13.5754	120.757	11.3059	-1.66234	1.33e-21	AT1G02400.1	ATGA2OX4,ATGA2OX6,DTA1,GA2OX6	gibberellin 2-oxidase 6
Solyc01g079300.3	ch01	78238171	78242054	3485	0.175424	0.440742	0.247593	1.3529	4.07987	2.13182	0.965057	0.560926	0.838151	6.98822	6.59335	6.83221	6.98822	0.175424	1.45116	1.63e-11	AT5G40390.1	SIP1	Raffinose synthase family protein
Solyc01g079600.3	ch01	78563878	78568825	3683	6.25742	9.79002	7.64722	3.37075	3.21925	3.43653	5.17753	7.96935	6.61455	6.86686	7.03942	7.13907	9.79002	3.21925	-1.0351	7.08e-13	AT1G02660.1	0	alpha/beta-Hydrolases superfamily protein
Solyc01g079670.2	ch01	78642558	78651137	2850	65.7438	68.9116	68.3458	8.77862	6.43086	7.88542	33.1869	39.5302	36.1672	4.72301	3.45409	3.6866	68.9116	3.45409	-2.98081	4.24e-44	AT5G38700.1	0	0
Solyc01g079660.2	ch01	78642558	78651137	2850	65.7438	68.9116	68.3458	8.77862	6.43086	7.88542	33.1869	39.5302	36.1672	4.72301	3.45409	3.6866	68.9116	3.45409	-2.98081	4.24e-44	AT5G38700.1	0	0
Solyc01g079750.3	ch01	78756312	78763940	2839	17.1293	22.3473	19.6698	8.77246	4.46746	7.22006	36.1095	29.9524	32.6268	6.28102	4.59183	5.0542	36.1095	4.46746	-1.40547	2.76e-11	AT3G06030.1	ANP3,MAPKKK12,NP3	NPK1-related protein kinase 3
Solyc01g079850.3	ch01	78835627	78840518	2944	2.49821	3.79363	3.17892	1.23988	0.850394	1.11848	2.50035	3.96449	3.35498	2.79282	2.33404	2.51243	3.96449	0.850394	-1.00617	3.58e-10	AT5G19160.1	TBL11	TRICHOME BIREFRINGENCE-LIKE 11
Solyc01g079880.3	ch01	78883463	78887702	1227	185.243	258.406	215.657	515.742	478.395	501.99	628.753	458.366	556.906	1638.54	1713.39	1675.03	1713.39	185.243	1.17855	3.65e-05	AT5G19140.1	AILP1,ATAILP1	Aluminium induced protein with YGL and LRDR motifs
Solyc01g079950.3	ch01	78930383	78956714	1826	59.1486	86.8834	71.5477	275.093	481.062	347.776	79.1823	85.9747	80.9554	86.5976	88.9398	86.9686	481.062	59.1486	2.32719	1.2e-18	AT1G03220.1	0	Eukaryotic aspartyl protease family protein
Solyc01g079900.1	ch01	78930383	78956714	1826	59.1486	86.8834	71.5477	275.093	481.062	347.776	79.1823	85.9747	80.9554	86.5976	88.9398	86.9686	481.062	59.1486	2.32719	1.2e-18	AT1G03220.1	0	Eukaryotic aspartyl protease family protein
Solyc01g079940.3	ch01	78930383	78956714	1826	59.1486	86.8834	71.5477	275.093	481.062	347.776	79.1823	85.9747	80.9554	86.5976	88.9398	86.9686	481.062	59.1486	2.32719	1.2e-18	AT1G03220.1	0	Eukaryotic aspartyl protease family protein
Solyc01g079980.3	ch01	78975364	78977033	1670	25.1929	27.7485	26.3376	7.05815	2.72956	5.52088	12.1404	9.34722	11.0354	6.1075	5.15057	5.57159	27.7485	2.72956	-2.168	1.25e-16	AT1G03220.1	0	Eukaryotic aspartyl protease family protein
Solyc01g080010.2	ch01	78993764	78995363	1537	88.5067	128.932	105.211	266.222	562.234	369.263	699.535	545.827	632.999	1762.89	1780.58	1776.36	1780.58	88.5067	1.88251	1.02e-09	AT1G03220.1	0	Eukaryotic aspartyl protease family protein
Solyc01g080020.2	ch01	79001248	79008593	1725	27.6544	34.953	30.3332	60.1423	70.1298	63.1242	87.3684	92.7751	88.663	58.3433	62.9862	59.7879	92.7751	27.6544	1.03355	0.0013518	AT1G03230.1	0	Eukaryotic aspartyl protease family protein
Solyc01g080030.2	ch01	79008687	79011260	2574	0.0143946	0.121369	0.0257863	4.11398	3.90889	4.1496	0.936818	0.480241	0.503052	3.32905	3.88126	3.50313	4.1496	0.0143946	2.26275	4.35e-34	AT1G26320.2	0	Zinc-binding dehydrogenase family protein
Solyc01g081540.3	ch01	80583065	80597814	7095	33.6624	49.9391	41.1559	18.4166	14.747	17.2095	42.8592	58.2445	50.218	27.964	27.8354	28.2177	58.2445	14.747	-1.25922	3.23e-15	AT2G31900.1	ATMYO5,ATXIF,XIF	myosin-like protein XIF
Solyc01g081545.1	ch01	80583065	80597814	7095	33.6624	49.9391	41.1559	18.4166	14.747	17.2095	42.8592	58.2445	50.218	27.964	27.8354	28.2177	58.2445	14.747	-1.25922	3.23e-15	AT2G31900.1	ATMYO5,ATXIF,XIF	myosin-like protein XIF
Solyc01g081600.3	ch01	80646668	80647809	526	49.4843	60.5802	56.2791	184.512	126.04	163.036	1072.98	1442.67	1245.79	2301.69	2354.4	2334.53	2354.4	49.4843	1.49279	4.28e-06	AT2G18370.1	0	Bifunctional inhibitor/lipid-transfer protein/seed storage 2S albumin superfamily protein
Solyc01g081610.3	ch01	80657782	80660571	2008	3.65349	3.92839	3.6801	9.18382	8.26882	8.79368	38.9654	33.5434	35.4817	38.4414	38.3946	38.4887	38.9654	3.65349	1.03608	0.00248623	AT1G05590.1	ATHEX3,HEXO2	beta-hexosaminidase 2
Solyc01g073670.3	ch01	80926112	80930648	2779	4.2398	9.92071	6.68756	2.23704	2.59217	2.16243	14.8881	23.9993	18.9195	13.2327	15.3794	14.4084	23.9993	2.16243	-1.25508	2.37e-14	AT3G60070.1	0	Major facilitator superfamily protein
Solyc01g073780.2	ch01	81036851	81038206	1356	4.91835	11.8457	8.04385	3.35084	3.48355	3.36931	3.20561	7.67446	5.10765	3.19803	2.96498	3.50798	11.8457	2.96498	-1.07455	6.89e-09	AT2G44380.1	0	Cysteine/Histidine-rich C1 domain family protein
Solyc01g073800.2	ch01	81041445	81042473	1029	4.93301	7.36229	6.10632	3.01153	1.14764	2.48001	1.60339	2.17911	1.66806	1.01144	0.7104	0.965192	7.36229	0.7104	-1.15074	5.29e-06	AT2G44380.1	0	Cysteine/Histidine-rich C1 domain family protein
Solyc01g073810.2	ch01	81055368	81056357	990	49.3085	73.7621	59.826	23.7547	31.9685	26.0889	20.6716	54.2136	36.0139	15.0683	16.0968	15.7874	73.7621	15.0683	-1.13216	6.18e-13	AT2G44380.1	0	Cysteine/Histidine-rich C1 domain family protein
Solyc01g073880.2	ch01	81096837	81097919	1083	4.5673	3.46154	4.59654	1.73789	1.22127	1.38721	1.69922	2.12354	2.36344	0.83287	1.59745	1.3756	4.59654	0.83287	-1.08879	2.37e-06	AT2G44380.1	0	Cysteine/Histidine-rich C1 domain family protein
Solyc01g086660.2	ch01	81505382	81506201	820	39.3108	24.605	33.9425	91.3014	148.854	112.161	2.24421	1.61266	1.61582	5.37307	6.41855	6.2791	148.854	1.61266	1.81678	1.68e-05	0	0	0
Solyc01g086670.3	ch01	81508205	81509474	1270	4.97425	7.21563	5.73151	19.5204	40.5978	26.9486	1.67387	0.271629	0.972151	2.78631	3.2425	2.57248	40.5978	0.271629	2.10602	3.87e-12	0	0	0
Solyc01g086690.2	ch01	81520302	81526483	2314	6.22063	9.43917	7.81152	3.48352	1.38812	2.73927	4.07233	3.96302	3.82593	1.09444	1.17937	1.19726	9.43917	1.09444	-1.31888	4.66e-09	AT3G59550.1	ATRAD21.2,ATSYN3,SYN3	Rad21/Rec8-like family protein
Solyc01g086820.3	ch01	81636729	81640329	1848	74.8751	74.8468	76.0954	36.7267	9.94328	27.3065	32.7415	29.7741	32.6224	8.48533	8.88699	8.68384	76.0954	8.48533	-1.57171	0.000937754	AT1G09200.1	0	Histone superfamily protein
Solyc01g086930.3	ch01	81702499	81714878	4396	4.7073	7.49741	5.94387	2.77214	1.69241	2.37823	5.73799	5.53892	5.34306	2.72266	2.92112	3.0322	7.49741	1.69241	-1.10342	5.78e-11	AT3G52115.1	ATCOM1,ATGR1,COM1,GR1	gamma response gene 1
Solyc01g086925.1	ch01	81702499	81714878	4396	4.7073	7.49741	5.94387	2.77214	1.69241	2.37823	5.73799	5.53892	5.34306	2.72266	2.92112	3.0322	7.49741	1.69241	-1.10342	5.78e-11	0	0	0
Solyc01g087090.3	ch01	81894939	81895578	640	37.5147	49.3013	44.4568	196.145	238.657	210.946	44.3704	51.0267	50.251	93.2896	92.0224	91.7223	238.657	37.5147	2.27249	3.14e-20	0	0	0
Solyc01g087180.3	ch01	81995360	81997040	703	0.606107	1.2591	0.944154	20.0121	36.2509	27.7816	0	0.0408925	0.0428349	0	0	0	36.2509	0	3.9053	3.74e-45	AT1G07985.1	0	Expressed protein
Solyc01g087500.3	ch01	82315373	82327627	10104	18.0069	24.6526	20.9006	8.95819	3.35437	7.22869	27.7813	19.2475	24.2	2.55797	2.63587	2.54793	27.7813	2.54793	-1.56209	6.51e-11	AT3G23890.1	ATTOPII,TOPII	topoisomerase II
Solyc01g087970.3	ch01	82686012	82692157	1850	13.6089	24.1339	18.6445	9.4749	4.379	7.76481	15.264	17.264	16.3424	6.97595	6.79634	6.96499	24.1339	4.379	-1.2704	8.87e-09	AT3G63470.1	scpl40	serine carboxypeptidase-like 40
Solyc01g088160.3	ch01	82885341	82888989	2476	14.2385	16.455	14.9225	57.4029	58.9985	57.709	9.62364	17.7524	13.1227	38.5454	37.2291	37.7901	58.9985	9.62364	1.86514	4.62e-12	AT3G63440.1	ATCKX6,ATCKX7,CKX6	cytokinin oxidase/dehydrogenase 6
Solyc01g088380.2	ch01	83016693	83035530	4459	4.66572	6.24715	5.48279	2.25545	0.921645	1.85539	6.60329	5.83459	6.09823	1.36155	1.44266	1.43606	6.60329	0.921645	-1.27181	3.25e-10	AT1G08840.2	emb2411	DNA replication helicase, putative
Solyc01g088480.3	ch01	83136522	83151553	5083	22.6078	25.9466	24.5317	14.0557	8.7309	12.1626	33.3265	30.3762	31.9258	25.1166	26.1021	24.9949	33.3265	8.7309	-1.00356	3.54e-08	AT5G26667.2	PYR6	P-loop containing nucleoside triphosphate hydrolases superfamily protein
Solyc01g088500.3	ch01	83136522	83151553	5083	22.6078	25.9466	24.5317	14.0557	8.7309	12.1626	33.3265	30.3762	31.9258	25.1166	26.1021	24.9949	33.3265	8.7309	-1.00356	3.54e-08	AT3G17350.1	0	0
Solyc01g088490.3	ch01	83136522	83151553	5083	22.6078	25.9466	24.5317	14.0557	8.7309	12.1626	33.3265	30.3762	31.9258	25.1166	26.1021	24.9949	33.3265	8.7309	-1.00356	3.54e-08	AT1G06270.1	0	Pentatricopeptide repeat (PPR) superfamily protein
Solyc01g088560.3	ch01	83203217	83213908	5220	55.6164	65.9121	60.2495	29.5588	21.2566	26.49	36.1596	36.9696	36.6605	31.9807	31.588	32.2499	65.9121	21.2566	-1.20222	1.9e-11	AT2G44610.1	ATRAB6A,ATRABH1B,RAB6,RAB6A	Ras-related small GTP-binding family protein
Solyc01g088550.3	ch01	83203217	83213908	5220	55.6164	65.9121	60.2495	29.5588	21.2566	26.49	36.1596	36.9696	36.6605	31.9807	31.588	32.2499	65.9121	21.2566	-1.20222	1.9e-11	AT1G44750.2	ATPUP11,PUP11	purine permease 11
Solyc01g089850.3	ch01	83448980	83451559	1049	21.634	53.6557	33.5983	15.9124	6.95721	12.8111	37.2334	37.9554	37.2608	36.8088	29.5699	32.5646	53.6557	6.95721	-1.53237	1.39e-09	AT2G44740.1	CYCP4;1	cyclin p4;1
Solyc01g090160.3	ch01	83663082	83669649	1973	3.58685	5.2384	3.89116	10.8885	11.8871	11.6408	3.82737	6.97923	5.11294	7.12132	6.23679	6.74273	11.8871	3.58685	1.2514	4.54e-06	0	0	0
Solyc01g090320.3	ch01	83852419	83853066	648	8.31945	8.71806	9.5259	0.205371	0.21869	0.254075	0.293783	1.02036	0.371765	0.0535374	0	0.0403339	9.5259	0	-3.00677	3.43e-31	AT2G44840.1	ATERF13,EREBP,ERF13	ethylene-responsive element binding factor 13
Solyc01g090340.2	ch01	83900998	83901985	988	17.7195	23.8203	20.8482	9.06315	4.66154	7.08221	12.1069	7.6524	9.8751	2.73886	1.72639	2.16921	23.8203	1.72639	-1.45765	1.33e-10	AT2G44840.1	ATERF13,EREBP,ERF13	ethylene-responsive element binding factor 13
Solyc01g090370.2	ch01	83945855	83946654	800	0	0.0650842	0.0276558	0.16635	3.0704	1.18335	0.277625	0	0.0376412	3.07894	3.16767	3.03835	3.16767	0	1.26255	3.48e-05	AT2G44840.1	ATERF13,EREBP,ERF13	ethylene-responsive element binding factor 13
Solyc01g091050.3	ch01	84642836	84645725	1874	0.177942	1.25028	0.543081	5.58981	22.5976	11.498	0.74496	3.65095	2.05681	1.99934	2.28844	2.23149	22.5976	0.177942	3.10205	8.8e-20	AT2G45220.1	0	Plant invertase/pectin methylesterase inhibitor superfamily
Solyc01g091110.2	ch01	84697808	84698557	750	23.1449	34.1215	26.0186	14.0431	5.16458	11.0858	8.54555	2.98973	6.30365	9.99137	9.1294	9.37425	34.1215	2.98973	-1.37387	1.52e-07	AT1G62770.1	0	Plant invertase/pectin methylesterase inhibitor superfamily protein
Solyc01g091250.3	ch01	84791858	84795478	3017	0.804401	0.845641	0.858	3.64854	9.5429	5.93459	0.241881	0.228684	0.199622	1.75933	1.44569	1.51603	9.5429	0.199622	2.00613	5.18e-13	AT5G62280.1	0	Protein of unknown function (DUF1442)
Solyc01g091320.3	ch01	84836299	84839609	1629	28.7383	52.323	39.0883	10.7136	4.23364	8.56556	76.5653	70.1127	75.2731	10.2011	8.87014	9.28972	76.5653	4.23364	-2.21565	5.26e-18	AT4G12110.1	ATSMO1,ATSMO1-1,SMO1-1	sterol-4alpha-methyl oxidase 1-1
Solyc01g091480.3	ch01	84980915	84992580	4985	14.947	16.8527	16.3372	8.51988	5.87027	7.51782	18.9735	21.8331	20.2424	13.1531	14.4783	13.679	21.8331	5.87027	-1.03776	2.79e-09	AT1G01950.1	ARK2	armadillo repeat kinesin 2
Solyc01g091530.3	ch01	85023730	85025921	2192	139.594	250.918	189.665	61.3449	27.0341	49.1969	151.261	212.524	178.411	27.6335	27.3459	27.3764	250.918	27.0341	-2.05258	3.35e-17	AT2G45470.1	AGP8,FLA8	FASCICLIN-like arabinogalactan protein 8
Solyc01g094170.3	ch01	85616616	85622084	1965	18.5069	21.7411	20.1205	54.5189	64.9298	58.8077	11.8356	15.4929	13.4244	22.1395	22.9283	23.7023	64.9298	11.8356	1.51619	1.13e-07	AT4G00550.1	DGD2	digalactosyl diacylglycerol deficient 2
Solyc01g094320.3	ch01	85715082	85727615	7451	1.97167	2.71133	2.25077	7.21063	8.14649	7.41612	8.18444	9.61463	8.64874	27.033	26.597	26.859	27.033	1.97167	1.37546	2.82e-10	AT1G01780.1	0	GATA type zinc finger transcription factor family protein
Solyc01g094315.1	ch01	85715082	85727615	7451	1.97167	2.71133	2.25077	7.21063	8.14649	7.41612	8.18444	9.61463	8.64874	27.033	26.597	26.859	27.033	1.97167	1.37546	2.82e-10	AT2G39900.1	0	GATA type zinc finger transcription factor family protein
Solyc01g094330.3	ch01	85715082	85727615	7451	1.97167	2.71133	2.25077	7.21063	8.14649	7.41612	8.18444	9.61463	8.64874	27.033	26.597	26.859	27.033	1.97167	1.37546	2.82e-10	AT1G01770.1	0	0
Solyc01g094750.3	ch01	86040083	86050278	4874	0.152038	0.368552	0.208809	3.44422	3.23216	3.29771	3.63244	4.66541	3.99117	12.3138	12.0134	12.5963	12.5963	0.152038	1.79862	4.18e-32	AT2G45970.1	CYP86A8,LCR	cytochrome P450, family 86, subfamily A, polypeptide 8
Solyc01g094725.1	ch01	86040083	86050278	4874	0.152038	0.368552	0.208809	3.44422	3.23216	3.29771	3.63244	4.66541	3.99117	12.3138	12.0134	12.5963	12.5963	0.152038	1.79862	4.18e-32	AT1G31150.1	0	Domain of unknown function (DUF1985)
Solyc01g094910.3	ch01	86189745	86193132	2465	2.45758	3.89713	3.18631	1.1646	0.689871	1.08536	15.9737	25.3421	20.0224	4.84143	5.46645	5.01521	25.3421	0.689871	-1.07816	9.31e-10	AT1G01580.1	ATFRO2,FRD1,FRO2	ferric reduction oxidase 2
Solyc01g094920.3	ch01	86200750	86202554	1753	161.511	152.311	159.378	80.1561	74.8839	79.1975	172.941	128.552	154.739	112.309	110.463	110.748	172.941	74.8839	-1.00524	1.03e-08	AT4G00300.2	0	fringe-related protein
Solyc01g094970.3	ch01	86238819	86243013	2776	5.97283	9.04051	7.19689	21.2646	15.1699	18.7415	39.7635	60.3945	50.0726	140.531	135.307	136.114	140.531	5.97283	1.20642	3.56e-05	AT3G61490.1	0	Pectin lyase-like superfamily protein
Solyc01g095080.3	ch01	86328345	86331735	2418	2.40575	3.32688	2.84565	35.5541	44.0527	39.2451	4.46142	3.0079	3.74855	16.7292	16.4359	16.6028	44.0527	2.40575	3.39564	6.62e-58	AT1G01480.1	ACS2,AT-ACC2	1-amino-cyclopropane-1-carboxylate synthase 2
Solyc01g095240.3	ch01	86455307	86460179	4320	33.2778	44.5585	38.4058	15.8473	15.4504	15.6494	3.02596	5.24375	3.792	3.22831	3.14737	3.382	44.5585	3.02596	-1.25542	5.28e-16	AT5G52900.1	0	0
Solyc01g095630.3	ch01	86714902	86717305	2262	140.901	176.815	156.76	69.2044	71.8474	71.5572	71.1297	98.8622	82.5643	48.7409	47.2792	47.4892	176.815	47.2792	-1.14701	2e-13	AT4G11070.1	AtWRKY41,WRKY41	WRKY family transcription factor
Solyc01g095740.3	ch01	86810208	86828846	9937	1.86619	2.93688	2.33337	12.1832	8.00752	10.7943	8.70403	11.4475	9.86997	30.1781	30.8526	30.563	30.8526	1.86619	1.74535	5.46e-14	AT5G63630.1	0	P-loop containing nucleoside triphosphate hydrolases superfamily protein
Solyc01g095745.1	ch01	86810208	86828846	9937	1.86619	2.93688	2.33337	12.1832	8.00752	10.7943	8.70403	11.4475	9.86997	30.1781	30.8526	30.563	30.8526	1.86619	1.74535	5.46e-14	AT4G23850.1	LACS4	AMP-dependent synthetase and ligase family protein
Solyc01g095770.3	ch01	86832608	86838900	5023	32.9282	23.9657	29.0664	6.63111	5.42148	6.24818	7.01148	13.9473	9.62799	11.2234	10.7838	11.0935	32.9282	5.42148	-2.06226	6.71e-20	AT5G53130.1	ATCNGC1,CNGC1	cyclic nucleotide gated channel 1
Solyc01g096230.3	ch01	87194415	87196112	1684	63.8172	76.5551	69.6717	29.759	30.3085	29.0125	57.9178	65.9108	60.7445	82.5074	80.5085	81.6684	82.5074	29.0125	-1.21019	1.86e-13	AT2G46620.1	0	P-loop containing nucleoside triphosphate hydrolases superfamily protein
Solyc01g096280.2	ch01	87236438	87239152	1882	5.5223	6.377	6.03079	15.6678	12.9889	15.0031	12.4588	8.81364	10.8483	23.1896	23.4992	23.6783	23.6783	5.5223	1.1566	0.000406123	AT2G46660.1	CYP78A6	cytochrome P450, family 78, subfamily A, polypeptide 6
Solyc01g096840.3	ch01	87714461	87717808	2639	4.65426	5.69209	5.75962	2.17562	1.17242	1.82483	7.56243	5.43576	6.76657	0.670445	0.627865	0.633849	7.56243	0.627865	-1.22511	2.38e-10	AT2G44190.1	EDE1	Family of unknown function (DUF566)
Solyc01g096880.3	ch01	87748940	87761215	4704	11.0036	14.1348	12.4828	40.1973	34.9005	38.7714	11.878	13.6098	12.4895	10.1776	10.7899	10.2179	40.1973	10.1776	1.52459	1.31e-08	AT2G26690.1	0	Major facilitator superfamily protein
Solyc01g096890.3	ch01	87748940	87761215	4704	11.0036	14.1348	12.4828	40.1973	34.9005	38.7714	11.878	13.6098	12.4895	10.1776	10.7899	10.2179	40.1973	10.1776	1.52459	1.31e-08	AT5G50350.1	0	0
Solyc01g097270.3	ch01	88055015	88056396	1023	109.724	151.265	127.752	515.428	760.317	599.297	370.383	344.379	359.943	1099.54	1094.91	974.762	1099.54	109.724	2.26126	1.96e-19	AT3G04720.1	HEL,PR-4,PR4	pathogenesis-related 4
Solyc01g097280.2	ch01	88058072	88059576	1438	0.115947	0.651747	0.246172	1.44106	5.92926	3.13424	3.33172	1.79921	2.45008	41.9781	38.5157	38.9138	41.9781	0.115947	1.75038	2.01e-08	AT3G04720.1	HEL,PR-4,PR4	pathogenesis-related 4
Solyc01g097470.3	ch01	88191143	88193214	1310	7.42446	12.1225	9.35654	28.1979	34.6164	30.1318	28.4104	29.318	28.0901	207.359	206.113	208.413	208.413	7.42446	1.58851	2.33e-10	AT4G14746.1	0	0
Solyc01g098730.2	ch01	89044939	89047243	2305	1.55922	1.79581	1.60296	5.69931	11.2815	7.87489	4.72143	6.52274	5.26487	6.68258	6.23703	6.27046	11.2815	1.55922	1.8075	3.24e-10	0	0	0
Solyc01g098800.3	ch01	89090042	89098241	8163	24.3447	28.2948	26.3176	9.36482	7.82943	8.73576	18.6686	22.9965	20.5217	7.20789	7.41479	7.63952	28.2948	7.20789	-1.5023	5.5e-18	AT1G08960.1	ATCAX11,CAX11	cation exchanger 11
Solyc01g098985.1	ch01	89214045	89220407	3556	15.874	22.9149	19.1382	6.49576	2.94899	5.34179	16.6405	14.2605	15.6154	1.87315	1.74733	1.77868	22.9149	1.74733	-1.7763	2.59e-15	AT5G27550.1	0	P-loop containing nucleoside triphosphate hydrolases superfamily protein
Solyc01g099270.2	ch01	89423208	89425666	1712	8.3431	13.8532	10.0285	4.17541	1.06228	3.1375	22.4435	18.8739	20.4388	5.32947	4.71109	5.19063	22.4435	1.06228	-1.6307	7.87e-09	AT3G05330.1	ATN,ATTAN	cyclin family
Solyc01g099405.1	ch01	89551894	89555629	1999	162.515	143.817	154.961	64.2814	22.3779	50.0758	117.962	88.0112	107.045	25.2859	23.8669	23.6914	162.515	22.3779	-1.73234	4.66e-10	0	0	0
Solyc01g099410.3	ch01	89551894	89555629	1999	162.515	143.817	154.961	64.2814	22.3779	50.0758	117.962	88.0112	107.045	25.2859	23.8669	23.6914	162.515	22.3779	-1.73234	4.66e-10	AT5G27670.1	HTA7	histone H2A 7
Solyc01g099520.3	ch01	89614323	89618899	4571	60.9434	77.6283	68.1842	34.2173	25.2203	30.3861	57.3557	58.759	56.8068	35.9294	33.978	34.5016	77.6283	25.2203	-1.17615	1.01e-11	AT4G15800.1	RALFL33	ralf-like 33
Solyc01g099590.3	ch01	89650481	89656079	2899	0.185322	0.520853	0.282378	2.8527	3.28329	3.20166	1.84965	2.0626	1.90089	11.213	10.7251	10.8729	11.213	0.185322	1.62913	4.51e-18	AT2G29420.1	ATGSTU7,GST25,GSTU7	glutathione S-transferase tau 7
Solyc01g099580.2	ch01	89650481	89656079	2899	0.185322	0.520853	0.282378	2.8527	3.28329	3.20166	1.84965	2.0626	1.90089	11.213	10.7251	10.8729	11.213	0.185322	1.62913	4.51e-18	AT1G47980.1	0	0
Solyc01g099620.3	ch01	89679425	89683956	3356	13.1933	17.9815	15.3475	320.328	399.164	348.482	99.4306	56.4327	79.365	260.76	258.74	260.289	399.164	13.1933	4.4347	6.59e-96	AT1G09090.2	ATRBOHB,ATRBOHB-BETA,RBOHB	respiratory burst oxidase homolog B
Solyc01g099630.3	ch01	89687521	89690337	1404	49.5736	106.267	74.4895	36.7771	17.7307	30.0346	492.877	393.516	451.844	226.537	220.828	222.736	492.877	17.7307	-1.41432	4.58e-10	AT5G13870.1	EXGT-A4,XTH5	xyloglucan endotransglucosylase/hydrolase 5
Solyc01g099800.3	ch01	89825577	89833442	2963	18.4508	17.019	17.6221	57.2076	66.9416	58.8092	18.7394	17.7161	18.0292	87.638	88.3962	89.2236	89.2236	17.019	1.72912	6.07e-08	0	0	0
Solyc01g099810.3	ch01	89825577	89833442	2963	18.4508	17.019	17.6221	57.2076	66.9416	58.8092	18.7394	17.7161	18.0292	87.638	88.3962	89.2236	89.2236	17.019	1.72912	6.07e-08	AT1G09140.1	ATSRP30,ATSRP30.1,ATSRP30.2	SERINE-ARGININE PROTEIN 30
Solyc01g099880.3	ch01	89887618	89890786	1439	0.0128741	0.108549	0.0768751	7.62308	12.5889	9.59641	2.11671	2.19751	1.82059	52.629	51.8152	52.854	52.854	0.0128741	3.35869	2.52e-40	AT4G15920.1	0	Nodulin MtN3 family protein
Solyc01g100040.3	ch01	89986919	89992207	4424	24.3172	22.956	23.72	10.073	10.9871	10.4063	16.8181	16.934	17.4456	11.1511	10.5916	11.2249	24.3172	10.073	-1.1022	2.32e-10	AT5G27930.1	0	Protein phosphatase 2C family protein
Solyc01g100380.3	ch01	90302499	90309068	3878	383.199	470.875	423.204	238.805	159.544	209.67	344.072	345.881	344.73	313.894	319.771	317.653	470.875	159.544	-1.06717	2.76e-09	AT1G09210.1	AtCRT1b,CRT1b	calreticulin 1b
Solyc01g100610.3	ch01	90466507	90474868	4345	6.7537	7.50752	7.34773	15.5111	18.0142	15.8909	15.0209	11.3931	13.258	20.0568	18.7307	19.0444	20.0568	6.7537	1.09083	0.0005578	AT5G26820.1	ATIREG3,IREG3,MAR1,RTS3	iron-regulated protein 3
Solyc01g101030.3	ch01	90762986	90775837	4927	9.99046	13.8649	11.8639	5.74935	3.04399	4.97898	10.3808	9.97729	10.6529	5.11899	5.44999	5.23046	13.8649	3.04399	-1.20697	3.74e-10	AT4G10710.1	SPT16	global transcription factor C
Solyc01g101035.1	ch01	90762986	90775837	4927	9.99046	13.8649	11.8639	5.74935	3.04399	4.97898	10.3808	9.97729	10.6529	5.11899	5.44999	5.23046	13.8649	3.04399	-1.20697	3.74e-10	0	0	0
Solyc01g102350.3	ch01	91057118	91062557	2937	39.0637	54.6468	46.0874	20.3255	14.5233	17.525	33.3382	41.5012	36.6338	19.8916	20.6997	20.6902	54.6468	14.5233	-1.3667	1.4e-14	AT3G05910.1	0	Pectinacetylesterase family protein
Solyc01g102410.3	ch01	91103237	91111997	2648	72.7529	78.1698	75.6316	182.612	221.093	195.55	70.3468	59.2862	66.7875	136.149	139.188	136.752	221.093	59.2862	1.39154	1.02e-05	AT5G26710.1	0	Glutamyl/glutaminyl-tRNA synthetase, class Ic
Solyc01g102890.3	ch01	91442893	91444536	1456	48.4902	52.9971	50.4035	88.9595	129.529	105.798	509.749	137.992	341.873	479.091	490.999	487.975	509.749	48.4902	1.0793	0.00345247	AT5G39110.1	0	RmlC-like cupins superfamily protein
Solyc01g103030.3	ch01	91573973	91579030	2067	18.5975	21.4743	20.0267	97.0164	92.4858	95.8313	65.0842	90.6094	75.9161	135.11	131.689	133.059	135.11	18.5975	2.19206	8.12e-17	AT1G59740.1	0	Major facilitator superfamily protein
Solyc01g103390.3	ch01	91878110	91882333	2735	56.2344	60.1773	58.4302	21.8406	12.3922	18.6086	0.336427	0.199708	0.341317	0	0	0	60.1773	0	-1.67119	2.43e-14	AT1G76690.1	ATOPR2,OPR2	12-oxophytodienoate reductase 2
Solyc01g103395.1	ch01	91878110	91882333	2735	56.2344	60.1773	58.4302	21.8406	12.3922	18.6086	0.336427	0.199708	0.341317	0	0	0	60.1773	0	-1.67119	2.43e-14	0	0	0
Solyc01g103470.2	ch01	91949067	91950106	1040	4.61363	10.1882	6.76504	4.07649	0.681303	2.82976	3.99658	5.58364	5.12499	1.36767	1.45263	1.43247	10.1882	0.681303	-1.21434	0.000239478	0	0	0
Solyc01g104030.3	ch01	92388355	92394407	3225	12.4022	22.6029	16.6089	39.6028	40.6897	39.7052	64.4114	77.5958	70.9078	66.6952	66.897	67.1036	77.5958	12.4022	1.17129	1.81e-06	AT4G22200.1	AKT2,AKT2/3,AKT3,KT2/3	potassium transport 2/3
Solyc01g104230.3	ch01	92569764	92572917	2136	14.2933	13.4678	14.294	5.81202	1.84658	4.40314	16.8892	8.77497	13.8864	1.47799	2.04197	1.60293	16.8892	1.47799	-1.5808	3.54e-09	AT1G10780.1	0	F-box/RNI-like superfamily protein
Solyc01g104400.3	ch01	92669228	92671766	609	93.359	116.275	101.723	293.663	205.547	261.965	56.1111	57.5893	55.1329	56.3963	52.8146	55.6203	293.663	52.8146	1.2815	0.000118193	AT2G02850.1	ARPN	plantacyanin
Solyc01g104900.3	ch01	93111759	93112926	984	3.16294	6.13802	4.51937	21.5425	17.2098	18.886	9.25416	13.0298	10.7109	19.7436	21.6428	20.3991	21.6428	3.16294	1.85002	1.18e-11	AT5G64530.1	ANAC104,XND1	xylem NAC domain 1
Solyc01g104950.3	ch01	93164619	93168894	2871	62.1333	75.8885	68.6859	33.3214	19.0774	28.544	161.748	110.644	137.978	22.7536	22.542	21.9305	161.748	19.0774	-1.3209	7.4e-11	AT5G64570.1	ATBXL4,XYL4	beta-D-xylosidase 4
Solyc01g105010.3	ch01	93206296	93208791	1001	157.812	143.25	152.353	94.0697	46.128	76.8721	184.634	142.502	165.275	77.9796	77.5791	77.678	184.634	46.128	-1.05238	1.87e-06	AT5G64080.1	0	Bifunctional inhibitor/lipid-transfer protein/seed storage 2S albumin superfamily protein
Solyc01g105360.3	ch01	93446931	93468164	2415	42.291	43.0445	43.5622	85.831	127.951	101.648	43.8287	36.8896	41.5097	79.2822	87.1753	82.565	127.951	36.8896	1.27155	0.000335741	AT1G22400.1	ATUGT85A1,UGT85A1	UDP-Glycosyltransferase superfamily protein
Solyc01g105370.3	ch01	93446931	93468164	2415	42.291	43.0445	43.5622	85.831	127.951	101.648	43.8287	36.8896	41.5097	79.2822	87.1753	82.565	127.951	36.8896	1.27155	0.000335741	AT5G64250.2	0	Aldolase-type TIM barrel family protein
Solyc01g105390.3	ch01	93446931	93468164	2415	42.291	43.0445	43.5622	85.831	127.951	101.648	43.8287	36.8896	41.5097	79.2822	87.1753	82.565	127.951	36.8896	1.27155	0.000335741	AT4G33510.1	DHS2	3-deoxy-d-arabino-heptulosonate 7-phosphate synthase
Solyc01g105420.3	ch01	93475606	93486937	1194	12.9091	18.2933	14.5459	28.135	38.4344	32.611	23.4111	24.2933	23.7322	38.0046	35.8766	36.4246	38.4344	12.9091	1.06769	0.000750053	AT4G33510.1	DHS2	3-deoxy-d-arabino-heptulosonate 7-phosphate synthase
Solyc01g105590.2	ch01	93613037	93614645	1609	7.26524	11.5849	9.30914	0.673495	0.616517	0.613949	0.0788776	0.1608	0.056146	0.0431227	0.0757201	0.0487316	11.5849	0.0431227	-2.66764	6.11e-50	AT3G26040.1	0	HXXXD-type acyl-transferase family protein
Solyc01g105770.2	ch01	93713424	93714930	1507	1.0818	3.14408	1.93793	39.0195	39.291	39.3439	10.3586	20.9645	15.3462	80.4805	81.1847	81.4615	81.4615	1.0818	3.71879	1.71e-60	AT5G09530.1	0	hydroxyproline-rich glycoprotein family protein
Solyc01g106200.2	ch01	94038709	94055799	4339	3.2577	4.53594	3.92625	2.37479	0.424578	1.45137	1.06761	1.3582	1.26309	0.815536	0.6065	0.734878	4.53594	0.424578	-1.02157	4.09e-05	AT5G64410.1	ATOPT4,OPT4	oligopeptide transporter 4
Solyc01g106430.3	ch01	94221452	94225622	1571	111.013	150.402	127.847	68.1677	51.9126	62.9192	100.033	107.03	103.507	78.2618	76.3108	78.1429	150.402	51.9126	-1.07652	9.19e-11	AT5G09650.1	AtPPa6,PPa6	pyrophosphorylase 6
Solyc01g106510.2	ch01	94268007	94269470	1464	4.68206	7.71763	6.27168	8.58372	19.5207	13.0031	0.216725	0.0981811	0.102845	0.0947875	0.0499318	0.0714109	19.5207	0.0499318	1.02524	0.0068502	AT3G25750.1	0	F-box family protein with a domain of unknown function (DUF295)
Solyc01g106520.1	ch01	94271047	94277506	4815	7.08328	13.2034	9.64479	4.21292	2.51146	3.7057	10.0886	9.881	9.6374	1.33293	1.70036	1.58501	13.2034	1.33293	-1.294	7.68e-13	AT3G25750.1	0	F-box family protein with a domain of unknown function (DUF295)
Solyc01g106540.3	ch01	94271047	94277506	4815	7.08328	13.2034	9.64479	4.21292	2.51146	3.7057	10.0886	9.881	9.6374	1.33293	1.70036	1.58501	13.2034	1.33293	-1.294	7.68e-13	AT4G17000.1	0	0
Solyc01g106690.3	ch01	94356992	94358956	1866	35.9297	44.7567	40.5856	18.9401	15.4419	17.7015	44.5322	57.9416	50.0592	31.4387	31.2223	29.9322	57.9416	15.4419	-1.17381	5.73e-12	AT1G10020.1	0	Protein of unknown function (DUF1005)
Solyc01g106920.3	ch01	94521026	94526260	3104	2.17845	3.76582	2.93665	14.2157	7.83732	12.0338	26.6176	31.9148	28.3376	110.906	111.236	110.103	111.236	2.17845	1.64226	3.89e-09	AT1G60030.1	ATNAT7,NAT7	nucleobase-ascorbate transporter 7
Solyc01g107080.3	ch01	94619460	94622992	2161	38.0203	40.4178	39.4886	82.3273	136.377	99.491	9.6463	12.0524	10.8412	12.0885	11.8056	11.6713	136.377	9.6463	1.40932	4.12e-05	AT5G67150.1	0	HXXXD-type acyl-transferase family protein
Solyc01g107090.2	ch01	94623935	94624640	706	220.079	204.029	216.327	381.791	844.98	551.814	82.5122	105.421	93.7938	102.603	111.134	107.84	844.98	82.5122	1.4693	0.00033078	AT3G19615.1	0	0
Solyc01g107260.3	ch01	94761207	94766195	3389	4.37316	7.86618	6.11056	2.97878	1.47049	2.56264	13.7812	16.3544	14.2435	2.45681	2.61714	2.62212	16.3544	1.47049	-1.09251	1.35e-08	AT1G49870.1	0	0
Solyc01g107330.3	ch01	94790508	94793278	958	29.7225	30.2186	30.5311	14.4074	9.19593	12.9968	12.1218	9.15237	9.64998	5.50441	5.72287	6.1385	30.5311	5.50441	-1.23903	4.07e-09	AT2G14880.1	0	SWIB/MDM2 domain superfamily protein
Solyc01g107350.3	ch01	94806814	94812040	5109	32.1745	30.2681	31.4699	11.357	6.52756	10.0061	21.5747	30.3848	25.3564	10.5184	9.86783	10.165	32.1745	6.52756	-1.64951	7.73e-14	AT3G19540.1	0	Protein of unknown function (DUF620)
Solyc01g107760.3	ch01	95092936	95099986	5388	14.3344	20.709	17.1643	44.5012	51.3663	46.584	14.5275	16.5559	14.8217	34.557	34.0582	34.3489	51.3663	14.3344	1.3976	1.87e-08	AT5G43060.1	0	Granulin repeat cysteine protease family protein
Solyc01g107780.3	ch01	95092936	95099986	5388	14.3344	20.709	17.1643	44.5012	51.3663	46.584	14.5275	16.5559	14.8217	34.557	34.0582	34.3489	51.3663	14.3344	1.3976	1.87e-08	AT4G34131.1	UGT73B3	UDP-glucosyl transferase 73B3
Solyc01g107770.2	ch01	95092936	95099986	5388	14.3344	20.709	17.1643	44.5012	51.3663	46.584	14.5275	16.5559	14.8217	34.557	34.0582	34.3489	51.3663	14.3344	1.3976	1.87e-08	AT2G36760.1	UGT73C2	UDP-glucosyl transferase 73C2
Solyc01g107800.3	ch01	95108911	95113694	4591	9.24473	11.2504	9.86478	4.89055	3.46226	4.41994	14.4026	23.5127	18.7657	4.5944	4.52729	4.7707	23.5127	3.46226	-1.08068	1.57e-10	AT5G67210.1	0	Protein of unknown function (DUF579)
Solyc01g107820.2	ch01	95127027	95128895	1869	42.7312	59.4777	50.251	90.4697	189.011	127.191	131.277	161.995	144.168	144.43	137.491	136.765	189.011	42.7312	1.39793	3.5e-05	AT4G34131.1	UGT73B3	UDP-glucosyl transferase 73B3
Solyc01g107830.3	ch01	95140226	95141906	1520	0.438769	1.2503	1.0189	8.80531	21.0546	12.7949	1.96216	1.13477	1.46603	3.85723	3.99165	3.73131	21.0546	0.438769	2.99972	1.06e-26	AT4G34131.1	UGT73B3	UDP-glucosyl transferase 73B3
Solyc01g107980.3	ch01	95255627	95257981	2256	23.0833	26.5876	24.4784	8.03099	6.30245	7.40737	17.1722	32.035	23.7193	10.257	11.6865	10.1139	32.035	6.30245	-1.64076	3.56e-18	AT3G19380.1	PUB25	plant U-box 25
Solyc01g108220.3	ch01	95456378	95472015	11762	13.3533	17.5277	14.9674	5.03977	4.46185	4.8432	4.34575	6.08335	5.0615	1.27419	1.55788	1.43548	17.5277	1.27419	-1.49381	1.54e-21	0	0	0
Solyc01g108390.3	ch01	95599984	95600581	416	3.65172	1.87743	3.19106	9.68853	6.35882	7.81647	18.2287	4.28447	10.858	8.25609	8.49321	8.67024	18.2287	1.87743	1.19667	0.0495003	AT5G43580.1	0	Serine protease inhibitor, potato inhibitor I-type family protein
Solyc01g108670.3	ch01	95790664	95807362	10448	8.61747	10.859	9.45084	3.73023	1.68865	3.02753	14.5007	10.1502	12.4654	1.05591	1.49493	1.24328	14.5007	1.05591	-1.4799	5.03e-13	AT3G19050.1	POK2	phragmoplast orienting kinesin 2
Solyc01g108850.2	ch01	95921552	95922928	1377	0.0403612	0.0945304	0.112471	1.75342	1.42363	1.58423	0.0460836	0.0417537	0.043737	0.100776	0.176955	0.132865	1.75342	0.0403612	1.25703	3.15e-09	AT1G66150.1	TMK1	transmembrane kinase 1
Solyc01g108860.3	ch01	95923625	95925109	1236	1903.78	1395.5	1678.36	655.511	437.745	574.794	78.5512	111.106	91.5083	120.356	116.491	119.728	1903.78	78.5512	-1.57558	1.48e-11	AT3G19000.1	0	2-oxoglutarate (2OG) and Fe(II)-dependent oxygenase superfamily protein
Solyc01g108900.3	ch01	95947619	95950801	2582	0.0430499	0.494055	0.171376	3.37965	8.53449	5.45189	2.49454	2.64984	2.98564	1.38393	1.76475	1.31593	8.53449	0.0430499	2.45726	2.27e-21	AT3G19020.1	0	Leucine-rich repeat (LRR) family protein
Solyc01g108910.3	ch01	95951006	95953706	1586	40.0652	56.2695	47.5276	171.511	260.771	200.377	205.475	256.624	226.588	249.189	253.423	249.087	260.771	40.0652	2.11379	1.29e-16	AT2G15890.1	MEE14	maternal effect embryo arrest 14
Solyc01g109050.2	ch01	96023877	96026623	2747	7.22958	7.74281	7.28092	17.4335	18.219	17.6283	7.99277	8.13133	7.99139	17.0114	16.6407	16.9929	18.219	7.22958	1.15617	0.00038355	AT5G67540.1	0	Arabinanase/levansucrase/invertase
Solyc01g109380.3	ch01	96265314	96270107	2274	15.4056	20.0462	17.6102	9.11279	5.51514	7.73789	19.5059	25.2204	22.6973	10.4656	11.069	11.1488	25.2204	5.51514	-1.14414	1.73e-09	AT4G34320.1	0	Protein of unknown function (DUF677)
Solyc01g109430.3	ch01	96298283	96302621	1605	13.6317	24.3143	18.6922	8.74172	5.41533	7.59091	16.5661	20.7053	18.3867	7.39237	7.54533	7.31167	24.3143	5.41533	-1.26893	5.15e-11	AT1G47740.1	0	PPPDE putative thiol peptidase family protein
Solyc01g109470.3	ch01	96325970	96327478	1257	20.1028	28.4568	22.4239	134.593	128.389	136.824	52.5528	80.4105	63.7235	175.945	179.658	178.817	179.658	20.1028	2.44481	2.55e-25	AT1G49320.1	ATUSPL1,USPL1	unknown seed protein like 1
Solyc01g109500.3	ch01	96340291	96343509	1429	405.726	463.997	431.485	77.629	59.2363	71.0726	234.067	593.034	391.89	221.919	218.004	220.486	593.034	59.2363	-2.62828	1.88e-37	AT1G49320.1	ATUSPL1,USPL1	unknown seed protein like 1
Solyc01g109580.3	ch01	96399180	96403240	2088	9.83073	11.6329	10.2888	5.95474	2.30755	4.81976	10.7889	7.90279	9.86459	4.5193	4.59793	4.34354	11.6329	2.30755	-1.11166	1.44e-06	AT4G34490.1	ATCAP1,CAP 1,CAP1	cyclase associated protein 1
Solyc01g109750.2	ch01	96531295	96533416	1755	3.85294	4.80622	4.27365	1.45159	1.38616	1.53618	9.00331	5.84777	8.20171	0.197677	0.444293	0.491453	9.00331	0.197677	-1.1115	4.52e-10	AT2G18260.1	ATSYP112,SYP112	syntaxin of plants 112
Solyc01g110050.1	ch01	96767730	96775866	1913	6.26565	14.2484	9.68026	3.30936	2.59272	2.92618	48.8119	41.4606	46.232	7.16332	7.57877	8.14285	48.8119	2.59272	-1.4887	1.15e-15	AT2G16430.2	ATPAP10,PAP10	purple acid phosphatase 10
Solyc01g110060.3	ch01	96767730	96775866	1913	6.26565	14.2484	9.68026	3.30936	2.59272	2.92618	48.8119	41.4606	46.232	7.16332	7.57877	8.14285	48.8119	2.59272	-1.4887	1.15e-15	AT2G16430.2	ATPAP10,PAP10	purple acid phosphatase 10
Solyc01g110130.3	ch01	96818894	96824652	3024	50.0515	72.9098	59.8405	27.725	13.5744	22.7851	62.3029	57.6185	61.5204	14.5584	12.836	13.6213	72.9098	12.836	-1.46971	1.59e-11	AT2G16440.1	MCM4	Minichromosome maintenance (MCM2/3/5) family protein
Solyc01g110800.3	ch01	97262848	97263108	261	6.67212	8.2789	5.93382	2.25807	3.43871	3.23289	43.0341	80.1844	54.6879	21.0014	19.512	22.1308	80.1844	2.25807	-1.00154	0.00146221	AT4G38840.1	0	SAUR-like auxin-responsive protein family
Solyc01g110843.1	ch01	97279768	97283534	1244	20.1044	25.0292	21.1109	7.54956	2.8289	5.24428	1.70885	1.77938	1.35557	0.752967	1.17524	0.903428	25.0292	0.752967	-1.89463	5.58e-13	AT4G38840.1	0	SAUR-like auxin-responsive protein family
Solyc01g110860.1	ch01	97286793	97287098	306	11.9267	15.9095	13.2314	4.78393	0.926215	3.76629	1.7627	0.469729	1.37772	0.453493	0.477779	0.256239	15.9095	0.256239	-1.82051	1.83e-06	AT4G34770.1	0	SAUR-like auxin-responsive protein family
Solyc01g110870.3	ch01	97291832	97292134	303	2.87364	5.32702	2.55565	2.25879	0.311795	1.2905	0.314144	0	0.198765	0.228992	0.160836	0.345035	5.32702	0	-1.00359	0.0216578	AT4G38840.1	0	SAUR-like auxin-responsive protein family
Solyc01g110890.1	ch01	97298200	97299294	1095	3.14685	2.92433	2.76811	0.312517	0.647082	0.357097	0.231807	0	0.0275004	0	0	0	3.14685	0	-1.45558	7.1e-11	AT4G34770.1	0	SAUR-like auxin-responsive protein family
Solyc01g111350.3	ch01	97530953	97539767	4086	106.82	96.4953	102.718	57.3601	32.8381	48.3677	181.34	134.823	160.116	128.996	125.274	126.473	181.34	32.8381	-1.12629	8.33e-08	AT4G34950.1	0	Major facilitator superfamily protein
Solyc01g111340.3	ch01	97530953	97539767	4086	106.82	96.4953	102.718	57.3601	32.8381	48.3677	181.34	134.823	160.116	128.996	125.274	126.473	181.34	32.8381	-1.12629	8.33e-08	AT4G38650.1	0	Glycosyl hydrolase family 10 protein
Solyc01g111590.3	ch01	97725521	97729424	2268	19.9471	23.8757	21.2077	11.9953	5.46724	9.7093	20.3969	18.6072	19.1592	8.24476	7.86439	7.64039	23.8757	5.46724	-1.17298	9.36e-08	AT2G16780.1	MSI02,MSI2,NFC02,NFC2	Transducin family protein / WD-40 repeat family protein
Solyc01g111830.3	ch01	97908180	97909439	1259	274.885	354.339	311.344	186.551	80.3104	147.739	171.269	154.674	162.596	83.9888	84.9061	84.637	354.339	80.3104	-1.17601	1.98e-07	AT1G20330.1	CVP1,FRL1,SMT2	sterol methyltransferase 2
Solyc01g111900.3	ch01	97978499	97980550	1900	57.5567	55.9998	57.07	11.7971	3.84111	8.76278	2.2711	2.4511	2.66262	0.730363	0.949019	0.660287	57.5567	0.660287	-2.66369	8.61e-20	AT4G35160.1	0	O-methyltransferase family protein
Solyc01g111980.3	ch01	98026560	98033300	6739	160.588	178.334	169.558	61.3902	68.672	64.3849	22.185	49.4239	34.4697	26.4297	26.1312	26.4893	178.334	22.185	-1.37321	1e-15	AT1G47670.1	0	Transmembrane amino acid transporter family protein
Solyc01g112260.3	ch01	98249310	98250570	1261	28.5453	48.8467	35.5995	9.75449	5.61899	8.11126	32.6092	49.6298	38.3755	7.15304	6.47331	6.3631	49.6298	5.61899	-2.13079	4.71e-23	AT4G35320.1	0	0
Solyc02g005180.3	ch02	7348690	7354686	3587	12.9892	15.9236	13.9706	6.62512	4.68156	6.33984	0.459962	0.384688	0.411356	0.0483583	0.108689	0.109296	15.9236	0.0483583	-1.15207	5.33e-11	AT1G54730.2	0	Major facilitator superfamily protein
Solyc02g014300.2	ch02	16203282	16205793	2512	8.17141	14.105	11.0888	1.51365	0.507722	1.17975	1.23782	3.3531	2.31361	0.0138106	0	0.0104046	14.105	0	-2.55196	2.32e-27	AT3G10710.1	RHS12	root hair specific 12
Solyc02g014680.1	ch02	18151747	18151932	186	0	0	0	1.63539	0.126981	1.54904	0.170584	0	0.161898	0	0	0	1.63539	0	1.073	0.0204716	0	0	0
Solyc02g024050.3	ch02	25345784	25351499	1583	318.227	305.579	313.868	99.5009	85.5667	93.3319	124.83	136.292	130.325	92.33	91.633	92.3441	318.227	85.5667	-1.74108	5.01e-18	AT1G30510.1	ATRFNR2,RFNR2	root FNR 2
Solyc02g031990.1	ch02	27743281	27745827	2547	1.90568	2.10559	2.13689	6.74769	11.3502	8.76694	7.43696	8.78112	8.78442	13.3212	14.7712	14.9717	14.9717	1.90568	1.7069	1.03e-09	AT4G39720.1	0	VQ motif-containing protein
Solyc02g032100.3	ch02	27990325	27992848	1269	11.533	7.83677	9.10093	3.65547	3.01513	3.30838	2.05023	2.51455	2.18313	5.63168	6.3557	6.01404	11.533	2.05023	-1.27783	2.47e-08	AT3G12750.1	ZIP1	zinc transporter 1 precursor
Solyc02g032820.3	ch02	29842091	29862107	5026	0.468121	1.14992	0.638296	8.71138	27.251	15.4412	0.265141	0.251669	0.257632	0.317518	0.513902	0.473221	27.251	0.251669	3.37157	5.07e-38	AT4G04720.1	CPK21	calcium-dependent protein kinase 21
Solyc02g037495.1	ch02	31443181	31446859	3420	18.84	30.129	23.8196	48.2513	81.2145	59.261	132.109	193.852	161.826	192.826	190.281	193.119	193.852	18.84	1.339	2.82e-06	AT5G16340.1	0	AMP-dependent synthetase and ligase family protein
Solyc02g061770.3	ch02	33833702	33835391	906	6.87049	5.97682	6.4225	35.6937	73.5406	47.1116	116.128	155.858	133.448	120.427	121.215	119.893	155.858	5.97682	2.839	1.06e-16	AT3G12500.1	ATHCHIB,B-CHI,CHI-B,HCHIB,PR-3,PR3	basic chitinase
Solyc02g062170.3	ch02	34283341	34284491	1014	22.9837	31.0401	26.8594	12.0181	6.05602	10.1277	34.5447	31.6108	34.0627	3.01077	3.172	3.22194	34.5447	3.01077	-1.42675	2.58e-10	AT5G66230.2	0	Chalcone-flavanone isomerase family protein
Solyc02g062460.3	ch02	34617019	34619599	1862	20.1674	25.2088	22.5524	90.7077	84.3137	88.7309	14.2795	11.7336	12.6144	28.8978	26.4344	26.9224	90.7077	11.7336	1.91106	2.35e-13	AT1G52800.1	0	2-oxoglutarate (2OG) and Fe(II)-dependent oxygenase superfamily protein
Solyc02g062463.1	ch02	34617019	34619599	1862	20.1674	25.2088	22.5524	90.7077	84.3137	88.7309	14.2795	11.7336	12.6144	28.8978	26.4344	26.9224	90.7077	11.7336	1.91106	2.35e-13	AT1G52820.1	0	2-oxoglutarate (2OG) and Fe(II)-dependent oxygenase superfamily protein
Solyc02g062490.3	ch02	34702041	34722274	1651	8.96554	14.5385	11.2968	31.3096	49.2398	39.0785	65.6287	61.2733	59.1498	121.791	120.697	123.669	123.669	8.96554	1.6978	8.9e-11	AT1G52820.1	0	2-oxoglutarate (2OG) and Fe(II)-dependent oxygenase superfamily protein
Solyc02g062470.1	ch02	34702041	34722274	1651	8.96554	14.5385	11.2968	31.3096	49.2398	39.0785	65.6287	61.2733	59.1498	121.791	120.697	123.669	123.669	8.96554	1.6978	8.9e-11	AT1G52800.1	0	2-oxoglutarate (2OG) and Fe(II)-dependent oxygenase superfamily protein
Solyc02g062500.3	ch02	34702041	34722274	1651	8.96554	14.5385	11.2968	31.3096	49.2398	39.0785	65.6287	61.2733	59.1498	121.791	120.697	123.669	123.669	8.96554	1.6978	8.9e-11	AT1G52820.1	0	2-oxoglutarate (2OG) and Fe(II)-dependent oxygenase superfamily protein
Solyc02g062710.1	ch02	34990726	34992463	1548	1.54382	6.81113	4.15909	12.6252	23.649	16.5784	37.1396	27.7818	31.9804	40.0261	45.7112	41.7372	45.7112	1.54382	1.84805	1.82e-08	AT5G67150.1	0	HXXXD-type acyl-transferase family protein
Solyc02g062750.3	ch02	35071553	35085798	2492	2.89187	3.48926	3.21394	1.12146	0.653963	1.11489	0.509286	0.634474	0.495438	0.348036	0.361785	0.471965	3.48926	0.348036	-1.09644	1.32e-09	AT1G75220.1	0	Major facilitator superfamily protein
Solyc02g062760.3	ch02	35071553	35085798	2492	2.89187	3.48926	3.21394	1.12146	0.653963	1.11489	0.509286	0.634474	0.495438	0.348036	0.361785	0.471965	3.48926	0.348036	-1.09644	1.32e-09	AT3G50870.1	GATA18,HAN,MNP	GATA type zinc finger transcription factor family protein
Solyc02g063350.1	ch02	35959935	35961682	1742	19.4085	15.6471	18.2763	9.15649	7.51128	8.42342	14.48	18.7799	16.0072	10.3559	10.0852	9.91742	19.4085	7.51128	-1.00383	2.66e-07	AT1G66400.1	CML23	calmodulin like 23
Solyc02g063420.3	ch02	36050964	36052251	1107	120.175	122.337	119.457	282.836	281.331	283.343	83.205	141.634	111.067	138.299	135.106	136.75	283.343	83.205	1.22055	0.000483911	AT5G65660.1	0	hydroxyproline-rich glycoprotein family protein
Solyc02g063480.2	ch02	36108710	36110335	1526	28.5535	31.1346	30.7078	2.34217	1.36201	1.92854	0.0415839	0.301415	0.217066	0	0.0638708	0.0685095	31.1346	0	-3.43547	2.45e-52	AT1G03220.1	0	Eukaryotic aspartyl protease family protein
Solyc02g063510.1	ch02	36152789	36153781	993	2.9104	6.42321	4.47841	1.41677	1.23682	1.49221	7.02948	4.66096	6.21667	4.15748	4.9077	5.36941	7.02948	1.23682	-1.23433	2.51e-08	AT5G67020.1	0	0
Solyc02g064680.3	ch02	36322572	36328948	5307	313.971	285.218	302.27	66.2589	56.1112	62.8803	66.6138	94.3351	79.4841	39.9807	39.7205	39.9556	313.971	39.7205	-2.2644	6.96e-26	AT4G37640.1	ACA2	calcium ATPase 2
Solyc02g064970.3	ch02	36663163	36665161	1208	1034.16	792.518	938.155	136.102	94.6695	121.044	120.4	228.885	167.491	90.1769	91.355	91.6504	1034.16	90.1769	-2.96362	8.71e-32	AT2G41480.1	0	Peroxidase superfamily protein
Solyc02g065000.1	ch02	36696514	36697272	759	18.7699	15.9495	18.0437	53.202	45.7122	50.0809	13.8786	9.2416	12.1801	7.81604	8.37907	9.02204	53.202	7.81604	1.44664	0.000147772	AT2G15680.1	0	Calcium-binding EF-hand family protein
Solyc02g065170.3	ch02	36900128	36904587	3323	23.9949	46.5363	33.7097	10.8931	8.01024	9.94012	41.229	50.3232	44.2134	2.79793	3.46106	3.30342	50.3232	2.79793	-1.75178	5.82e-23	AT5G66920.1	sks17	SKU5 similar 17
Solyc02g065280.3	ch02	37010909	37016661	1269	5.91249	8.47274	7.14824	2.21725	1.247	1.54067	0	0.0906145	0	0	0	0	8.47274	0	-1.61579	2.63e-13	AT2G23620.1	ATMES1,MES1	methyl esterase 1
Solyc02g067410.2	ch02	38169214	38173427	1796	4.31168	10.2482	7.35436	2.87924	0.973145	2.22302	2.33194	2.06482	2.1629	1.33283	1.43812	1.36794	10.2482	0.973145	-1.45694	1.3e-08	AT5G15150.1	ATHB-3,ATHB3,HAT7,HB-3	homeobox 3
Solyc02g067550.1	ch02	38275105	38275776	291	2.35551	6.35186	4.63782	0.849309	0.568142	0.990107	1.74452	2.07456	2.48354	0	0.251203	0.0898157	6.35186	0	-1.59582	4.13e-05	AT3G28455.1	CLE25	CLAVATA3/ESR-RELATED 25
Solyc02g067580.3	ch02	38306346	38308626	739	65.3792	98.6391	81.4631	322.14	389.114	352.173	106.692	44.8133	79.6628	400.205	404.705	407.006	407.006	44.8133	2.10158	3.79e-20	AT3G48140.1	0	B12D protein
Solyc02g067600.1	ch02	38312285	38322280	5850	14.0479	30.5106	21.3834	3.89654	5.45446	4.32358	1.41558	2.7912	1.95091	0.142327	0.195767	0.183178	30.5106	0.142327	-2.04773	1.18e-35	0	0	0
Solyc02g067610.1	ch02	38312285	38322280	5850	14.0479	30.5106	21.3834	3.89654	5.45446	4.32358	1.41558	2.7912	1.95091	0.142327	0.195767	0.183178	30.5106	0.142327	-2.04773	1.18e-35	0	0	0
Solyc02g067940.2	ch02	38593728	38595265	1429	0.298176	1.3117	0.727683	1.3304	9.20609	3.85967	0.0222033	0.100586	0.0632182	2.28206	2.01209	2.24967	9.20609	0.0222033	1.70452	1.74e-05	AT5G40690.1	0	0
Solyc02g068070.3	ch02	38686164	38691347	1993	8.93291	10.7635	10.0355	3.57717	2.59531	3.01525	22.7178	8.32276	16.0915	2.73291	3.10544	2.91133	22.7178	2.59531	-1.42527	5.15e-14	AT5G14180.1	MPL1	Myzus persicae-induced lipase 1
Solyc02g068150.3	ch02	38756171	38758830	690	178.438	248.527	210.088	109.33	76.9826	97.4422	142.319	151.195	146.419	83.9653	87.1198	86.4394	248.527	76.9826	-1.15838	4.92e-11	AT1G27970.1	NTF2B	nuclear transport factor 2B
Solyc02g068680.1	ch02	39192247	39193700	1387	98.4258	98.0908	98.1333	18.8744	31.5708	23.9631	53.8035	54.075	53.1265	12.5062	11.8935	11.6455	98.4258	11.6455	-1.94306	2.68e-20	AT5G03360.1	0	DC1 domain-containing protein
Solyc02g069680.3	ch02	40086620	40091510	1340	19.618	30.6964	24.6343	8.18628	4.68845	7.17231	38.6188	35.9772	36.0007	7.27501	5.728	6.24152	38.6188	4.68845	-1.75794	1.3e-16	AT5G44560.1	VPS2.2	SNF7 family protein
Solyc02g070000.3	ch02	40369757	40377177	5757	15.2756	18.6943	16.6098	7.12971	3.68	5.9699	16.1205	17.9915	17.46	4.58586	4.52881	4.61257	18.6943	3.68	-1.43767	3.2e-12	AT4G20940.1	0	Leucine-rich receptor-like protein kinase family protein
Solyc02g070440.3	ch02	40742363	40749637	1590	132.465	133.656	131.162	66.3368	49.688	59.5528	245.327	291.47	261.187	176.014	165.418	172.632	291.47	49.688	-1.16447	6.27e-10	AT2G34560.1	0	P-loop containing nucleoside triphosphate hydrolases superfamily protein
Solyc02g071070.3	ch02	41132179	41136306	2998	32.8558	39.8407	36.7293	6.77893	4.19902	5.67703	10.6679	22.2941	15.629	4.44357	4.02319	4.09743	39.8407	4.02319	-2.51601	9.38e-33	AT4G23700.1	ATCHX17,CHX17	cation/H+ exchanger 17
Solyc02g071350.3	ch02	41398632	41406530	5258	3.01951	3.91149	3.38308	12.5068	10.9468	11.9613	16.1599	28.9989	21.3792	29.0642	29.9509	29.3127	29.9509	3.01951	1.52871	4.2e-10	AT4G18050.1	PGP9	P-glycoprotein 9
Solyc02g071700.3	ch02	41634172	41637025	1299	53.9373	74.7341	64.79	23.8558	19.8912	22.9565	131.653	179.102	152.883	33.0097	32.3764	33.9028	179.102	19.8912	-1.49494	5.05e-18	AT1G29670.1	0	GDSL-like Lipase/Acylhydrolase superfamily protein
Solyc02g071930.1	ch02	41862561	41863997	1335	7.56296	11.9735	9.16475	4.27224	1.9284	3.37606	11.812	11.4774	12.0452	0.649667	0.730089	0.489445	12.0452	0.489445	-1.33379	8.01e-09	AT5G45700.1	0	Haloacid dehalogenase-like hydrolase (HAD) superfamily protein
Solyc02g071970.1	ch02	41870523	41872086	1564	0.367199	0.615886	0.565848	3.91412	7.15803	5.10554	0	0.0183807	0.0192538	0	0	0	7.15803	0	2.07583	1.01e-16	0	0	0
Solyc02g072180.3	ch02	42064525	42070774	1002	64.8218	58.4328	61.7813	37.6434	19.8471	32.5749	46.4529	33.969	40.8418	32.5802	30.738	31.1445	64.8218	19.8471	-1.01469	2.59e-06	AT4G18800.1	ATHSGBP,ATRAB11B,ATRABA1D,RABA1d	RAB GTPase homolog A1D
Solyc02g072220.1	ch02	42092759	42098810	3765	50.5584	61.7893	56.2783	23.7277	27.8592	25.6144	16.509	36.5967	25.2101	8.31139	8.62057	8.7746	61.7893	8.31139	-1.09757	1.43e-12	AT2G42760.1	0	0
Solyc02g072210.1	ch02	42092759	42098810	3765	50.5584	61.7893	56.2783	23.7277	27.8592	25.6144	16.509	36.5967	25.2101	8.31139	8.62057	8.7746	61.7893	8.31139	-1.09757	1.43e-12	AT2G42760.1	0	0
Solyc02g072480.3	ch02	42236208	42240786	4348	4.55475	4.96963	4.78825	2.0638	1.51011	1.78916	2.59053	1.94382	2.36166	1.26067	1.27774	1.082	4.96963	1.082	-1.04972	1.14e-10	AT3G47570.1	0	Leucine-rich repeat protein kinase family protein
Solyc02g076890.1	ch02	42573617	42574982	1366	18.8513	36.5348	28.3604	2.28249	0.622449	1.70245	4.04156	5.70319	4.54119	0.685718	0.374598	0.650539	36.5348	0.374598	-3.51133	3.3e-36	AT4G24130.1	0	Protein of unknown function, DUF538
Solyc02g076980.4	ch02	42633972	42635414	1369	3.82966	16.9818	9.97145	2.62466	2.82939	2.88632	18.8424	45.2315	29.651	5.01758	4.8591	4.41015	45.2315	2.62466	-1.57482	3.6e-10	AT3G49340.1	0	Cysteine proteinases superfamily protein
Solyc02g076990.3	ch02	42639737	42642204	2104	5.65283	8.1912	6.56169	0.533116	1.25726	0.850982	2.26202	1.77622	1.96078	0.709014	0.347434	0.472045	8.1912	0.347434	-2.05275	1.55e-25	AT4G18550.1	0	alpha/beta-Hydrolases superfamily protein
Solyc02g077000.3	ch02	42644975	42647939	2889	10.4717	10.0116	10.1012	2.39535	0.981038	1.88063	1.74622	1.63191	1.699	0.312218	0.421715	0.352827	10.4717	0.312218	-2.0241	1.26e-17	AT4G18550.1	0	alpha/beta-Hydrolases superfamily protein
Solyc02g077060.2	ch02	42689841	42691149	1309	11.6335	5.94657	9.17776	1.00213	1.10063	0.896153	0.751402	3.16244	1.88637	0.106011	0.316451	0.1797	11.6335	0.106011	-2.31049	1.25e-19	AT3G50460.1	HR2	homolog of RPW8 2
Solyc02g077240.3	ch02	42807941	42811007	2165	19.2617	21.5725	20.7042	249.775	444.431	317.475	84.3407	85.0605	83.9129	244.688	241.675	245.187	444.431	19.2617	3.97473	2.09e-48	AT5G54960.1	PDC2	pyruvate decarboxylase-2
Solyc02g077520.3	ch02	42975149	43001271	3871	88.5227	63.9711	78.5194	34.1479	11.3974	26.508	33.6711	24.8634	29.5762	9.58047	9.54274	9.23652	88.5227	9.23652	-1.6406	9.12e-09	AT4G35160.1	0	O-methyltransferase family protein
Solyc02g077480.1	ch02	42975149	43001271	3871	88.5227	63.9711	78.5194	34.1479	11.3974	26.508	33.6711	24.8634	29.5762	9.58047	9.54274	9.23652	88.5227	9.23652	-1.6406	9.12e-09	AT3G27360.1	0	Histone superfamily protein
Solyc02g077490.3	ch02	42975149	43001271	3871	88.5227	63.9711	78.5194	34.1479	11.3974	26.508	33.6711	24.8634	29.5762	9.58047	9.54274	9.23652	88.5227	9.23652	-1.6406	9.12e-09	AT2G36110.1	0	Polynucleotidyl transferase, ribonuclease H-like superfamily protein
Solyc02g077510.3	ch02	42975149	43001271	3871	88.5227	63.9711	78.5194	34.1479	11.3974	26.508	33.6711	24.8634	29.5762	9.58047	9.54274	9.23652	88.5227	9.23652	-1.6406	9.12e-09	AT4G35160.1	0	O-methyltransferase family protein
Solyc02g077525.1	ch02	42975149	43001271	3871	88.5227	63.9711	78.5194	34.1479	11.3974	26.508	33.6711	24.8634	29.5762	9.58047	9.54274	9.23652	88.5227	9.23652	-1.6406	9.12e-09	0	0	0
Solyc02g077530.2	ch02	42975149	43001271	3871	88.5227	63.9711	78.5194	34.1479	11.3974	26.508	33.6711	24.8634	29.5762	9.58047	9.54274	9.23652	88.5227	9.23652	-1.6406	9.12e-09	AT4G35160.1	0	O-methyltransferase family protein
Solyc02g077540.3	ch02	43002371	43004769	2164	1.65225	2.28577	1.95278	0.597402	0.382	0.437469	0.571817	2.90928	1.76726	2.40473	2.24075	2.52426	2.90928	0.382	-1.00929	1.67e-09	AT5G46060.1	0	Protein of unknown function, DUF599
Solyc02g077550.3	ch02	43002371	43004769	2164	1.65225	2.28577	1.95278	0.597402	0.382	0.437469	0.571817	2.90928	1.76726	2.40473	2.24075	2.52426	2.90928	0.382	-1.00929	1.67e-09	AT5G46060.1	0	Protein of unknown function, DUF599
Solyc02g077710.1	ch02	43161790	43163101	1312	492.134	933.601	688.242	268.479	258.489	265.486	784.846	1298.21	1011.47	450.338	467.481	460.355	1298.21	258.489	-1.41215	6.19e-21	AT2G33850.1	0	0
Solyc02g077880.3	ch02	43281365	43282542	867	1390.65	1261.27	1347.41	3068.15	2644.43	2926.24	2899.96	2898.09	2908.97	2439.22	2479.08	2460.1	3068.15	1261.27	1.11049	0.00618992	AT1G28330.4	DRM1,DYL1	dormancy-associated protein-like 1
Solyc02g078370.1	ch02	43650626	43651570	945	0	0.110195	0.0468247	1.44849	2.24938	1.54623	0.0335752	0	0.0318656	0.587382	0.206279	0.304233	2.24938	0	1.3848	5.9e-08	0	0	0
Solyc02g078500.2	ch02	43733333	43737075	1403	12.6762	12.8591	13.4041	17.0195	41.3955	24.7313	7.98302	10.286	8.79994	7.56652	8.63169	7.99181	41.3955	7.56652	1.03848	0.0296656	AT4G27450.1	0	Aluminium induced protein with YGL and LRDR motifs
Solyc02g078620.1	ch02	43840508	43842238	1731	10.3599	9.38475	9.94396	3.48159	4.03875	4.14931	3.00605	7.34048	5.1493	2.0643	2.26634	2.08366	10.3599	2.0643	-1.15595	1.36e-09	AT1G07640.3	OBP2	Dof-type zinc finger DNA-binding family protein
Solyc02g078890.1	ch02	44083735	44084294	560	266.573	256.804	257.871	75.7742	72.2894	73.7575	171.391	281.109	215.953	49.3745	44.9044	46.0654	281.109	44.9044	-1.80253	4.48e-19	0	0	0
Solyc02g079010.3	ch02	44190749	44192639	1891	21.3375	22.702	22.7448	10.3352	6.24497	9.59896	6.15779	7.69233	6.59268	2.18317	1.54627	1.68622	22.7448	1.54627	-1.25797	8.91e-10	AT1G61260.1	0	Protein of unknown function (DUF761)
Solyc02g079290.3	ch02	44460468	44464355	930	1.35457	1.51163	1.11813	7.29795	6.0697	7.10345	2.047	1.85467	1.74849	17.085	18.6025	16.0191	18.6025	1.11813	1.74869	1.32e-07	AT1G18100.1	E12A11,MFT	PEBP (phosphatidylethanolamine-binding protein) family protein
Solyc02g079295.1	ch02	44460468	44464355	930	1.35457	1.51163	1.11813	7.29795	6.0697	7.10345	2.047	1.85467	1.74849	17.085	18.6025	16.0191	18.6025	1.11813	1.74869	1.32e-07	0	0	0
Solyc02g079360.2	ch02	44508506	44513262	2870	84.2439	93.9026	88.0207	4.39847	5.703	4.59646	37.433	77.598	54.4971	10.6011	10.8334	10.6913	93.9026	4.39847	-3.92685	1.36e-86	AT4G05150.1	0	Octicosapeptide/Phox/Bem1p family protein
Solyc02g079540.2	ch02	44618407	44638677	10802	2.39762	3.63681	2.77736	7.37085	13.2676	9.507	3.31913	2.25679	2.85184	3.76405	3.90923	4.03103	13.2676	2.25679	1.48859	1.87e-09	AT1G11330.1	0	S-locus lectin protein kinase family protein
Solyc02g079530.3	ch02	44618407	44638677	10802	2.39762	3.63681	2.77736	7.37085	13.2676	9.507	3.31913	2.25679	2.85184	3.76405	3.90923	4.03103	13.2676	2.25679	1.48859	1.87e-09	0	0	0
Solyc02g079533.1	ch02	44618407	44638677	10802	2.39762	3.63681	2.77736	7.37085	13.2676	9.507	3.31913	2.25679	2.85184	3.76405	3.90923	4.03103	13.2676	2.25679	1.48859	1.87e-09	AT1G11330.1	0	S-locus lectin protein kinase family protein
Solyc02g079550.2	ch02	44618407	44638677	10802	2.39762	3.63681	2.77736	7.37085	13.2676	9.507	3.31913	2.25679	2.85184	3.76405	3.90923	4.03103	13.2676	2.25679	1.48859	1.87e-09	AT1G11330.2	0	S-locus lectin protein kinase family protein
Solyc02g079590.3	ch02	44671508	44677509	3078	67.6631	74.6248	71.3122	25.2745	25.2145	25.6081	48.8607	62.2207	53.3776	38.3553	40.0095	39.5697	74.6248	25.2145	-1.45334	1.28e-16	AT4G21380.1	ARK3,RK3	receptor kinase 3
Solyc02g080400.2	ch02	45183100	45196700	7594	5.74509	7.686	6.77666	2.38081	1.22851	2.00543	9.618	7.82851	9.05689	1.00504	1.14871	1.13232	9.618	1.00504	-1.42973	6.15e-15	AT4G21820.1	0	binding;calmodulin binding
Solyc02g080450.1	ch02	45217358	45218527	1169	8.95387	10.311	9.51985	4.40727	1.69714	3.29211	1.87277	1.91814	1.98349	3.17542	3.81446	2.77238	10.311	1.69714	-1.3584	7.58e-08	AT1G11655.1	0	0
Solyc02g080700.2	ch02	45400942	45421785	2120	58.2252	119.546	86.6619	33.1893	6.52851	23.405	22.0304	21.4792	21.8319	11.8968	11.1259	11.3792	119.546	6.52851	-2.01596	0.000398827	AT4G22010.1	sks4	SKU5 similar 4
Solyc02g080670.3	ch02	45400942	45421785	2120	58.2252	119.546	86.6619	33.1893	6.52851	23.405	22.0304	21.4792	21.8319	11.8968	11.1259	11.3792	119.546	6.52851	-2.01596	0.000398827	AT4G22010.1	sks4	SKU5 similar 4
Solyc02g080830.1	ch02	45506832	45517841	1725	27.7833	22.3361	24.4077	2.99775	3.92957	3.44791	0.606981	1.54986	0.92521	0.462563	0.748658	0.590909	27.7833	0.462563	-2.53514	2.11e-29	AT4G22030.1	0	F-box family protein with a domain of unknown function (DUF295)
Solyc02g080840.1	ch02	45506832	45517841	1725	27.7833	22.3361	24.4077	2.99775	3.92957	3.44791	0.606981	1.54986	0.92521	0.462563	0.748658	0.590909	27.7833	0.462563	-2.53514	2.11e-29	AT4G22030.1	0	F-box family protein with a domain of unknown function (DUF295)
Solyc02g081600.3	ch02	46047538	46049959	1301	6.12305	12.5066	9.47228	3.40482	3.5219	3.3061	13.5108	8.55131	10.5314	0.719977	0.786627	0.74331	13.5108	0.719977	-1.23288	9e-12	AT1G05300.1	ZIP5	zinc transporter 5 precursor
Solyc02g081730.3	ch02	46117115	46124317	1869	21.2516	25.3511	23.3913	12.186	5.2317	9.45869	33.6468	22.718	29.549	9.78214	8.7741	9.88679	33.6468	5.2317	-1.28877	2.49e-08	AT2G26260.1	3BETAHSD/D2,AT3BETAHSD/D2	3beta-hydroxysteroid-dehydrogenase/decarboxylase isoform 2
Solyc02g082100.3	ch02	46374724	46381554	4949	9.96477	12.5618	11.1584	4.49068	3.15454	3.81744	10.5655	12.2564	11.5183	5.81826	5.85904	5.97825	12.5618	3.15454	-1.34286	1.04e-14	AT2G34920.1	EDA18	RING/U-box superfamily protein
Solyc02g082120.3	ch02	46397065	46399786	1992	21.7436	41.0631	29.9883	7.49196	3.2843	6.14716	16.3103	31.9079	21.9347	14.4029	14.3118	15.01	41.0631	3.2843	-2.26548	7.21e-21	AT5G44680.1	0	DNA glycosylase superfamily protein
Solyc02g082180.3	ch02	46439268	46444917	2939	24.6968	25.9008	24.8498	13.3837	6.4772	11.0148	26.579	21.3918	24.7031	7.66086	7.28763	7.54122	26.579	6.4772	-1.21148	2.95e-08	AT5G44635.1	MCM6	minichromosome maintenance (MCM2/3/5) family protein
Solyc02g082240.1	ch02	46494765	46495307	438	154.255	193.945	171.188	68.6669	55.5951	64.7474	89.6078	212.193	145.615	177.897	173.627	175.913	212.193	55.5951	-1.44394	2.79e-15	0	0	0
Solyc02g082820.3	ch02	47024618	47029921	4357	7.1603	7.17016	7.6728	2.83186	1.14379	2.2767	6.67049	4.73076	5.95071	0.382196	0.710253	0.599871	7.6728	0.382196	-1.43422	7.56e-11	AT1G76310.1	CYCB2;4	CYCLIN B2;4
Solyc02g082870.3	ch02	47074690	47077478	2084	16.899	27.9075	22.4325	10.7373	2.66331	8.01873	6.6228	6.92477	7.21035	4.21168	4.15076	4.25155	27.9075	2.66331	-1.52425	1.5e-07	AT2G17650.1	0	AMP-dependent synthetase and ligase family protein
Solyc02g082920.3	ch02	47106241	47107335	961	22.497	60.0048	38.3325	265.982	652.863	410.06	1079.43	1282.36	1169.49	5130.23	5110.72	5128.66	5130.23	22.497	3.42701	6.17e-30	AT3G12500.1	ATHCHIB,B-CHI,CHI-B,HCHIB,PR-3,PR3	basic chitinase
Solyc02g082930.3	ch02	47109409	47110912	1153	3.92046	5.01255	4.43261	54.0664	71.0603	59.7947	0.302701	0.224395	0.391756	0.330975	0.317	0.204013	71.0603	0.204013	3.52139	3.73e-50	AT3G12500.1	ATHCHIB,B-CHI,CHI-B,HCHIB,PR-3,PR3	basic chitinase
Solyc02g083000.1	ch02	47141826	47142804	979	0.132462	0.345697	0.0451985	3.55372	2.79851	3.48957	0.38891	0.234913	0.461383	1.80726	3.0614	2.34934	3.55372	0.0451985	1.86583	6.6e-11	AT4G35690.1	0	Arabidopsis protein of unknown function (DUF241)
Solyc02g083040.1	ch02	47154567	47155870	1304	5.59752	10.102	7.94045	1.88073	0.30791	1.15211	3.06579	7.27504	5.24206	1.35683	1.42015	1.26272	10.102	0.30791	-2.07087	1.41e-11	AT4G35690.1	0	Arabidopsis protein of unknown function (DUF241)
Solyc02g083070.2	ch02	47174165	47180617	2051	5.45567	8.64404	6.92542	1.63141	1.08247	1.41482	1.45416	0.784913	1.27734	0.744251	0.748466	0.79008	8.64404	0.744251	-1.75283	6.02e-21	AT4G35690.1	0	Arabidopsis protein of unknown function (DUF241)
Solyc02g083090.1	ch02	47174165	47180617	2051	5.45567	8.64404	6.92542	1.63141	1.08247	1.41482	1.45416	0.784913	1.27734	0.744251	0.748466	0.79008	8.64404	0.744251	-1.75283	6.02e-21	AT4G35690.1	0	Arabidopsis protein of unknown function (DUF241)
Solyc02g083490.3	ch02	47426651	47428746	1501	21.9199	42.4586	30.3938	6.63691	2.80086	5.22386	126.259	155.133	139.651	38.4134	40.7302	39.9794	155.133	2.80086	-2.46881	5.11e-23	AT5G42180.1	0	Peroxidase superfamily protein
Solyc02g083870.3	ch02	47687892	47688642	583	44.3284	85.603	62.9585	7.56545	1.57997	5.33035	10.4492	6.95264	7.69611	2.61828	1.88079	2.10705	85.603	1.57997	-3.48662	8.02e-25	AT2G18420.1	0	Gibberellin-regulated family protein
Solyc02g083880.3	ch02	47692654	47693313	651	205.576	319.922	255.674	45.1194	9.54172	31.2337	86.0716	138.88	109.397	13.0562	12.9132	12.4459	319.922	9.54172	-3.141	3.95e-08	AT2G18420.1	0	Gibberellin-regulated family protein
Solyc02g083890.3	ch02	47695326	47697874	2366	28.0314	29.3126	28.7826	11.1851	4.31242	8.80264	22.2609	13.0372	18.391	1.42229	2.26571	1.85584	29.3126	1.42229	-1.70695	2.28e-11	AT5G66230.1	0	Chalcone-flavanone isomerase family protein
Solyc02g083930.1	ch02	47730488	47731155	662	6.68831	10.9719	8.22155	3.4749	1.64116	2.86007	4.64905	6.68747	6.3683	5.39774	5.04266	4.69823	10.9719	1.64116	-1.39579	1.18e-07	0	0	0
Solyc02g084005.1	ch02	47790194	47790553	360	0.154382	0	0.0614574	2.7461	1.31214	1.77217	5.64063	0.638832	3.26224	5.58931	4.19649	5.15467	5.64063	0	1.45729	0.000715582	AT4G34760.1	0	SAUR-like auxin-responsive protein family
Solyc02g084210.1	ch02	47935251	47936336	1086	1.24529	4.48278	2.56695	1.06786	0.543704	0.966468	0.321376	0.0264709	0.0554566	0.159725	0.15706	0.120333	4.48278	0.0264709	-1.01786	9.65e-05	AT5G66280.1	GMD1	GDP-D-mannose 4,6-dehydratase 1
Solyc02g084240.3	ch02	47952694	47953856	1032	282.518	374.486	320.057	700.826	669.305	684.986	286.387	493.414	373.611	660.195	680.001	678.862	700.826	282.518	1.07038	0.000492345	AT2G18050.1	HIS1-3	histone H1-3
Solyc02g084410.3	ch02	48079820	48081901	1872	22.3952	15.6452	19.1463	5.80906	8.85693	6.53022	100.796	82.8178	93.5561	90.0664	91.9088	91.938	100.796	5.80906	-1.31467	1.69e-09	AT1G15380.1	0	Lactoylglutathione lyase / glyoxalase I family protein
Solyc02g085630.3	ch02	49100258	49102335	970	3.26589	10.816	6.52336	9.68212	21.6949	13.6847	6.14945	5.42349	5.55693	13.3404	15.1224	15.1429	21.6949	3.26589	1.02578	0.00894718	AT4G36740.1	ATHB40,HB-5,HB40	homeobox protein 40
Solyc02g085730.3	ch02	49169151	49170468	1116	183.548	176.754	179.337	91.2754	74.8342	86.0823	80.9134	91.2139	85.0232	32.4229	29.978	32.8344	183.548	29.978	-1.08841	3.31e-09	AT3G25780.1	AOC3	allene oxide cyclase 3
Solyc02g085800.1	ch02	49214230	49215261	1032	0.0179513	0.100906	0.0214386	2.83698	4.18816	3.3303	0	0.0557121	0	0	0.0236112	0.0253259	4.18816	0	2.08846	5.2e-15	AT5G16080.1	AtCXE17,CXE17	carboxyesterase 17
Solyc02g094860.2	ch02	49305068	49316029	1985	111.089	123.283	115.26	68.9393	30.0318	55.9446	46.1462	67.5891	55.6597	57.2029	58.4433	57.2103	123.283	30.0318	-1.15901	3.52e-07	AT5G38450.1	CYP735A1	cytochrome P450, family 735, subfamily A, polypeptide 1
Solyc02g085880.2	ch02	49305068	49316029	1985	111.089	123.283	115.26	68.9393	30.0318	55.9446	46.1462	67.5891	55.6597	57.2029	58.4433	57.2103	123.283	30.0318	-1.15901	3.52e-07	AT5G38450.1	CYP735A1	cytochrome P450, family 735, subfamily A, polypeptide 1
Solyc02g086180.3	ch02	49563327	49565967	1347	41.3426	65.693	53.1518	14.8055	11.3797	13.6742	148.302	156.649	151.615	75.6945	73.4619	72.8209	156.649	11.3797	-1.92885	2.76e-26	AT3G02580.1	BUL1,DWF7,STE1	sterol 1
Solyc02g086430.3	ch02	49733451	49736765	1954	5.83079	10.0324	7.14466	1.56645	1.11203	1.35866	4.62775	14.1236	8.76882	4.74044	4.41444	4.13313	14.1236	1.11203	-1.88589	2.82e-24	AT1G66810.1	0	Zinc finger C-x8-C-x5-C-x3-H type family protein
Solyc02g086460.3	ch02	49761321	49780696	12849	49.3603	69.101	57.7387	6.35047	8.56398	7.04742	24.3255	45.6684	33.701	3.83939	3.92742	3.8038	69.101	3.8038	-2.84377	5.48e-62	AT5G40450.1	0	0
Solyc02g086470.3	ch02	49782479	49789510	3811	3.34932	5.73137	4.37733	2.00541	0.805669	1.51745	4.02955	3.78673	4.12463	0.901215	0.965461	1.05615	5.73137	0.805669	-1.1672	4.62e-09	AT3G27640.1	0	Transducin/WD40 repeat-like superfamily protein
Solyc02g086810.1	ch02	50063927	50067818	3859	7.1722	8.10221	7.20671	16.3511	16.5556	16.3883	6.84889	7.14402	7.15563	10.9947	11.0689	10.5995	16.5556	6.84889	1.03725	0.0014506	AT3G27880.1	0	Protein of unknown function (DUF1645)
Solyc02g086820.3	ch02	50069936	50075382	1935	1.551	2.01811	1.65792	0.157201	0.463826	0.340342	0.819859	0.802254	0.855924	0.251003	0.188889	0.337679	2.01811	0.157201	-1.05437	1.97e-09	AT3G01500.2	ATBCA1,ATSABP3,CA1,SABP3	carbonic anhydrase 1
Solyc02g086880.3	ch02	50122271	50129406	3834	55.0265	61.7434	58.6933	151.725	190.192	164.517	102.195	66.1476	86.1055	183.813	187.619	185.675	190.192	55.0265	1.51327	3.38e-07	AT5G14780.1	FDH	formate dehydrogenase
Solyc02g086900.3	ch02	50129645	50139759	8502	6.42803	8.02261	7.21355	2.88459	2.56686	2.71351	9.39317	12.3044	10.916	7.78964	7.4258	7.4548	12.3044	2.56686	-1.14344	5.27e-15	AT5G40270.1	0	HD domain-containing metal-dependent phosphohydrolase family protein
Solyc02g087190.1	ch02	50302566	50305105	2511	26.7521	46.3546	35.2444	14.7185	9.02036	12.6874	47.4854	47.2598	47.2861	15.1977	13.7311	14.0518	47.4854	9.02036	-1.49789	8.48e-15	AT5G40150.1	0	Peroxidase superfamily protein
Solyc02g087740.3	ch02	50689167	50692362	1728	38.9063	46.5533	41.8807	148.45	199.951	166.391	49.7594	42.9714	46.0582	77.1541	74.7923	75.3538	199.951	38.9063	1.99009	1.57e-13	AT5G39890.1	0	Protein of unknown function (DUF1637)
Solyc02g087770.3	ch02	50711103	50714422	2202	38.4145	58.558	46.9923	16.8789	16.0889	16.2061	103.874	119.285	109.389	59.0493	58.1172	57.9226	119.285	16.0889	-1.49407	3.12e-21	AT5G15140.1	0	Galactose mutarotase-like superfamily protein
Solyc02g087850.1	ch02	50751830	50754199	2337	36.4253	46.0296	41.2199	19.5809	15.0281	18.4842	19.4281	22.56	20.7325	12.7071	13.1374	12.3245	46.0296	12.3245	-1.17523	9.23e-12	AT3G28850.1	0	Glutaredoxin family protein
Solyc02g087880.3	ch02	50789257	50792694	3151	68.5001	67.3851	68.3119	22.7582	8.85974	17.5757	98.2265	68.0231	84.0697	7.98219	8.42898	8.20339	98.2265	7.98219	-1.98906	6.68e-14	AT4G14960.2	TUA6	Tubulin/FtsZ family protein
Solyc02g087920.3	ch02	50809464	50811360	1630	6.05782	15.173	9.88145	22.7671	24.7922	24.1911	1.79081	2.34565	2.01369	2.852	2.87019	2.79002	24.7922	1.79081	1.13179	3.07e-05	AT1G26870.1	ANAC009,FEZ	NAC (No Apical Meristem) domain transcriptional regulator superfamily protein
Solyc02g087990.3	ch02	50848126	50863191	8220	10.7414	15.6804	12.9061	4.90088	2.96524	4.40644	17.0068	16.507	16.9798	4.14872	4.80813	4.41965	17.0068	2.96524	-1.47066	5.84e-16	AT3G01175.1	0	Protein of unknown function (DUF1666)
Solyc02g087980.3	ch02	50848126	50863191	8220	10.7414	15.6804	12.9061	4.90088	2.96524	4.40644	17.0068	16.507	16.9798	4.14872	4.80813	4.41965	17.0068	2.96524	-1.47066	5.84e-16	AT5G48600.2	ATCAP-C,ATSMC3,ATSMC4,SMC3	structural maintenance of chromosome 3
Solyc02g088080.2	ch02	50912878	50914457	546	7.1253	12.54	9.27939	4.21316	0.432573	2.94001	2.73121	1.31627	2.37153	0.826006	2.05287	1.57967	12.54	0.432573	-1.59345	5.9e-05	0	0	0
Solyc02g088090.1	ch02	50916475	50917222	701	63.1621	83.7088	71.9288	25.5475	28.0322	24.4847	48.928	122.822	80.2869	59.6845	60.1347	59.2449	122.822	24.4847	-1.45212	3.25e-17	AT3G29000.1	0	Calcium-binding EF-hand family protein
Solyc02g088167.1	ch02	50960089	50965190	3207	0.762521	0.357182	0.558808	15.5139	24.76	18.4175	1.03882	1.58662	1.16433	24.5994	25.3545	25.5577	25.5577	0.357182	3.72095	2.39e-38	AT5G15290.1	0	Uncharacterised protein family (UPF0497)
Solyc02g088180.3	ch02	50973105	50976137	2857	2.48351	5.43089	3.55451	10.8532	21.808	14.1186	12.4715	15.5359	13.8391	43.7994	46.2516	45.064	46.2516	2.48351	1.78261	8.99e-11	AT5G61430.1	ANAC100,ATNAC5,NAC100	NAC domain containing protein 100
Solyc02g088740.1	ch02	51361031	51362469	1439	14.4061	16.7346	15.2674	8.16475	5.72818	7.42256	9.08419	7.75122	8.37052	5.71373	5.50325	5.4307	16.7346	5.4307	-1.02287	4.21e-08	AT3G29370.1	0	0
Solyc02g088830.3	ch02	51427480	51428202	613	45.0603	64.0437	51.9009	16.3753	9.51675	13.3619	80.5894	69.4065	76.6824	4.13138	6.47924	5.62806	80.5894	4.13138	-1.95658	2.55e-18	AT3G02120.1	0	hydroxyproline-rich glycoprotein family protein
Solyc02g089065.1	ch02	51607790	51609953	823	435.907	411.446	432.869	185.264	127.993	168.117	430.128	427.823	435.01	156.389	155.793	153.007	435.907	127.993	-1.40558	1.11e-11	AT1G26355.1	SP1L1	SPIRAL1-like1
Solyc02g089120.3	ch02	51644884	51652219	5118	9.59953	9.75118	9.48447	25.2335	24.9845	24.7821	3.80023	3.94308	3.74206	17.2038	17.4204	17.5723	25.2335	3.74206	1.29285	5.11e-05	AT5G60920.1	COB	COBRA-like extracellular glycosyl-phosphatidyl inositol-anchored protein family
Solyc02g089115.1	ch02	51644884	51652219	5118	9.59953	9.75118	9.48447	25.2335	24.9845	24.7821	3.80023	3.94308	3.74206	17.2038	17.4204	17.5723	25.2335	3.74206	1.29285	5.11e-05	AT5G60920.1	COB	COBRA-like extracellular glycosyl-phosphatidyl inositol-anchored protein family
Solyc02g089140.2	ch02	51654177	51655503	1194	0.543051	0.937561	0.574426	93.3695	161.017	117.93	21.3118	0.890833	12.3075	208.386	214.872	216.096	216.096	0.543051	6.21424	2.31e-151	0	0	0
Solyc02g089150.3	ch02	51658371	51662095	3149	0.141194	0.57871	0.231856	1.81723	4.15517	2.47039	0.836287	1.0681	0.927582	4.29659	4.2249	4.05865	4.29659	0.141194	1.53387	3.91e-12	AT1G13680.1	0	PLC-like phosphodiesterases superfamily protein
Solyc02g089160.3	ch02	51681475	51684812	2625	5.47658	10.6515	7.89745	17.0125	20.3074	17.9929	4.67769	5.55236	5.05898	15.4232	16.7365	16.1996	20.3074	4.67769	1.10949	1.12e-05	AT5G38970.1	ATBR6OX,BR6OX,BR6OX1,CYP85A1	brassinosteroid-6-oxidase 1
Solyc02g089190.2	ch02	51704662	51706438	1691	0.153377	0.261722	0.170089	1.11303	2.6817	1.92292	0.0187632	0.0170003	0	0.656506	0.763711	0.772808	2.6817	0	1.28189	3.48e-08	AT3G30210.1	ATMYB121,MYB121	myb domain protein 121
Solyc02g089700.3	ch02	52080908	52094071	2046	18.9966	23.1834	21.3893	8.45573	5.46019	7.20202	15.9418	35.4214	24.5496	33.997	32.3818	32.7535	35.4214	5.46019	-1.46475	1.03e-13	AT5G15900.1	TBL19	TRICHOME BIREFRINGENCE-LIKE 19
Solyc02g089710.3	ch02	52080908	52094071	2046	18.9966	23.1834	21.3893	8.45573	5.46019	7.20202	15.9418	35.4214	24.5496	33.997	32.3818	32.7535	35.4214	5.46019	-1.46475	1.03e-13	AT5G15890.1	TBL21	TRICHOME BIREFRINGENCE-LIKE 21
Solyc02g089760.3	ch02	52107075	52112859	4610	14.2781	17.5967	15.5401	5.2663	4.18575	5.0044	9.19508	10.8006	9.72629	3.19078	3.47265	3.44705	17.5967	3.19078	-1.53009	1.03e-18	AT5G38560.1	0	Protein kinase superfamily protein
Solyc02g089750.4	ch02	52107075	52112859	4610	14.2781	17.5967	15.5401	5.2663	4.18575	5.0044	9.19508	10.8006	9.72629	3.19078	3.47265	3.44705	17.5967	3.19078	-1.53009	1.03e-18	AT5G38560.1	0	Protein kinase superfamily protein
Solyc02g089740.3	ch02	52107075	52112859	4610	14.2781	17.5967	15.5401	5.2663	4.18575	5.0044	9.19508	10.8006	9.72629	3.19078	3.47265	3.44705	17.5967	3.19078	-1.53009	1.03e-18	0	0	0
Solyc02g089920.1	ch02	52221348	52227337	5096	36.9789	45.2984	41.6921	16.6947	18.7706	17.2605	26.9655	38.0046	32.0098	17.2849	16.721	17.0276	45.2984	16.6947	-1.18806	3.14e-14	AT2G33580.1	0	Protein kinase superfamily protein
Solyc02g089900.1	ch02	52221348	52227337	5096	36.9789	45.2984	41.6921	16.6947	18.7706	17.2605	26.9655	38.0046	32.0098	17.2849	16.721	17.0276	45.2984	16.6947	-1.18806	3.14e-14	AT2G23770.1	0	protein kinase family protein / peptidoglycan-binding LysM domain-containing protein
Solyc02g090210.3	ch02	52472256	52474784	1843	3.77954	8.70143	5.31808	31.8542	19.0178	27.1014	73.3389	102.667	87.7736	318.498	319.174	320.075	320.075	3.77954	1.96093	3.6e-12	AT2G23540.1	0	GDSL-like Lipase/Acylhydrolase superfamily protein
Solyc02g090220.3	ch02	52481177	52483472	2245	7.138	8.732	8.26842	2.96392	1.84108	2.69512	5.83692	10.7307	7.9407	3.92509	3.41894	3.7953	10.7307	1.84108	-1.36993	1.78e-12	AT3G50410.1	OBP1	OBF binding protein 1
Solyc02g090300.3	ch02	52520941	52523938	2998	3.08351	6.41724	4.44264	1.15413	0.898101	0.988503	0.211665	0.143833	0.200887	0.0925744	0.0975319	0.104615	6.41724	0.0925744	-1.48793	9.57e-20	AT2G45550.1	CYP76C4	cytochrome P450, family 76, subfamily C, polypeptide 4
Solyc02g090380.3	ch02	52570426	52579181	3396	40.281	38.7745	38.9332	18.4292	15.1128	17.0531	55.4315	61.101	58.621	42.8137	43.6463	43.3528	61.101	15.1128	-1.1747	2.17e-10	AT5G66900.1	0	Disease resistance protein (CC-NBS-LRR class) family
Solyc02g090610.1	ch02	52798883	52799768	801	1.85027	3.86767	2.70689	1.37661	0.442294	0.822176	0.237667	0	0.150377	0.0433112	0.243363	0.195778	3.86767	0	-1.01813	0.000338184	0	0	0
Solyc02g090730.3	ch02	52889654	52899242	2358	3.62973	4.09605	4.11905	1.60444	0.741208	1.23062	0.713152	0.560807	0.536363	0.264826	0.516682	0.354692	4.11905	0.264826	-1.17462	5.51e-09	AT1G14870.1	PCR2	PLANT CADMIUM RESISTANCE 2
Solyc02g090970.1	ch02	53061602	53063044	1443	32.0061	24.0672	28.3343	7.43067	16.384	10.4683	10.1804	20.3204	13.94	8.84736	9.16918	8.78457	32.0061	7.43067	-1.22924	7.35e-08	AT4G36950.1	MAPKKK21	mitogen-activated protein kinase kinase kinase 21
Solyc02g091180.1	ch02	53202958	53204706	1749	139.743	146.14	144.386	35.6315	28.3989	33.1117	3.84588	4.01051	4.04605	1.13062	0.835908	0.836842	146.14	0.835908	-2.11321	3.74e-25	AT3G03280.1	0	0
Solyc02g091360.1	ch02	53317892	53318392	501	24.2203	34.1919	29.632	67.7354	72.1755	69.8737	33.6284	51.8716	41.1123	116.749	121.688	122.909	122.909	24.2203	1.22475	4.16e-05	AT1G66480.1	PMI2	plastid movement impaired 2
Solyc02g091500.1	ch02	53417126	53421373	4085	68.0307	79.1844	72.8137	36.9758	29.2673	34.8879	25.9964	38.1071	31.3882	5.99577	5.79791	6.05263	79.1844	5.79791	-1.09883	1.18e-10	AT5G37770.1	CML24,TCH2	EF hand calcium-binding protein family
Solyc02g091810.2	ch02	53662606	53668294	2666	68.0784	61.8422	66.374	7.84419	5.59898	7.14822	43.9629	76.0093	58.4413	9.44732	9.79787	9.32321	76.0093	5.59898	-3.07857	3.86e-41	AT4G37850.1	0	basic helix-loop-helix (bHLH) DNA-binding superfamily protein
Solyc02g091820.2	ch02	53679016	53682435	3337	14.9394	19.5584	16.993	1.2135	0.962576	1.10394	4.55438	12.5172	7.81475	0.228717	0.357797	0.281963	19.5584	0.228717	-3.11717	3.71e-72	AT4G37850.1	0	basic helix-loop-helix (bHLH) DNA-binding superfamily protein
Solyc02g091840.3	ch02	53708223	53728596	3884	127.839	165.707	145.753	74.597	43.8985	64.0823	186.524	202.786	194.277	115.831	120.83	118.105	202.786	43.8985	-1.253	1.54e-10	AT5G65700.1	BAM1	Leucine-rich receptor-like protein kinase family protein
Solyc02g092110.3	ch02	53960353	53961812	1328	2.16227	2.6857	2.61564	11.5386	14.2814	12.7386	4.4678	3.59343	4.37636	24.295	24.8254	25.4475	25.4475	2.16227	1.98976	1.57e-13	AT3G49780.1	ATPSK3 (FORMER SYMBOL),ATPSK4,PSK4	phytosulfokine 4 precursor
Solyc02g092290.3	ch02	54048651	54060415	5669	2.66008	3.04928	2.92706	27.8448	49.2993	35.7728	3.83944	3.27079	3.61738	7.37417	8.02051	7.3997	49.2993	2.66008	3.31637	4.5e-40	AT3G03360.1	0	F-box/RNI-like superfamily protein
Solyc02g092285.1	ch02	54048651	54060415	5669	2.66008	3.04928	2.92706	27.8448	49.2993	35.7728	3.83944	3.27079	3.61738	7.37417	8.02051	7.3997	49.2993	2.66008	3.31637	4.5e-40	0	0	0
Solyc02g092430.1	ch02	54129596	54131443	1846	215.435	254.456	233.867	134.852	87.8209	117.984	151.389	154.42	154.92	101.878	102.153	100.624	254.456	87.8209	-1.04025	1.28e-08	AT3G49910.1	0	Translation protein SH3-like family protein
Solyc02g092450.3	ch02	54136939	54143083	5787	4.0112	3.13106	3.63201	0.965849	0.893805	0.953078	4.29297	5.16629	4.77686	2.84756	3.1411	3.10276	5.16629	0.893805	-1.24469	1.93e-14	AT4G37640.1	ACA2	calcium ATPase 2
Solyc02g092720.1	ch02	54348180	54350087	1796	5.54948	7.16071	5.99928	1.79953	1.81478	1.73029	6.39517	11.6206	8.53424	3.47695	3.60888	3.36164	11.6206	1.73029	-1.37941	1.23e-14	AT5G67350.1	0	0
Solyc02g092770.3	ch02	54362760	54365453	1514	22.2212	25.621	24.682	10.9749	8.58003	9.65116	10.5622	11.9053	10.9393	18.5835	19.2648	18.8859	25.621	8.58003	-1.2296	2.32e-11	AT4G37470.1	0	alpha/beta-Hydrolases superfamily protein
Solyc02g092790.3	ch02	54397833	54405345	3748	174.379	312.029	235.863	54.8583	27.2923	45.7067	87.6683	98.0926	92.4117	11.1352	10.7726	10.8227	312.029	10.7726	-2.47052	2.75e-26	AT4G37450.1	AGP18,ATAGP18	arabinogalactan protein 18
Solyc02g092840.1	ch02	54452752	54456013	2981	17.1461	26.1035	20.8555	10.8036	6.3701	9.04391	40.1583	44.7943	42.5986	19.5515	18.6858	18.8855	44.7943	6.3701	-1.19959	1.9e-10	AT5G62220.1	ATGT18,GT18	glycosyltransferase 18
Solyc02g092860.3	ch02	54463312	54472983	2987	2.53667	4.79361	3.65164	7.49129	18.7319	11.5543	15.2535	16.3804	15.364	56.237	57.1765	56.8228	57.1765	2.53667	1.54421	6.6e-07	AT4G37370.1	CYP81D8	cytochrome P450, family 81, subfamily D, polypeptide 8
Solyc02g092960.1	ch02	54552887	54557555	2296	6.56794	6.25896	6.03225	2.74904	1.89277	2.34842	6.57787	3.10512	5.42978	0.619504	0.265317	0.421187	6.57787	0.265317	-1.12965	4.82e-09	AT5G67265.1	0	0
Solyc02g092950.3	ch02	54552887	54557555	2296	6.56794	6.25896	6.03225	2.74904	1.89277	2.34842	6.57787	3.10512	5.42978	0.619504	0.265317	0.421187	6.57787	0.265317	-1.12965	4.82e-09	AT5G67270.1	ATEB1C,ATEB1H1,EB1C	end binding protein 1C
Solyc02g092990.1	ch02	54590430	54598406	7813	37.0943	29.2958	34.188	16.0014	16.4752	16.1548	15.4886	21.0979	18.0416	12.9169	13.0519	12.9963	37.0943	12.9169	-1.0044	4.33e-08	AT1G47056.1	VFB1	VIER F-box proteine 1
Solyc02g093050.3	ch02	54634796	54636846	1775	55.6504	64.3288	59.8176	108.103	163.147	127.504	127.969	115.427	122.488	201.547	203.884	203.628	203.884	55.6504	1.13607	0.00113826	AT4G24240.1	ATWRKY7,WRKY7	WRKY DNA-binding protein 7
Solyc02g093670.3	ch02	55069147	55072559	2363	14.1041	15.8648	15.2148	3.75724	3.45831	3.63178	3.54479	5.86384	4.74059	1.77645	1.44365	1.59274	15.8648	1.44365	-1.79894	1.19e-22	AT5G40645.1	0	RPM1-interacting protein 4 (RIN4) family protein
Solyc02g093910.3	ch02	55242968	55245921	1728	8.07287	9.74756	8.60404	29.8374	39.7879	32.9067	15.497	7.70258	12.3902	40.8357	44.348	43.1522	44.348	7.70258	1.84259	1.67e-11	AT1G51540.1	0	Galactose oxidase/kelch repeat superfamily protein
Solyc02g094000.1	ch02	55302458	55306099	3614	36.093	31.5588	33.7686	3.7823	3.47023	3.53631	1.54516	4.48632	2.89131	0.537567	0.593323	0.650878	36.093	0.537567	-2.92083	1.27e-42	AT1G76650.3	CML38	calmodulin-like 38
Solyc02g094040.3	ch02	55319565	55327282	5541	47.941	46.7394	47.5874	12.6709	11.6494	12.4498	7.20921	9.58248	8.13012	11.8333	11.7238	12.0234	47.941	7.20921	-1.86896	8.9e-22	AT5G14180.1	MPL1	Myzus persicae-induced lipase 1
Solyc02g094030.3	ch02	55319565	55327282	5541	47.941	46.7394	47.5874	12.6709	11.6494	12.4498	7.20921	9.58248	8.13012	11.8333	11.7238	12.0234	47.941	7.20921	-1.86896	8.9e-22	AT3G01860.1	0	0
Solyc02g094050.3	ch02	55327848	55328992	918	22.7435	18.2916	19.8833	8.05605	5.35147	8.13788	26.7515	56.618	39.3633	35.4859	35.568	34.4784	56.618	5.35147	-1.38078	3.97e-09	AT3G27200.1	0	Cupredoxin superfamily protein
Solyc02g094160.1	ch02	55417730	55420683	2954	29.7391	29.9114	29.3298	13.6054	7.37178	11.4465	34.8971	23.0252	29.4096	8.16219	8.3642	8.15766	34.8971	7.37178	-1.37661	2.23e-10	AT3G27060.1	ATTSO2,TSO2	Ferritin/ribonucleotide reductase-like family protein
Solyc02g094400.3	ch02	55567527	55570954	2992	53.5031	53.0506	52.3538	15.0401	15.993	14.9192	14.6872	24.3469	19.042	31.3065	33.4961	33.5702	53.5031	14.6872	-1.72572	1.59e-19	AT3G02040.1	SRG3	senescence-related gene 3
Solyc02g014730.3	ch02	18460365	18462920	2346	1.4609	3.34021	2.22567	18.3875	13.1885	16.1325	28.1581	33.6735	31.1527	116.07	116.869	116.099	116.869	1.4609	2.33837	1.34e-22	AT5G23190.1	CYP86B1	cytochrome P450, family 86, subfamily B, polypeptide 1
Solyc02g014830.3	ch02	19110791	19115380	2027	7.36645	10.6344	8.93937	4.41756	2.47021	3.9292	2.08184	4.25468	3.1346	3.44013	3.73855	3.46852	10.6344	2.08184	-1.11564	1.26e-08	AT5G23210.1	SCPL34	serine carboxypeptidase-like 34
Solyc02g030130.3	ch02	25642609	25667570	3592	4.65208	7.023	5.78986	2.85807	1.60437	2.40636	10.7941	7.61903	9.62407	1.10103	1.06503	1.06234	10.7941	1.06234	-1.05221	3.16e-09	AT4G20430.2	0	Subtilase family protein
Solyc02g030120.2	ch02	25642609	25667570	3592	4.65208	7.023	5.78986	2.85807	1.60437	2.40636	10.7941	7.61903	9.62407	1.10103	1.06503	1.06234	10.7941	1.06234	-1.05221	3.16e-09	AT5G44530.1	0	Subtilase family protein
Solyc02g030220.1	ch02	25806436	25807452	1017	3.33355	8.4219	5.56924	0.448648	0.139342	0.384485	0	0.0282669	0	0	0	0	8.4219	0	-2.35512	2.81e-22	0	0	0
Solyc02g032030.1	ch02	27793514	27794086	573	59.6188	41.663	51.7014	12.4752	9.19184	11.2059	8.25053	13.1947	11.0887	2.9667	3.82723	3.83151	59.6188	2.9667	-2.12042	2.41e-16	AT2G21100.1	0	Disease resistance-responsive (dirigent-like protein) family protein
Solyc02g032560.2	ch02	29129760	29247849	4522	8.79176	5.92983	8.00441	1.96757	0.731223	1.45635	0.0210494	0.025429	0.00665921	0.0460313	0.0215539	0.0462386	8.79176	0.00665921	-1.84617	2.78e-14	AT5G18280.1	APY2,ATAPY2	apyrase 2
Solyc02g032550.2	ch02	29129760	29247849	4522	8.79176	5.92983	8.00441	1.96757	0.731223	1.45635	0.0210494	0.025429	0.00665921	0.0460313	0.0215539	0.0462386	8.79176	0.00665921	-1.84617	2.78e-14	AT5G18280.1	APY2,ATAPY2	apyrase 2
Solyc02g032580.2	ch02	29129760	29247849	4522	8.79176	5.92983	8.00441	1.96757	0.731223	1.45635	0.0210494	0.025429	0.00665921	0.0460313	0.0215539	0.0462386	8.79176	0.00665921	-1.84617	2.78e-14	AT5G18280.1	APY2,ATAPY2	apyrase 2
Solyc02g032565.1	ch02	29129760	29247849	4522	8.79176	5.92983	8.00441	1.96757	0.731223	1.45635	0.0210494	0.025429	0.00665921	0.0460313	0.0215539	0.0462386	8.79176	0.00665921	-1.84617	2.78e-14	AT5G18280.2	APY2,ATAPY2	apyrase 2
Solyc02g032800.1	ch02	29739127	29739950	824	24.7985	27.9925	25.5884	15.3199	9.05758	12.5379	42.8951	48.2148	41.7342	19.9565	19.1917	20.1098	48.2148	9.05758	-1.02772	6.34e-07	AT1G11700.1	0	Protein of unknown function, DUF584
Solyc02g033060.3	ch02	30207787	30212678	2677	2.30448	3.4718	2.78521	6.52653	6.84645	6.7729	3.42531	4.027	3.43087	3.68046	2.65786	3.23165	6.84645	2.30448	1.00143	0.000200125	AT3G10405.1	0	0
Solyc02g038690.1	ch02	31797932	31799164	1233	25.7828	30.9532	29.3022	9.17422	3.83106	7.76134	5.50682	7.92711	6.93599	1.43496	1.1462	1.31424	30.9532	1.1462	-1.90549	6.08e-14	AT5G59910.1	HTB4	Histone superfamily protein
Solyc02g038740.3	ch02	31968092	31971387	2466	28.2244	14.3365	22.8873	151.86	243.215	185.78	21.6027	27.8731	24.9842	157.55	162.81	160.348	243.215	14.3365	3.09253	4.65e-15	AT1G76490.1	HMG1,HMGR1	hydroxy methylglutaryl CoA reductase 1
Solyc02g062330.2	ch02	34483956	34491128	5457	0.454912	0.696521	0.567611	2.32025	2.67044	2.39856	0.0755857	0.100092	0.0551823	0.0762886	0.0625131	0.0478951	2.67044	0.0478951	1.13853	5.52e-11	AT3G51150.2	0	ATP binding microtubule motor family protein
Solyc02g062650.3	ch02	34935124	34938249	2650	18.4559	17.5359	18.5263	5.7967	3.26203	5.04018	1.29309	4.5562	2.69312	1.85898	1.89417	1.80489	18.5263	1.29309	-1.75011	4.43e-15	AT5G03260.1	LAC11	laccase 11
Solyc02g062655.1	ch02	34935124	34938249	2650	18.4559	17.5359	18.5263	5.7967	3.26203	5.04018	1.29309	4.5562	2.69312	1.85898	1.89417	1.80489	18.5263	1.29309	-1.75011	4.43e-15	AT5G03260.1	LAC11	laccase 11
Solyc02g064690.3	ch02	36328238	36339740	3897	11.1383	10.2612	10.7472	4.70774	3.94551	4.66313	2.44254	3.58513	2.9827	3.00898	2.74493	3.02476	11.1383	2.44254	-1.10707	6.48e-10	AT2G23060.1	0	Acyl-CoA N-acyltransferases (NAT) superfamily protein
Solyc02g064720.3	ch02	36393418	36397552	2315	0.0400125	0.247404	0.172028	1.6671	2.94849	1.83132	0.370052	0.968596	0.676403	7.92751	9.18883	8.74976	9.18883	0.0400125	1.4493	9.57e-13	AT5G67385.1	0	Phototropic-responsive NPH3 family protein
Solyc02g064980.1	ch02	36672247	36674288	1844	96.8284	68.3878	85.5111	3.20638	2.70255	3.05799	13.7307	26.4246	20.3475	1.56153	1.90282	1.97015	96.8284	1.56153	-4.40615	7.74e-69	AT4G36950.1	MAPKKK21	mitogen-activated protein kinase kinase kinase 21
Solyc02g065190.3	ch02	36919601	36922095	1774	187.493	267.175	225.412	100.362	96.4178	97.9468	11.4287	8.05382	10.4564	4.18497	4.61512	4.27257	267.175	4.18497	-1.19807	2.75e-15	AT2G45550.1	CYP76C4	cytochrome P450, family 76, subfamily C, polypeptide 4
Solyc02g065550.3	ch02	37275896	37278272	2259	55.7906	50.5692	52.4371	16.8233	21.4124	18.2843	22.9502	38.6481	30.1263	35.7365	33.9991	35.0683	55.7906	16.8233	-1.44274	1.27e-13	AT5G66650.1	0	Protein of unknown function (DUF607)
Solyc02g065555.1	ch02	37275896	37278272	2259	55.7906	50.5692	52.4371	16.8233	21.4124	18.2843	22.9502	38.6481	30.1263	35.7365	33.9991	35.0683	55.7906	16.8233	-1.44274	1.27e-13	AT2G23790.1	0	Protein of unknown function (DUF607)
Solyc02g065600.3	ch02	37329790	37333510	2232	11.9936	20.9832	16.0582	7.89589	7.20618	7.58844	18.423	23.8918	20.2912	11.7195	10.7205	10.656	23.8918	7.20618	-1.01825	1.29e-11	AT5G15900.1	TBL19	TRICHOME BIREFRINGENCE-LIKE 19
Solyc02g065610.3	ch02	37342059	37347183	2569	17.2061	18.2712	17.3363	5.43924	4.93699	5.43942	4.84141	8.00094	6.28281	3.57861	3.23435	3.55064	18.2712	3.23435	-1.56868	2.14e-17	AT5G15900.1	TBL19	TRICHOME BIREFRINGENCE-LIKE 19
Solyc02g065740.3	ch02	37458319	37461021	1499	21.1458	20.8235	21.5195	11.1989	1.95376	7.63344	4.52962	1.41915	2.93295	4.16585	4.11259	4.06256	21.5195	1.41915	-1.48299	0.00679364	AT3G02230.1	ATRGP1,RGP1	reversibly glycosylated polypeptide 1
Solyc02g065770.3	ch02	37479143	37483994	2340	225.365	258.735	238.663	123.672	76.1141	106.999	275.509	229.304	254.377	120.504	120.22	119.189	275.509	76.1141	-1.22823	4.25e-10	AT5G60920.1	COB	COBRA-like extracellular glycosyl-phosphatidyl inositol-anchored protein family
Solyc02g065780.1	ch02	37491068	37491557	490	104.954	130.328	116.854	44.5799	37.2112	41.3702	26.0303	17.3071	21.1405	22.9394	16.7086	18.9889	130.328	16.7086	-1.4931	6.63e-16	AT3G29780.1	RALFL27	ralf-like 27
Solyc02g066970.1	ch02	37788058	37788381	324	7.60472	18.9628	13.3841	4.63551	1.74952	3.68409	2.35026	1.41963	1.67294	0.856599	1.2785	1.37135	18.9628	0.856599	-1.71655	4.89e-07	AT3G29370.1	0	0
Solyc02g067230.3	ch02	37980885	37984089	1886	5.4713	7.34354	6.31128	11.9956	17.357	13.9783	10.2117	10.9746	10.3463	13.1521	11.434	11.9873	17.357	5.4713	1.06622	0.000783936	AT5G39660.1	CDF2	cycling DOF factor 2
Solyc02g067320.2	ch02	38088122	38095466	1409	1.84075	2.43892	2.22974	5.54557	5.09583	5.57955	3.19762	5.73316	4.44535	4.45656	4.56552	4.5261	5.73316	1.84075	1.01525	0.00184671	AT5G15210.1	ATHB30,HB30,ZFHD3	homeobox protein 30
Solyc02g067330.1	ch02	38088122	38095466	1409	1.84075	2.43892	2.22974	5.54557	5.09583	5.57955	3.19762	5.73316	4.44535	4.45656	4.56552	4.5261	5.73316	1.84075	1.01525	0.00184671	AT3G28917.1	MIF2	mini zinc finger 2
Solyc02g067430.3	ch02	38180267	38183476	2391	18.2159	30.7591	23.9106	9.09624	6.94429	8.62453	5.63974	7.58663	6.77573	6.16654	5.80888	5.53116	30.7591	5.53116	-1.45576	1.78e-17	AT5G15130.1	ATWRKY72,WRKY72	WRKY DNA-binding protein 72
Solyc02g067440.3	ch02	38193260	38197843	2091	5.03235	6.33722	5.51265	92.4388	172.818	120.488	12.048	9.29377	10.4841	32.1538	33.596	34.2485	172.818	5.03235	4.28927	6.93e-62	AT5G39890.1	0	Protein of unknown function (DUF1637)
Solyc02g067660.3	ch02	38362831	38366456	2963	44.0542	44.2739	44.6301	17.3625	17.1698	17.6004	20.1101	29.3005	25.2144	12.329	13.8158	12.7462	44.6301	12.329	-1.30218	4.17e-13	AT5G14930.2	SAG101	senescence-associated gene 101
Solyc02g067700.1	ch02	38397067	38398123	928	9.54238	8.07941	8.27291	21.2855	22.8804	21.9772	1.7437	3.56245	2.75819	6.35526	5.61905	5.18221	22.8804	1.7437	1.25878	0.00183303	AT1G72310.1	ATL3	RING/U-box superfamily protein
Solyc02g067740.3	ch02	38424313	38433661	3460	7.56023	10.4661	8.72837	29.5722	28.9224	29.8887	22.6501	38.7093	29.9389	103.696	100.798	102.128	103.696	7.56023	1.61881	4.6e-11	AT3G27930.1	0	0
Solyc02g067750.3	ch02	38424313	38433661	3460	7.56023	10.4661	8.72837	29.5722	28.9224	29.8887	22.6501	38.7093	29.9389	103.696	100.798	102.128	103.696	7.56023	1.61881	4.6e-11	AT3G01500.2	ATBCA1,ATSABP3,CA1,SABP3	carbonic anhydrase 1
Solyc02g068040.3	ch02	38648222	38657750	6986	6.40686	11.0492	8.29121	36.8337	33.0138	34.8972	9.2288	12.5878	10.621	29.3638	28.8313	29.0994	36.8337	6.40686	1.90612	1.99e-18	0	0	0
Solyc02g068470.1	ch02	38980260	38980888	620	3.73504	5.12275	4.28219	6.56202	14.3997	8.99549	0.358225	0.834603	0.534262	4.02878	3.81221	3.4989	14.3997	0.358225	1.02995	0.0261092	AT4G39720.1	0	VQ motif-containing protein
Solyc02g068877.1	ch02	39329992	39331259	1017	5.68343	14.9239	9.9202	2.20585	2.39204	2.14502	35.3475	38.7257	35.3835	5.38975	6.06173	6.45057	38.7257	2.14502	-1.78292	1.55e-16	AT2G17230.1	EXL5	EXORDIUM like 5
Solyc02g069070.3	ch02	39608338	39611427	784	7.23073	9.0985	7.90167	4.53462	1.47616	2.99251	5.66581	4.84013	5.22368	1.68151	1.36752	1.36683	9.0985	1.36683	-1.18181	2.13e-05	AT2G39440.1	0	0
Solyc02g069200.3	ch02	39726640	39728090	1306	29.9448	34.4657	32.9329	10.7722	5.19028	8.96636	19.5084	23.0024	20.5211	6.72063	7.74287	7.26455	34.4657	5.19028	-1.84512	1.18e-14	AT1G31260.1	ZIP10	zinc transporter 10 precursor
Solyc02g069490.3	ch02	39925287	39928562	2148	197.755	209.493	200.389	54.742	22.387	42.377	538.277	393.511	474.125	64.9107	64.6489	64.3918	538.277	22.387	-2.31746	3.18e-18	AT3G19820.3	CBB1,DIM,DIM1,DWF1,EVE1	cell elongation protein / DWARF1 / DIMINUTO (DIM)
Solyc02g069600.3	ch02	40009990	40013734	2810	22.5012	28.8779	24.967	63.4482	62.4167	62.5166	8.35556	13.7292	10.502	63.5448	61.4978	62.5413	63.5448	8.35556	1.27022	8.76e-06	AT5G36110.1	CYP716A1	cytochrome P450, family 716, subfamily A, polypeptide 1
Solyc02g069800.1	ch02	40193271	40194278	1008	26.8146	30.5792	29.4996	59.1279	59.6554	58.0652	202.364	258.157	228.596	220.062	203.684	209.376	258.157	26.8146	1.0005	0.00557189	AT5G16080.1	AtCXE17,CXE17	carboxyesterase 17
Solyc02g069910.2	ch02	40260864	40265892	857	37.1597	42.0731	39.0861	22.4277	14.2758	18.803	102.257	33.5778	70.2753	26.9199	22.2058	23.6966	102.257	14.2758	-1.05213	8.79e-08	0	0	0
Solyc02g070040.1	ch02	40397649	40405678	6357	50.3755	42.7629	47.4025	14.1965	9.77137	12.383	28.4643	38.6193	32.2683	15.3842	15.6197	15.7221	50.3755	9.77137	-1.86699	3.08e-17	AT4G20880.1	0	ethylene-responsive nuclear protein / ethylene-regulated nuclear protein (ERT2)
Solyc02g070050.3	ch02	40397649	40405678	6357	50.3755	42.7629	47.4025	14.1965	9.77137	12.383	28.4643	38.6193	32.2683	15.3842	15.6197	15.7221	50.3755	9.77137	-1.86699	3.08e-17	AT2G34770.1	ATFAH1,FAH1	fatty acid hydroxylase 1
Solyc02g070090.1	ch02	40495963	40497567	1605	30.0106	29.521	29.5547	56.6672	98.4324	70.3954	39.7348	28.5325	36.4357	93.7015	91.2423	92.1205	98.4324	28.5325	1.3111	0.000542431	AT1G30700.1	0	FAD-binding Berberine family protein
Solyc02g070190.1	ch02	40535736	40540853	1886	3.02542	4.5414	3.88296	1.16932	1.00184	1.14576	0.151409	0.182911	0.0638663	0.165552	0.180877	0.152439	4.5414	0.0638663	-1.19375	8.46e-12	AT5G44360.1	0	FAD-binding Berberine family protein
Solyc02g070200.2	ch02	40535736	40540853	1886	3.02542	4.5414	3.88296	1.16932	1.00184	1.14576	0.151409	0.182911	0.0638663	0.165552	0.180877	0.152439	4.5414	0.0638663	-1.19375	8.46e-12	AT5G44440.1	0	FAD-binding Berberine family protein
Solyc02g070215.1	ch02	40542869	40545741	1848	37.0616	54.8707	44.7162	17.6535	6.95263	13.4082	68.1957	53.0303	61.7576	6.49541	7.01466	6.76038	68.1957	6.49541	-1.7676	1.46e-12	0	0	0
Solyc02g070210.3	ch02	40542869	40545741	1848	37.0616	54.8707	44.7162	17.6535	6.95263	13.4082	68.1957	53.0303	61.7576	6.49541	7.01466	6.76038	68.1957	6.49541	-1.7676	1.46e-12	AT1G30690.2	0	Sec14p-like phosphatidylinositol transfer family protein
Solyc02g070430.3	ch02	40724642	40726767	1369	1.23144	1.57837	1.63228	20.7751	14.4402	18.2049	5.23787	1.72191	3.5634	9.90845	10.6438	10.2713	20.7751	1.23144	2.92243	3.2e-29	AT1G30040.1	ATGA2OX2,GA2OX2	gibberellin 2-oxidase
Solyc02g070780.3	ch02	40954967	40962085	3117	46.7573	57.4962	50.8008	24.8241	9.60803	19.22	44.2693	39.9808	41.6287	8.91514	8.73199	8.88821	57.4962	8.73199	-1.48022	1.77e-09	AT5G46280.1	MCM3	Minichromosome maintenance (MCM2/3/5) family protein
Solyc02g070790.3	ch02	40963465	40968191	2442	22.8121	29.701	26.7815	15.0176	7.42793	12.3464	17.5793	14.0794	15.6607	22.9719	22.2613	22.6258	29.701	7.42793	-1.12272	6.22e-08	AT5G46290.1	KAS I,KAS1	3-ketoacyl-acyl carrier protein synthase I
Solyc02g071220.3	ch02	41260568	41261898	1248	88.8436	101.485	94.4553	41.8465	34.7086	39.2473	31.2201	34.1836	32.0191	13.2876	12.0857	13.2776	101.485	12.0857	-1.27642	9.38e-13	AT3G57040.1	ARR9,ATRR4	response regulator 9
Solyc02g071560.3	ch02	41533833	41537474	3107	33.4919	31.8068	33.0766	10.6102	11.7826	10.8762	5.25916	13.9712	8.74216	4.31001	5.13685	5.03884	33.4919	4.31001	-1.4829	2.91e-15	AT5G45650.1	0	subtilase family protein
Solyc02g071875.1	ch02	41787072	41799948	5325	4.71059	6.4583	5.22267	11.5997	14.8142	12.8969	12.2684	12.217	11.9999	8.74961	9.08775	8.72685	14.8142	4.71059	1.12559	2.74e-05	AT1G29750.1	RKF1	receptor-like kinase in flowers 1
Solyc02g071870.3	ch02	41787072	41799948	5325	4.71059	6.4583	5.22267	11.5997	14.8142	12.8969	12.2684	12.217	11.9999	8.74961	9.08775	8.72685	14.8142	4.71059	1.12559	2.74e-05	AT1G29750.2	RKF1	receptor-like kinase in flowers 1
Solyc02g072150.3	ch02	41994147	42004874	5008	56.5762	66.9816	60.971	27.5833	30.5041	28.3099	46.5348	64.5554	54.0205	38.7517	40.7831	39.7369	66.9816	27.5833	-1.06881	7.3e-12	AT1G06410.1	ATTPS7,ATTPSA,TPS7	trehalose-phosphatase/synthase 7
Solyc02g072500.3	ch02	42245958	42255653	6883	6.63192	7.228	6.74701	2.77314	1.80493	2.37405	14.4237	10.1742	12.9456	2.19756	2.28692	2.18341	14.4237	1.80493	-1.24614	7.04e-13	AT2G34190.1	0	Xanthine/uracil permease family protein
Solyc02g072570.2	ch02	42301031	42303598	780	5.24897	6.04115	5.78645	2.33987	2.08933	2.42739	4.75928	4.16469	4.55555	6.09338	5.40441	5.3278	6.09338	2.08933	-1.02635	3.48e-06	AT4G18690.1	0	0
Solyc02g072550.1	ch02	42301031	42303598	780	5.24897	6.04115	5.78645	2.33987	2.08933	2.42739	4.75928	4.16469	4.55555	6.09338	5.40441	5.3278	6.09338	2.08933	-1.02635	3.48e-06	AT4G18690.1	0	0
Solyc02g073571.1	ch02	42317378	42319349	1837	2.31951	2.5651	2.10768	6.91326	6.53141	7.27081	5.57883	4.03747	5.14723	5.68447	5.73022	5.33541	7.27081	2.10768	1.24694	6.52e-05	AT3G51130.1	0	0
Solyc02g074590.3	ch02	42317378	42319349	1837	2.31951	2.5651	2.10768	6.91326	6.53141	7.27081	5.57883	4.03747	5.14723	5.68447	5.73022	5.33541	7.27081	2.10768	1.24694	6.52e-05	AT3G51130.1	0	0
Solyc02g076680.3	ch02	42390861	42395710	4675	14.9038	25.2206	19.0012	10.5447	7.24974	9.83002	46.7818	39.6807	44.0648	14.7451	15.4279	15.3799	46.7818	7.24974	-1.0205	5.77e-10	AT4G18630.1	0	Protein of unknown function (DUF688)
Solyc02g076830.1	ch02	42514018	42516918	2798	6.32975	7.95525	6.92681	66.3498	73.0671	69.0146	7.56359	8.17833	7.57667	20.8302	19.8556	20.018	73.0671	6.32975	3.12641	4.59e-43	AT1G78830.1	0	Curculin-like (mannose-binding) lectin family protein
Solyc02g076880.3	ch02	42562067	42565585	945	19.604	22.3421	21.7032	6.71939	5.4485	5.92358	2.48456	7.33136	4.52491	5.91053	4.66706	5.00601	22.3421	2.48456	-1.65993	5.99e-16	AT1G06330.1	0	Heavy metal transport/detoxification superfamily protein
Solyc02g077070.3	ch02	42689581	42697167	5031	0.58549	1.31954	0.883931	3.31784	5.91988	3.90248	0.0252264	0.0742828	0.0239419	0	0	0	5.91988	0	1.47928	3.38e-12	0	0	0
Solyc02g077090.3	ch02	42707706	42713243	3407	14.8935	18.3237	16.1633	6.70172	3.34139	5.7083	36.5712	32.8904	35.1774	10.3557	9.30469	9.59689	36.5712	3.34139	-1.48203	4.37e-12	AT3G25690.1	CHUP1	Hydroxyproline-rich glycoprotein family protein
Solyc02g077220.3	ch02	42784508	42789589	1042	75.1343	75.9773	76.0562	40.1211	19.2892	33.734	40.8025	26.6507	34.4767	16.7801	19.4092	18.9877	76.0562	16.7801	-1.25941	3.94e-08	AT5G45920.1	0	SGNH hydrolase-type esterase superfamily protein
Solyc02g077370.1	ch02	42888768	42891521	2754	6.22908	5.93651	5.79226	21.2757	65.95	37.0875	15.8527	14.5407	15.3517	17.195	15.3774	15.9248	65.95	5.79226	2.60282	1.83e-12	AT3G23240.1	ATERF1,ERF1	ethylene response factor 1
Solyc02g077420.3	ch02	42928352	42943259	1511	764.449	571.259	684.049	355.065	274.794	326.503	1315.76	1511.74	1403.49	387.538	398.382	388.811	1511.74	274.794	-1.07618	1.25e-07	AT4G18550.1	0	alpha/beta-Hydrolases superfamily protein
Solyc02g077430.3	ch02	42928352	42943259	1511	764.449	571.259	684.049	355.065	274.794	326.503	1315.76	1511.74	1403.49	387.538	398.382	388.811	1511.74	274.794	-1.07618	1.25e-07	AT4G18550.1	0	alpha/beta-Hydrolases superfamily protein
Solyc02g077470.3	ch02	42961202	42973279	7259	33.7976	42.8037	37.5135	9.90775	9.77081	10.127	8.91231	13.2787	10.4746	5.41484	5.33725	5.36482	42.8037	5.33725	-1.83591	4.92e-28	AT1G28510.1	0	Optic atrophy 3 protein (OPA3)
Solyc02g077460.2	ch02	42961202	42973279	7259	33.7976	42.8037	37.5135	9.90775	9.77081	10.127	8.91231	13.2787	10.4746	5.41484	5.33725	5.36482	42.8037	5.33725	-1.83591	4.92e-28	AT1G04640.2	LIP2	lipoyltransferase 2
Solyc02g077840.1	ch02	43255234	43255958	716	42.7956	46.2498	44.6201	19.1973	19.3632	20.034	16.7949	34.529	24.9399	9.10914	10.3456	8.24975	46.2498	8.24975	-1.14978	2.33e-10	AT1G28360.1	ATERF12,ERF12	ERF domain protein 12
Solyc02g077980.2	ch02	43362750	43363611	669	0	0.2724	0.231499	0.767278	2.5772	0.861349	0.379414	0	0.180048	0.207427	0.509916	0.390678	2.5772	0	1.0402	0.00490905	0	0	0
Solyc02g078040.3	ch02	43420458	43426490	1042	177.204	283.622	225.154	65.7556	57.8449	62.4118	337.169	456.069	392.306	89.1278	89.5395	92.004	456.069	57.8449	-1.86598	2.93e-29	AT2G34700.1	0	Pollen Ole e 1 allergen and extensin family protein
Solyc02g078100.3	ch02	43450226	43451944	1186	159.094	365.964	252.288	157.317	48.0933	118.344	39.7811	62.0518	47.5307	54.8173	55.8216	56.526	365.964	39.7811	-1.25591	5.54e-06	AT2G34700.1	0	Pollen Ole e 1 allergen and extensin family protein
Solyc02g078250.3	ch02	43564606	43566540	1383	6.02791	7.56727	7.2949	26.792	23.0549	25.0741	11.1268	20.2043	14.6972	70.413	67.9555	68.0528	70.413	6.02791	1.7056	1.19e-09	AT1G03700.1	0	Uncharacterised protein family (UPF0497)
Solyc02g078380.3	ch02	43652165	43653626	1016	37.0516	46.917	41.6144	405.771	516.259	443.505	266.414	162.893	223.595	792.117	796.331	795.77	796.331	37.0516	3.41186	4.02e-48	AT4G27450.1	0	Aluminium induced protein with YGL and LRDR motifs
Solyc02g078460.3	ch02	43679849	43694698	7254	5.01325	7.14544	5.83769	20.4713	26.093	21.9589	7.3176	7.61288	7.67976	10.2824	10.2485	10.229	26.093	5.01325	1.76827	1.17e-14	AT3G47160.1	0	RING/U-box superfamily protein
Solyc02g078570.3	ch02	43802251	43804631	1551	37.2546	26.8561	32.3097	8.2003	4.33995	7.11214	34.0197	34.104	34.1901	20.9361	21.3032	21.1989	37.2546	4.33995	-2.13388	3.57e-16	AT3G51000.1	0	alpha/beta-Hydrolases superfamily protein
Solyc02g078690.2	ch02	43923319	43929114	2539	5.18051	6.63402	5.81219	13.5454	14.8557	13.0824	18.6197	46.1838	29.6504	10.2205	11.0557	10.7366	46.1838	5.18051	1.10876	0.000168885	AT1G11080.2	scpl31	serine carboxypeptidase-like 31
Solyc02g078760.1	ch02	43970610	43971371	762	7.80417	13.871	10.8591	4.0917	2.13868	3.26797	14.6151	14.6755	15.8073	0.773974	1.50293	1.30339	15.8073	0.773974	-1.50747	7.51e-10	AT1G11125.1	0	0
Solyc02g078900.3	ch02	44085754	44090997	4976	23.0679	22.3347	22.8583	7.6298	7.53741	7.82093	7.03307	7.10598	6.91702	6.96494	7.26692	6.89126	23.0679	6.89126	-1.45526	1.62e-15	AT2G29990.1	NDA2	alternative NAD(P)H dehydrogenase 2
Solyc02g079230.3	ch02	44395764	44401515	2422	45.3583	48.9932	47.2912	92.2079	141.223	110.616	60.1165	84.2601	71.0427	83.1926	84.9314	83.6644	141.223	45.3583	1.26264	0.000261605	AT4G21450.1	0	PapD-like superfamily protein
Solyc02g079440.2	ch02	44557625	44559562	1869	18.2383	31.7586	23.557	10.7009	5.82564	9.02925	24.3269	18.442	23.1043	37.755	36.9347	37.953	37.953	5.82564	-1.42269	6.51e-12	AT4G20860.1	0	FAD-binding Berberine family protein
Solyc02g079480.1	ch02	44569780	44574693	4914	5.87366	7.85142	7.00119	2.70432	1.40827	2.19035	12.7715	17.796	15.3629	1.87087	2.56361	2.19133	17.796	1.40827	-1.35073	5.88e-13	AT4G20860.1	0	FAD-binding Berberine family protein
Solyc02g079470.1	ch02	44569780	44574693	4914	5.87366	7.85142	7.00119	2.70432	1.40827	2.19035	12.7715	17.796	15.3629	1.87087	2.56361	2.19133	17.796	1.40827	-1.35073	5.88e-13	AT4G20860.1	0	FAD-binding Berberine family protein
Solyc02g079930.3	ch02	44870128	44876163	3714	0.663417	0.721989	0.619538	3.36821	3.65025	3.41339	0.674893	0.487638	0.502693	3.68033	3.02452	3.27936	3.68033	0.487638	1.42423	4.25e-11	AT4G21320.1	HSA32	Aldolase-type TIM barrel family protein
Solyc02g080200.3	ch02	45033852	45053470	9899	86.7899	80.4259	83.9638	44.3588	33.9091	38.2787	300.724	548.899	416.276	134.84	138.314	136.483	548.899	33.9091	-1.08828	6.15e-09	AT1G11580.1	ATPMEPCRA,PMEPCRA	methylesterase PCR A
Solyc02g080210.3	ch02	45033852	45053470	9899	86.7899	80.4259	83.9638	44.3588	33.9091	38.2787	300.724	548.899	416.276	134.84	138.314	136.483	548.899	33.9091	-1.08828	6.15e-09	AT1G11580.1	ATPMEPCRA,PMEPCRA	methylesterase PCR A
Solyc02g080410.3	ch02	45186781	45196141	8297	7.91985	11.7665	9.70904	4.8027	3.72909	4.28121	4.99045	10.2073	7.54185	1.83559	1.98822	1.88061	11.7665	1.83559	-1.03468	2.62e-12	AT4G21870.1	0	HSP20-like chaperones superfamily protein
Solyc02g080790.3	ch02	45471221	45473349	1652	54.0074	39.0347	47.41	13.4415	3.11673	9.72945	19.2445	24.7973	20.7072	5.50204	4.77894	5.12602	54.0074	3.11673	-2.2922	5.16e-05	AT5G05920.1	DHS,EDA22	deoxyhypusine synthase
Solyc02g080910.3	ch02	45565642	45570963	2313	1.5298	2.34112	1.84611	0.509602	0.245069	0.489366	0.0823049	0.621432	0.273399	0	0	0	2.34112	0	-1.0384	1.39e-09	AT4G22080.1	RHS14	root hair specific 14
Solyc02g080920.2	ch02	45571899	45574517	2619	5.08593	3.60833	4.55334	18.6921	48.5266	29.0746	0.775344	1.65745	1.28776	3.47055	3.78666	3.8022	48.5266	0.775344	2.61147	3.2e-12	AT1G11925.1	0	Stigma-specific Stig1 family protein
Solyc02g080930.2	ch02	45577822	45579628	1797	3.45361	2.5063	2.9795	30.194	66.5182	43.2331	0.19422	0.447929	0.402176	0.386113	0.298313	0.349067	66.5182	0.19422	3.58166	9.03e-27	AT1G11925.1	0	Stigma-specific Stig1 family protein
Solyc02g081010.2	ch02	45621343	45632462	5722	11.594	14.3545	12.5935	35.86	40.4759	37.1427	15.8144	17.7197	16.9089	30.8362	30.4137	31.1426	40.4759	11.594	1.48742	2.5e-08	AT1G11950.1	0	Transcription factor jumonji (jmjC) domain-containing protein
Solyc02g081570.3	ch02	46023439	46027384	2085	4.41598	5.56883	4.99795	2.4528	0.82693	1.72734	1.06523	1.28226	1.19874	1.21464	1.47252	1.4165	5.56883	0.82693	-1.16727	4.62e-07	AT1G65730.1	YSL7	YELLOW STRIPE like 7
Solyc02g082060.2	ch02	46348969	46352896	3928	7.31504	5.09671	6.12822	18.9582	17.4132	18.542	20.8077	27.8107	23.4817	20.3578	18.7899	19.6688	27.8107	5.09671	1.42688	0.000199896	AT4G25660.1	0	PPPDE putative thiol peptidase family protein
Solyc02g082090.3	ch02	46368361	46370634	1266	10.7848	24.8615	16.9343	2.50783	0.690272	1.96697	4.56129	6.90302	5.3994	0.137015	0.230964	0.103224	24.8615	0.103224	-2.76704	5.93e-22	AT1G30870.1	0	Peroxidase superfamily protein
Solyc02g082170.2	ch02	46432553	46434581	1977	40.1814	32.2228	36.2701	17.0882	9.90376	14.7298	11.6033	22.4512	16.0237	8.19488	10.8461	9.50534	40.1814	8.19488	-1.32025	5.37e-09	AT1G30840.2	ATPUP4,PUP4	purine permease 4
Solyc02g082420.3	ch02	46663303	46668012	4710	3.79169	5.22331	4.23234	35.1571	38.607	36.38	15.1974	7.3425	12.0516	33.8673	34.2583	34.3213	38.607	3.79169	2.79988	1.14e-39	AT1G20823.1	0	RING/U-box superfamily protein
Solyc02g082700.3	ch02	46910194	46911778	868	390.279	346.836	365.847	189.063	105.929	160.254	138.904	225.608	174.294	153.917	135.056	143.84	390.279	105.929	-1.2711	9.73e-09	AT1G20696.3	HMGB3,NFD03,NFD3	high mobility group B3
Solyc02g082890.1	ch02	47082775	47086371	3597	0.757101	2.21471	1.29783	4.5507	7.8597	5.75006	0.176417	0.191809	0.234407	0.0868029	0	0.0145323	7.8597	0	1.54142	2.52e-10	AT2G29840.1	0	RING/U-box superfamily protein
Solyc02g082910.3	ch02	47096706	47101398	2105	4.1892	4.06892	4.10962	17.9096	31.4614	22.6821	4.85349	7.34733	5.73648	41.0703	39.7276	41.3091	41.3091	4.06892	2.28801	4.51e-14	AT1G20560.1	AAE1	acyl activating enzyme 1
Solyc02g083640.3	ch02	47526102	47528426	1783	30.9733	42.7373	36.283	14.853	5.44431	11.3115	35.4833	28.2315	32.1565	4.08602	4.04518	4.01647	42.7373	4.01647	-1.70703	2.98e-11	AT3G51280.1	0	Tetratricopeptide repeat (TPR)-like superfamily protein
Solyc02g083730.3	ch02	47582628	47584250	1261	14.5738	17.053	15.5452	102.249	190.278	133.991	13.2097	22.1134	17.6952	114.614	120.172	115.344	190.278	13.2097	3.09776	9.15e-28	AT5G66170.3	STR18	sulfurtransferase 18
Solyc02g083760.3	ch02	47597589	47599431	1451	35.3279	31.8468	32.4475	19.6928	11.264	16.3534	38.6603	41.348	39.3897	12.9588	13.6863	13.8697	41.348	11.264	-1.02842	9.5e-07	AT4G38660.1	0	Pathogenesis-related thaumatin superfamily protein
Solyc02g083815.1	ch02	47629258	47633587	3348	56.9109	62.9536	60.2877	30.1015	23.5268	27.8888	30.1269	37.4026	33.0361	26.5269	26.4992	26.0037	62.9536	23.5268	-1.11573	2.02e-10	0	0	0
Solyc02g083820.1	ch02	47629258	47633587	3348	56.9109	62.9536	60.2877	30.1015	23.5268	27.8888	30.1269	37.4026	33.0361	26.5269	26.4992	26.0037	62.9536	23.5268	-1.11573	2.02e-10	AT5G66200.1	ARO2	armadillo repeat only 2
Solyc02g083850.3	ch02	47657912	47673928	8021	20.094	19.2664	19.8021	37.6223	49.2069	41.8786	25.8781	32.6755	28.8966	40.475	38.1465	39.4669	49.2069	19.2664	1.08322	0.00414555	AT2G17890.1	CPK16	calcium-dependent protein kinase 16
Solyc02g083835.1	ch02	47657912	47673928	8021	20.094	19.2664	19.8021	37.6223	49.2069	41.8786	25.8781	32.6755	28.8966	40.475	38.1465	39.4669	49.2069	19.2664	1.08322	0.00414555	AT4G36040.1	0	Chaperone DnaJ-domain superfamily protein
Solyc02g084370.1	ch02	48036748	48040950	4203	17.08	23.556	20.5297	8.8114	2.81534	6.27244	20.4729	19.076	20.1111	4.54804	4.68435	4.85665	23.556	2.81534	-1.61836	3.77e-10	AT4G36180.1	0	Leucine-rich receptor-like protein kinase family protein
Solyc02g084630.3	ch02	48349405	48355033	5184	12.9187	18.3099	15.3985	7.09629	7.05274	7.0744	10.007	13.4643	11.484	8.07076	7.6569	7.76428	18.3099	7.05274	-1.03473	3.82e-13	AT3G54340.1	AP3,ATAP3	K-box region and MADS-box transcription factor family protein
Solyc02g084840.3	ch02	48557999	48559266	919	0.0604759	0.396596	0.288897	1.09642	4.75454	2.39616	1.27743	0.500499	0.917479	0.755	0.371201	0.62568	4.75454	0.0604759	1.58614	3.1e-06	AT3G50980.1	XERO1	dehydrin xero 1
Solyc02g084850.3	ch02	48563116	48564178	845	10.8743	31.9798	20.2395	226.72	545.936	346.232	1.35175	1.29278	1.42547	2.38124	1.67251	2.04142	545.936	1.29278	4.08528	4.59e-42	AT3G50980.1	XERO1	dehydrin xero 1
Solyc02g084890.2	ch02	48587952	48591635	3678	63.717	64.6878	64.2205	30.5279	25.8596	28.9509	9.42022	11.3333	10.4061	10.6491	10.8849	10.8511	64.6878	9.42022	-1.14698	1.29e-10	AT3G50950.2	ZAR1	HOPZ-ACTIVATED RESISTANCE 1
Solyc02g085010.1	ch02	48680974	48681629	656	132.053	144.574	139.122	35.5885	73.0157	48.313	10.3505	17.8357	14.322	7.66825	8.46892	8.16762	144.574	7.66825	-1.38876	2.99e-11	AT2G18210.1	0	0
Solyc02g085100.3	ch02	48728912	48733451	1900	7.70283	7.94712	7.80186	4.56275	1.95163	3.29281	18.0519	20.4107	19.5893	10.2799	9.75951	10.2207	20.4107	1.95163	-1.04641	2.67e-06	AT5G66530.1	0	Galactose mutarotase-like superfamily protein
Solyc02g085120.3	ch02	48733733	48741528	2918	12.7293	12.3834	12.3285	5.01022	2.93005	4.408	25.7047	68.7456	45.5925	37.0582	36.667	36.8041	68.7456	2.93005	-1.39775	2.13e-11	AT5G03260.1	LAC11	laccase 11
Solyc02g085110.3	ch02	48733733	48741528	2918	12.7293	12.3834	12.3285	5.01022	2.93005	4.408	25.7047	68.7456	45.5925	37.0582	36.667	36.8041	68.7456	2.93005	-1.39775	2.13e-11	AT5G03260.1	LAC11	laccase 11
Solyc02g085260.1	ch02	48861522	48862719	820	0.451848	1.33343	0.917364	2.01707	5.6742	3.31289	0.23216	0.175289	0.183616	0	0.0297155	0.0318736	5.6742	0	1.29615	0.000811824	0	0	0
Solyc02g085310.3	ch02	48864975	48886374	13205	10.6764	11.7876	11.1939	21.9283	28.1544	24.0072	5.70417	5.52525	5.6258	9.98338	9.98657	9.9815	28.1544	5.52525	1.07242	0.00107278	0	0	0
Solyc02g085300.3	ch02	48864975	48886374	13205	10.6764	11.7876	11.1939	21.9283	28.1544	24.0072	5.70417	5.52525	5.6258	9.98338	9.98657	9.9815	28.1544	5.52525	1.07242	0.00107278	AT1G75170.1	0	Sec14p-like phosphatidylinositol transfer family protein
Solyc02g085285.1	ch02	48864975	48886374	13205	10.6764	11.7876	11.1939	21.9283	28.1544	24.0072	5.70417	5.52525	5.6258	9.98338	9.98657	9.9815	28.1544	5.52525	1.07242	0.00107278	0	0	0
Solyc02g085320.1	ch02	48864975	48886374	13205	10.6764	11.7876	11.1939	21.9283	28.1544	24.0072	5.70417	5.52525	5.6258	9.98338	9.98657	9.9815	28.1544	5.52525	1.07242	0.00107278	0	0	0
Solyc02g085315.1	ch02	48864975	48886374	13205	10.6764	11.7876	11.1939	21.9283	28.1544	24.0072	5.70417	5.52525	5.6258	9.98338	9.98657	9.9815	28.1544	5.52525	1.07242	0.00107278	0	0	0
Solyc02g085280.1	ch02	48864975	48886374	13205	10.6764	11.7876	11.1939	21.9283	28.1544	24.0072	5.70417	5.52525	5.6258	9.98338	9.98657	9.9815	28.1544	5.52525	1.07242	0.00107278	AT2G18400.1	0	ribosomal protein L6 family protein
Solyc02g085290.3	ch02	48864975	48886374	13205	10.6764	11.7876	11.1939	21.9283	28.1544	24.0072	5.70417	5.52525	5.6258	9.98338	9.98657	9.9815	28.1544	5.52525	1.07242	0.00107278	AT5G66550.1	0	Maf-like protein
Solyc02g085390.3	ch02	48947656	48955737	3126	8.6347	9.84382	8.93904	3.74026	2.3422	3.44318	6.74967	6.95235	6.61791	1.87556	1.59015	1.7558	9.84382	1.59015	-1.28002	1.59e-11	AT5G66750.1	ATDDM1,CHA1,CHR01,CHR1,DDM1,SOM1,SOM4	chromatin remodeling 1
Solyc02g085400.3	ch02	48956421	48960699	2718	5.95034	5.35424	5.4457	1.76965	1.65972	1.76422	15.5608	12.269	14.0704	12.8405	14.3798	13.3182	15.5608	1.65972	-1.2693	3.68e-12	AT2G25737.1	0	Sulfite exporter TauE/SafE family protein
Solyc02g085910.3	ch02	49328482	49329623	1054	7.48765	8.39796	7.85069	208.188	300.34	242.08	9.00079	5.18218	6.91398	35.0214	33.1286	32.6829	300.34	5.18218	4.81694	8.67e-85	AT3G02550.1	LBD41	LOB domain-containing protein 41
Solyc02g086140.1	ch02	49539471	49540157	687	14.0494	15.3095	14.0413	4.28934	2.6472	3.83443	19.3974	11.4237	15.1222	1.41395	2.30544	1.94025	19.3974	1.41395	-1.7525	8.27e-13	AT1G67035.2	0	0
Solyc02g086300.3	ch02	49631356	49634547	3137	150.746	147.613	151.064	9.00575	10.8117	9.9325	87.4684	128.983	104.757	26.0219	27.2019	26.9529	151.064	9.00575	-3.78811	7.84e-72	AT5G38200.1	0	Class I glutamine amidotransferase-like superfamily protein
Solyc02g086310.1	ch02	49640717	49641001	285	0.780033	0.822116	0.465782	8.07153	4.55795	6.71561	0	0	0	0.121727	0	0.0917066	8.07153	0	2.14049	1.78e-05	AT3G18280.1	0	Bifunctional inhibitor/lipid-transfer protein/seed storage 2S albumin superfamily protein
Solyc02g086450.1	ch02	49754969	49755596	628	2.56647	6.96442	3.87534	1.33201	1.20349	1.0159	8.84155	9.01791	9.87782	1.71252	2.13403	1.66474	9.87782	1.0159	-1.32437	2.23e-06	AT5G40460.1	0	0
Solyc02g086530.3	ch02	49833791	49839014	3584	1.28709	1.83776	1.5186	6.32831	11.7302	8.46976	1.32792	2.20579	1.63	31.556	30.9683	32.5902	32.5902	1.28709	1.9498	9.16e-16	AT5G40390.1	SIP1	Raffinose synthase family protein
Solyc02g086670.3	ch02	49957509	49964742	1809	36.6829	55.219	43.6745	107.753	128.903	114.277	90.4325	96.0314	93.8179	140.111	142.981	141.821	142.981	36.6829	1.35279	1.29e-07	AT5G14640.1	ATSK13,SK13	shaggy-like kinase 13
Solyc02g086760.1	ch02	50008802	50010100	1299	4.83467	6.1126	5.56949	2.34167	2.23639	2.15465	1.29454	2.43435	1.83135	0.587551	0.956661	0.764574	6.1126	0.587551	-1.0038	7.58e-08	AT5G14690.1	0	0
Solyc02g087540.2	ch02	50576674	50585425	3327	322.405	319.658	321.044	99.743	92.9335	98.0384	56.1329	105.943	77.0066	30.9175	31.8664	31.1405	322.405	30.9175	-1.71777	7.94e-19	AT3G28510.1	0	P-loop containing nucleoside triphosphate hydrolases superfamily protein
Solyc02g087830.3	ch02	50729004	50737235	3303	2.5576	7.00694	4.70894	1.15116	0.650706	1.08415	1.96922	3.59452	2.78976	0.546169	0.737715	0.75964	7.00694	0.546169	-1.5532	4.92e-16	AT5G15080.1	0	Protein kinase superfamily protein
Solyc02g087840.3	ch02	50729004	50737235	3303	2.5576	7.00694	4.70894	1.15116	0.650706	1.08415	1.96922	3.59452	2.78976	0.546169	0.737715	0.75964	7.00694	0.546169	-1.5532	4.92e-16	AT5G15150.1	ATHB-3,ATHB3,HAT7,HB-3	homeobox 3
Solyc02g087890.3	ch02	50790093	50792931	2469	1.55319	2.58333	2.09687	27.9127	45.9838	34.5502	1.24652	1.69993	1.41478	17.2407	18.8894	18.4934	45.9838	1.24652	3.59335	9.02e-60	0	0	0
Solyc02g088100.3	ch02	50926769	50928715	1664	18.8264	30.5082	24.4382	10.9224	6.84141	9.27588	161.236	76.3431	122.37	25.3937	22.7706	23.529	161.236	6.84141	-1.35372	1.77e-12	AT2G03090.1	ATEXP15,ATEXPA15,ATHEXP ALPHA 1.3,EXP15,EXPA15	expansin A15
Solyc02g088390.3	ch02	51122434	51125183	806	122.302	149.451	134.285	73.0974	27.721	55.459	179.861	152.797	165.061	84.1911	83.7115	85.0243	179.861	27.721	-1.3607	5.05e-08	AT5G15350.1	AtENODL17,ENODL17	early nodulin-like protein 17
Solyc02g088560.3	ch02	51245405	51254299	2859	0.369349	0.937904	0.572657	2.16115	4.651	3.0665	1.78674	2.73498	2.40145	5.69103	5.07107	5.2931	5.69103	0.369349	1.40005	3.77e-09	AT5G15410.1	ATCNGC2,CNGC2,DND1	Cyclic nucleotide-regulated ion channel family protein
Solyc02g088630.3	ch02	51293473	51298812	5240	48.7787	59.4154	53.3821	17.2736	14.8923	16.7979	15.4525	19.805	17.0908	8.83858	8.5144	8.57413	59.4154	8.5144	-1.66318	3.21e-21	AT3G01040.1	GAUT13	galacturonosyltransferase 13
Solyc02g088690.3	ch02	51317053	51320071	2294	451.403	521.207	484.631	170.473	102.288	146.958	316.29	381.286	346.732	193.741	197.43	195.328	521.207	102.288	-1.78843	6.41e-17	AT3G29360.1	0	UDP-glucose 6-dehydrogenase family protein
Solyc02g088820.3	ch02	51412047	51418034	2408	8.17812	11.4816	9.82196	2.51065	5.64961	3.50408	8.44601	7.41369	8.15351	1.71444	2.20596	2.02969	11.4816	1.71444	-1.14732	2.9e-09	AT3G02110.1	scpl25	serine carboxypeptidase-like 25
Solyc02g089450.1	ch02	51906202	51911150	4949	0.670058	1.44135	0.970106	6.25776	5.33552	5.88418	6.17389	8.55046	7.28333	8.07546	8.20758	8.22802	8.55046	0.670058	1.75154	6.8e-20	AT4G25760.1	ATGDU2,GDU2	glutamine dumper 2
Solyc02g089460.1	ch02	51906202	51911150	4949	0.670058	1.44135	0.970106	6.25776	5.33552	5.88418	6.17389	8.55046	7.28333	8.07546	8.20758	8.22802	8.55046	0.670058	1.75154	6.8e-20	AT4G25760.1	ATGDU2,GDU2	glutamine dumper 2
Solyc02g089620.3	ch02	52013726	52016107	2142	122.035	147.731	133.316	21.7895	22.6702	21.2334	73.8259	120.761	96.0466	64.7848	66.7866	65.9632	147.731	21.2334	-2.56353	4.5e-44	AT5G38710.1	0	Methylenetetrahydrofolate reductase family protein
Solyc02g089630.3	ch02	52016854	52019886	2608	9.73172	8.33516	9.28082	2.44933	4.47375	3.34584	6.31408	10.8023	8.35958	8.16758	9.60467	9.05954	10.8023	2.44933	-1.19354	1.71e-09	AT5G38710.1	0	Methylenetetrahydrofolate reductase family protein
Solyc02g089640.3	ch02	52026447	52032268	4776	168.21	184.013	176.145	44.2685	29.6616	39.3504	70.1403	93.2606	80.4525	24.9005	25.6014	25.6439	184.013	24.9005	-2.1921	7.2e-25	AT3G28180.1	ATCSLC04,ATCSLC4,CSLC04,CSLC4	Cellulose-synthase-like C4
Solyc02g089990.1	ch02	52313096	52315671	2576	8.3064	14.7753	10.8734	5.32852	2.71393	4.36208	12.8959	18.447	15.4072	6.76068	7.73757	7.26461	18.447	2.71393	-1.26242	6.25e-10	AT2G23690.1	0	0
Solyc07g032640.2	ch02	52335946	52337358	1270	0.94817	3.8948	2.17762	6.12259	4.79809	6.25505	194.244	81.8057	143.143	98.8046	93.9174	96.3753	194.244	0.94817	1.00965	0.00340571	AT3G50820.1	OEC33,PSBO-2,PSBO2	photosystem II subunit O-2
Solyc02g090120.1	ch02	52381501	52382022	522	8.69505	16.5079	12.4186	792.836	1395.12	1007.71	142.414	34.6952	91.8964	1016.78	1005.52	1007.25	1395.12	8.69505	6.29908	2.65e-158	0	0	0
Solyc02g090360.3	ch02	52555052	52558698	3153	258.145	331.865	290.147	60.4833	32.7423	50.5527	217.551	282.824	245.994	32.2716	32.9295	31.9887	331.865	31.9887	-2.58903	2.43e-29	AT5G66920.1	sks17	SKU5 similar 17
Solyc02g090490.3	ch02	52653276	52656132	2373	92.9959	86.6692	89.3658	30.2837	45.4753	35.5577	242.851	447.009	333.869	201.999	204.781	204.851	447.009	30.2837	-1.25073	5.46e-11	AT2G26560.1	PLA IIA,PLA2A,PLP2	phospholipase A 2A
Solyc02g090600.1	ch02	52788049	52788679	525	29.7471	38.0339	34.5988	15.4627	13.8112	14.2689	1.45045	2.13552	2.12225	1.32161	0.417715	0.547619	38.0339	0.417715	-1.17897	3.23e-10	0	0	0
Solyc02g090720.3	ch02	52875019	52875682	664	12.8341	19.0156	17.1266	4.83876	1.56508	3.78128	3.39266	5.10873	3.99087	0.731463	0.403665	0.59043	19.0156	0.403665	-1.97894	1.39e-11	AT5G66800.1	0	0
Solyc02g090770.1	ch02	52918019	52918630	612	3.72332	2.6374	3.36208	0.683418	1.15777	0.807062	0.933192	2.2547	1.1809	0.283433	0.278704	0.213532	3.72332	0.213532	-1.17154	2.08e-05	AT2G33710.2	0	Integrase-type DNA-binding superfamily protein
Solyc02g090930.3	ch02	53035823	53040250	1726	78.4502	82.988	80.2179	47.1431	28.8047	39.5147	160.297	161.292	162.568	15.0748	14.541	14.4613	162.568	14.4613	-1.04632	7.6e-08	AT5G42930.1	0	alpha/beta-Hydrolases superfamily protein
Solyc02g090940.3	ch02	53041593	53044859	1877	36.5087	50.5555	41.7386	22.7591	17.3773	21.2599	49.5621	77.7574	63.5468	29.4616	27.6771	29.1719	77.7574	17.3773	-1.03333	3.98e-10	AT5G42930.1	0	alpha/beta-Hydrolases superfamily protein
Solyc02g091000.3	ch02	53084694	53086975	1693	12.0478	14.3008	12.4933	5.26661	2.88779	4.60712	10.2701	8.79573	9.74714	6.94664	7.48416	7.03968	14.3008	2.88779	-1.40854	5.29e-11	AT1G45688.1	0	0
Solyc02g091140.3	ch02	53185051	53186883	1577	16.0941	16.1121	15.7973	10.2351	4.68775	7.50383	26.2359	38.4636	31.2396	52.7973	52.4881	53.5323	53.5323	4.68775	-1.00425	5.69e-06	AT1G15125.1	0	S-adenosyl-L-methionine-dependent methyltransferases superfamily protein
Solyc02g091250.1	ch02	53248152	53248544	393	20.9299	23.9801	23.0817	11.0779	10.2767	10.2639	43.1121	51.643	47.2766	21.6275	25.2967	24.1412	51.643	10.2639	-1.03611	6.31e-07	AT2G01300.1	0	0
Solyc02g091260.1	ch02	53251589	53252183	595	9.34073	11.2448	9.63074	3.70643	3.33437	3.49343	3.35949	3.57531	4.65612	2.97362	1.76096	2.10848	11.2448	1.76096	-1.29528	1.74e-08	AT2G01300.1	0	0
Solyc02g091430.3	ch02	53355073	53361012	4426	6.21991	7.7701	6.86834	14.2092	18.1488	15.7629	12.3946	14.6075	12.8793	22.9583	22.0049	22.6996	22.9583	6.21991	1.09942	0.000184196	AT3G03440.1	0	ARM repeat superfamily protein
Solyc02g091700.3	ch02	53573900	53576603	1455	42.5011	58.4371	49.8907	178.969	232.224	196.621	38.3577	30.5651	34.0866	111.468	111.97	111.569	232.224	30.5651	1.98941	5.9e-16	AT5G65660.1	0	hydroxyproline-rich glycoprotein family protein
Solyc02g091890.2	ch02	53751557	53759247	6951	7.42257	14.9812	10.5196	5.43731	3.34009	4.7431	13.1004	16.0218	14.5215	6.03908	6.62188	6.21167	16.0218	3.34009	-1.12067	1.07e-10	AT2G22795.1	0	0
Solyc02g091910.2	ch02	53762832	53763855	871	1.55268	1.55425	1.37168	0.261926	0.108466	0.0472562	0.109283	0.198031	0.207437	0	0.0559511	0	1.55425	0	-1.12977	8.24e-07	AT4G37810.1	0	0
Solyc02g092215.1	ch02	54007778	54009807	2001	29.4876	37.3657	33.2036	14.7075	8.00267	12.239	23.9272	41.1601	31.7232	5.89473	5.7842	5.64264	41.1601	5.64264	-1.4413	8.22e-12	AT2G22900.1	0	Galactosyl transferase GMA12/MNN10 family protein
Solyc02g092250.3	ch02	54030336	54032863	2266	19.7276	27.217	23.6185	8.79259	6.88959	8.1285	6.93099	11.8999	8.98339	6.30768	7.63476	7.0589	27.217	6.30768	-1.45618	7.33e-17	AT3G26300.1	CYP71B34	cytochrome P450, family 71, subfamily B, polypeptide 34
Solyc02g092370.1	ch02	54092447	54097401	4125	35.4977	46.4882	40.1301	19.5046	16.4614	18.0506	14.8143	24.6705	19.265	12.9686	13.1374	12.7926	46.4882	12.7926	-1.13381	1.46e-12	AT4G37650.1	SGR7,SHR	GRAS family transcription factor
Solyc02g092410.3	ch02	54110601	54114992	1764	9.74599	8.82547	9.50708	4.44032	3.54813	4.30502	4.80245	2.68896	3.94336	3.63836	3.60528	3.88193	9.74599	2.68896	-1.023	9.32e-08	AT2G14750.1	AKN1,APK,APK1,ATAKN1	APS kinase
Solyc02g092490.3	ch02	54181032	54185202	3167	4.15324	4.03616	4.22653	13.0625	7.74108	11.1576	1.33246	1.48866	1.4833	5.32379	5.23188	4.9929	13.0625	1.33246	1.18133	0.00114417	AT2G23060.1	0	Acyl-CoA N-acyltransferases (NAT) superfamily protein
Solyc02g092650.3	ch02	54304123	54306115	975	7.0493	5.36694	5.96799	14.3512	16.7146	14.3322	2.31049	4.12784	2.9032	5.33727	4.09861	4.47669	16.7146	2.31049	1.1784	0.00769563	0	0	0
Solyc02g092670.1	ch02	54315781	54324084	3138	73.9497	69.1991	71.9016	33.5396	15.1435	26.6925	68.9777	94.2308	81.2896	109.273	105.022	108.568	109.273	15.1435	-1.47618	9.87e-10	AT5G67360.1	ARA12	Subtilase family protein
Solyc02g092680.1	ch02	54315781	54324084	3138	73.9497	69.1991	71.9016	33.5396	15.1435	26.6925	68.9777	94.2308	81.2896	109.273	105.022	108.568	109.273	15.1435	-1.47618	9.87e-10	AT5G67360.1	ARA12	Subtilase family protein
Solyc02g092820.3	ch02	54429005	54432165	2136	3.65138	7.83691	5.50009	8.48217	34.8749	17.786	3.46102	4.99312	4.44082	29.9984	28.154	29.7216	34.8749	3.46102	1.68213	2.11e-05	AT2G14960.1	GH3.1	Auxin-responsive GH3 family protein
Solyc02g092880.3	ch02	54462638	54473717	9292	8.37568	11.2433	9.82895	29.5279	35.1761	31.652	5.29947	3.60735	4.43657	13.844	13.6204	13.9936	35.1761	3.60735	1.61448	2.49e-11	AT4G37300.1	MEE59	maternal effect embryo arrest 59
Solyc02g092870.2	ch02	54462638	54473717	9292	8.37568	11.2433	9.82895	29.5279	35.1761	31.652	5.29947	3.60735	4.43657	13.844	13.6204	13.9936	35.1761	3.60735	1.61448	2.49e-11	AT3G01810.3	0	0
Solyc02g092980.3	ch02	54564729	54571763	2951	36.813	37.9081	38.8138	20.8153	9.63628	16.8909	51.5441	31.8842	44.0827	16.435	18.6115	17.6161	51.5441	9.63628	-1.21091	6.47e-08	AT5G67260.1	CYCD3;2	CYCLIN D3;2
Solyc02g093070.3	ch02	54643394	54645921	1185	1.18815	3.91054	2.16579	0.385042	0.358762	0.347343	1.04423	0.752043	1.14353	0.204933	0.123376	0.066168	3.91054	0.066168	-1.32708	1.99e-09	AT3G50210.1	0	2-oxoglutarate (2OG) and Fe(II)-dependent oxygenase superfamily protein
Solyc02g093230.3	ch02	54797638	54806746	4146	10.6079	13.3622	11.5319	4.47544	3.58322	4.16466	0.24489	0.0485364	0.123473	0.100412	0.0411401	0.056736	13.3622	0.0411401	-1.33865	1.35e-15	AT4G34050.1	CCoAOMT1	S-adenosyl-L-methionine-dependent methyltransferases superfamily protein
Solyc02g093300.3	ch02	54838274	54851475	5364	7.85032	12.0073	9.47022	4.45515	2.5142	3.85589	15.6691	14.304	15.3428	3.53778	4.14289	3.8883	15.6691	2.5142	-1.22547	1.92e-11	AT5G67100.1	ICU2	DNA-directed DNA polymerases
Solyc02g093430.3	ch02	54930572	54939926	3065	15.0624	17.4719	16.3932	6.38264	5.07817	6.17738	11.5009	16.0948	13.4796	16.2652	16.6155	16.1594	17.4719	5.07817	-1.33118	5.67e-14	AT3G27540.1	0	beta-1,4-N-acetylglucosaminyltransferase family protein
Solyc02g093660.1	ch02	55067247	55069485	1970	3.16913	4.81028	4.02062	1.00365	1.2109	0.971547	0.837504	1.22578	0.978289	0.369816	0.173164	0.225542	4.81028	0.173164	-1.27787	7.3e-14	0	0	0
Solyc02g093720.3	ch02	55100806	55104668	2106	16.0451	24.1423	19.9395	5.56983	3.11773	4.42677	17.9132	20.4344	19.4605	3.09693	3.59831	3.33841	24.1423	3.09693	-1.96991	5.4e-21	AT3G01710.1	0	TPX2 (targeting protein for Xklp2) protein family
Solyc02g093740.3	ch02	55110148	55111924	1635	11.58	16.3686	13.1936	6.77901	4.03031	5.8027	3.29899	6.04839	4.62285	4.75294	4.44115	4.74771	16.3686	3.29899	-1.17042	2.74e-09	AT5G14340.1	AtMYB40,MYB40	myb domain protein 40
Solyc02g093770.3	ch02	55121938	55137445	5853	17.1584	24.2234	20.3254	11.7908	7.38456	10.0914	19.0219	19.1158	18.5576	9.18725	9.58765	9.36408	24.2234	7.38456	-1.00388	6.53e-09	AT3G27325.2	0	hydrolases, acting on ester bonds
Solyc02g093760.3	ch02	55121938	55137445	5853	17.1584	24.2234	20.3254	11.7908	7.38456	10.0914	19.0219	19.1158	18.5576	9.18725	9.58765	9.36408	24.2234	7.38456	-1.00388	6.53e-09	AT3G27330.1	0	zinc finger (C3HC4-type RING finger) family protein
Solyc02g093890.1	ch02	55227798	55235781	4520	1.05335	1.89493	1.48803	10.6035	13.2567	12.0384	0.814272	1.27201	1.01931	8.2586	9.0297	9.02052	13.2567	0.814272	2.38706	4.24e-37	AT3G27250.1	0	0
Solyc02g094110.1	ch02	55383032	55385135	2104	32.2969	23.9302	28.1606	3.13544	1.54912	2.73879	3.12158	6.5037	4.85185	2.3414	2.0267	2.13662	32.2969	1.54912	-3.06761	2.03e-31	AT3G01900.1	CYP94B2	cytochrome P450, family 94, subfamily B, polypeptide 2
Solyc02g094520.3	ch02	55672850	55692054	3229	9.47804	11.1342	9.96946	4.70429	2.87459	3.83048	14.8276	11.2444	12.8603	3.54551	3.10904	3.33484	14.8276	2.87459	-1.22067	1.07e-10	AT5G13960.1	KYP,SDG33,SUVH4	SU(VAR)3-9 homolog 4
Solyc03g005210.3	ch03	122212	124135	868	12.9766	30.9825	20.5698	53.7709	72.6513	60.6496	57.645	99.8543	77.017	182.254	185.614	183.587	185.614	12.9766	1.49297	1.49e-08	AT3G22620.1	0	Bifunctional inhibitor/lipid-transfer protein/seed storage 2S albumin superfamily protein
Solyc03g005450.3	ch03	338540	346806	2640	17.4942	31.694	23.4991	61.2399	62.428	61.1088	86.941	99.6796	92.5517	59.1082	58.1201	59.3612	99.6796	17.4942	1.31089	3.93e-08	AT4G24000.1	ATCSLG2,CSLG2	cellulose synthase like G2
Solyc03g005480.3	ch03	373573	378065	1679	48.1957	48.7182	46.7794	11.3118	11.0426	11.3135	6.89751	13.4406	10.4561	8.18233	9.09942	8.65505	48.7182	6.89751	-2.00021	8.24e-24	AT2G39510.1	0	nodulin MtN21 /EamA-like transporter family protein
Solyc03g005520.1	ch03	397156	397791	636	0.291286	1.06427	0.521808	4.06534	6.12744	4.88615	0.548764	0.0452004	0.284084	0.654571	1.30262	0.904088	6.12744	0.0452004	1.89014	6.81e-08	AT3G23240.1	ATERF1,ERF1	ethylene response factor 1
Solyc03g005537.1	ch03	412996	414582	1464	5.17558	9.90488	7.2691	2.44136	1.56489	2.2773	3.20753	4.71269	3.14705	5.37919	4.87667	5.03447	9.90488	1.56489	-1.44921	1.19e-12	AT5G43360.1	ATPT4,PHT1;3,PHT3	phosphate transporter 1;3
Solyc03g005570.3	ch03	419011	422753	2737	59.6927	79.0427	68.3302	7.77962	7.38671	7.55681	6.95547	20.2608	12.2014	2.16747	2.36812	2.11994	79.0427	2.11994	-3.0297	5.04e-64	AT3G23250.1	ATMYB15,ATY19,MYB15	myb domain protein 15
Solyc03g005600.3	ch03	436962	441686	2629	46.163	68.5253	55.905	27.8483	14.3202	23.0694	68.7069	60.5347	66.6173	33.6893	31.9668	32.9662	68.7069	14.3202	-1.34707	1.28e-10	AT1G04430.2	0	S-adenosyl-L-methionine-dependent methyltransferases superfamily protein
Solyc03g005910.3	ch03	614381	618937	1332	0.208624	0.859971	0.465083	3.8394	9.04312	6.28836	0.905168	2.28771	1.33383	3.98492	3.95136	4.14022	9.04312	0.208624	2.28991	1.25e-15	AT1G29670.1	0	GDSL-like Lipase/Acylhydrolase superfamily protein
Solyc03g006050.3	ch03	743330	747622	4187	7.83154	10.1722	8.81393	4.11832	2.262	3.55371	7.06257	3.92042	6.04848	2.378	2.1067	2.26594	10.1722	2.1067	-1.205	1.8e-10	AT4G18760.1	AtRLP51,RLP51	receptor like protein 51
Solyc03g006220.3	ch03	848524	854116	1779	31.3658	41.7504	37.6082	14.8757	11.1653	13.1185	31.4432	29.1191	30.6546	7.64438	8.16333	7.97754	41.7504	7.64438	-1.43161	2.17e-15	AT1G29050.1	TBL38	TRICHOME BIREFRINGENCE-LIKE 38
Solyc03g006360.3	ch03	957494	960872	1710	1.72257	2.34455	2.22541	15.2981	27.2096	18.4619	0.333985	1.10955	0.633957	20.4299	20.1773	20.0837	27.2096	0.333985	2.78324	5.62e-27	AT1G28330.4	DRM1,DYL1	dormancy-associated protein-like 1
Solyc03g006490.3	ch03	1074637	1077475	1155	66.4683	117.321	87.3493	171.63	357.672	237.82	396.236	468.421	431.515	459.019	471.617	469.821	471.617	66.4683	1.49018	1.96e-06	AT4G27450.1	0	Aluminium induced protein with YGL and LRDR motifs
Solyc03g006640.3	ch03	1218096	1221227	1622	11.1018	10.8982	11.1305	24.4852	21.711	23.4857	16.6076	18.1488	17.2843	22.8858	23.5104	24.0738	24.4852	10.8982	1.00838	0.0106179	AT4G05010.1	0	F-box family protein
Solyc03g006670.3	ch03	1249831	1252226	1303	6.93828	9.67022	8.2352	3.32664	2.17515	2.8114	5.74669	9.28831	7.30291	1.35787	1.98225	2.00586	9.67022	1.35787	-1.29935	1.61e-10	AT4G03270.1	CYCD6;1	Cyclin D6;1
Solyc03g006800.1	ch03	1316489	1317469	981	5.66538	6.63447	6.24723	2.79067	1.80569	2.37059	1.03498	2.98903	2.02595	1.30847	0.993546	0.959133	6.63447	0.959133	-1.11227	4.39e-07	AT5G51910.2	0	TCP family transcription factor
Solyc03g006810.3	ch03	1320324	1322256	1645	34.2361	28.5975	31.2973	15.5328	10.0648	13.8869	22.181	66.3375	42.1398	80.815	75.4405	78.9652	80.815	10.0648	-1.193	2.12e-08	AT5G51890.1	0	Peroxidase superfamily protein
Solyc03g006840.3	ch03	1353456	1356805	3034	2.63171	5.97213	3.93052	1.77958	0.677261	1.25488	0.941189	1.18439	1.14139	0.617462	0.85934	0.697774	5.97213	0.617462	-1.21071	1.35e-08	AT5G62170.1	0	0
Solyc03g006880.3	ch03	1408547	1410504	1803	1.71592	3.81192	2.96959	1.20206	0.471584	0.776176	1.17904	0.733434	1.20251	0.115448	0.716271	0.536354	3.81192	0.115448	-1.07703	8.27e-07	AT4G25420.1	AT2301,ATGA20OX1,GA20OX1,GA5	2-oxoglutarate (2OG) and Fe(II)-dependent oxygenase superfamily protein
Solyc03g007130.3	ch03	1720629	1725221	2963	20.3015	30.3653	24.1856	9.08546	3.37976	7.26519	27.7451	20.6073	24.8384	2.45878	2.4342	2.4875	30.3653	2.4342	-1.77612	1.19e-12	AT5G51600.1	ATMAP65-3,MAP65-3,PLE	Microtubule associated protein (MAP65/ASE1) family protein
Solyc03g007230.3	ch03	1792367	1798461	4902	0.461066	0.626677	0.609308	5.00689	6.80802	5.51237	0.116506	0.0879664	0.129003	1.25973	1.03392	1.0237	6.80802	0.0879664	2.11359	9.1e-32	AT1G07430.1	HAI2	highly ABA-induced PP2C gene 2
Solyc03g007550.3	ch03	2115848	2119989	3243	4.89565	7.88315	6.34472	2.26285	0.990476	1.80861	8.67814	7.24226	8.02269	2.54602	2.23906	2.36138	8.67814	0.990476	-1.45638	1.45e-12	AT5G52950.1	0	0
Solyc03g007695.1	ch03	2222198	2222812	615	2.43998	2.79386	2.87801	14.7455	11.406	13.6531	7.5323	6.77785	7.29566	18.1077	17.9085	17.3818	18.1077	2.43998	1.94567	1.87e-08	AT2G46150.1	0	Late embryogenesis abundant (LEA) hydroxyproline-rich glycoprotein family
Solyc03g007700.1	ch03	2229578	2230811	1234	2.4621	3.14345	2.94039	9.82926	7.54107	9.17265	6.40227	9.94745	8.32133	3.45798	3.47532	3.79126	9.94745	2.4621	1.35543	2.1e-05	AT5G52870.1	0	0
Solyc03g007790.3	ch03	2342995	2348391	4323	0.141418	0.234863	0.209834	3.65453	4.06481	3.77992	2.62019	3.95003	2.98134	34.8287	35.2058	35.3564	35.3564	0.141418	2.01548	4.27e-41	AT5G24080.1	0	Protein kinase superfamily protein
Solyc03g025350.3	ch03	2807791	2810584	2444	59.2234	40.9253	52.0527	27.8715	17.6366	24.622	6.37427	10.6097	8.34144	3.5913	4.56627	4.24556	59.2234	3.5913	-1.0856	6.86e-07	AT1G02260.1	0	Divalent ion symporter
Solyc03g025490.3	ch03	2915884	2918399	2135	2.30813	3.30451	2.86014	0.845943	0.442501	0.78079	1.66445	3.08345	2.51059	1.31619	1.36956	1.32212	3.30451	0.442501	-1.17838	2.06e-10	AT4G23340.1	0	2-oxoglutarate (2OG) and Fe(II)-dependent oxygenase superfamily protein
Solyc03g025680.3	ch03	3136385	3143094	1797	11.1753	13.5311	10.6253	27.8877	23.0928	25.0122	184.562	213.102	198.34	217.343	222.555	221.134	222.555	10.6253	1.04318	0.00290306	AT5G52390.1	0	PAR1 protein
Solyc03g025670.3	ch03	3136385	3143094	1797	11.1753	13.5311	10.6253	27.8877	23.0928	25.0122	184.562	213.102	198.34	217.343	222.555	221.134	222.555	10.6253	1.04318	0.00290306	AT5G52390.1	0	PAR1 protein
Solyc03g026050.3	ch03	3480773	3482366	1415	0.929562	1.43507	0.96942	4.91745	3.90581	4.43599	0.067269	0.7517	0.383062	6.27648	7.0431	6.72342	7.0431	0.067269	1.36006	2.43e-06	AT5G62040.1	0	PEBP (phosphatidylethanolamine-binding protein) family protein
Solyc03g026270.3	ch03	3737158	3739631	2474	72.2311	57.3288	65.4171	13.1098	8.63975	11.0138	8.9517	14.3505	10.5042	0.322523	0.246228	0.253546	72.2311	0.246228	-2.46878	2.68e-24	AT4G25470.1	ATCBF2,CBF2,DREB1C,FTQ4	C-repeat/DRE binding factor 2
Solyc03g026280.3	ch03	3740513	3744336	897	1026.19	841.059	954.518	198.783	140.052	178.452	54.2604	131.206	84.464	4.79581	5.13412	5.21562	1026.19	4.79581	-2.44075	1.93e-24	AT4G25480.1	ATCBF3,CBF3,DREB1A	dehydration response element B1A
Solyc03g124110.2	ch03	3740513	3744336	897	1026.19	841.059	954.518	198.783	140.052	178.452	54.2604	131.206	84.464	4.79581	5.13412	5.21562	1026.19	4.79581	-2.44075	1.93e-24	AT4G25480.1	ATCBF3,CBF3,DREB1A	dehydration response element B1A
Solyc03g026370.1	ch03	3831103	3831438	336	39.643	54.0818	44.7761	112.994	129.41	115.15	27.8569	19.7639	25.0941	105.832	103.486	104.779	129.41	19.7639	1.3494	5.58e-06	AT5G62150.1	0	peptidoglycan-binding LysM domain-containing protein
Solyc03g031420.1	ch03	4003642	4008504	3898	40.3071	41.2879	40.3784	13.0125	10.5974	11.8264	19.2911	23.3785	21.1053	9.37171	10.5956	10.0241	41.2879	9.37171	-1.70108	1.76e-18	AT5G51920.1	0	Pyridoxal phosphate (PLP)-dependent transferases superfamily protein
Solyc03g031580.2	ch03	4096133	4097329	744	0.174302	0.454889	0.386587	33.6789	40.2848	35.8215	4.77634	2.85929	3.11653	177.378	194.934	184.36	194.934	0.174302	4.81175	6.87e-74	AT1G11925.1	0	Stigma-specific Stig1 family protein
Solyc03g031630.3	ch03	4128340	4129222	661	0.336323	0.315082	0.133886	97.9334	107.409	100.067	0.192003	0.304436	0.13667	8.86988	7.59386	7.47318	107.409	0.133886	6.3483	3.13e-106	AT2G44310.1	0	Calcium-binding EF-hand family protein
Solyc03g031800.3	ch03	4308385	4310781	1303	24.4688	36.9027	29.9014	15.3638	4.54969	11.3562	29.3422	27.181	28.4721	10.1175	10.8276	10.7514	36.9027	4.54969	-1.45991	1.24e-07	AT1G11545.1	XTH8	xyloglucan endotransglucosylase/hydrolase 8
Solyc03g031860.3	ch03	4350647	4356883	3687	0.969752	1.38394	1.10413	3.05771	4.33678	3.3714	8.88089	3.42287	6.37052	1.78777	2.22717	2.04157	8.88089	0.969752	1.09198	3.45e-06	AT5G17230.2	PSY	PHYTOENE SYNTHASE
Solyc03g032035.1	ch03	4579315	4585831	3126	26.396	47.6701	35.7774	11.6222	4.57863	9.38151	25.2935	26.2369	25.6432	9.38888	10.6867	10.2171	47.6701	4.57863	-1.98113	2.06e-15	0	0	0
Solyc03g032040.3	ch03	4579315	4585831	3126	26.396	47.6701	35.7774	11.6222	4.57863	9.38151	25.2935	26.2369	25.6432	9.38888	10.6867	10.2171	47.6701	4.57863	-1.98113	2.06e-15	AT4G35300.4	TMT2	tonoplast monosaccharide transporter2
Solyc03g032090.1	ch03	4635313	4636897	1440	6.89571	7.59315	7.0676	39.6732	43.6286	39.9168	19.8083	14.8329	17.0431	42.4739	44.0293	43.3791	44.0293	6.89571	2.36175	1.2e-18	AT2G42005.1	0	Transmembrane amino acid transporter family protein
Solyc03g033250.1	ch03	4835273	4882791	502	7.38079	8.19386	6.6991	22.382	12.7502	17.7513	10.2391	21.7037	14.1567	9.74424	11.4553	11.0377	22.382	6.6991	1.14478	0.0123738	AT1G43790.1	TED6	tracheary element differentiation-related 6
Solyc03g033280.1	ch03	4835273	4882791	502	7.38079	8.19386	6.6991	22.382	12.7502	17.7513	10.2391	21.7037	14.1567	9.74424	11.4553	11.0377	22.382	6.6991	1.14478	0.0123738	AT1G43790.1	TED6	tracheary element differentiation-related 6
Solyc03g033290.1	ch03	4835273	4882791	502	7.38079	8.19386	6.6991	22.382	12.7502	17.7513	10.2391	21.7037	14.1567	9.74424	11.4553	11.0377	22.382	6.6991	1.14478	0.0123738	AT1G43790.1	TED6	tracheary element differentiation-related 6
Solyc03g033330.3	ch03	4936002	4942575	5806	1.3529	1.60524	1.49378	29.0804	27.2715	28.6051	8.48681	1.69336	5.34212	13.1754	12.8884	13.1492	29.0804	1.3529	3.56111	1.19e-66	AT4G35840.1	0	RING/U-box superfamily protein
Solyc03g033390.3	ch03	4987350	4990729	1423	13.8	26.9301	18.8285	9.27193	7.21999	8.53285	24.3928	26.3636	25.2035	9.53244	9.6234	9.27538	26.9301	7.21999	-1.15851	3.16e-11	AT4G35930.1	0	F-box family protein
Solyc03g034206.1	ch03	5945327	5955018	3781	4.00306	7.0713	5.52385	2.9817	1.34927	2.31873	0.184615	0.00760313	0.103536	0.0825787	0.0257781	0.0483879	7.0713	0.00760313	-1.02217	1.33e-07	0	0	0
Solyc03g034208.1	ch03	5945327	5955018	3781	4.00306	7.0713	5.52385	2.9817	1.34927	2.31873	0.184615	0.00760313	0.103536	0.0825787	0.0257781	0.0483879	7.0713	0.00760313	-1.02217	1.33e-07	0	0	0
Solyc03g034410.1	ch03	6398746	6399770	1002	12.1656	22.76	17.819	5.40745	2.82856	4.27211	8.23295	16.6115	11.7507	1.73115	2.04272	1.69547	22.76	1.69547	-1.84581	1.79e-15	AT3G03280.1	0	0
Solyc03g034430.1	ch03	6426891	6431010	2148	61.3731	67.4354	64.5406	155.074	140.358	150.317	115.821	97.0962	106.138	162.769	160.119	160.675	162.769	61.3731	1.19249	0.000374003	AT1G36730.1	0	Translation initiation factor IF2/IF5
Solyc03g034417.1	ch03	6426891	6431010	2148	61.3731	67.4354	64.5406	155.074	140.358	150.317	115.821	97.0962	106.138	162.769	160.119	160.675	162.769	61.3731	1.19249	0.000374003	0	0	0
Solyc03g036473.1	ch03	6474766	6481990	2945	11.191	7.88524	9.90163	3.36332	2.55834	3.08876	43.084	64.5622	51.78	20.7918	21.6032	20.3677	64.5622	2.55834	-1.41279	2.89e-11	AT3G53260.1	ATPAL2,PAL2	phenylalanine ammonia-lyase 2
Solyc03g036470.2	ch03	6474766	6481990	2945	11.191	7.88524	9.90163	3.36332	2.55834	3.08876	43.084	64.5622	51.78	20.7918	21.6032	20.3677	64.5622	2.55834	-1.41279	2.89e-11	AT2G37040.1	ATPAL1,PAL1	PHE ammonia lyase 1
Solyc03g036480.2	ch03	6474766	6481990	2945	11.191	7.88524	9.90163	3.36332	2.55834	3.08876	43.084	64.5622	51.78	20.7918	21.6032	20.3677	64.5622	2.55834	-1.41279	2.89e-11	AT2G37040.1	ATPAL1,PAL1	PHE ammonia lyase 1
Solyc03g043850.3	ch03	7540157	7543790	2104	0.493082	0.235095	0.336497	3.31616	2.638	3.22786	0.769085	0.628509	0.7013	1.68185	1.91089	1.85091	3.31616	0.235095	1.58354	1.14e-08	AT4G37830.1	0	cytochrome c oxidase-related
Solyc03g044085.1	ch03	7939610	7941670	1812	10.5	12.0973	11.16	4.5745	2.47655	3.97518	23.919	26.5422	25.3766	4.44183	3.64425	3.69256	26.5422	2.47655	-1.3899	8.44e-11	AT5G67460.1	0	O-Glycosyl hydrolases family 17 protein
Solyc03g044460.1	ch03	9311139	9312141	1003	0	0.285514	0.154409	1.49741	2.1664	1.74407	0	0	0	0	0	0	2.1664	0	1.28937	7.9e-06	AT3G50330.1	HEC2	basic helix-loop-helix (bHLH) DNA-binding superfamily protein
Solyc03g044580.1	ch03	10187560	10187895	336	9.70398	9.91759	8.56014	4.69628	2.81172	4.22627	0.0944302	0	0	0	0	0	9.91759	0	-1.08152	0.000171513	0	0	0
Solyc03g044600.2	ch03	10197330	10200258	2153	1.08418	2.15234	1.19204	5.27164	4.95846	5.19042	0.0294738	0.0267045	0.0419595	0	0	0	5.27164	0	1.31016	2.38e-07	0	0	0
Solyc03g046380.1	ch03	12427602	12428115	514	40.836	30.3388	36.5875	7.13854	14.6582	9.40918	0.864201	0.615217	0.820197	0.607452	2.08587	1.62717	40.836	0.607452	-1.69515	6.31e-11	AT2G21820.1	0	0
Solyc03g051790.3	ch03	22840224	22846532	4797	18.5451	24.8777	20.9947	6.22222	4.46078	5.41852	22.2966	26.3563	23.5781	11.3471	11.2513	10.9297	26.3563	4.46078	-1.81944	1.24e-23	AT2G42320.2	0	nucleolar protein gar2-related
Solyc03g058920.3	ch03	29069812	29077207	4280	47.942	62.493	53.9108	31.9686	17.9622	27.2782	39.6533	32.361	36.3818	36.67	36.8233	36.9085	62.493	17.9622	-1.061	3.13e-08	AT3G01280.1	ATVDAC1,VDAC1	voltage dependent anion channel 1
Solyc03g059080.2	ch03	29811197	29813682	1995	2.93441	8.27336	5.62266	1.13402	0.414359	0.835582	0.922434	2.00295	1.41886	0.208675	0.207636	0.248918	8.27336	0.207636	-1.88098	1.15e-15	AT2G41970.1	0	Protein kinase superfamily protein
Solyc03g059190.3	ch03	30120563	30127223	1251	4.35378	7.26279	5.90699	2.17317	0.58527	1.66154	1.36958	0.827264	0.86656	0.221853	0.584334	0.43874	7.26279	0.221853	-1.46779	7.59e-08	AT3G59710.1	0	NAD(P)-binding Rossmann-fold superfamily protein
Solyc03g061550.1	ch03	32593529	32595104	1251	0.133279	2.33075	0.955022	2.44672	4.70104	3.60275	3.06887	1.21792	2.45525	0.831948	0.740156	0.668556	4.70104	0.133279	1.09905	0.00840022	0	0	0
Solyc03g062700.3	ch03	34187386	34194141	5428	4.23213	6.17748	5.12356	2.10849	1.01384	1.74407	6.24283	5.16373	5.85838	0.639135	0.556646	0.568182	6.24283	0.556646	-1.23633	1.46e-11	AT1G54385.2	0	ARM repeat superfamily protein
Solyc03g063040.3	ch03	35256196	35262531	2639	12.1376	16.9875	14.638	3.34988	2.1211	2.76065	11.9027	14.1504	12.5632	7.6904	7.31278	7.3784	16.9875	2.1211	-2.0578	3.04e-26	AT2G39130.1	0	Transmembrane amino acid transporter family protein
Solyc03g063030.3	ch03	35256196	35262531	2639	12.1376	16.9875	14.638	3.34988	2.1211	2.76065	11.9027	14.1504	12.5632	7.6904	7.31278	7.3784	16.9875	2.1211	-2.0578	3.04e-26	AT2G39130.1	0	Transmembrane amino acid transporter family protein
Solyc03g063550.1	ch03	37091657	37092121	465	6.29478	7.55816	6.56603	2.65752	2.38725	2.65549	3.20697	4.32757	3.36747	0.671463	1.25764	1.18035	7.55816	0.671463	-1.13003	1.37e-05	AT3G57950.1	0	0
Solyc03g063680.2	ch03	37593239	37596600	2804	11.0137	12.4876	11.0702	5.48512	3.32714	4.5652	9.08631	9.72943	9.3754	7.12651	7.49946	7.13996	12.4876	3.32714	-1.19793	6.25e-10	AT2G41900.1	0	CCCH-type zinc finger protein with ARM repeat domain
Solyc03g063730.3	ch03	37953686	37962250	2772	0.768566	1.23031	1.09346	4.43738	5.55529	5.0485	3.17056	2.17784	2.62891	6.59553	6.80369	6.58124	6.80369	0.768566	1.56623	6.18e-13	AT1G33110.1	0	MATE efflux family protein
Solyc03g013340.3	ch03	47338395	47347535	2247	8.59095	9.906	9.01922	1.49756	1.10367	1.52954	1.11551	2.80182	1.82259	0.123515	0.23857	0.116317	9.906	0.116317	-2.09744	7.41e-28	AT5G37820.1	NIP4;2,NLM5	NOD26-like intrinsic protein 4;2
Solyc03g116085.1	ch03	52414290	52420719	4047	1.57471	1.89125	1.78222	0.441581	0.291802	0.300031	2.64992	2.76322	2.70101	2.24595	2.26989	2.42183	2.76322	0.291802	-1.03208	2.7e-14	AT1G71430.1	0	0
Solyc03g078470.3	ch03	52414290	52420719	4047	1.57471	1.89125	1.78222	0.441581	0.291802	0.300031	2.64992	2.76322	2.70101	2.24595	2.26989	2.42183	2.76322	0.291802	-1.03208	2.7e-14	AT5G58940.1	CRCK1	calmodulin-binding receptor-like cytoplasmic kinase 1
Solyc03g078480.2	ch03	52414290	52420719	4047	1.57471	1.89125	1.78222	0.441581	0.291802	0.300031	2.64992	2.76322	2.70101	2.24595	2.26989	2.42183	2.76322	0.291802	-1.03208	2.7e-14	AT5G58940.1	CRCK1	calmodulin-binding receptor-like cytoplasmic kinase 1
Solyc03g078490.3	ch03	52440729	52442885	1642	8.28132	15.6012	10.8198	60.1142	100.803	74.4743	1.52653	0.857871	1.08201	5.45103	6.03974	5.45967	100.803	0.857871	2.66061	1.14e-27	AT1G22340.1	AtUGT85A7,UGT85A7	UDP-glucosyl transferase 85A7
Solyc03g080110.3	ch03	53440774	53442605	977	1.66865	4.37003	2.89863	10.0603	11.3378	9.6897	0.259804	0.676756	0.431506	0.248563	0.274344	0.214013	11.3378	0.214013	1.51378	3.1e-07	AT4G27590.1	0	Heavy metal transport/detoxification superfamily protein
Solyc03g080120.1	ch03	53451734	53455733	1913	6.09133	9.21317	7.70258	14.2511	19.7171	15.9649	3.44984	7.6189	5.22609	4.55188	4.08872	3.98945	19.7171	3.44984	1.02527	0.000655514	0	0	0
Solyc03g080150.3	ch03	53478370	53479688	998	92.1649	119.056	103.152	23.6405	8.3067	18.0437	30.3297	33.7019	30.7466	16.2337	14.8691	13.9324	119.056	8.3067	-2.58236	3.37e-20	AT1G05260.1	RCI3,RCI3A	Peroxidase superfamily protein
Solyc03g082450.3	ch03	53814277	53820025	5622	26.2795	28.1499	27.4374	9.2724	8.02407	9.06007	0.671593	0.521565	0.599902	0.302369	0.316395	0.278937	28.1499	0.278937	-1.53152	2.13e-17	AT1G17750.1	AtPEPR2,PEPR2	PEP1 receptor 2
Solyc03g082455.1	ch03	53814277	53820025	5622	26.2795	28.1499	27.4374	9.2724	8.02407	9.06007	0.671593	0.521565	0.599902	0.302369	0.316395	0.278937	28.1499	0.278937	-1.53152	2.13e-17	0	0	0
Solyc03g082470.3	ch03	53820680	53824999	4229	16.1208	18.0924	16.8145	4.1898	5.2833	4.57443	0.105037	0.0271908	0.0712059	0	0	0	18.0924	0	-1.66414	9.27e-22	AT1G73080.1	ATPEPR1,PEPR1	PEP1 receptor 1
Solyc03g082550.3	ch03	53920814	53922072	1158	6.92717	15.3549	10.9477	107.321	132.451	114.31	36.3864	47.2421	40.8527	155.636	159.772	155.08	159.772	6.92717	3.30101	1.93e-53	AT2G46680.1	ATHB-7,ATHB7,HB-7	homeobox 7
Solyc03g082560.3	ch03	53923491	53929337	2769	2.92372	3.88296	3.54762	7.64166	9.23757	7.8188	14.1054	11.4616	12.6259	15.9492	15.3557	16.1594	16.1594	2.92372	1.05248	0.000213703	AT5G53580.1	0	NAD(P)-linked oxidoreductase superfamily protein
Solyc03g082640.2	ch03	53982234	53983778	1425	9.21739	9.62789	9.54854	16.2098	26.1212	19.6125	8.21602	7.96859	7.8188	22.1057	24.6232	23.3852	26.1212	7.8188	1.0487	0.00814196	AT2G46620.1	0	P-loop containing nucleoside triphosphate hydrolases superfamily protein
Solyc03g082660.3	ch03	53996847	54002314	3292	96.5907	130.224	110.879	57.4675	37.7021	50.65	100.323	93.3855	96.6597	36.4205	36.5797	35.6874	130.224	35.6874	-1.19491	5.23e-11	AT4G27720.1	0	Major facilitator superfamily protein
Solyc03g082860.3	ch03	54172720	54176786	1675	13.4713	17.9827	16.1675	6.76467	3.75076	5.70099	9.77428	8.46119	9.0249	2.50613	1.64384	1.88806	17.9827	1.64384	-1.39741	2.19e-11	AT5G24330.1	ATXR6,SDG34	ARABIDOPSIS TRITHORAX-RELATED PROTEIN 6
Solyc03g082950.3	ch03	54241362	54243069	878	6.9841	7.47208	6.87931	89.6873	63.2158	81.2421	10.0823	21.1186	14.2333	32.2029	34.6907	34.1738	89.6873	6.87931	3.28464	1.85e-30	0	0	0
Solyc03g083010.3	ch03	54277492	54284404	5775	21.1627	24.7985	23.1131	5.59645	6.6459	5.95842	9.63668	15.9542	12.4832	5.5868	5.26996	5.30874	24.7985	5.26996	-1.76537	2.18e-25	AT5G53050.2	0	alpha/beta-Hydrolases superfamily protein
Solyc03g083320.3	ch03	54577527	54582356	2894	27.2126	35.0384	30.5953	13.6444	9.45066	12.0679	2.75185	5.38394	3.76672	1.82212	1.93654	1.75206	35.0384	1.75206	-1.32855	3.49e-13	AT5G24270.1	ATSOS3,CBL4,SOS3	Calcium-binding EF-hand family protein
Solyc03g083440.3	ch03	54762094	54775337	9752	355.596	264.95	315.773	601.621	721.514	645.763	189.128	161.607	176	348.79	352.558	351.938	721.514	161.607	1.0699	0.0241793	AT5G53460.2	GLT1	NADH-dependent glutamate synthase 1
Solyc03g083460.3	ch03	54775993	54785890	1425	19.0848	22.9827	20.6497	47.9889	69.2809	54.2881	22.3102	25.6205	24.0481	35.8365	35.4643	34.5734	69.2809	19.0848	1.40936	4.65e-06	AT5G53110.1	0	RING/U-box superfamily protein
Solyc03g083450.1	ch03	54775993	54785890	1425	19.0848	22.9827	20.6497	47.9889	69.2809	54.2881	22.3102	25.6205	24.0481	35.8365	35.4643	34.5734	69.2809	19.0848	1.40936	4.65e-06	AT5G67490.1	0	0
Solyc03g083480.3	ch03	54789234	54790840	1422	33.7946	32.1668	32.269	10.9363	20.1804	14.3858	6.42603	12.2106	8.61883	6.05041	5.02071	5.53238	33.7946	5.02071	-1.06151	5.85e-08	AT5G38260.1	0	Protein kinase superfamily protein
Solyc03g083560.1	ch03	54939658	54941333	1614	128.406	182.139	153.803	70.9337	39.6422	59.7256	219.623	204.759	213.776	40.3238	40.3545	41.3259	219.623	39.6422	-1.43122	2.98e-12	AT5G51550.1	EXL3	EXORDIUM like 3
Solyc03g083680.1	ch03	55071536	55074407	2837	34.975	38.5228	36.7471	8.73173	11.1807	9.62628	3.28805	8.2179	5.38148	1.82205	1.92391	2.00836	38.5228	1.82205	-1.79922	9.19e-23	0	0	0
Solyc03g083690.1	ch03	55077772	55079603	1762	23.0679	20.6555	22.2879	2.75137	3.80684	2.99007	0.216085	0.0163152	0.153812	0.0984456	0.193606	0.178	23.0679	0.0163152	-2.45934	3.14e-30	0	0	0
Solyc03g083730.1	ch03	55098269	55098874	606	137.017	145.677	138.699	9.41161	21.0852	13.3465	191.209	90.322	144.9	39.3293	35.9067	37.9538	191.209	9.41161	-3.17949	2.24e-37	AT5G62360.1	0	Plant invertase/pectin methylesterase inhibitor superfamily protein
Solyc03g083840.3	ch03	55187046	55190108	1970	20.5006	32.2712	25.8758	13.0282	3.11716	9.77815	7.16711	6.44993	6.67988	7.94223	8.46032	8.90229	32.2712	3.11716	-1.49717	3.71e-07	AT5G51490.1	0	Plant invertase/pectin methylesterase inhibitor superfamily
Solyc03g090990.1	ch03	55531004	55531333	330	68.2086	46.545	57.5912	18.5506	4.7237	12.9093	20.3832	8.45	15.604	16.2948	16.8352	15.9986	68.2086	4.7237	-2.16187	4.85e-10	AT4G12510.1	0	Bifunctional inhibitor/lipid-transfer protein/seed storage 2S albumin superfamily protein
Solyc03g091030.1	ch03	55539243	55652523	1396	45.4386	63.6855	49.1624	27.2779	4.02665	18.9879	91.0263	42.0709	68.3366	61.3327	58.508	59.7055	91.0263	4.02665	-1.59762	0.00892841	AT4G12510.1	0	Bifunctional inhibitor/lipid-transfer protein/seed storage 2S albumin superfamily protein
Solyc03g091000.1	ch03	55539243	55652523	1396	45.4386	63.6855	49.1624	27.2779	4.02665	18.9879	91.0263	42.0709	68.3366	61.3327	58.508	59.7055	91.0263	4.02665	-1.59762	0.00892841	AT4G12510.1	0	Bifunctional inhibitor/lipid-transfer protein/seed storage 2S albumin superfamily protein
Solyc03g091010.1	ch03	55539243	55652523	1396	45.4386	63.6855	49.1624	27.2779	4.02665	18.9879	91.0263	42.0709	68.3366	61.3327	58.508	59.7055	91.0263	4.02665	-1.59762	0.00892841	AT4G12510.1	0	Bifunctional inhibitor/lipid-transfer protein/seed storage 2S albumin superfamily protein
Solyc03g093250.2	ch03	55863654	55879429	5451	9.28838	12.704	10.6585	4.22361	2.18377	3.46211	18.5854	15.1252	17.175	2.36755	2.7536	2.52685	18.5854	2.18377	-1.46998	9.45e-14	AT5G62410.1	ATCAP-E1,ATSMC4,SMC2,TTN3	structural maintenance of chromosomes 2
Solyc03g093260.3	ch03	55863654	55879429	5451	9.28838	12.704	10.6585	4.22361	2.18377	3.46211	18.5854	15.1252	17.175	2.36755	2.7536	2.52685	18.5854	2.18377	-1.46998	9.45e-14	AT5G62410.1	ATCAP-E1,ATSMC4,SMC2,TTN3	structural maintenance of chromosomes 2
Solyc03g093410.3	ch03	56129568	56131534	1797	59.4537	75.3919	66.3986	24.9466	17.2703	22.401	14.0015	28.8274	20.3099	17.0083	18.6581	18.0497	75.3919	14.0015	-1.59482	1.15e-16	AT5G61520.1	0	Major facilitator superfamily protein
Solyc03g093490.3	ch03	56260552	56269773	2490	14.7313	18.0145	16.1892	8.74985	4.34428	6.88482	16.8327	13.4386	14.6816	7.31463	9.01275	8.54418	18.0145	4.34428	-1.17639	1.9e-08	AT5G07590.1	0	Transducin/WD40 repeat-like superfamily protein
Solyc03g093500.3	ch03	56260552	56269773	2490	14.7313	18.0145	16.1892	8.74985	4.34428	6.88482	16.8327	13.4386	14.6816	7.31463	9.01275	8.54418	18.0145	4.34428	-1.17639	1.9e-08	AT5G07590.1	0	Transducin/WD40 repeat-like superfamily protein
Solyc03g093610.1	ch03	56457025	56460342	3318	73.8798	62.0634	68.9545	9.43697	9.48156	9.55814	21.3723	45.9543	32.6541	6.55577	7.42458	6.87675	73.8798	6.55577	-2.72352	4.04e-35	AT4G17500.1	ATERF-1,ERF-1	ethylene responsive element binding factor 1
Solyc03g093790.3	ch03	56899618	56903052	860	9.65064	17.1641	13.4034	6.85297	4.36667	5.52791	16.4915	13.2038	16.0719	2.25903	2.77667	2.55285	17.1641	2.25903	-1.12996	5.85e-08	AT2G44740.1	CYCP4;1	cyclin p4;1
Solyc03g095600.1	ch03	58202237	58207161	1966	19.8167	22.4186	20.7742	9.38002	6.22298	8.67797	40.9114	29.8295	36.3316	6.19378	6.32097	6.22168	40.9114	6.19378	-1.27478	6.31e-11	AT5G05180.1	0	0
Solyc03g095770.3	ch03	58400966	58405308	3342	10.0999	14.8007	12.0752	4.04463	5.50533	4.87715	21.0384	43.7147	31.2032	13.2458	13.1676	13.3106	43.7147	4.04463	-1.1978	4.51e-15	AT3G56400.1	ATWRKY70,WRKY70	WRKY DNA-binding protein 70
Solyc03g095780.2	ch03	58463795	58464532	737	75.5359	82.0926	81.5641	18.057	32.4955	23.1212	58.6784	163.396	104.272	13.0861	13.8861	13.3696	163.396	13.0861	-1.65935	1.76e-15	AT5G05440.1	PYL5,RCAR8	Polyketide cyclase/dehydrase and lipid transport superfamily protein
Solyc03g095845.1	ch03	58962899	58964382	929	0.159533	0.42035	0.119078	1.61669	1.2966	1.55071	0	0.309445	0.0648288	0.186718	0.367206	0.253205	1.61669	0	1.01283	0.000632094	0	0	0
Solyc03g096050.3	ch03	59296988	59301106	3038	11.4277	11.8514	11.5576	0.988746	1.42271	1.18549	3.10184	4.94895	4.0144	2.24963	1.71642	2.15079	11.8514	0.988746	-2.51992	1.91e-42	AT5G05600.1	0	2-oxoglutarate (2OG) and Fe(II)-dependent oxygenase superfamily protein
Solyc03g096200.1	ch03	59565077	59565346	270	0	0	0	0.774541	1.92447	1.37201	0	0	0	0	0	0	1.92447	0	1.23695	0.00101168	AT2G16890.2	0	UDP-Glycosyltransferase superfamily protein
Solyc03g096290.3	ch03	59693233	59694696	1218	490.553	275.063	398.862	59.282	47.1594	54.3395	198.395	207.369	201.693	52.2093	47.5331	51.2213	490.553	47.1594	-2.83356	9.28e-25	AT4G00430.1	PIP1;4,PIP1E,TMP-C	plasma membrane intrinsic protein 1;4
Solyc03g096410.1	ch03	59942676	59960208	1144	88.8882	97.8766	92.2119	26.0078	44.1195	33.1368	51.5311	63.9781	58.4097	37.1789	37.0613	36.463	97.8766	26.0078	-1.40792	2.82e-13	0	0	0
Solyc03g096430.1	ch03	59942676	59960208	1144	88.8882	97.8766	92.2119	26.0078	44.1195	33.1368	51.5311	63.9781	58.4097	37.1789	37.0613	36.463	97.8766	26.0078	-1.40792	2.82e-13	0	0	0
Solyc03g096460.3	ch03	59989078	59989923	756	208.464	262.231	230.612	57.8139	20.0257	46.4685	334.702	543.768	433.73	42.3557	43.4475	44.2521	543.768	20.0257	-2.46788	3.18e-18	AT2G22170.1	0	Lipase/lipooxygenase, PLAT/LH2 family protein
Solyc03g096550.3	ch03	60136778	60141860	4589	24.3835	19.7536	21.9752	51.0397	58.0555	53.6096	22.7334	35.4692	27.6916	56.6915	57.3566	57.7859	58.0555	19.7536	1.2616	0.00128259	AT4G39730.1	0	Lipase/lipooxygenase, PLAT/LH2 family protein
Solyc03g096670.3	ch03	60423937	60425889	1682	26.467	26.4051	26.1366	179.965	179.329	180.339	17.4677	23.1586	20.5169	223.293	221.387	222.47	223.293	17.4677	2.72613	6.66e-23	AT1G07430.1	HAI2	highly ABA-induced PP2C gene 2
Solyc03g097410.1	ch03	61172567	61173871	1305	76.119	85.9809	81.6493	37.0468	18.6052	31.3511	28.4706	44.1014	35.6048	38.9457	39.1361	39.5951	85.9809	18.6052	-1.455	1.19e-10	AT5G16760.1	0	Inositol 1,3,4-trisphosphate 5/6-kinase family protein
Solyc03g097420.3	ch03	61180973	61182537	1027	5.79044	4.86705	5.53655	2.66568	0.804914	1.84359	4.29432	3.38699	3.84109	1.72279	1.47102	1.62875	5.79044	0.804914	-1.20701	1.22e-05	AT5G50720.1	ATHVA22E,HVA22E	HVA22 homologue E
Solyc03g097440.3	ch03	61197481	61200609	1646	0.270121	0.822449	0.322595	2.46017	2.52543	2.4381	0.154209	0	0.0365893	0.674454	0.725376	0.778057	2.52543	0	1.23933	1.22e-06	AT5G50600.1	ATHSD1,HSD1	hydroxysteroid dehydrogenase 1
Solyc03g097500.3	ch03	61272836	61275221	1778	9.03367	14.4225	11.6347	105.012	72.3565	94.0572	86.8163	95.8463	92.439	350.025	361.129	357.927	361.129	9.03367	2.8489	2.01e-30	AT5G41040.1	0	HXXXD-type acyl-transferase family protein
Solyc03g097750.3	ch03	61532979	61539922	5723	1.41784	1.9788	1.61209	8.37461	10.957	9.2418	2.79974	1.99419	2.59404	2.20653	2.13736	1.8633	10.957	1.41784	1.97907	5.08e-22	AT5G14030.2	0	translocon-associated protein beta (TRAPB) family protein
Solyc03g098030.3	ch03	61815397	61818759	2832	29.1493	29.5637	30.3589	8.66659	2.97733	6.86003	3.15941	4.37505	3.66842	0.869756	0.688325	0.646026	30.3589	0.646026	-2.09816	1.34e-14	AT2G01900.1	0	DNAse I-like superfamily protein
Solyc03g098100.3	ch03	61875670	61884603	2189	0.101558	0.463825	0.262787	9.35374	33.7068	17.6656	0.246407	0.144459	0.151321	1.45806	1.70311	1.65964	33.7068	0.101558	4.05716	2.89e-48	AT1G59960.1	0	NAD(P)-linked oxidoreductase superfamily protein
Solyc03g098260.2	ch03	62049126	62054279	2525	0.396195	1.196	0.560784	8.88456	7.84789	8.4358	2.04822	4.34912	2.92185	6.88349	7.40169	7.39064	8.88456	0.396195	2.45059	7.3e-29	AT1G17950.1	ATMYB52,BW52,MYB52	myb domain protein 52
Solyc03g098300.1	ch03	62077218	62078820	1546	7.29767	6.65155	7.02666	1.00837	0.549978	0.745462	26.1668	52.6416	38.6248	1.50348	1.76525	1.62296	52.6416	0.549978	-2.17648	1.07e-22	AT5G11880.1	0	Pyridoxal-dependent decarboxylase family protein
Solyc03g098660.3	ch03	62393800	62396475	1835	25.7746	26.36	25.8623	5.6879	9.13849	6.66189	4.80683	8.25608	6.00618	1.90949	2.52298	2.37862	26.36	1.90949	-1.72578	1.52e-17	AT5G08350.1	0	GRAM domain-containing protein / ABA-responsive protein-related
Solyc03g019820.3	ch03	62819241	62820590	1132	4.90966	9.86611	6.76249	50.115	55.9374	50.8139	1.62567	1.85385	1.62269	17.0397	17.7584	18.2862	55.9374	1.62269	2.70376	1.91e-34	AT1G17810.1	BETA-TIP	beta-tonoplast intrinsic protein
Solyc03g111300.1	ch03	63400671	63403111	2441	10.1698	8.71344	9.86138	1.72902	1.9158	1.71149	2.23569	5.41738	3.86127	0.639554	0.479149	0.50324	10.1698	0.479149	-1.92558	4.2e-22	AT3G48520.1	CYP94B3	cytochrome P450, family 94, subfamily B, polypeptide 3
Solyc03g111310.3	ch03	63409700	63414490	1735	127.63	156.457	142.082	263.344	322.26	285.085	188.378	263.3	224.606	427.364	434.303	430.956	434.303	127.63	1.02557	0.00200872	AT3G48530.1	KING1	SNF1-related protein kinase regulatory subunit gamma 1
Solyc03g111400.1	ch03	63481424	63484795	3196	12.2829	10.2066	11.2423	30.046	21.165	26.0793	26.0897	37.9581	30.9233	37.2431	36.2908	37.1029	37.9581	10.2066	1.1282	0.0070356	AT5G50300.1	ATAZG2,AZG2	Xanthine/uracil permease family protein
Solyc03g111690.3	ch03	63827404	63832904	1991	43.9278	65.9537	53.717	21.5132	18.6006	19.9082	132.38	109.373	126.789	15.9957	17.7947	17.6955	132.38	15.9957	-1.40245	5.93e-18	AT4G24780.2	0	Pectin lyase-like superfamily protein
Solyc03g111700.3	ch03	63836622	63839963	2448	0.605418	1.48885	0.930899	5.67703	7.25535	6.19588	37.548	20.9382	30.0022	38.1926	39.0186	37.8059	39.0186	0.605418	1.87682	1.22e-17	AT1G29700.1	0	Metallo-hydrolase/oxidoreductase superfamily protein
Solyc03g111710.3	ch03	63855417	63858784	2075	108.003	94.5618	101.475	18.4068	14.0117	15.7599	176.671	262.01	215.522	71.4409	71.9846	72.086	262.01	14.0117	-2.58482	1.23e-29	AT5G63160.1	BT1	BTB and TAZ domain protein 1
Solyc03g111720.3	ch03	63862199	63865800	1547	10.2868	14.5062	11.7846	24.1975	52.0156	33.3645	18.951	16.6873	18.3364	60.9749	59.003	60.754	60.9749	10.2868	1.50817	6.82e-06	AT5G61640.1	ATMSRA1,PMSR1	peptidemethionine sulfoxide reductase 1
Solyc03g112080.1	ch03	64093422	64097765	1959	5.96721	7.8008	6.76502	13.5574	21.7618	15.569	12.5845	11.8277	12.866	32.4255	33.8199	32.8739	33.8199	5.96721	1.19528	0.000188674	AT4G24730.2	0	Calcineurin-like metallo-phosphoesterase superfamily protein
Solyc03g112750.3	ch03	64571549	64578144	5727	13.0234	13.7737	13.5638	33.7904	37.0011	34.5804	31.5069	25.0881	29.0193	14.9745	14.449	14.3529	37.0011	13.0234	1.32153	1.98e-05	AT5G55540.1	LOP1,TRN1	tornado 1
Solyc03g112755.1	ch03	64571549	64578144	5727	13.0234	13.7737	13.5638	33.7904	37.0011	34.5804	31.5069	25.0881	29.0193	14.9745	14.449	14.3529	37.0011	13.0234	1.32153	1.98e-05	AT5G55540.1	LOP1,TRN1	tornado 1
Solyc03g113070.3	ch03	64850701	64856045	4866	40.6113	53.7098	46.7864	13.6159	12.581	13.3563	7.53113	10.2796	9.02894	7.25072	7.64652	7.36932	53.7098	7.25072	-1.75981	6.85e-26	AT3G47730.1	ABCA2,ATATH1,ATH1	ATP-binding cassette A2
Solyc03g113090.3	ch03	64856100	64861822	2601	43.6613	49.455	45.823	15.1083	10.7968	13.0871	28.6057	20.0713	25.6441	7.14919	8.05666	7.71731	49.455	7.14919	-1.75708	6.83e-19	AT5G62550.1	0	0
Solyc03g113080.3	ch03	64856100	64861822	2601	43.6613	49.455	45.823	15.1083	10.7968	13.0871	28.6057	20.0713	25.6441	7.14919	8.05666	7.71731	49.455	7.14919	-1.75708	6.83e-19	AT3G47730.1	ABCA2,ATATH1,ATH1	ATP-binding cassette A2
Solyc03g113350.3	ch03	64983170	64991327	5502	60.3519	74.2541	67.9543	33.8212	27.8296	31.7155	22.0693	31.6891	26.1778	19.5719	19.9823	19.5619	74.2541	19.5619	-1.09296	2.32e-11	AT1G74770.1	0	zinc ion binding
Solyc03g113450.3	ch03	65075752	65081100	3101	13.2148	14.2719	13.3704	7.54082	4.06716	6.09903	24.8324	21.0716	23.6165	12.1943	12.3287	12.238	24.8324	4.06716	-1.08269	6.23e-08	AT5G62710.1	0	Leucine-rich repeat protein kinase family protein
Solyc03g113690.1	ch03	65245770	65247859	1977	0.730911	1.89623	1.32054	16.9632	9.86792	14.6673	9.88608	13.2613	10.7688	53.9248	59.3577	57.5741	59.3577	0.730911	2.67915	2.21e-25	AT5G19410.1	0	ABC-2 type transporter family protein
Solyc03g113760.3	ch03	65302034	65306182	2596	7.97123	9.60718	9.24702	3.45663	0.964391	2.63989	6.04993	4.39628	5.30109	1.09583	0.863535	1.14775	9.60718	0.863535	-1.56778	1.86e-09	AT3G48160.2	DEL1,E2FE,E2L3	DP-E2F-like 1
Solyc03g113910.3	ch03	65433008	65435436	841	4.47174	19.3782	11.3649	4.06904	1.96587	3.59723	158.605	131.124	145.874	10.9316	11.2417	11.7474	158.605	1.96587	-1.59703	1.55e-07	AT5G14920.1	0	Gibberellin-regulated family protein
Solyc03g113930.2	ch03	65462736	65463278	543	0	0.287665	0.162981	1.29544	1.47887	1.40233	0.0584319	0.529419	0.16637	0.25556	0.807736	0.385066	1.47887	0	1.05644	0.00334383	AT4G10250.1	ATHSP22.0	HSP20-like chaperones superfamily protein
Solyc03g113970.3	ch03	65509995	65528290	6450	31.5111	41.2018	35.2382	14.7051	11.6664	13.5701	12.0077	15.5281	13.3291	3.878	4.14423	3.84954	41.2018	3.84954	-1.36947	5.86e-16	AT5G57580.1	0	Calmodulin-binding protein
Solyc03g113980.3	ch03	65509995	65528290	6450	31.5111	41.2018	35.2382	14.7051	11.6664	13.5701	12.0077	15.5281	13.3291	3.878	4.14423	3.84954	41.2018	3.84954	-1.36947	5.86e-16	AT5G62570.2	0	Calmodulin binding protein-like
Solyc03g114000.3	ch03	65533500	65535843	1215	76.7257	89.9286	82.3438	41.4497	39.0726	40.6012	41.2602	41.5714	40.225	55.3363	56.7554	55.8867	89.9286	39.0726	-1.02164	3.11e-10	AT1G10200.1	WLIM1	GATA type zinc finger transcription factor family protein
Solyc03g114380.3	ch03	65866389	65872376	3528	9.04235	14.4853	11.3006	4.70437	3.09959	4.08918	10.9539	8.82468	9.94376	1.14067	1.26392	1.32608	14.4853	1.14067	-1.34482	2.36e-14	AT1G18550.1	0	ATP binding microtubule motor family protein
Solyc03g114760.3	ch03	66142258	66146717	1314	23.122	28.7876	26.8897	9.05721	5.71589	8.03469	46.1923	50.2971	46.7278	26.4812	27.7603	28.1453	50.2971	5.71589	-1.66428	1.27e-15	AT5G08120.1	MPB2C	movement protein binding protein 2C
Solyc03g114850.3	ch03	66227640	66233897	4016	16.2055	17.9824	17.1279	5.64758	4.52256	4.96566	11.2188	10.723	11.4348	4.397	4.79325	4.83549	17.9824	4.397	-1.58253	4.34e-18	AT1G69170.1	0	Squamosa promoter-binding protein-like (SBP domain) transcription factor family protein
Solyc03g114900.3	ch03	66254331	66262435	6938	9.88505	15.7223	12.3379	6.44767	4.58549	5.99189	44.7529	51.4288	47.6	11.5707	12.0429	11.9908	51.4288	4.58549	-1.03189	5.23e-11	AT5G15630.1	COBL4,IRX6	COBRA-like extracellular glycosyl-phosphatidyl inositol-anchored protein family
Solyc03g114890.3	ch03	66254331	66262435	6938	9.88505	15.7223	12.3379	6.44767	4.58549	5.99189	44.7529	51.4288	47.6	11.5707	12.0429	11.9908	51.4288	4.58549	-1.03189	5.23e-11	AT5G15630.1	COBL4,IRX6	COBRA-like extracellular glycosyl-phosphatidyl inositol-anchored protein family
Solyc03g115000.3	ch03	66335634	66342062	4511	10.6325	19.1775	14.8757	8.36571	5.12057	7.11247	10.4801	7.15659	9.39236	6.66774	6.50895	6.68039	19.1775	5.12057	-1.01485	5.96e-09	AT1G74160.1	0	0
Solyc03g115640.3	ch03	66767538	66769491	1036	10.4252	19.8017	14.9064	6.25763	3.35127	5.48272	44.7752	46.673	45.3729	20.6948	20.627	21.0151	46.673	3.35127	-1.41171	3.39e-10	AT2G03350.1	0	Protein of unknown function, DUF538
Solyc03g115650.3	ch03	66771801	66774683	1100	202.15	139.99	187.939	390.634	393.269	376.615	427.672	469.419	443.235	501.965	512.521	509.612	512.521	139.99	1.12607	0.0181575	AT1G13950.1	ATELF5A-1,EIF-5A,EIF5A,ELF5A-1	eukaryotic elongation factor 5A-1
Solyc03g115980.1	ch03	67020131	67021786	1656	10.9074	13.457	12.3182	5.88942	4.57822	5.15745	186.635	109.539	152.038	62.3874	58.3565	59.3592	186.635	4.57822	-1.09126	1.08e-09	AT1G74470.1	0	Pyridine nucleotide-disulphide oxidoreductase family protein
Solyc03g116030.3	ch03	67039480	67046236	5043	48.5535	50.4205	49.7377	17.6618	17.6518	17.3643	15.9807	21.6846	17.9077	18.6979	18.931	19.0153	50.4205	15.9807	-1.44615	6.63e-16	AT3G47550.3	0	RING/FYVE/PHD zinc finger superfamily protein
Solyc03g116480.1	ch03	67371647	67373458	1791	4.24097	8.43078	6.23839	20.1579	42.3181	27.8653	8.39717	12.5359	10.9792	27.2347	26.3258	26.1802	42.3181	4.24097	2.09092	2.1e-13	AT1G27340.1	0	Galactose oxidase/kelch repeat superfamily protein
Solyc03g116490.1	ch03	67378342	67383168	4771	20.7197	23.5945	22.4586	42.442	55.5586	46.7937	18.3215	25.795	21.6743	44.8505	42.7222	43.9076	55.5586	18.3215	1.08286	0.00124573	AT1G80180.1	0	0
Solyc03g116500.3	ch03	67384351	67390541	3638	17.0337	20.8813	18.7068	9.95515	7.10892	8.84751	11.6605	9.23742	10.9095	2.49845	2.19019	2.16247	20.8813	2.16247	-1.0442	1.07e-09	AT1G80170.1	0	Pectin lyase-like superfamily protein
Solyc03g116630.3	ch03	67449923	67451194	1165	4.65928	7.55311	5.98221	16.4657	18.8745	18.6369	0.653635	2.27018	1.57673	6.96823	6.88124	7.04448	18.8745	0.653635	1.42669	1.22e-07	AT1G52565.1	0	0
Solyc03g117100.3	ch03	67835105	67837157	1292	9.72174	13.6616	12.0727	3.86998	4.31421	4.253	18.2955	32.3965	24.8688	12.1906	12.5983	12.3197	32.3965	3.86998	-1.3168	8.45e-14	AT1G80690.1	0	PPPDE putative thiol peptidase family protein
Solyc03g117260.2	ch03	67921596	67928585	4729	6.1622	5.25738	5.67035	1.28244	1.31353	1.29251	2.0061	3.28872	2.48341	0.388811	0.340073	0.403458	6.1622	0.340073	-1.54422	9.57e-19	AT3G02645.1	0	Plant protein of unknown function (DUF247)
Solyc03g117270.1	ch03	67931715	67934044	2266	33.6914	26.9757	30.4531	2.83578	2.90801	2.8427	8.89127	13.1812	11.3887	3.76624	4.88195	4.07155	33.6914	2.83578	-3.02206	7.7e-42	AT5G07610.1	0	F-box family protein
Solyc03g117720.3	ch03	68259122	68263690	1700	1.88527	1.69985	2.03026	6.2626	3.95957	5.25397	1.60509	4.87015	2.6216	9.20365	9.50302	9.70121	9.70121	1.60509	1.10068	0.00283035	AT1G16060.1	ADAP	ARIA-interacting double AP2 domain protein
Solyc03g117800.3	ch03	68314163	68319507	3540	0.476228	2.39745	1.29998	3.73785	6.28492	4.81946	0.37644	1.08006	0.637986	0.833006	0.915473	1.00411	6.28492	0.37644	1.31451	3.5e-06	AT5G57800.1	CER3,FLP1,WAX2,YRE	Fatty acid hydroxylase superfamily
Solyc03g118175.1	ch03	68603787	68627142	18183	2.45951	3.7913	2.99327	11.2586	14.0298	12.3573	2.76401	3.50351	3.13832	4.05439	4.1958	4.20585	14.0298	2.45951	1.73102	4.03e-18	0	0	0
Solyc03g118180.3	ch03	68603787	68627142	18183	2.45951	3.7913	2.99327	11.2586	14.0298	12.3573	2.76401	3.50351	3.13832	4.05439	4.1958	4.20585	14.0298	2.45951	1.73102	4.03e-18	AT4G08590.1	ORL1,ORTHL,VIM6	ORTHRUS-like
Solyc03g118490.3	ch03	68805827	68825897	6328	284.737	315.868	300.501	114.189	96.0266	108.228	96.028	137.423	114.266	35.8545	37.7784	37.1683	315.868	35.8545	-1.49193	3.38e-16	AT2G23530.1	0	Zinc-finger domain of monoamine-oxidase A repressor R1
Solyc03g118440.2	ch03	68805827	68825897	6328	284.737	315.868	300.501	114.189	96.0266	108.228	96.028	137.423	114.266	35.8545	37.7784	37.1683	315.868	35.8545	-1.49193	3.38e-16	AT5G03050.1	0	0
Solyc03g118480.3	ch03	68805827	68825897	6328	284.737	315.868	300.501	114.189	96.0266	108.228	96.028	137.423	114.266	35.8545	37.7784	37.1683	315.868	35.8545	-1.49193	3.38e-16	AT4G37110.1	0	Zinc-finger domain of monoamine-oxidase A repressor R1
Solyc03g118470.3	ch03	68805827	68825897	6328	284.737	315.868	300.501	114.189	96.0266	108.228	96.028	137.423	114.266	35.8545	37.7784	37.1683	315.868	35.8545	-1.49193	3.38e-16	AT2G01670.1	atnudt17,NUDT17	nudix hydrolase homolog 17
Solyc03g118510.3	ch03	68826239	68840671	3999	29.329	38.7217	33.7043	19.4916	12.1429	16.6277	31.1731	34.8506	32.9669	16.4396	15.8911	15.6661	38.7217	12.1429	-1.03105	9.27e-09	AT1G48480.1	RKL1	receptor-like kinase 1
Solyc03g118500.3	ch03	68826239	68840671	3999	29.329	38.7217	33.7043	19.4916	12.1429	16.6277	31.1731	34.8506	32.9669	16.4396	15.8911	15.6661	38.7217	12.1429	-1.03105	9.27e-09	AT3G17830.1	0	Molecular chaperone Hsp40/DnaJ family protein
Solyc03g118780.3	ch03	69093659	69095386	1344	95.882	154.614	121.554	50.0324	19.1373	39.1542	84.3497	91.8463	87.583	15.7715	17.3141	16.0241	154.614	15.7715	-1.75232	6.76e-12	AT1G18250.1	ATLP-1	Pathogenesis-related thaumatin superfamily protein
Solyc03g118900.2	ch03	69164031	69166230	1243	4.0092	10.2627	6.31879	1.92715	1.19708	1.93714	1.19971	0.763206	1.25975	1.47923	0.37246	0.777993	10.2627	0.37246	-1.54912	1.42e-11	AT3G18200.1	0	nodulin MtN21 /EamA-like transporter family protein
Solyc03g119060.3	ch03	69256602	69262331	2524	107.624	166.001	132.625	368.208	331.071	355.748	405.733	601.749	495.182	278.445	278.953	278.036	601.749	107.624	1.37032	9.19e-08	AT1G73680.1	ALPHA DOX2	alpha dioxygenase
Solyc03g119200.3	ch03	69343766	69352530	1711	366.174	284.164	334.21	71.3568	46.6296	63.5445	268.07	205.684	241.748	140.067	138.61	139.557	366.174	46.6296	-2.41999	1.84e-22	AT3G18270.1	CYP77A5P	cytochrome P450, family 77, subfamily A, polypeptide 5 pseudogene
Solyc03g119300.3	ch03	69427187	69440612	5294	1.68321	2.55714	2.19408	4.46019	7.05789	5.5085	9.19972	7.7163	8.6744	10.2556	11.5344	11.2415	11.5344	1.68321	1.08591	1.19e-05	AT3G18290.1	BTS,EMB2454	zinc finger protein-related
Solyc03g119305.1	ch03	69427187	69440612	5294	1.68321	2.55714	2.19408	4.46019	7.05789	5.5085	9.19972	7.7163	8.6744	10.2556	11.5344	11.2415	11.5344	1.68321	1.08591	1.19e-05	AT3G18290.1	BTS,EMB2454	zinc finger protein-related
Solyc03g119350.2	ch03	69466727	69475465	6797	18.8065	18.4652	18.7101	4.32981	5.41728	4.77184	4.64935	6.66558	5.38285	6.09934	6.25569	6.11015	18.8065	4.32981	-1.75136	1.07e-21	AT1G67060.1	0	0
Solyc03g119340.3	ch03	69466727	69475465	6797	18.8065	18.4652	18.7101	4.32981	5.41728	4.77184	4.64935	6.66558	5.38285	6.09934	6.25569	6.11015	18.8065	4.32981	-1.75136	1.07e-21	AT4G23140.1	CRK6	cysteine-rich RLK (RECEPTOR-like protein kinase) 6
Solyc03g119530.3	ch03	69594045	69603197	2864	59.3226	67.9657	63.0754	307.097	334.65	316.728	140.917	122.618	131.776	320.043	316.291	315.9	334.65	59.3226	2.31393	4.33e-19	AT3G02550.1	LBD41	LOB domain-containing protein 41
Solyc03g119640.3	ch03	69680470	69684905	2744	31.4007	30.0279	30.5101	10.4549	8.66757	8.89504	24.3052	19.7481	22.5079	11.366	12.8582	12.4205	31.4007	8.66757	-1.61391	5.3e-16	AT3G18440.1	ALMT9,AtALMT9	aluminum-activated malate transporter 9
Solyc03g119940.3	ch03	69953871	69964846	10056	2.88314	3.77457	3.23421	1.28747	0.573082	0.980296	4.20902	2.79584	3.59343	0.293242	0.35135	0.309291	4.20902	0.293242	-1.14222	3.35e-12	AT3G15550.1	0	0
Solyc03g120020.3	ch03	70017910	70024239	4243	17.8054	20.6527	18.996	61.8063	49.0516	56.6862	59.105	77.7326	66.9823	161.875	162.475	162.374	162.475	17.8054	1.49623	5.87e-07	AT1G15460.1	ATBOR4,BOR4	HCO3- transporter family
Solyc03g120040.3	ch03	70029959	70035411	1882	13.791	34.043	22.8653	11.4655	5.685	10.0495	7.7214	7.05702	7.26423	13.3091	11.7561	12.0683	34.043	5.685	-1.2871	1.47e-08	AT5G11420.1	0	Protein of unknown function, DUF642
Solyc03g120260.3	ch03	70194875	70197290	1199	32.2154	45.8792	38.4183	19.1859	18.2605	19.2413	9.02371	8.39166	8.58935	44.038	42.5757	44.0111	45.8792	8.39166	-1.00166	7.84e-11	AT1G52360.1	0	Coatomer, beta\' subunit
Solyc03g120390.3	ch03	70294586	70296135	1185	12.8508	12.3468	12.864	49.879	70.7359	55.4186	20.5901	30.9308	25.2085	86.511	81.8187	83.9893	86.511	12.3468	2.12437	6.93e-12	AT1G04250.1	AXR3,IAA17	AUX/IAA transcriptional regulator family protein
Solyc03g120420.3	ch03	70305214	70306383	270	8.37091	17.1629	12.3734	44.853	37.7896	39.407	67.335	257.023	149.784	211.88	209.193	213.06	257.023	8.37091	1.61207	1.04e-06	0	0	0
Solyc03g120950.3	ch03	70672281	70674321	1279	12.8768	17.2811	15.6551	4.44443	1.64351	2.99288	16.0751	16.9248	15.2801	1.1121	1.10498	1.24654	17.2811	1.10498	-2.01455	9.46e-15	AT2G42110.1	0	0
Solyc03g120990.3	ch03	70699180	70704561	4623	11.7534	11.8145	11.3806	5.21859	2.73327	4.26025	10.6585	15.036	12.4152	5.36555	6.60426	6.21891	15.036	2.73327	-1.31883	2.08e-10	AT1G79750.1	ATNADP-ME4,NADP-ME4	NADP-malic enzyme 4
Solyc03g121080.3	ch03	70793560	70797612	3633	9.38273	14.6184	11.2968	5.40568	2.13236	3.99932	5.11779	4.4312	4.75773	0.84033	0.764604	0.784163	14.6184	0.764604	-1.3975	6.87e-10	AT2G16270.1	0	0
Solyc03g121360.1	ch03	70958089	70964859	6585	56.9643	50.2013	53.7174	27.5572	22.521	25.2243	40.0883	48.3751	43.2831	26.3998	24.8108	25.1917	56.9643	22.521	-1.06554	1.01e-08	AT1G17730.1	CHMP1B,VPS46.1	vacuolar protein sorting 46.1
Solyc03g121420.3	ch03	71019686	71022204	1223	4.78671	2.87371	3.60001	0.559618	1.10078	0.807722	4.54006	2.56212	3.5456	12.2827	10.6393	10.9845	12.2827	0.559618	-1.3829	5.95e-09	AT1G73010.1	ATPS2,PS2	phosphate starvation-induced gene 2
Solyc03g121600.3	ch03	71173088	71184608	1799	7.68218	7.55396	7.52657	3.13863	2.78328	3.04297	1.23457	4.0908	2.41038	2.15983	2.26195	2.04849	7.68218	1.23457	-1.10648	3.3e-09	AT1G72970.1	EDA17,HTH	Glucose-methanol-choline (GMC) oxidoreductase family protein
Solyc03g121620.1	ch03	71197557	71204085	5462	119.634	127.456	124.367	52.8262	42.7226	49.5022	55.22	81.3002	66.9299	30.8813	31.5938	31.3139	127.456	30.8813	-1.33871	2.99e-13	AT1G17620.1	0	Late embryogenesis abundant (LEA) hydroxyproline-rich glycoprotein family
Solyc03g122340.3	ch03	71702434	71708247	4844	244.411	299.839	268.017	67.7646	85.3269	73.3346	89.7687	160.437	119.718	37.0915	35.6899	36.0319	299.839	35.6899	-1.82924	9.21e-26	AT1G17420.1	LOX3	lipoxygenase 3
Solyc03g123390.3	ch03	71763084	71769226	4852	3.98999	4.79144	4.19511	1.62608	1.31917	1.51848	8.14139	9.13021	8.40953	1.47292	1.52166	1.57831	9.13021	1.31917	-1.09799	3.79e-13	AT1G17430.1	0	alpha/beta-Hydrolases superfamily protein
Solyc03g123460.3	ch03	71807480	71808827	1348	40.2675	46.3314	43.2481	4.47079	4.24011	4.5954	14.9934	34.6547	23.2325	5.40458	3.86831	4.80847	46.3314	3.86831	-3.02626	2.1e-52	AT1G53903.1	0	Protein of unknown function (DUF581)
Solyc03g123590.3	ch03	71901799	71906068	1904	44.8744	54.7199	50.6869	19.3509	11.8837	16.4079	9.31526	9.84418	9.97966	4.6645	4.8631	4.70839	54.7199	4.6645	-1.59776	6.09e-15	AT1G53860.1	0	Remorin family protein
Solyc03g005020.3	ch03	29665	32833	2125	10.4267	14.8606	12.1712	6.23576	3.71227	5.50093	9.52603	16.8832	12.7821	5.02833	4.70134	4.723	16.8832	3.71227	-1.1329	2.71e-09	AT5G14180.1	MPL1	Myzus persicae-induced lipase 1
Solyc03g005200.3	ch03	118779	120032	688	29.5659	51.4619	38.8468	20.0339	11.363	15.8538	66.5008	100.198	85.2617	115.473	115.494	117.956	117.956	11.363	-1.28997	1.09e-09	AT3G22600.1	0	Bifunctional inhibitor/lipid-transfer protein/seed storage 2S albumin superfamily protein
Solyc03g005227.1	ch03	127573	130196	1266	114.228	85.4011	104.734	60.8937	35.9128	51.1088	41.7032	28.8837	36.3211	21.0455	20.4018	20.9958	114.228	20.4018	-1.0262	2.07e-06	AT1G08880.1	G-H2AX,GAMMA-H2AX,H2AXA,HTA5	Histone superfamily protein
Solyc03g005320.3	ch03	183083	185471	1889	5.4528	9.6472	7.41393	58.5742	52.1632	56.8594	47.702	52.3511	49.4018	172.341	180.693	176.548	180.693	5.4528	2.74123	8.94e-37	AT1G04220.1	KCS2	3-ketoacyl-CoA synthase 2
Solyc03g005530.1	ch03	399304	400890	1587	27.561	35.8435	31.061	9.26015	6.19111	7.9234	7.41732	12.0641	9.16481	9.64038	8.3679	8.74506	35.8435	6.19111	-1.88574	7.62e-21	AT5G43360.1	ATPT4,PHT1;3,PHT3	phosphate transporter 1;3
Solyc03g005840.2	ch03	571753	573406	1293	4.57055	8.31547	5.90333	16.8501	20.4401	17.5241	0.687084	0.71146	0.698676	4.40025	4.89973	4.83109	20.4401	0.687084	1.4078	9.27e-08	AT4G18160.1	ATKCO6,ATTPK3,KCO6,TPK3	Ca2+ activated outward rectifying K+ channel 6
Solyc03g005880.3	ch03	593687	595865	767	2.92258	4.61614	3.14418	0.966684	1.17015	0.939117	1.65468	0.824568	1.25634	1.76401	0.794221	0.647446	4.61614	0.647446	-1.17119	1.13e-06	AT3G14770.1	0	Nodulin MtN3 family protein
Solyc03g005890.1	ch03	603681	604097	417	3.46526	7.42927	4.40371	13.4494	14.2164	14.8552	15.3697	10.2719	13.7205	96.2564	85.2543	90.4431	96.2564	3.46526	1.31483	0.000406712	AT2G34340.1	0	Protein of unknown function, DUF584
Solyc03g005980.3	ch03	659223	662855	1641	54.742	48.2757	53.0803	129.547	145.021	134.065	94.2575	140.619	115.075	205.469	209.396	213.535	213.535	48.2757	1.37144	0.000159682	AT4G18910.1	ATNLM2,NIP1;2,NLM2	NOD26-like intrinsic protein 1;2
Solyc03g006700.3	ch03	1259897	1262884	1600	180.14	248.8	209.05	519.631	565.589	539.147	610.596	540.218	584.53	691.546	688.009	690.686	691.546	180.14	1.34416	4.25e-07	AT5G05340.1	0	Peroxidase superfamily protein
Solyc03g007080.3	ch03	1636907	1639532	2279	8.03136	11.8688	9.31974	67.8206	117.699	86.8535	15.9826	31.0306	22.5682	67.847	69.1548	66.9866	117.699	8.03136	3.09536	1.11e-35	AT5G51680.1	0	hydroxyproline-rich glycoprotein family protein
Solyc03g007360.3	ch03	1906908	1912328	4554	12.2244	15.1263	13.2826	4.87184	3.62005	4.21182	4.77252	7.36677	5.92473	4.09085	3.97551	4.31589	15.1263	3.62005	-1.47432	4.66e-17	AT5G53190.1	0	Nodulin MtN3 family protein
Solyc03g007470.3	ch03	2043689	2047569	770	171.496	190.35	181.135	93.4277	68.739	86.57	240.313	356.73	297.297	214.191	215.725	213.877	356.73	68.739	-1.11693	9.88e-10	AT4G27960.2	UBC9	ubiquitin conjugating enzyme 9
Solyc03g007580.2	ch03	2115377	2129186	7867	47.7286	53.7749	51.0158	18.8785	16.5002	17.8464	5.01316	10.0344	7.39905	9.2298	9.4035	9.12298	53.7749	5.01316	-1.46781	8.16e-17	AT5G52790.1	0	CBS domain-containing protein with a domain of unknown function (DUF21)
Solyc03g007710.3	ch03	2242488	2243901	1330	1.49042	2.13359	1.69678	5.34608	3.48062	5.04444	0.548689	0.475521	0.633957	0.391266	0.274813	0.353725	5.34608	0.274813	1.01977	0.00311733	AT5G52870.1	0	0
Solyc03g007825.1	ch03	2377570	2378561	885	23.9056	41.3303	30.8995	9.98907	6.29826	8.6041	14.6274	23.2578	17.7615	23.5202	21.0903	22.1495	41.3303	6.29826	-1.82958	2.79e-18	AT5G24090.1	ATCHIA,CHIA	chitinase A
Solyc03g007880.2	ch03	2403851	2414117	3336	6.06975	6.76594	6.87748	47.8592	72.1228	57.1196	7.43756	5.57542	6.52628	13.6647	13.1767	13.2405	72.1228	5.57542	2.98721	2.56e-31	0	0	0
Solyc03g007890.3	ch03	2403851	2414117	3336	6.06975	6.76594	6.87748	47.8592	72.1228	57.1196	7.43756	5.57542	6.52628	13.6647	13.1767	13.2405	72.1228	5.57542	2.98721	2.56e-31	AT5G52640.1	ATHS83,AtHsp90-1,ATHSP90.1,HSP81-1,HSP81.1,HSP83,HSP90.1	heat shock protein 90.1
Solyc03g008010.3	ch03	2469029	2479196	6724	49.0531	51.3317	50.0306	19.1557	15.7222	18.0152	13.8919	17.4007	15.4461	8.4512	8.19713	8.40375	51.3317	8.19713	-1.4567	4.06e-15	AT4G25660.1	0	PPPDE putative thiol peptidase family protein
Solyc03g025170.1	ch03	2651478	2654308	2831	95.6195	121.221	107.654	58.4916	42.8153	53.4457	41.7593	69.1116	52.7907	74.899	72.2136	73.6268	121.221	41.7593	-1.0538	5.88e-10	AT5G52510.1	SCL8	SCARECROW-like 8
Solyc03g025470.3	ch03	2901848	2908438	3896	7.46072	9.70917	8.53526	3.0596	0.994207	2.12879	8.43705	7.01715	7.90697	1.95901	2.05141	2.15343	9.70917	0.994207	-1.64434	5.84e-12	AT5G23910.1	0	ATP binding microtubule motor family protein
Solyc03g025570.2	ch03	2986696	2993113	5565	0.322911	0.954334	0.572498	3.73055	4.58789	3.98288	0.051313	0.0309945	0.0595225	0.143382	0.197035	0.122111	4.58789	0.0309945	1.65768	5.34e-20	AT3G22320.1	ATRPABC24.3,NRPB5,NRPD5,RPB5A	Eukaryotic rpb5 RNA polymerase subunit family protein
Solyc03g025870.3	ch03	3282012	3285457	1674	4.44884	5.94078	5.47169	1.20383	0.479706	0.786813	0.777103	0.549533	0.467704	0.911863	0.553127	0.702591	5.94078	0.467704	-1.78572	1.21e-15	AT5G52260.1	AtMYB19,MYB19	myb domain protein 19
Solyc03g026120.3	ch03	3555668	3560068	2927	20.9246	26.7007	23.3265	10.0221	3.82479	8.22641	4.66118	8.93754	6.45057	8.73529	7.91689	8.28649	26.7007	3.82479	-1.56043	2.02e-10	AT4G00750.1	0	S-adenosyl-L-methionine-dependent methyltransferases superfamily protein
Solyc03g026230.1	ch03	3690678	3696397	4282	31.2239	33.2747	32.1071	11.3927	15.9847	12.6979	4.81634	10.2315	7.1942	6.40859	7.24969	6.85454	33.2747	4.81634	-1.20937	3.29e-12	AT4G23030.1	0	MATE efflux family protein
Solyc03g026260.3	ch03	3727190	3730401	3201	10.1165	9.26346	9.71108	2.82707	2.70052	2.67457	6.28425	3.23308	4.80716	0.585249	0.608978	0.61238	10.1165	0.585249	-1.5184	5.28e-16	AT5G52030.2	0	TraB family protein
Solyc03g031450.3	ch03	4018413	4021892	1420	8.29747	13.9152	10.517	51.7192	104.454	69.4505	9.67497	24.658	16.4561	28.8532	27.3525	28.6948	104.454	8.29747	2.67778	1.66e-22	AT1G61660.1	0	basic helix-loop-helix (bHLH) DNA-binding superfamily protein
Solyc03g031520.3	ch03	4056340	4057237	604	0.122687	0.0431021	0.109891	0.84985	1.91607	1.02219	0	0	0	0	0	0	1.91607	0	1.05122	0.00163062	0	0	0
Solyc03g031590.3	ch03	4096021	4100790	2232	58.6899	71.161	65.016	8.5773	5.92579	7.71753	1.15144	5.03595	2.90067	0.49738	0.294759	0.327876	71.161	0.294759	-2.97185	3.74e-46	AT1G62280.1	SLAH1	SLAC1 homologue 1
Solyc03g031610.1	ch03	4121150	4121413	264	0	0	0	2.08838	0.984104	1.94887	0.480735	0	0.228128	0.52564	0.646087	0.396006	2.08838	0	1.41888	0.000259548	0	0	0
Solyc03g031640.1	ch03	4129437	4129601	165	0	0	0	0.691326	3.43542	2.49456	0	0	0	0	0	0	3.43542	0	1.68127	0.00132781	ATMG00520.1	0	Intron maturase, type II family protein
Solyc03g031890.3	ch03	4376027	4378501	997	32.1275	52.9551	40.2327	199.477	344.422	251.296	117.271	186.527	147.303	107.174	110.396	106.643	344.422	32.1275	2.63705	1.37e-25	AT5G56550.1	ATOXS3,OXS3	oxidative stress 3
Solyc03g031980.3	ch03	4493956	4497044	2201	43.7178	54.0663	47.4861	20.0825	13.7998	17.7002	31.7862	48.6133	38.5955	29.8533	28.9721	28.7726	54.0663	13.7998	-1.44172	3.47e-14	AT5G06740.1	0	Concanavalin A-like lectin protein kinase family protein
Solyc03g033540.3	ch03	5093280	5109689	9499	62.0913	77.5008	68.5355	30.3095	27.8131	29.3005	37.1363	52.4106	43.8427	41.2735	41.4739	41.3961	77.5008	27.8131	-1.22335	2.59e-14	AT2G17890.1	CPK16	calcium-dependent protein kinase 16
Solyc03g033530.3	ch03	5093280	5109689	9499	62.0913	77.5008	68.5355	30.3095	27.8131	29.3005	37.1363	52.4106	43.8427	41.2735	41.4739	41.3961	77.5008	27.8131	-1.22335	2.59e-14	AT4G36050.2	0	endonuclease/exonuclease/phosphatase family protein
Solyc03g033535.1	ch03	5093280	5109689	9499	62.0913	77.5008	68.5355	30.3095	27.8131	29.3005	37.1363	52.4106	43.8427	41.2735	41.4739	41.3961	77.5008	27.8131	-1.22335	2.59e-14	AT4G36050.2	0	endonuclease/exonuclease/phosphatase family protein
Solyc03g033730.1	ch03	5356178	5358178	2001	5.79567	9.61463	7.64025	2.21373	2.60854	2.37581	0.396408	0.272964	0.270881	0.433436	0.40185	0.39185	9.61463	0.270881	-1.35302	1.73e-16	AT4G34590.1	ATB2,AtbZIP11,BZIP11,GBF6	G-box binding factor 6
Solyc03g033840.3	ch03	5469796	5473617	2784	1.96304	3.80593	2.70201	5.8045	10.1634	6.96352	17.3572	15.396	16.4518	24.3743	22.7475	23.3951	24.3743	1.96304	1.17671	2.23e-05	AT3G50930.1	BCS1	cytochrome BC1 synthesis
Solyc03g033970.1	ch03	5686380	5690334	1249	2.8775	3.16823	3.09993	1.12638	0.132369	0.642613	1.11774	0.75954	0.602741	0.083328	0.117054	0.188333	3.16823	0.083328	-1.30919	5.38e-06	AT1G75290.1	0	NAD(P)-binding Rossmann-fold superfamily protein
Solyc03g034300.1	ch03	6088760	6089203	444	12.7678	15.5381	13.4542	6.72252	3.88322	5.84029	20.2234	21.0426	21.4317	14.1426	12.1834	12.3618	21.4317	3.88322	-1.20274	1.91e-06	AT5G16200.1	0	50S ribosomal protein-related
Solyc03g034400.3	ch03	6357388	6362336	1720	6.35478	7.91605	7.46064	3.69176	1.09853	2.6802	11.9904	10.563	11.4849	6.59556	8.54252	8.11443	11.9904	1.09853	-1.24002	1.25e-06	AT1G71140.1	0	MATE efflux family protein
Solyc03g043700.3	ch03	7240209	7244083	2120	2.12347	2.75073	2.42119	10.5011	15.3075	12.6587	3.11299	3.55275	3.09652	7.24937	7.48242	7.11353	15.3075	2.12347	2.00997	1.6e-15	AT3G03440.1	0	ARM repeat superfamily protein
Solyc03g043860.2	ch03	7544186	7545310	776	19.4091	15.231	18.2471	45.4462	31.4102	42.0353	3.47542	1.92637	2.75518	4.60477	4.77286	4.85005	45.4462	1.92637	1.12501	0.0164447	AT1G68760.1	ATNUDT1,ATNUDX1,NUDX1	nudix hydrolase 1
Solyc03g043880.3	ch03	7556836	7564541	2603	4.40548	6.80096	5.2358	19.2452	31.9027	23.5845	4.90007	8.94561	6.97584	26.7356	25.7615	25.9456	31.9027	4.40548	1.99932	3.83e-15	AT5G65780.1	ATBCAT-5	branched-chain amino acid aminotransferase 5 / branched-chain amino acid transaminase 5 (BCAT5)
Solyc03g043900.1	ch03	7629895	7630811	917	6.82848	11.4128	8.17913	18.3273	31.9893	23.6323	32.9741	45.8015	37.8957	14.8303	14.349	14.365	45.8015	6.82848	1.38708	1.1e-05	AT3G49760.1	AtbZIP5,bZIP5	basic leucine-zipper 5
Solyc03g043930.3	ch03	7663850	7672611	2558	5.23618	5.77056	5.80362	2.55666	1.84664	2.47798	6.53672	7.406	6.71008	3.28207	4.56281	3.93374	7.406	1.84664	-1.00349	1.17e-08	AT4G37680.2	HHP4	heptahelical protein 4
Solyc03g044960.2	ch03	11143991	11157361	13039	0.380774	0.98033	0.607457	2.19436	5.06279	3.23719	0.068134	0.132284	0.0854498	0.359188	0.340114	0.358801	5.06279	0.068134	1.44145	2.4e-13	AT4G36820.1	0	Protein of unknown function (DUF607)
Solyc03g046270.3	ch03	12124664	12130625	2889	3.82828	11.0929	6.92305	3.52722	1.66776	2.98479	7.1057	6.65699	6.44161	10.5674	10.5091	10.8653	11.0929	1.66776	-1.15202	2.61e-07	AT5G15900.1	TBL19	TRICHOME BIREFRINGENCE-LIKE 19
Solyc03g046470.3	ch03	12912719	12925205	6125	11.1518	15.5819	13.3434	6.43751	4.64272	5.70194	22.2177	22.0733	22.8219	11.6283	11.2505	11.4573	22.8219	4.64272	-1.12272	4.4e-12	AT3G30300.1	0	O-fucosyltransferase family protein
Solyc03g071570.3	ch03	20327989	20334530	4091	13.2683	20.3318	16.1811	5.56728	2.83468	4.5577	7.55404	5.95889	6.97802	1.1957	1.26867	1.30969	20.3318	1.1957	-1.7256	1.19e-16	AT5G04310.1	0	Pectin lyase-like superfamily protein
Solyc03g058430.2	ch03	26701995	26711428	1598	16.5086	21.7164	19.5495	9.69608	2.89689	7.31507	79.5993	111.86	91.7145	59.4414	55.9611	59.044	111.86	2.89689	-1.40761	1.85e-07	AT3G12120.2	FAD2	fatty acid desaturase 2
Solyc03g065250.3	ch03	43244895	43250900	2148	1.46619	3.44207	2.07032	10.0987	23.4096	14.5153	9.92625	17.0236	13.3041	30.1377	29.3127	30.0301	30.1377	1.46619	2.35426	8.57e-17	AT1G02205.1	CER1	Fatty acid hydroxylase superfamily
Solyc03g078640.1	ch03	52687368	52688822	1455	30.7872	54.6439	40.2806	15.2092	11.3628	13.4513	40.7783	46.154	42.5928	10.2288	8.69163	9.26898	54.6439	8.69163	-1.58095	1.22e-18	AT4G39840.1	0	0
Solyc03g080030.3	ch03	53347448	53348725	570	6.92279	9.5	8.81105	2.00121	2.19611	1.94969	0.222656	0.958248	0.528297	0.182591	0	0	9.5	0	-1.62605	3.15e-11	0	0	0
Solyc03g080160.3	ch03	53479885	53481791	900	344.683	384.402	359.255	223.216	123.289	191.166	201.441	162.359	186.466	122.117	121.265	121.999	384.402	121.265	-1.01328	3.62e-07	AT3G49470.1	NACA2	nascent polypeptide-associated complex subunit alpha-like protein 2
Solyc03g081230.1	ch03	53553615	53555821	2207	1.5613	2.66589	1.83453	4.95314	5.77888	5.58562	7.36068	8.25821	7.83182	10.3275	9.55016	9.41478	10.3275	1.5613	1.09206	3.29e-05	AT5G53730.1	0	Late embryogenesis abundant (LEA) hydroxyproline-rich glycoprotein family
Solyc03g081240.3	ch03	53564981	53571670	3609	7.68956	7.8339	7.91437	15.4662	19.1291	16.9248	9.57395	10.0923	9.89581	18.1776	19.0397	18.4599	19.1291	7.68956	1.04419	0.0029655	AT5G24470.1	APRR5,PRR5	pseudo-response regulator 5
Solyc03g081330.1	ch03	53620308	53625466	5159	17.7717	19.0244	18.5609	5.3692	8.1582	6.21112	0.295206	0.289759	0.25099	0.201738	0.155864	0.162117	19.0244	0.155864	-1.35977	2e-14	AT5G54165.1	0	0
Solyc03g082530.1	ch03	53887968	53890233	2147	14.2546	9.93087	12.335	2.40853	2.32115	2.40596	3.33985	6.10565	4.2217	1.76127	1.61159	1.42429	14.2546	1.42429	-1.96316	1.45e-18	AT4G00880.1	0	SAUR-like auxin-responsive protein family
Solyc03g082790.3	ch03	54075730	54078019	1963	3.65231	8.26234	5.2973	0.765107	0.120318	0.408876	1.48702	2.81177	2.00958	0.0353461	0.012413	0.026629	8.26234	0.012413	-2.23471	2.99e-18	0	0	0
Solyc03g082920.3	ch03	54223015	54226999	2379	312.992	329.267	320.887	183.594	121.111	161.846	292.879	299.111	295.611	468.586	475.986	472.96	475.986	121.111	-1.04096	2.94e-08	AT5G42020.1	BIP,BIP2	Heat shock protein 70 (Hsp 70) family protein
Solyc03g083360.3	ch03	54614958	54618895	2732	4.35342	7.00393	5.50687	2.48429	1.72903	1.96611	33.9932	25.8011	31.4797	8.03814	8.15197	8.14131	33.9932	1.72903	-1.1137	5.7e-11	AT5G53370.1	ATPMEPCRF,PMEPCRF	pectin methylesterase PCR fragment F
Solyc03g083660.1	ch03	55036374	55036958	585	5.32023	16.6882	10.3627	0.487473	0.363361	0.351796	2.60337	1.52337	1.8531	0.889545	0.624788	0.580808	16.6882	0.351796	-3.07321	1.33e-28	AT4G25250.1	0	Plant invertase/pectin methylesterase inhibitor superfamily protein
Solyc03g083710.1	ch03	55080485	55081340	856	38.6315	57.6329	46.4721	16.8793	3.86284	12.3336	18.8296	23.3741	18.9965	22.4122	23.7974	23.1441	57.6329	3.86284	-2.01426	3.05e-10	AT4G25250.1	0	Plant invertase/pectin methylesterase inhibitor superfamily protein
Solyc03g083720.1	ch03	55082567	55084696	2130	7.0972	6.97898	6.91785	1.88329	0.931433	1.55558	9.16106	4.73725	6.67292	0.586348	0.846543	0.699424	9.16106	0.586348	-1.70288	9.34e-15	AT1G62770.1	0	Plant invertase/pectin methylesterase inhibitor superfamily protein
Solyc03g083900.3	ch03	55252642	55256972	2514	43.8385	58.7466	49.7761	23.4807	17.3804	21.1531	125.412	133.423	126.752	61.7533	61.8666	62.8042	133.423	17.3804	-1.2568	5.66e-13	AT4G25240.1	SKS1	SKU5 similar 1
Solyc03g083960.3	ch03	55323427	55328925	4893	29.7821	37.2654	32.8501	7.39788	8.81409	8.03351	14.2658	18.0663	16.7397	5.33181	4.68112	4.95165	37.2654	4.68112	-1.91712	6.86e-30	AT5G51460.2	ATTPPA	Haloacid dehalogenase-like hydrolase (HAD) superfamily protein
Solyc03g093110.3	ch03	55695515	55735601	3559	330.237	356.498	337.229	32.5476	18.2431	28.5484	89.8455	166.467	125.452	11.98	10.0438	11.5297	356.498	10.0438	-3.64066	5.2e-50	AT4G25810.1	XTH23,XTR6	xyloglucan endotransglycosylase 6
Solyc03g093130.3	ch03	55695515	55735601	3559	330.237	356.498	337.229	32.5476	18.2431	28.5484	89.8455	166.467	125.452	11.98	10.0438	11.5297	356.498	10.0438	-3.64066	5.2e-50	AT4G25810.1	XTH23,XTR6	xyloglucan endotransglycosylase 6
Solyc03g093120.4	ch03	55695515	55735601	3559	330.237	356.498	337.229	32.5476	18.2431	28.5484	89.8455	166.467	125.452	11.98	10.0438	11.5297	356.498	10.0438	-3.64066	5.2e-50	AT4G25810.1	XTH23,XTR6	xyloglucan endotransglycosylase 6
Solyc03g093080.3	ch03	55695515	55735601	3559	330.237	356.498	337.229	32.5476	18.2431	28.5484	89.8455	166.467	125.452	11.98	10.0438	11.5297	356.498	10.0438	-3.64066	5.2e-50	AT4G25810.1	XTH23,XTR6	xyloglucan endotransglycosylase 6
Solyc03g093330.3	ch03	55996283	56001413	4184	15.1297	17.7333	16.7204	8.01989	5.95543	7.51586	40.0853	54.4374	45.5653	24.8749	23.8135	24.7433	54.4374	5.95543	-1.10234	1.24e-10	AT5G61480.1	PXY	Leucine-rich repeat protein kinase family protein
Solyc03g093390.3	ch03	56083287	56085225	1762	117.022	143.244	127.411	18.828	6.79601	15.3942	250.371	171.62	217.388	1.24041	1.36907	1.1125	250.371	1.1125	-3.1498	6.33e-29	AT1G65680.1	ATEXPB2,ATHEXP BETA 1.4,EXPB2	expansin B2
Solyc03g093620.1	ch03	56579487	56581524	2038	9.20835	15.2779	12.1371	3.89931	0.846001	2.97896	3.08256	3.00452	3.25066	5.15787	4.68683	4.77072	15.2779	0.846001	-1.88547	1.98e-10	AT3G45070.1	0	P-loop containing nucleoside triphosphate hydrolases superfamily protein
Solyc03g093650.3	ch03	56700761	56712902	4836	38.0859	31.2178	35.4287	16.7353	12.4832	15.4265	92.3119	120.988	104.58	51.1919	51.9078	50.8838	120.988	12.4832	-1.17705	3.78e-09	AT3G28345.1	0	ABC transporter family protein
Solyc03g093800.1	ch03	56910306	56914275	3970	7.52231	4.64934	5.89062	17.9244	15.7893	17.3246	3.27675	3.6061	3.48157	4.01102	4.46212	4.31876	17.9244	3.27675	1.35932	0.00119665	0	0	0
Solyc03g093890.3	ch03	56974969	56978122	3154	2.96037	4.63885	3.75292	0.156721	0.80875	0.443705	5.01983	6.52605	5.69988	2.0239	2.27907	2.16284	6.52605	0.156721	-1.70268	2.25e-16	AT3G23250.1	ATMYB15,ATY19,MYB15	myb domain protein 15
Solyc03g093930.3	ch03	57039929	57041446	1210	15.0503	18.9766	16.7489	1.16268	1.26876	1.2246	2.49108	3.39742	3.16062	0.745453	0.9062	0.626409	18.9766	0.626409	-3.01422	9.36e-53	AT3G23250.1	ATMYB15,ATY19,MYB15	myb domain protein 15
Solyc03g094120.3	ch03	57300878	57303385	2055	1.10884	2.14097	1.61494	3.95031	6.68903	5.07742	1.48221	1.48284	1.39208	7.2592	6.67565	6.98242	7.2592	1.10884	1.25086	4.1e-06	AT1G28710.3	0	Nucleotide-diphospho-sugar transferase family protein
Solyc03g095450.3	ch03	57994560	58004259	4962	7.73961	9.38093	8.43163	3.6475	3.18911	3.47564	4.55274	5.59074	4.84283	3.58668	3.55041	3.74505	9.38093	3.18911	-1.10085	1.32e-12	AT5G01960.1	0	RING/U-box superfamily protein
Solyc03g095550.2	ch03	58184332	58187299	1523	0.42574	0.786309	0.624662	2.78369	2.3727	2.32421	1.22914	0.660644	0.949062	5.37582	5.56771	5.66317	5.66317	0.42574	1.11562	3.24e-05	AT3G10870.1	ATMES17,MES17	methyl esterase 17
Solyc03g095650.3	ch03	58260433	58268871	2458	2.88665	4.26833	3.83446	39.0052	40.5204	39.2512	1.75553	1.82449	1.70289	33.2808	32.6145	33.2925	40.5204	1.70289	3.12183	9.46e-51	AT1G11310.1	ATMLO2,MLO2,PMR2	Seven transmembrane MLO family protein
Solyc03g096030.3	ch03	59268604	59271129	1901	24.5094	31.7718	27.6296	9.1307	5.35485	7.92458	19.3776	50.2967	32.2356	28.7794	29.1349	29.0786	50.2967	5.35485	-1.77413	2.88e-17	AT3G55990.1	ESK1,TBL29	Plant protein of unknown function (DUF828)
Solyc03g096540.3	ch03	60134470	60136060	815	194.237	183.609	189.241	378.76	433.914	397.637	185.154	320.208	242.455	419.499	404.697	411.736	433.914	183.609	1.0897	0.00563333	AT2G22170.1	0	Lipase/lipooxygenase, PLAT/LH2 family protein
Solyc03g096780.1	ch03	60555147	60555830	684	4.30643	2.70232	3.71979	11.229	6.94052	10.0794	9.64844	18.9968	13.4716	12.5785	12.789	12.6097	18.9968	2.70232	1.18663	0.0229284	AT5G24660.1	LSU2	response to low sulfur 2
Solyc03g096890.2	ch03	60685377	60698041	5022	7.87955	9.0615	8.29565	3.76292	1.47674	2.83171	18.0124	13.309	15.866	2.97737	2.90634	3.00813	18.0124	1.47674	-1.35074	7.9e-10	AT1G50240.2	FU	Protein kinase family protein with ARM repeat domain
Solyc03g097050.3	ch03	60834532	60840837	6083	171.264	183.417	177.696	23.3557	13.3759	20.0624	88.7126	108.563	97.6802	21.1416	22.1556	21.8569	183.417	13.3759	-3.16248	2.24e-40	AT3G03050.1	ATCSLD3,CSLD3,KJK	cellulose synthase-like D3
Solyc03g097120.3	ch03	60886750	60892359	5416	6.93691	8.98392	8.03122	17.2037	18.4988	17.81	12.3551	14.3578	13.116	27.4476	28.1369	27.8447	28.1369	6.93691	1.06817	0.000166183	AT5G16820.1	ATHSF3,ATHSFA1B,HSF3,HSFA1B	heat shock factor 3
Solyc03g097370.3	ch03	61116697	61125333	5820	18.9014	18.3443	18.5665	8.62702	7.96211	8.32751	14.5504	10.7136	12.8627	8.00544	7.27233	7.69721	18.9014	7.27233	-1.07499	3.5e-10	AT5G35970.1	0	P-loop containing nucleoside triphosphate hydrolases superfamily protein
Solyc03g097390.3	ch03	61160018	61163054	2278	2.36655	3.23421	2.80686	8.80469	5.33956	7.51652	5.52951	9.47732	7.61416	29.6209	29.1802	29.326	29.6209	2.36655	1.11222	0.000494415	AT1G08510.1	FATB	fatty acyl-ACP thioesterases B
Solyc03g097470.3	ch03	61235534	61248899	2092	46.7395	58.9242	51.8216	29.6804	18.4929	25.794	21.5366	13.2194	17.777	18.706	17.716	18.3654	58.9242	13.2194	-1.06013	1.1e-08	AT1G62640.1	KAS III	3-ketoacyl-acyl carrier protein synthase III
Solyc03g097560.3	ch03	61327289	61344106	1670	19.5907	19.1745	19.8327	11.9647	5.4167	10.1052	0.0759965	0.154926	0.0540951	3.15762	3.57476	3.11445	19.8327	0.0540951	-1.01471	5.15e-06	AT5G23660.1	MTN3	homolog of Medicago truncatula MTN3
Solyc03g097580.3	ch03	61327289	61344106	1670	19.5907	19.1745	19.8327	11.9647	5.4167	10.1052	0.0759965	0.154926	0.0540951	3.15762	3.57476	3.11445	19.8327	0.0540951	-1.01471	5.15e-06	AT3G48740.1	0	Nodulin MtN3 family protein
Solyc03g097570.3	ch03	61327289	61344106	1670	19.5907	19.1745	19.8327	11.9647	5.4167	10.1052	0.0759965	0.154926	0.0540951	3.15762	3.57476	3.11445	19.8327	0.0540951	-1.01471	5.15e-06	AT3G48740.1	0	Nodulin MtN3 family protein
Solyc03g097590.3	ch03	61358572	61388090	2682	36.3746	55.9403	46.1219	173.683	91.6295	144.951	21.5782	13.6877	18.3125	68.5696	66.4406	66.9586	173.683	13.6877	1.5469	1.82e-06	AT5G23660.1	MTN3	homolog of Medicago truncatula MTN3
Solyc03g097585.1	ch03	61358572	61388090	2682	36.3746	55.9403	46.1219	173.683	91.6295	144.951	21.5782	13.6877	18.3125	68.5696	66.4406	66.9586	173.683	13.6877	1.5469	1.82e-06	AT5G23660.1	MTN3	homolog of Medicago truncatula MTN3
Solyc03g097600.3	ch03	61358572	61388090	2682	36.3746	55.9403	46.1219	173.683	91.6295	144.951	21.5782	13.6877	18.3125	68.5696	66.4406	66.9586	173.683	13.6877	1.5469	1.82e-06	AT5G50790.1	0	Nodulin MtN3 family protein
Solyc03g097610.3	ch03	61358572	61388090	2682	36.3746	55.9403	46.1219	173.683	91.6295	144.951	21.5782	13.6877	18.3125	68.5696	66.4406	66.9586	173.683	13.6877	1.5469	1.82e-06	AT5G50790.1	0	Nodulin MtN3 family protein
Solyc03g097620.1	ch03	61358572	61388090	2682	36.3746	55.9403	46.1219	173.683	91.6295	144.951	21.5782	13.6877	18.3125	68.5696	66.4406	66.9586	173.683	13.6877	1.5469	1.82e-06	AT5G23660.1	MTN3	homolog of Medicago truncatula MTN3
Solyc03g097980.3	ch03	61775810	61789555	9922	12.6742	17.2701	14.7015	6.28286	5.02744	5.89276	7.21423	9.01363	8.08516	7.44754	7.3331	7.45737	17.2701	5.02744	-1.23777	2.78e-15	AT1G31930.2	XLG3	extra-large GTP-binding protein 3
Solyc03g097990.3	ch03	61775810	61789555	9922	12.6742	17.2701	14.7015	6.28286	5.02744	5.89276	7.21423	9.01363	8.08516	7.44754	7.3331	7.45737	17.2701	5.02744	-1.23777	2.78e-15	AT1G73820.1	0	Ssu72-like family protein
Solyc03g098730.1	ch03	62441486	62442336	789	99.2034	93.345	97.5841	115.731	302.101	181.047	4.86585	3.097	4.00743	15.5214	16.8621	15.9998	302.101	3.097	1.03792	0.0482674	AT1G17860.1	0	Kunitz family trypsin and protease inhibitor protein
Solyc03g098740.1	ch03	62445389	62446574	1185	15.7743	17.3558	17.177	207.393	561.841	332.355	24.5528	11.1836	18.4744	123.311	127.879	128.212	561.841	11.1836	4.37304	2.57e-41	AT1G17860.1	0	Kunitz family trypsin and protease inhibitor protein
Solyc03g098750.3	ch03	62462206	62465229	1586	28.5596	19.8453	24.0358	119.655	131.867	124.947	20.8856	18.9414	20.3728	100.139	92.6119	96.487	131.867	18.9414	2.33057	4.08e-11	0	0	0
Solyc03g110980.3	ch03	63164360	63172013	3384	8.3158	10.7935	9.58474	4.60679	2.56146	3.91654	9.41355	6.89803	8.35581	3.84444	4.14033	3.97761	10.7935	2.56146	-1.17007	7.94e-10	AT1G76340.1	GONST3	golgi nucleotide sugar transporter 3
Solyc03g110983.1	ch03	63164360	63172013	3384	8.3158	10.7935	9.58474	4.60679	2.56146	3.91654	9.41355	6.89803	8.35581	3.84444	4.14033	3.97761	10.7935	2.56146	-1.17007	7.94e-10	0	0	0
Solyc03g110987.1	ch03	63164360	63172013	3384	8.3158	10.7935	9.58474	4.60679	2.56146	3.91654	9.41355	6.89803	8.35581	3.84444	4.14033	3.97761	10.7935	2.56146	-1.17007	7.94e-10	AT3G48490.1	0	0
Solyc03g110990.1	ch03	63174824	63175021	198	20.3035	28.1374	23.0186	12.7703	4.17499	9.35458	0.961471	3.04897	2.43337	0.700853	1.96903	0.792011	28.1374	0.700853	-1.34556	5.12e-05	AT5G50335.1	0	0
Solyc03g111100.1	ch03	63249622	63252076	2455	1.3734	1.51642	1.45095	13.3196	14.4597	13.3624	0.271405	0.726004	0.466107	4.28177	4.44655	4.29041	14.4597	0.271405	2.58814	1.02e-28	AT5G50360.1	0	0
Solyc03g111120.3	ch03	63274351	63277118	2068	20.0577	24.1705	23.0661	5.58025	6.12162	5.71227	101.062	68.9633	87.9654	12.5147	13.1495	13.4726	101.062	5.58025	-1.78384	5.96e-24	AT5G03860.2	MLS	malate synthase
Solyc03g111170.3	ch03	63301903	63308078	2202	22.5136	20.9972	21.9438	6.85518	13.15	9.07505	36.2385	39.0741	38.5643	34.9601	33.5402	34.896	39.0741	6.85518	-1.09346	2.89e-08	AT5G63380.1	0	AMP-dependent synthetase and ligase family protein
Solyc03g111280.1	ch03	63384501	63391920	2015	3.95339	2.66151	3.41477	0.651013	1.33623	0.898783	1.25969	1.21267	1.18061	0.309906	0.108834	0.181593	3.95339	0.108834	-1.14643	2.63e-08	AT3G48520.1	CYP94B3	cytochrome P450, family 94, subfamily B, polypeptide 3
Solyc03g111290.1	ch03	63384501	63391920	2015	3.95339	2.66151	3.41477	0.651013	1.33623	0.898783	1.25969	1.21267	1.18061	0.309906	0.108834	0.181593	3.95339	0.108834	-1.14643	2.63e-08	AT3G48520.1	CYP94B3	cytochrome P450, family 94, subfamily B, polypeptide 3
Solyc03g111380.3	ch03	63449476	63457188	2049	35.6411	49.9328	42.2949	22.862	17.2903	21.1225	49.8613	57.0179	53.7007	19.9451	20.918	20.7025	57.0179	17.2903	-1.0258	4.12e-10	AT3G61650.1	TUBG1	gamma-tubulin
Solyc03g111610.3	ch03	63731310	63735603	1442	0.0256946	0.252754	0.15343	2.26766	1.62152	1.84108	4.40063	2.9505	4.07214	1.08263	1.18285	1.23251	4.40063	0.0256946	1.34703	1.08e-08	AT3G48420.1	0	Haloacid dehalogenase-like hydrolase (HAD) superfamily protein
Solyc03g111670.3	ch03	63795984	63800064	2211	49.8127	61.4281	54.2259	30.0262	14.9552	24.9921	78.1374	83.4339	81.2546	56.1101	56.8777	55.9846	83.4339	14.9552	-1.20702	1.46e-08	AT2G26730.1	0	Leucine-rich repeat protein kinase family protein
Solyc03g111665.1	ch03	63795984	63800064	2211	49.8127	61.4281	54.2259	30.0262	14.9552	24.9921	78.1374	83.4339	81.2546	56.1101	56.8777	55.9846	83.4339	14.9552	-1.20702	1.46e-08	0	0	0
Solyc03g111770.3	ch03	63878123	63888630	2751	22.2902	30.4057	25.9207	12.6397	11.8908	12.5156	39.2829	44.1087	41.0701	19.7989	20.7086	20.7305	44.1087	11.8908	-1.0272	1.04e-11	AT4G24760.1	0	alpha/beta-Hydrolases superfamily protein
Solyc03g111760.3	ch03	63878123	63888630	2751	22.2902	30.4057	25.9207	12.6397	11.8908	12.5156	39.2829	44.1087	41.0701	19.7989	20.7086	20.7305	44.1087	11.8908	-1.0272	1.04e-11	AT2G27040.1	AGO4,OCP11	Argonaute family protein
Solyc03g111880.3	ch03	63961297	63966646	3806	3.75773	3.93993	3.92384	1.30872	0.961867	1.15716	10.4456	18.2787	13.6323	4.89483	5.40344	4.80014	18.2787	0.961867	-1.18571	5.98e-13	AT3G48310.1	CYP71A22	cytochrome P450, family 71, subfamily A, polypeptide 22
Solyc03g112200.1	ch03	64170174	64171883	1710	18.0274	31.484	24.5959	10.851	12.4998	11.1325	98.4327	176.418	132.462	110.67	110.562	110.797	176.418	10.851	-1.04062	1.56e-12	0	0	0
Solyc03g112390.3	ch03	64276598	64279415	2491	6.83468	12.4472	8.74861	4.15947	3.02461	3.6104	11.489	16.3183	13.1646	8.88545	8.45156	8.03712	16.3183	3.02461	-1.1696	9.59e-12	AT5G26660.1	ATMYB86,MYB86	myb domain protein 86
Solyc03g112700.1	ch03	64543536	64547759	4224	36.5033	28.2155	33.166	10.1583	12.6592	11.3035	14.2193	24.1127	18.236	6.03665	6.3628	6.66403	36.5033	6.03665	-1.4424	1.53e-12	AT2G26530.1	AR781	Protein of unknown function (DUF1645)
Solyc03g112880.1	ch03	64653247	64654530	1284	14.8033	21.5731	18.644	9.96473	6.71398	8.94368	33.1865	33.7626	33.2321	9.26748	9.60246	9.60776	33.7626	6.71398	-1.01942	2.3e-08	AT3G46550.1	SOS5	Fasciclin-like arabinogalactan family protein
Solyc03g112930.3	ch03	64706030	64708839	2097	6.35195	10.118	8.26114	2.12145	1.56556	2.03151	4.26678	6.47057	5.08345	1.38967	1.13874	1.33362	10.118	1.13874	-1.66935	2.26e-20	AT5G62940.1	DOF5.6,HCA2	Dof-type zinc finger DNA-binding family protein
Solyc03g113040.3	ch03	64818926	64828587	4181	18.7828	27.1171	22.892	10.0627	10.5523	10.3959	9.64529	9.48851	9.49988	9.71648	9.49375	9.80192	27.1171	9.48851	-1.07782	5.62e-14	AT3G47780.1	ATATH6,ATH6	ABC2 homolog 6
Solyc03g113130.3	ch03	64882804	64886286	1425	8.69737	16.9173	12.9332	106.264	153.346	122.311	33.3762	13.4558	23.9636	86.5967	84.4884	84.4251	153.346	8.69737	3.21171	1.42e-48	AT5G39890.1	0	Protein of unknown function (DUF1637)
Solyc03g113280.3	ch03	64948110	64953332	1180	105.675	85.1168	98.7173	21.8793	17.0533	20.1266	14.8156	13.9839	14.0102	5.29204	6.31883	5.98036	105.675	5.29204	-2.23677	7.89e-22	AT3G47980.1	0	Integral membrane HPP family protein
Solyc03g113420.3	ch03	65047862	65052890	3187	4.48176	6.70651	5.55373	23.9269	25.99	24.2221	70.7944	46.6886	59.8291	77.9188	80.44	79.8361	80.44	4.48176	1.96619	8.05e-19	AT5G62680.1	0	Major facilitator superfamily protein
Solyc03g113520.3	ch03	65118635	65124083	4054	18.279	24.5374	20.804	9.57607	8.23792	8.99554	7.36471	9.77158	8.53473	8.8656	7.65742	7.82028	24.5374	7.36471	-1.16019	2.01e-13	AT5G62620.1	0	Galactosyltransferase family protein
Solyc03g113510.2	ch03	65118635	65124083	4054	18.279	24.5374	20.804	9.57607	8.23792	8.99554	7.36471	9.77158	8.53473	8.8656	7.65742	7.82028	24.5374	7.36471	-1.16019	2.01e-13	AT1G16770.1	0	0
Solyc03g114240.3	ch03	65758370	65761558	2186	14.6105	19.7575	16.8617	6.61835	1.60986	4.83905	12.1195	23.0269	17.1917	5.15781	4.96029	5.0575	23.0269	1.60986	-1.75496	1.57e-09	AT1G70370.1	PG2	polygalacturonase 2
Solyc03g114420.1	ch03	65905819	65906334	516	6.642	7.56793	6.64598	2.1001	1.00699	1.63524	5.04213	3.34273	4.08509	2.28592	3.77779	2.98846	7.56793	1.00699	-1.62351	2.91e-08	AT1G18530.1	0	EF hand calcium-binding protein family
Solyc03g114430.1	ch03	65911165	65911534	370	3.45481	4.22168	4.00636	17.3672	13.5328	15.296	0.171506	2.48626	1.46495	2.43783	2.2391	2.26044	17.3672	0.171506	1.74441	1.06e-05	AT1G74055.1	0	0
Solyc03g114597.1	ch03	66020448	66025841	4316	23.6938	26.4921	24.9492	9.71716	10.7476	10.1422	4.01385	7.9595	5.41419	1.59957	1.58079	1.58659	26.4921	1.58079	-1.21721	1.34e-13	0	0	0
Solyc03g114600.3	ch03	66020448	66025841	4316	23.6938	26.4921	24.9492	9.71716	10.7476	10.1422	4.01385	7.9595	5.41419	1.59957	1.58079	1.58659	26.4921	1.58079	-1.21721	1.34e-13	AT3G25540.1	LAG1	TRAM, LAG1 and CLN8 (TLC) lipid-sensing domain containing protein
Solyc03g114690.3	ch03	66072619	66079171	3632	12.5937	17.4824	14.8513	7.30727	3.52457	5.91564	12.8766	11.3027	12.5775	2.80824	2.17368	2.30996	17.4824	2.17368	-1.27918	7.57e-10	AT3G42660.1	0	transducin family protein / WD-40 repeat family protein
Solyc03g114710.3	ch03	66092651	66094430	1780	29.3707	32.2934	30.9994	10.5204	11.5439	10.0935	19.661	37.1456	27.6092	20.1137	20.0546	19.7491	37.1456	10.0935	-1.44413	1.1e-15	AT1G73880.1	UGT89B1	UDP-glucosyl transferase 89B1
Solyc03g114860.3	ch03	66233972	66235616	1376	6.16629	9.45991	7.5732	2.29353	3.20978	2.8866	44.918	39.5695	42.7403	42.9619	43.6688	46.2325	46.2325	2.29353	-1.20178	3.02e-11	AT3G02230.1	ATRGP1,RGP1	reversibly glycosylated polypeptide 1
Solyc03g115050.3	ch03	66368886	66372359	2175	41.3019	50.7866	44.9207	22.3417	5.74445	16.6344	29.4382	23.7249	26.444	6.09307	6.11689	6.33281	50.7866	5.74445	-1.55284	9.38e-08	AT5G08020.1	ATRPA70B,RPA70B	RPA70-kDa subunit B
Solyc03g115060.3	ch03	66374943	66379842	4700	3.59085	4.73037	4.22252	0.740233	2.20104	1.37055	1.05987	0.844074	1.05075	0.804565	0.43549	0.561654	4.73037	0.43549	-1.08803	4.91e-09	AT2G03630.2	0	0
Solyc03g115230.3	ch03	66496018	66500471	3261	10.436	10.1149	10.0277	48.6917	51.3436	49.2382	10.3719	11.8128	10.0561	31.2134	32.1153	32.2677	51.3436	10.0277	2.18105	2.49e-14	AT1G74310.1	ATHSP101,HOT1,HSP101	heat shock protein 101
Solyc03g115740.2	ch03	66846694	66852758	6016	44.2882	55.5639	48.8868	20.9391	16.5636	19.3144	22.8207	26.8169	24.8071	12.9231	13.2445	13.0595	55.5639	12.9231	-1.34296	6.29e-15	AT5G07720.1	0	Galactosyl transferase GMA12/MNN10 family protein
Solyc03g115920.3	ch03	66973448	66985665	2425	32.2081	49.8558	39.0671	128.619	186.961	148.431	17.3231	20.2121	18.5893	24.3203	23.8945	24.4658	186.961	17.3231	1.91159	5.4e-15	AT3G14250.1	0	RING/U-box superfamily protein
Solyc03g115960.3	ch03	67012723	67014443	1341	4.08921	5.00871	4.42163	26.3835	19.4795	24.0331	35.9164	51.0422	42.5309	186.578	188.828	190.673	190.673	4.08921	2.14167	3.65e-14	AT1G74460.1	0	GDSL-like Lipase/Acylhydrolase superfamily protein
Solyc03g116060.3	ch03	67042842	67058370	9866	13.1723	26.5034	19.0726	10.9413	5.64249	9.09687	6.52194	6.77456	6.37604	5.83361	5.96449	5.9844	26.5034	5.64249	-1.10632	1.69e-08	AT1G74680.1	0	Exostosin family protein
Solyc03g116067.1	ch03	67042842	67058370	9866	13.1723	26.5034	19.0726	10.9413	5.64249	9.09687	6.52194	6.77456	6.37604	5.83361	5.96449	5.9844	26.5034	5.64249	-1.10632	1.69e-08	AT1G74670.1	0	Gibberellin-regulated family protein
Solyc03g116100.3	ch03	67093755	67095652	1642	5.08839	7.13468	5.9556	16.1516	22.4965	18.4995	7.03361	12.3428	9.15126	14.6206	15.7449	15.1374	22.4965	5.08839	1.5059	4.01e-08	AT3G47600.1	ATMYB94,ATMYBCP70,MYB94	myb domain protein 94
Solyc03g116390.3	ch03	67341865	67342705	659	2.02406	2.09375	2.2494	3.92346	43.0437	17.5196	1.3481	0.436228	1.05098	23.6371	23.96	24.5499	43.0437	0.436228	2.84891	0.000818817	AT1G52690.2	0	Late embryogenesis abundant protein (LEA) family protein
Solyc03g116710.3	ch03	67484641	67485735	1043	25.0622	25.6842	26.2823	12.5953	9.05791	11.03	22.2374	19.707	20.0657	8.58159	7.4058	7.46754	26.2823	7.4058	-1.16527	4.82e-09	AT3G15810.1	0	Protein of unknown function (DUF567)
Solyc03g116890.3	ch03	67623408	67626846	2457	134.687	157.219	143.86	38.4485	68.6926	50.2399	14.631	27.1913	19.916	14.7834	14.8461	14.5628	157.219	14.5628	-1.45195	3.03e-14	AT1G80840.1	ATWRKY40,WRKY40	WRKY DNA-binding protein 40
Solyc03g117420.3	ch03	68027520	68053906	7225	54.5645	59.9117	56.878	110.908	125.493	115.169	156.552	161.563	160.868	255.94	254.773	254.371	255.94	54.5645	1.02405	0.00395671	AT1G15740.1	0	Leucine-rich repeat family protein
Solyc03g117610.1	ch03	68205703	68206083	381	19.8873	16.1942	18.8727	6.88604	5.33121	6.80601	2.83142	2.48994	2.45014	0.728446	0.703501	0.685994	19.8873	0.685994	-1.39588	9.02e-08	0	0	0
Solyc03g117630.1	ch03	68208808	68210772	1965	0.9805	2.26553	1.46372	5.01167	7.56032	5.65559	0.92037	1.31668	1.3026	3.49571	3.80691	3.76417	7.56032	0.92037	1.46119	1.51e-08	AT1G16030.1	Hsp70b	heat shock protein 70B
Solyc03g117640.1	ch03	68211501	68215407	3907	7.92337	9.30202	8.18845	3.69816	3.3188	3.79259	2.85045	4.48098	3.73811	3.12559	3.14952	3.44516	9.30202	2.85045	-1.04093	5.06e-11	AT3G50310.1	MAPKKK20	mitogen-activated protein kinase kinase kinase 20
Solyc03g117675.1	ch03	68235215	68238896	1914	74.5871	96.9394	84.6841	149.003	244.724	181.705	121.145	195.63	154.042	138.66	144.494	141.36	244.724	74.5871	1.15802	0.000512185	AT2G24100.1	0	0
Solyc03g117730.3	ch03	68263736	68267661	1918	14.4884	17.8082	15.3073	5.85807	3.02927	4.87141	10.4383	13.1597	11.5396	1.35658	1.00363	1.44445	17.8082	1.00363	-1.59433	3.92e-13	AT1G16070.1	AtTLP8,TLP8	tubby like protein 8
Solyc03g118870.3	ch03	69138171	69141691	3166	3.7625	5.79714	4.87777	2.35992	0.484903	1.76809	0.992143	0.354122	0.656284	0.734169	0.715763	0.668682	5.79714	0.354122	-1.19566	3.44e-06	AT2G01190.1	0	Octicosapeptide/Phox/Bem1p family protein
Solyc03g118970.3	ch03	69191706	69200095	7582	49.7377	35.0778	43.5315	15.9875	14.7436	15.7784	18.6555	16.5084	17.5427	18.5129	18.7523	18.6422	49.7377	14.7436	-1.4076	3.47e-11	AT5G52450.1	0	MATE efflux family protein
Solyc03g118960.2	ch03	69191706	69200095	7582	49.7377	35.0778	43.5315	15.9875	14.7436	15.7784	18.6555	16.5084	17.5427	18.5129	18.7523	18.6422	49.7377	14.7436	-1.4076	3.47e-11	AT5G52450.1	0	MATE efflux family protein
Solyc03g118947.1	ch03	69191706	69200095	7582	49.7377	35.0778	43.5315	15.9875	14.7436	15.7784	18.6555	16.5084	17.5427	18.5129	18.7523	18.6422	49.7377	14.7436	-1.4076	3.47e-11	AT1G15150.1	0	MATE efflux family protein
Solyc03g118945.1	ch03	69191706	69200095	7582	49.7377	35.0778	43.5315	15.9875	14.7436	15.7784	18.6555	16.5084	17.5427	18.5129	18.7523	18.6422	49.7377	14.7436	-1.4076	3.47e-11	AT5G52450.1	0	MATE efflux family protein
Solyc03g119190.3	ch03	69340672	69344658	2350	22.4596	20.406	22.0964	5.42029	3.20608	4.48383	4.40149	6.17764	5.45877	7.52895	6.49088	7.16248	22.4596	3.20608	-2.07675	1.07e-19	AT3G18260.1	0	Reticulon family protein
Solyc03g119180.1	ch03	69340672	69344658	2350	22.4596	20.406	22.0964	5.42029	3.20608	4.48383	4.40149	6.17764	5.45877	7.52895	6.49088	7.16248	22.4596	3.20608	-2.07675	1.07e-19	0	0	0
Solyc03g119220.3	ch03	69356901	69362957	3588	20.8389	30.7934	25.0907	9.45804	3.92325	7.48523	39.9171	32.4891	36.4746	3.60652	3.72835	3.71504	39.9171	3.60652	-1.74001	1.8e-13	AT1G18370.1	ATNACK1,HIK,NACK1	ATP binding microtubule motor family protein
Solyc03g119250.3	ch03	69371376	69377446	5259	111	110.382	111.423	29.7553	23.9329	27.7258	31.5656	58.2383	43.5805	8.00844	7.97397	8.01138	111.423	7.97397	-1.99207	1.41e-22	AT1G73805.1	0	Calmodulin binding protein-like
Solyc03g119660.2	ch03	69708462	69711618	2770	1.81914	4.1917	2.96327	1.35894	0.503065	0.936134	1.51197	2.76058	2.05464	0.876699	1.0556	0.962422	4.1917	0.503065	-1.04626	3.89e-07	AT1G49030.1	0	PLAC8 family protein
Solyc03g120290.3	ch03	70214465	70215548	835	117.434	109.404	114.598	57.1027	51.5364	55.0856	39.2902	37.6987	38.5879	38.5146	36.8565	36.6848	117.434	36.6848	-1.04676	1.03e-08	AT1G12663.1	0	0
Solyc03g120475.1	ch03	70342918	70344403	1029	1379.21	1204	1312.06	255.962	195.375	234.501	1282.68	1361.8	1313.09	278.819	282.076	282.141	1379.21	195.375	-2.5006	9.27e-28	AT3G16240.1	AQP1,ATTIP2;1,DELTA-TIP,DELTA-TIP1,TIP2;1	delta tonoplast integral protein
Solyc03g120890.3	ch03	70606502	70608822	2152	10.6661	23.0335	15.8533	7.7212	2.63403	5.62318	20.1105	30.5642	25.2574	12.9129	12.6136	12.5945	30.5642	2.63403	-1.46941	1.48e-08	AT5G25830.1	GATA12	GATA transcription factor 12
Solyc03g121100.3	ch03	70806306	70808614	2031	10.736	11.6517	11.3946	2.00318	1.8839	2.00633	41.9298	32.5691	37.6597	3.43335	2.54345	3.3716	41.9298	1.8839	-2.0482	3.65e-27	AT4G25150.1	0	HAD superfamily, subfamily IIIB acid phosphatase
Solyc03g121400.1	ch03	70987315	70991442	4128	12.1845	20.0865	15.3608	6.82533	7.05465	6.81516	4.96527	6.56706	5.617	3.71462	3.45313	3.58995	20.0865	3.45313	-1.09545	7.23e-15	AT1G51700.1	ADOF1,DOF1	DOF zinc finger protein 1
Solyc03g121580.3	ch03	71137834	71151686	1830	43.2775	46.8606	43.4514	25.5252	14.8809	21.5585	64.6361	68.5226	65.689	47.4696	45.9506	45.9457	68.5226	14.8809	-1.07212	7.39e-08	AT2G19520.1	ACG1,ATMSI4,FVE,MSI4,NFC04,NFC4	Transducin family protein / WD-40 repeat family protein
Solyc03g121760.3	ch03	71314038	71317548	2622	4.64911	5.0439	4.86034	2.05196	1.12598	1.76603	6.58288	5.59161	5.9376	0.396936	0.492538	0.41866	6.58288	0.396936	-1.14382	3.12e-09	AT1G72670.1	iqd8	IQ-domain 8
Solyc03g122120.3	ch03	71553937	71589375	6241	90.1563	99.8465	94.4118	39.7257	34.2981	38.2517	74.6823	93.1102	82.2425	49.2451	47.6207	47.4316	99.8465	34.2981	-1.31805	7.18e-14	AT1G74960.2	ATKAS2,FAB1,KAS2	fatty acid biosynthesis 1
Solyc03g122180.3	ch03	71553937	71589375	6241	90.1563	99.8465	94.4118	39.7257	34.2981	38.2517	74.6823	93.1102	82.2425	49.2451	47.6207	47.4316	99.8465	34.2981	-1.31805	7.18e-14	AT1G17370.1	UBP1B	oligouridylate binding protein 1B
Solyc03g122190.3	ch03	71553937	71589375	6241	90.1563	99.8465	94.4118	39.7257	34.2981	38.2517	74.6823	93.1102	82.2425	49.2451	47.6207	47.4316	99.8465	34.2981	-1.31805	7.18e-14	AT1G19180.1	JAZ1,TIFY10A	jasmonate-zim-domain protein 1
Solyc03g122310.3	ch03	71656397	71664155	2950	41.9185	54.7766	48.1043	92.1894	111.735	98.8402	120.257	104.767	112.878	342.512	340.366	340.473	342.512	41.9185	1.04878	0.00068934	AT1G54100.2	ALDH7B4	aldehyde dehydrogenase 7B4
Solyc03g123380.1	ch03	71762144	71762515	372	2.98803	4.40893	2.79532	1.12433	0.571415	1.05113	1.87642	0.618224	1.78087	0.74607	0.524015	0.562073	4.40893	0.524015	-1.19884	0.000499722	0	0	0
Solyc03g123400.1	ch03	71767256	71769010	1755	22.4843	32.3381	26.5748	7.68041	7.96703	7.97405	6.70729	14.1853	10.0548	7.76869	8.13612	8.83126	32.3381	6.70729	-1.6646	1.09e-23	AT3G13840.1	0	GRAS family transcription factor
Solyc03g123410.1	ch03	71769763	71770856	1094	3.40373	3.18877	2.87176	0.677739	0.431782	0.357424	1.01508	1.20876	0.99092	0	0	0	3.40373	0	-1.48044	1.34e-10	AT5G20630.1	ATGER3,GER3,GLP3,GLP3A,GLP3B	germin 3
Solyc03g123540.3	ch03	71869261	71869937	677	0.656749	0.730635	0.424846	3.73489	2.86073	3.25269	1.49972	0.764334	1.15648	2.04976	2.05155	2.31637	3.73489	0.424846	1.4168	0.000229423	AT1G54050.1	0	HSP20-like chaperones superfamily protein
Solyc03g123550.1	ch03	71871025	71871369	345	3.22188	3.32024	2.94996	0.936796	0.958431	1.1334	6.62161	8.58257	8.03012	2.61449	2.54261	2.72727	8.58257	0.936796	-1.05111	0.00152119	AT1G56150.1	0	SAUR-like auxin-responsive protein family
Solyc03g123630.3	ch03	71927408	71930817	2265	151.282	244.452	192.812	84.0281	61.8565	76.3053	312.34	233.965	277.345	67.2402	66.1613	67.0545	312.34	61.8565	-1.39335	4.98e-16	AT3G14310.1	ATPME3,PME3	pectin methylesterase 3
Solyc03g123650.2	ch03	71943690	71947080	3319	3.24857	4.40039	3.94631	1.54085	0.974912	1.39515	1.09936	1.87954	1.5061	0.721231	0.925039	0.85835	4.40039	0.721231	-1.07855	9.75e-11	0	0	0
Solyc03g123740.3	ch03	71976495	71986982	4145	57.2489	78.572	68.3062	38.4357	26.496	34.3134	71.349	70.6514	71.8497	31.2021	31.8384	32.0068	78.572	26.496	-1.01849	1.82e-09	AT1G53730.1	SRF6	STRUBBELIG-receptor family 6
Solyc04g005050.1	ch04	44707	49667	4961	146.037	163.076	153.86	29.2932	26.2369	28.6445	40.0556	68.8293	52.6203	25.2517	23.9934	24.5717	163.076	23.9934	-2.41827	6.62e-36	AT1G24140.1	0	Matrixin family protein
Solyc04g005040.1	ch04	44707	49667	4961	146.037	163.076	153.86	29.2932	26.2369	28.6445	40.0556	68.8293	52.6203	25.2517	23.9934	24.5717	163.076	23.9934	-2.41827	6.62e-36	AT1G24140.1	0	Matrixin family protein
Solyc04g005380.3	ch04	270777	278863	6039	0.122708	0.474202	0.274772	2.2572	2.17451	2.17081	0.0788091	0.133288	0.0747962	1.98192	2.30392	2.06009	2.30392	0.0747962	1.31045	2.33e-16	AT1G69260.1	AFP1	ABI five binding protein
Solyc04g005425.1	ch04	294454	298426	3776	2.25685	3.39899	2.91792	7.05881	8.09384	7.48862	3.57114	3.12141	3.43715	4.14359	4.85269	4.51988	8.09384	2.25685	1.14761	2.04e-06	AT1G26500.1	0	Pentatricopeptide repeat (PPR) superfamily protein
Solyc04g005610.3	ch04	405052	406940	1288	13.5491	29.6921	20.2351	79.3522	128.251	94.5597	47.1987	62.2935	54.4278	243.573	250.459	247.261	250.459	13.5491	2.19867	1.93e-18	AT1G69490.1	ANAC029,ATNAP,NAP	NAC-like, activated by AP3/PI
Solyc04g005640.3	ch04	417311	419199	836	20.764	7.84747	15.7202	1.15979	1.10182	0.812372	16.2438	23.3487	19.2348	3.73481	3.75994	3.59531	23.3487	0.812372	-2.96209	2.49e-22	AT1G14220.1	0	Ribonuclease T2 family protein
Solyc04g005800.3	ch04	514780	517015	1281	6.56574	11.2995	8.18664	31.3741	31.2701	31.2477	25.9822	29.69	27.198	64.7805	64.0268	66.004	66.004	6.56574	1.73774	9.12e-13	AT3G01470.1	ATHB-1,ATHB1,HAT5,HB-1,HD-ZIP-1	homeobox 1
Solyc04g005810.3	ch04	523104	523783	530	32.7172	24.0197	30.4736	13.0928	4.90195	9.51343	20.6535	12.2583	18.6928	79.9885	94.3406	83.2419	94.3406	4.90195	-1.5641	9.26e-08	AT5G39950.1	ATH2,ATTRX2,ATTRXH2,TRX2,TRXH2	thioredoxin 2
Solyc04g006983.1	ch04	697262	697970	413	0.0448566	0	0	0.782554	2.17313	1.49492	0.998719	0.696064	0.729127	1.34401	0.82599	0.75941	2.17313	0	1.29098	0.000238738	0	0	0
Solyc04g007000.1	ch04	728940	730058	1119	5.34748	9.02686	7.019	29.3922	53.4424	37.7026	7.17365	16.6216	11.3563	13.6103	12.1071	13.8273	53.4424	5.34748	2.34038	7.04e-18	AT1G13260.1	EDF4,RAV1	related to ABI3/VP1 1
Solyc04g007170.3	ch04	873574	875922	2137	5.33147	10.8301	7.55779	16.6717	21.386	18.4421	13.5852	15.5911	14.063	12.8899	11.0602	12.1326	21.386	5.33147	1.155	8.45e-06	AT1G68550.2	0	Integrase-type DNA-binding superfamily protein
Solyc04g007360.1	ch04	1064296	1064793	498	3.08763	3.60707	2.7989	0.839863	0.7114	0.785184	0.637119	0.577258	0.54421	0	0.0489291	0.0524827	3.60707	0	-1.22724	2.63e-05	AT1G68350.1	0	0
Solyc04g007580.1	ch04	1262078	1262705	628	494.119	338.521	428.26	75.9853	74.0522	74.357	68.762	121.032	91.2979	78.7205	75.9326	76.6195	494.119	68.762	-2.47461	8.41e-24	AT3G03280.1	0	0
Solyc04g007630.2	ch04	1308020	1309701	1625	0.490221	0.993284	0.816911	3.84909	3.72082	3.57144	1.54249	2.14058	1.53808	17.6984	19.8532	18.8021	19.8532	0.490221	1.41574	2.18e-08	AT1G71050.1	0	Heavy metal transport/detoxification superfamily protein
Solyc04g007670.1	ch04	1357797	1358376	486	14.2184	36.3186	23.2172	12.8308	7.77563	10.4171	10.8373	12.1851	12.2063	10.9216	10.3784	11.8851	36.3186	7.77563	-1.17371	8.51e-07	AT1G70990.1	0	proline-rich family protein
Solyc04g007750.3	ch04	1429230	1437495	1073	727.495	881.869	798.983	497.629	233.301	403.776	1008.36	1825.21	1367.46	367.55	377.105	371.098	1825.21	233.301	-1.08371	4.31e-07	AT1G70880.1	0	Polyketide cyclase/dehydrase and lipid transport superfamily protein
Solyc04g007760.3	ch04	1429230	1437495	1073	727.495	881.869	798.983	497.629	233.301	403.776	1008.36	1825.21	1367.46	367.55	377.105	371.098	1825.21	233.301	-1.08371	4.31e-07	AT1G70880.1	0	Polyketide cyclase/dehydrase and lipid transport superfamily protein
Solyc04g007795.1	ch04	1487971	1493576	3862	111.078	95.3309	103.565	64.315	34.5838	53.0702	8.05126	8.10615	8.12473	1.80558	1.79186	1.88815	111.078	1.79186	-1.01406	1.67e-06	AT5G28000.1	0	Polyketide cyclase/dehydrase and lipid transport superfamily protein
Solyc04g007890.3	ch04	1565571	1566825	1154	173.555	221.264	195.115	102.701	64.4289	90.4347	116.879	131.904	125.514	54.6538	55.6591	54.8094	221.264	54.6538	-1.18623	4.19e-10	AT1G14900.1	HMGA	high mobility group A
Solyc04g007990.1	ch04	1647773	1651176	2755	5.70904	11.16	8.23953	42.9776	45.5653	44.2154	6.77183	11.3216	8.89726	12.8947	13.0103	13.1488	45.5653	5.70904	2.27196	9.32e-28	AT1G67920.1	0	0
Solyc04g008040.3	ch04	1700787	1706955	3037	18.0561	21.2675	19.8153	10.2788	5.0861	8.30793	28.4899	26.0686	27.5052	15.7412	17.8277	16.1104	28.4899	5.0861	-1.22012	7.33e-09	AT1G24764.1	ATMAP70-2,MAP70-2	microtubule-associated proteins 70-2
Solyc04g008600.3	ch04	2202552	2209657	1160	9.11916	10.5032	10.5855	4.91676	1.68994	3.86764	8.36977	6.51774	7.70995	1.76452	1.84851	1.8701	10.5855	1.68994	-1.30131	6.27e-07	AT3G02820.1	0	zinc knuckle (CCHC-type) family protein
Solyc04g008650.3	ch04	2280049	2286513	3761	11.2948	20.9321	15.5714	7.96651	3.88094	6.31465	12.5699	14.561	12.9147	6.26324	6.55005	6.50456	20.9321	3.88094	-1.2633	1.05e-09	AT1G10850.1	0	Leucine-rich repeat protein kinase family protein
Solyc04g008820.3	ch04	2435007	2440370	3318	7.7777	9.38405	8.34176	4.0395	1.99312	3.37419	4.80996	4.60063	4.71025	0.658713	0.940006	1.07129	9.38405	0.658713	-1.20001	3.01e-09	AT5G23420.1	HMGB6	high-mobility group box 6
Solyc04g009465.1	ch04	2866154	2879987	2500	6.07646	8.14333	6.55775	16.4487	21.0866	18.2504	0.583805	0.597947	0.770892	1.13791	1.39378	1.30682	21.0866	0.583805	1.30587	2.46e-06	0	0	0
Solyc04g009470.3	ch04	2866154	2879987	2500	6.07646	8.14333	6.55775	16.4487	21.0866	18.2504	0.583805	0.597947	0.770892	1.13791	1.39378	1.30682	21.0866	0.583805	1.30587	2.46e-06	AT1G15790.1	0	0
Solyc04g009590.3	ch04	2983331	2984838	568	66.9929	45.1464	58.6615	27.8478	3.57604	19.167	27.5949	9.46438	19.4038	8.36767	7.16416	7.45439	66.9929	3.57604	-1.69738	0.0121646	0	0	0
Solyc04g009820.3	ch04	3138930	3144198	1324	11.2218	19.4663	14.7721	8.12725	2.08713	6.68386	0.69496	0.716515	0.682318	1.12671	0.846578	0.809359	19.4663	0.682318	-1.28416	7.71e-06	AT5G28640.1	AN3,ATGIF1,GIF,GIF1	SSXT family protein
Solyc04g009900.3	ch04	3214862	3216339	1390	28.4018	41.0171	33.6645	125.544	137.803	129.107	24.8806	23.8873	25.7585	70.4078	68.2794	68.6127	137.803	23.8873	1.89831	1.2e-15	AT1G08650.1	ATPPCK1,PPCK1	phosphoenolpyruvate carboxylase kinase 1
Solyc04g009960.3	ch04	3278186	3284896	2218	11.4262	13.8032	12.399	30.7886	44.5961	35.4352	23.26	29.7325	25.9314	95.5366	89.6998	92.7735	95.5366	11.4262	1.48619	4.51e-07	AT1G08630.2	THA1	threonine aldolase 1
Solyc04g010270.1	ch04	3590661	3591860	1200	51.6406	114.027	80.036	37.7536	35.5458	36.4439	6.66299	12.8645	8.75785	5.3773	6.63993	4.81345	114.027	4.81345	-1.14139	5.56e-13	AT2G39430.1	0	Disease resistance-responsive (dirigent-like protein) family protein
Solyc04g011440.4	ch04	3895042	3898281	2523	27.293	22.5047	25.4307	157.879	191.026	169.437	105.309	97.9897	102.286	187.982	188.135	187.637	191.026	22.5047	2.73646	7.06e-19	AT3G12580.1	ATHSP70,HSP70	heat shock protein 70
Solyc04g011450.2	ch04	3900036	3900191	156	0	0.333765	0.141825	1.09681	3.02801	1.84693	0	0	0	0.667158	0.156197	0.335082	3.02801	0	1.36813	0.0308824	AT3G09440.2	0	Heat shock protein 70 (Hsp 70) family protein
Solyc04g011495.1	ch04	3930707	3939985	1686	114.396	137.179	122.473	70.8476	49.0021	62.0332	159.584	129.841	145.421	141.465	147.92	144.665	159.584	49.0021	-1.02814	6.97e-09	AT4G26055.1	0	0
Solyc04g011500.3	ch04	3930707	3939985	1686	114.396	137.179	122.473	70.8476	49.0021	62.0332	159.584	129.841	145.421	141.465	147.92	144.665	159.584	49.0021	-1.02814	6.97e-09	AT3G12110.1	ACT11	actin-11
Solyc04g011520.3	ch04	3956709	3960530	1866	24.979	26.8429	26.156	52.7247	62.527	55.8949	60.9746	75.566	67.9559	84.481	84.265	85.4404	85.4404	24.979	1.1047	0.00157032	AT1G07570.2	APK1,APK1A	Protein kinase superfamily protein
Solyc04g011600.3	ch04	4028644	4032580	3339	1.63675	2.79127	2.36553	23.7145	15.6537	20.7342	19.8885	24.5029	21.4642	82.6525	83.7984	82.8865	83.7984	1.63675	2.68779	1.27e-30	AT3G11430.1	ATGPAT5,GPAT5	glycerol-3-phosphate acyltransferase 5
Solyc04g011750.3	ch04	4202802	4204122	696	77.1109	105.332	88.0854	189.568	309.484	234.512	2.18817	4.3369	3.20166	1.69474	2.69574	2.29069	309.484	1.69474	1.42912	2.19e-06	0	0	0
Solyc04g012030.3	ch04	4361311	4366561	1710	10.2704	12.9559	11.6834	5.23649	3.16294	4.54928	25.4199	29.6552	26.7495	6.99931	6.1558	6.43474	29.6552	3.16294	-1.24913	4.07e-10	AT4G24630.1	0	DHHC-type zinc finger family protein
Solyc04g014310.1	ch04	4601462	4601665	204	0	0.510464	0.216908	1.77067	2.08398	2.11854	0.155532	0	0.147613	0	0	0	2.11854	0	1.26746	0.0299827	0	0	0
Solyc04g014770.1	ch04	5013184	5013670	487	446.331	288.241	380.844	152.638	60.7679	121.621	320.999	158.022	249.313	153.8	151.254	155.101	446.331	60.7679	-1.72625	1.52e-09	0	0	0
Solyc04g014993.1	ch04	5193518	5195047	1266	0	0.123382	0.017476	1.30647	1.73501	1.57683	0	0	0	0	0	0	1.73501	0	1.27831	1.1e-08	0	0	0
Solyc04g015070.3	ch04	5261655	5266251	3935	12.2972	13.2782	12.5158	2.60411	2.62894	2.69345	4.89434	4.64635	4.36198	2.08947	1.61619	1.85313	13.2782	1.61619	-1.91099	2.95e-27	AT5G47710.1	0	Calcium-dependent lipid-binding (CaLB domain) family protein
Solyc04g015120.3	ch04	5290532	5292470	1363	36.6846	42.9565	39.8666	8.2992	5.47575	7.50426	9.52089	13.857	11.3559	14.7372	14.0515	14.631	42.9565	5.47575	-2.33508	1.52e-27	AT5G47740.1	0	Adenine nucleotide alpha hydrolases-like superfamily protein
Solyc04g016080.2	ch04	6780262	6792100	5666	6.23848	10.0073	7.92677	3.19094	1.25887	2.56071	3.48868	3.77481	3.62461	1.02252	1.34606	1.23624	10.0073	1.02252	-1.44063	1.68e-11	AT3G10310.1	0	P-loop nucleoside triphosphate hydrolases superfamily protein with CH (Calponin Homology) domain
Solyc04g016470.3	ch04	7303005	7305238	1695	0.66671	1.6895	1.04423	23.3073	61.3802	37.6391	20.1041	4.12131	12.9157	49.613	46.534	47.616	61.3802	0.66671	4.29138	1.23e-54	AT3G57260.1	BG2,BGL2,PR-2,PR2	beta-1,3-glucanase 2
Solyc04g018110.1	ch04	9603463	9604191	729	174.635	149.988	163.583	89.0852	68.2636	81.2193	224.711	201.784	211.617	157.091	148.841	153.986	224.711	68.2636	-1.0239	1.27e-07	AT2G41410.1	0	Calcium-binding EF-hand family protein
Solyc04g040180.3	ch04	11959993	11962328	1179	41.0741	35.2415	36.7994	173.522	250.989	201.664	98.9263	47.9124	76.6233	180.376	188.3	187.61	250.989	35.2415	2.43791	3.62e-14	AT2G41380.1	0	S-adenosyl-L-methionine-dependent methyltransferases superfamily protein
Solyc04g025750.3	ch04	21127130	21130471	2221	5.49685	10.3971	7.42138	0.0427993	0.0425367	0.0370645	0.114286	0.220039	0.176258	0	0	0	10.3971	0	-3.07517	1.27e-60	AT1G70260.1	0	nodulin MtN21 /EamA-like transporter family protein
Solyc04g025650.3	ch04	21290432	21295307	2562	125.624	217.262	165.659	70.6437	97.4147	80.2318	122.084	221.418	163.447	83.0203	87.1001	85.6522	221.418	70.6437	-1.02551	1.04e-12	AT4G15760.1	MO1	monooxygenase 1
Solyc04g025530.3	ch04	22280380	22285472	2215	22.8917	16.4312	19.7774	80.0799	117.303	93.4791	6.61787	9.4873	8.04825	12.8902	13.3989	13.1213	117.303	6.61787	2.24247	3.01e-10	AT2G02010.1	GAD4	glutamate decarboxylase 4
Solyc04g024780.1	ch04	28883956	28884969	1014	10.962	15.6099	13.2661	3.65605	6.00944	4.89132	16.3649	38.7835	24.8566	14.1301	14.3461	14.0734	38.7835	3.65605	-1.28686	3.15e-11	AT1G70420.1	0	Protein of unknown function (DUF1645)
Solyc04g045530.3	ch04	33660348	33670237	2196	11.1779	13.0405	12.2814	4.76152	3.01146	4.43278	14.5928	11.965	13.8909	2.55926	2.98481	2.80883	14.5928	2.55926	-1.37723	3.32e-12	AT1G67320.2	0	DNA primase, large subunit family
Solyc04g049920.3	ch04	44734033	44738058	1548	21.1467	48.5524	33.287	15.2779	3.46343	11.1941	4.96015	5.23694	4.78539	4.54943	3.87223	4.20411	48.5524	3.46343	-1.68616	1.11e-07	AT3G54770.1	0	RNA-binding (RRM/RBD/RNP motifs) family protein
Solyc04g050170.3	ch04	45683206	45686900	3578	8.54837	15.0177	11.2849	4.7874	2.04632	3.66967	2.69577	2.33	2.23028	0.853247	0.89894	0.891179	15.0177	0.853247	-1.48701	1.45e-11	AT1G08590.1	0	Leucine-rich receptor-like protein kinase family protein
Solyc04g051270.2	ch04	50165845	50167991	1428	1.88112	3.44563	2.38599	0.758861	0.181935	0.504414	0.222189	0.100656	0.210875	0.121471	0.0682541	0.0915139	3.44563	0.0682541	-1.269	9.52e-08	AT2G39530.1	0	Uncharacterised protein family (UPF0497)
Solyc04g051350.3	ch04	50343954	50350048	2917	16.087	18.5101	17.187	9.97824	5.29533	8.33222	29.6619	26.5892	28.8329	19.9923	18.5946	19.0221	29.6619	5.29533	-1.04202	1.61e-07	AT2G21790.1	ATRNR1,CLS8,R1,RNR1	ribonucleotide reductase 1
Solyc04g051820.3	ch04	51068344	51071815	3406	112.297	121.386	116.359	39.1504	30.4211	36.1209	46.8196	70.8726	57.6973	19.6684	19.924	20.1586	121.386	19.6684	-1.69959	2.26e-18	AT5G09960.1	0	0
Solyc04g054150.1	ch04	51765948	51768197	2250	3.29347	4.58192	4.21844	28.8383	42.9542	33.8977	1.19863	1.78873	1.48557	6.33712	7.52661	7.13233	42.9542	1.19863	2.84819	3.63e-34	AT4G14540.1	NF-YB3	nuclear factor Y, subunit B3
Solyc04g054340.1	ch04	52281532	52281783	252	61.8261	145.045	95.3468	391.395	716.428	500.7	207.62	220.967	220.709	494.777	514.408	502.607	716.428	61.8261	2.40051	1.67e-18	AT5G65207.1	0	0
Solyc04g054810.3	ch04	53225238	53226375	1034	537.302	600.512	568.309	315.215	196.394	271.681	624.813	473.165	559.623	163.664	175.351	166.55	624.813	163.664	-1.12012	6.51e-09	AT4G08685.1	SAH7	Pollen Ole e 1 allergen and extensin family protein
Solyc04g054830.3	ch04	53237836	53243665	4584	0.0161656	0.187415	0.067571	1.4889	1.08715	1.35584	0.0138432	0.00627125	0.00656914	0.370838	0.276411	0.353502	1.4889	0.00627125	1.08345	4.14e-13	AT5G65090.1	BST1,DER4,MRH3	DNAse I-like superfamily protein
Solyc04g055090.1	ch04	53609361	53611544	2178	22.3194	38.8712	29.012	9.33988	7.55835	8.75929	11.8873	17.5283	13.7983	7.27932	6.9811	7.2241	38.8712	6.9811	-1.70146	2.1e-23	AT4G39840.1	0	0
Solyc04g055160.3	ch04	53722356	53729240	3575	26.1693	28.7281	27.6326	15.0656	8.59515	12.8719	44.9436	34.899	40.9957	26.7737	26.4047	26.8748	44.9436	8.59515	-1.11339	1.79e-08	AT4G39860.1	0	0
Solyc04g057830.1	ch04	54877661	54878281	621	73.3573	48.3363	60.8874	7.86786	15.3273	10.4723	11.598	24.2571	17.4568	4.8044	7.21977	6.4394	73.3573	4.8044	-2.33948	5.56e-18	AT5G12340.1	0	0
Solyc04g058150.3	ch04	55185933	55187115	826	191.515	60.8608	133.846	35.2379	21.6741	31.9415	83.7387	46.2882	63.9445	130.285	132.158	135.555	191.515	21.6741	-2.08319	0.000167224	AT3G09390.1	ATMT-1,ATMT-K,MT2A	metallothionein 2A
Solyc04g058160.2	ch04	55193793	55195086	929	0.697958	0.700583	0.785914	11.1736	8.49147	9.76945	2.56151	2.38273	2.85247	11.9126	11.567	11.7881	11.9126	0.697958	2.64526	9.48e-20	AT1G21550.1	0	Calcium-binding EF-hand family protein
Solyc04g063350.3	ch04	55473351	55480565	1847	7.65305	11.4029	8.8283	28.2959	43.3368	32.937	6.85419	17.65	11.3311	56.2364	56.7809	57.2821	57.2821	6.85419	1.80033	7.16e-12	AT1G21400.1	0	Thiamin diphosphate-binding fold (THDP-binding) superfamily protein
Solyc04g064550.1	ch04	55736053	55743863	7635	46.6238	56.5751	51.3026	96.4119	114.99	103.561	52.6149	70.1309	60.6874	80.9622	80.3671	80.7711	114.99	46.6238	1.01349	0.00214505	AT1G21450.1	SCL1	SCARECROW-like 1
Solyc04g064870.3	ch04	56043227	56045659	1678	7.38603	7.04367	7.2782	22.3538	31.8244	25.8171	16.6773	10.6047	13.9797	8.72475	7.31873	7.89699	31.8244	7.04367	1.74806	4.8e-08	AT1G78780.2	0	pathogenesis-related family protein
Solyc04g064880.3	ch04	56050474	56052852	1222	47.6486	43.1622	45.5529	139.35	178.472	151.353	83.2939	123.2	100.22	169.543	175.811	174.185	178.472	43.1622	1.76047	1.08e-07	AT1G78780.2	0	pathogenesis-related family protein
Solyc04g071070.2	ch04	58068169	58090445	1416	279.339	569.376	405.385	90.9086	103.064	94.8195	233.751	331.103	287.838	51.4749	48.5441	49.2087	569.376	48.5441	-2.10709	8.46e-40	0	0	0
Solyc04g071480.1	ch04	58554361	58555905	1545	398.035	345.7	374.1	157.001	120.477	144.86	226.207	267.863	245.581	87.7523	86.3481	87.8656	398.035	86.3481	-1.39789	1.23e-11	AT1G18740.1	0	Protein of unknown function (DUF793)
Solyc04g071540.3	ch04	58607132	58619960	3331	22.3911	36.7566	28.4877	11.1295	5.76458	9.19338	7.06772	5.56653	6.25583	7.0301	7.27856	7.02253	36.7566	5.56653	-1.63968	8.71e-15	AT1G43620.2	TT15,UGT80B1	UDP-Glycosyltransferase superfamily protein
Solyc04g071600.3	ch04	58656057	58665932	752	111.869	245.762	171.878	435.216	456.635	440.638	868.653	1070.34	960.331	1113.29	1108.39	1110.14	1113.29	111.869	1.32649	4.48e-08	0	0	0
Solyc04g071610.3	ch04	58656057	58665932	752	111.869	245.762	171.878	435.216	456.635	440.638	868.653	1070.34	960.331	1113.29	1108.39	1110.14	1113.29	111.869	1.32649	4.48e-08	0	0	0
Solyc04g071620.3	ch04	58670776	58672679	1179	0.157131	1.5236	1.05087	2.35426	3.8062	2.84525	25.9157	113.015	61.9116	8.85697	9.2176	8.60128	113.015	0.157131	1.06671	0.004899	0	0	0
Solyc04g071615.1	ch04	58670776	58672679	1179	0.157131	1.5236	1.05087	2.35426	3.8062	2.84525	25.9157	113.015	61.9116	8.85697	9.2176	8.60128	113.015	0.157131	1.06671	0.004899	0	0	0
Solyc04g071650.3	ch04	58716151	58723118	3930	172.818	209.077	189.107	104.727	56.0714	86.3421	271.832	299.836	287.291	118.377	117.692	117.966	299.836	56.0714	-1.19831	5.55e-09	AT5G64740.1	CESA6,E112,IXR2,PRC1	cellulose synthase 6
Solyc04g071770.3	ch04	58830897	58833018	1741	16.1103	19.9178	18.3123	94.6314	202.717	130.904	14.5066	16.0332	15.5667	73.0709	77.2289	77.6885	202.717	14.5066	2.91091	1.38e-22	AT2G33710.2	0	Integrase-type DNA-binding superfamily protein
Solyc04g071780.3	ch04	58861989	58918433	2339	0.594029	1.9144	1.06887	13.9152	22.9722	17.6061	13.4158	9.00892	11.5611	94.8957	88.3202	91.5052	94.8957	0.594029	3.12783	2.57e-39	AT5G07990.1	CYP75B1,D501,TT7	Cytochrome P450 superfamily protein
Solyc04g071820.3	ch04	58861989	58918433	2339	0.594029	1.9144	1.06887	13.9152	22.9722	17.6061	13.4158	9.00892	11.5611	94.8957	88.3202	91.5052	94.8957	0.594029	3.12783	2.57e-39	AT5G07990.1	CYP75B1,D501,TT7	Cytochrome P450 superfamily protein
Solyc04g071790.2	ch04	58861989	58918433	2339	0.594029	1.9144	1.06887	13.9152	22.9722	17.6061	13.4158	9.00892	11.5611	94.8957	88.3202	91.5052	94.8957	0.594029	3.12783	2.57e-39	AT5G07990.1	CYP75B1,D501,TT7	Cytochrome P450 superfamily protein
Solyc04g071807.1	ch04	58861989	58918433	2339	0.594029	1.9144	1.06887	13.9152	22.9722	17.6061	13.4158	9.00892	11.5611	94.8957	88.3202	91.5052	94.8957	0.594029	3.12783	2.57e-39	AT5G07990.1	CYP75B1,D501,TT7	Cytochrome P450 superfamily protein
Solyc04g071890.3	ch04	58999061	59001176	1383	279.508	246.859	268.008	579.774	568.329	575.364	566.892	676.594	621.311	917.777	916.262	920.518	920.518	246.859	1.11449	0.00611579	AT1G71695.1	0	Peroxidase superfamily protein
Solyc04g072280.3	ch04	59397417	59401660	1852	11.8937	17.7119	14.2401	64.9592	144.861	93.5549	26.8288	8.24238	17.3654	136.746	127.096	133.095	144.861	8.24238	2.70931	1.49e-20	AT5G09360.1	LAC14	laccase 14
Solyc04g072780.3	ch04	59843195	59844288	1004	50.8352	79.3456	63.5754	30.7137	28.8174	30.1527	32.645	35.3903	32.9023	37.3875	41.4283	39.4909	79.3456	28.8174	-1.08602	1.02e-12	AT1G22160.1	0	Protein of unknown function (DUF581)
Solyc04g072800.3	ch04	59859341	59863728	2358	22.5169	28.5509	25.7183	13.0936	10.9879	12.0531	22.942	30.8322	25.771	34.3686	34.535	35.1034	35.1034	10.9879	-1.0277	2.13e-10	AT1G22170.1	0	Phosphoglycerate mutase family protein
Solyc04g072920.3	ch04	59994708	59998153	2566	106.318	79.4707	94.4997	31.7327	28.8098	30.9423	8.22271	13.6791	10.9139	16.3997	17.3302	16.8674	106.318	8.22271	-1.58412	3.29e-13	AT5G65140.1	0	Haloacid dehalogenase-like hydrolase (HAD) superfamily protein
Solyc04g073970.3	ch04	60085409	60089186	2307	65.6393	81.1478	72.7323	44.1705	21.0591	35.9861	50.3366	45.5074	48.7133	40.0006	36.6082	36.7745	81.1478	21.0591	-1.09436	2.5e-07	AT1G78150.3	0	0
Solyc04g074170.2	ch04	60247846	60249644	1269	0.68614	2.54387	1.6563	8.884	5.4719	7.6709	14.5766	28.317	20.3601	65.9125	62.9425	65.9073	65.9125	0.68614	1.66605	1.3e-07	AT1G34670.1	AtMYB93,MYB93	myb domain protein 93
Solyc04g074270.3	ch04	60352515	60362897	5376	33.1817	34.6147	33.8537	17.0417	16.0927	15.8523	62.2	76.9218	68.2527	35.202	34.0345	33.9248	76.9218	15.8523	-1.00936	1.02e-09	AT1G78230.1	0	Outer arm dynein light chain 1 protein
Solyc04g074310.3	ch04	60402779	60409657	1615	18.2275	38.6878	27.0291	9.51161	2.86639	7.59488	4.69543	5.62489	5.0903	1.24591	1.61439	1.50507	38.6878	1.24591	-1.92016	2.05e-11	AT1G22330.1	0	RNA-binding (RRM/RBD/RNP motifs) family protein
Solyc04g074330.3	ch04	60419078	60422475	3044	6.62766	6.72223	6.64321	3.06657	1.86217	2.58941	0.396086	0.321095	0.257207	0.14816	0.192116	0.0686895	6.72223	0.0686895	-1.12832	2.91e-09	AT1G22380.1	AtUGT85A3,UGT85A3	UDP-glucosyl transferase 85A3
Solyc04g074410.2	ch04	60507061	60516683	1534	475.342	561.014	515.127	80.4703	57.7375	70.7155	153.844	256.197	197.462	15.5595	15.6303	15.3854	561.014	15.3854	-2.87482	1.13e-42	AT4G08950.1	EXO	Phosphate-responsive 1 family protein
Solyc04g074470.1	ch04	60539544	60540524	976	45.2325	36.8099	42.2772	4.1685	5.83202	4.8709	6.50175	19.9406	12.5573	8.24652	6.89059	8.40863	45.2325	4.1685	-2.83273	7.31e-33	AT5G64260.1	EXL2	EXORDIUM like 2
Solyc04g074510.3	ch04	60586470	60588750	1391	219.433	240.423	230.376	124.565	93.2005	112.813	191.535	199.703	192.13	134.529	130.767	133.726	240.423	93.2005	-1.05531	2.88e-09	AT1G35160.2	14-3-3PHI,GF14 PHI,GRF4	GF14 protein phi chain
Solyc04g074730.1	ch04	60752198	60758077	2684	149.69	265.119	199.674	89.9432	86.8358	89.9573	124.42	225.952	169.57	224.246	216.795	219.657	265.119	86.8358	-1.19485	1.33e-16	0	0	0
Solyc04g074820.2	ch04	60829618	60831036	1419	5.79665	7.32025	6.73563	2.65276	0.915445	2.39303	7.17749	13.695	10.0589	3.7406	3.50304	3.73903	13.695	0.915445	-1.35058	8.72e-08	AT1G72200.1	0	RING/U-box superfamily protein
Solyc04g074830.1	ch04	60833400	60836786	3277	63.8538	96.667	77.8178	23.5772	22.35	22.64	34.0426	65.1094	48.7578	9.14681	9.36152	9.53096	96.667	9.14681	-1.75369	6.07e-28	AT4G40080.1	0	ENTH/ANTH/VHS superfamily protein
Solyc04g074960.3	ch04	60922802	60930835	1565	84.5439	115.446	100.077	30.309	27.0141	28.9568	27.4305	38.9973	32.7875	17.1577	18.2789	16.7006	115.446	16.7006	-1.76323	9.48e-25	AT4G24380.1	0	0
Solyc04g074950.3	ch04	60922802	60930835	1565	84.5439	115.446	100.077	30.309	27.0141	28.9568	27.4305	38.9973	32.7875	17.1577	18.2789	16.7006	115.446	16.7006	-1.76323	9.48e-25	AT4G24380.1	0	0
Solyc04g076100.3	ch04	61138361	61153155	7370	9.89131	11.7169	10.7111	5.95881	2.91305	4.8588	19.6786	12.6965	16.6663	5.08851	5.54781	5.38686	19.6786	2.91305	-1.07796	3.51e-08	AT4G24610.1	0	0
Solyc04g076220.3	ch04	61249700	61251192	1389	33.037	43.2395	38.2602	86.5849	127.292	102.619	55.8048	44.9114	51.9443	84.745	85.573	86.8578	127.292	33.037	1.44268	6.34e-07	AT5G49700.1	0	Predicted AT-hook DNA-binding family protein
Solyc04g076310.3	ch04	61314095	61329074	8599	9.56559	12.7398	10.8552	4.0393	1.8073	3.20704	10.6783	8.50154	9.97695	0.875476	0.974782	0.920958	12.7398	0.875476	-1.58495	4.14e-14	AT5G60930.1	0	P-loop containing nucleoside triphosphate hydrolases superfamily protein
Solyc04g076350.1	ch04	61346232	61353597	5600	2.26279	5.59259	3.62291	1.6669	1.00379	1.51778	0.776216	1.2423	0.951784	0.105316	0.391608	0.256697	5.59259	0.105316	-1.01014	1.2e-09	AT2G22560.1	0	Kinase interacting (KIP1-like) family protein
Solyc04g076860.3	ch04	61874509	61877518	2899	12.5571	22.8098	17.4082	54.6014	64.3459	56.8277	27.3616	28.3904	27.6408	96.5375	98.5679	97.5764	98.5679	12.5571	1.68045	4.09e-14	AT5G49665.1	0	Zinc finger (C3HC4-type RING finger) family protein
Solyc04g076970.3	ch04	62009804	62011521	1412	15.9017	8.64716	12.4725	3.24487	2.87704	2.95875	0.71906	1.54731	1.1303	0.810796	0.465936	0.351693	15.9017	0.351693	-1.72807	6.54e-12	AT1G09950.1	RAS1	RESPONSE TO ABA AND SALT 1
Solyc04g077020.3	ch04	62076365	62079179	1661	559.789	854.581	695.628	379.611	284.275	345.934	589.127	643.191	610.2	246.835	244.283	248.476	854.581	244.283	-1.06091	4.88e-11	AT4G14960.2	TUA6	Tubulin/FtsZ family protein
Solyc04g077100.3	ch04	62142227	62155169	12855	1.57084	2.85955	2.13071	5.36403	6.16598	5.6257	2.26826	2.17367	2.3144	4.11287	4.38999	4.37538	6.16598	1.57084	1.07594	4.13e-08	AT1G32230.1	ATP8,CEO,CEO1,RCD1	WWE protein-protein interaction domain protein family
Solyc04g077110.3	ch04	62142227	62155169	12855	1.57084	2.85955	2.13071	5.36403	6.16598	5.6257	2.26826	2.17367	2.3144	4.11287	4.38999	4.37538	6.16598	1.57084	1.07594	4.13e-08	0	0	0
Solyc04g077150.3	ch04	62172112	62175679	1348	36.5843	44.0718	40.4908	21.1975	14.5951	18.4274	49.0992	42.8439	46.9789	28.5413	25.8309	25.8261	49.0992	14.5951	-1.11746	1.51e-09	AT1G10030.1	ERG28	homolog of yeast ergosterol28
Solyc04g077470.3	ch04	62470313	62474280	3441	91.4499	111.065	99.2492	32.4151	20.873	28.5047	76.864	84.8388	80.0037	19.912	21.0456	20.2042	111.065	19.912	-1.84568	1.58e-19	AT4G07960.1	ATCSLC12,CSLC12	Cellulose-synthase-like C12
Solyc04g077980.1	ch04	62935637	62940491	4855	263.608	209.004	240.71	92.6725	80.5169	88.1022	64.1237	112.444	85.2715	41.9451	42.1336	40.5316	263.608	40.5316	-1.43848	5.89e-12	AT1G27730.1	STZ,ZAT10	salt tolerance zinc finger
Solyc04g077990.3	ch04	62944436	62945932	1170	5.79525	6.38604	5.76754	15.5504	10.9008	12.8582	20.1219	18.1821	20.3584	16.8717	16.4736	17.4242	20.3584	5.76754	1.01411	0.0109529	AT3G49940.1	LBD38	LOB domain-containing protein 38
Solyc04g078110.1	ch04	63031959	63037414	4739	108.907	116.511	111.473	58.9359	42.1784	52.7552	136.857	164.034	149.033	45.761	45.5764	45.6104	164.034	42.1784	-1.11551	1.19e-09	AT5G67360.1	ARA12	Subtilase family protein
Solyc04g078590.3	ch04	63359800	63363761	3474	1.54648	3.72445	2.57293	1.16017	0.292342	0.752352	2.72168	1.82878	2.47041	1.15841	1.26954	1.1887	3.72445	0.292342	-1.05895	9.87e-07	AT5G43020.1	0	Leucine-rich repeat protein kinase family protein
Solyc04g078800.3	ch04	63555207	63559099	2335	9.17165	7.96062	8.37611	3.94885	2.54898	3.58719	2.64971	3.65653	3.24988	0.77259	0.75135	0.716372	9.17165	0.716372	-1.12347	2.74e-08	AT5G42930.1	0	alpha/beta-Hydrolases superfamily protein
Solyc04g078860.3	ch04	63605558	63613373	4889	6.33946	7.20998	6.43511	2.40705	2.10629	2.36993	3.82248	6.36219	4.7858	1.38372	1.50018	1.40599	7.20998	1.38372	-1.2176	2.45e-14	AT2G29100.1	ATGLR2.9,GLR2.9	glutamate receptor 2.9
Solyc04g079310.3	ch04	63904846	63910756	2419	71.6678	103.962	86.8249	46.8488	35.169	42.4023	60.296	61.2502	59.479	39.511	39.8188	40.1392	103.962	35.169	-1.05888	8.26e-11	AT1G47490.2	ATRBP47C,RBP47C	RNA-binding protein 47C
Solyc04g079315.1	ch04	63904846	63910756	2419	71.6678	103.962	86.8249	46.8488	35.169	42.4023	60.296	61.2502	59.479	39.511	39.8188	40.1392	103.962	35.169	-1.05888	8.26e-11	AT1G47490.1	ATRBP47C,RBP47C	RNA-binding protein 47C
Solyc04g079360.1	ch04	63974429	63977406	2643	60.8204	78.0025	67.931	13.0771	10.5001	12.443	16.0744	29.8242	22.2287	3.24214	3.07926	3.26334	78.0025	3.07926	-2.4264	8.15e-38	AT3G50060.1	MYB77	myb domain protein 77
Solyc04g079420.3	ch04	64013980	64017547	2730	13.8638	19.1963	16.3625	66.756	66.9191	66.4066	81.8085	70.9314	77.0362	127.815	126.359	127.992	127.992	13.8638	1.9538	2.09e-16	AT4G33300.2	ADR1-L1	ADR1-like 1
Solyc04g079520.3	ch04	64047036	64050172	2127	121.911	110.805	120.588	45.2449	27.9602	39.3218	39.6495	50.8317	46.026	50.0566	46.7974	49.9626	121.911	27.9602	-1.62488	3.04e-13	AT1G27040.1	0	Major facilitator superfamily protein
Solyc04g080200.3	ch04	64541667	64547567	2873	10.9362	16.4557	13.3919	7.23931	3.46098	5.68047	11.5959	11.3869	11.1102	5.16821	5.14814	4.91251	16.4557	3.46098	-1.17577	1.3e-08	AT3G56870.1	0	0
Solyc04g080435.1	ch04	64699762	64700814	657	0.169185	0.317	0.101026	1.90983	1.11442	1.47224	0.482931	0	0.183336	0.633648	0.741757	0.795628	1.90983	0	1.06335	0.00168743	AT1G75250.1	ATRL6,RL6,RSM3	RAD-like 6
Solyc04g080530.3	ch04	64756917	64760853	2828	0.563373	0.478695	0.539817	20.6652	47.6379	30.0041	2.78242	5.47909	4.16342	25.737	26.0038	25.8684	47.6379	0.478695	4.46665	8.19e-67	AT2G21610.1	ATPE11,PE11	pectinesterase 11
Solyc04g080540.2	ch04	64762143	64763686	821	410.207	640.663	512.802	2241.8	3291.08	2666.49	2365.8	3583.31	2876.54	3175.46	3220.56	3200.38	3583.31	410.207	2.38834	1.52e-24	AT1G19530.1	0	0
Solyc04g080580.3	ch04	64782961	64787283	1921	62.7909	69.5767	67.0881	32.649	27.4299	31.0362	158.362	118.342	143.464	47.5145	47.1986	46.6128	158.362	27.4299	-1.10511	1.5e-10	AT1G19600.1	0	pfkB-like carbohydrate kinase family protein
Solyc04g080740.1	ch04	64930801	64931999	1127	60.6074	71.1941	65.255	134.531	147.621	140.043	132.883	118.433	126.624	204.89	212.663	213.405	213.405	60.6074	1.08772	0.00104553	AT1G75390.1	AtbZIP44,bZIP44	basic leucine-zipper 44
Solyc04g080750.3	ch04	64937499	64940305	1983	0.261584	0.393853	0.401658	2.3968	1.9295	2.49078	0.272005	0.275442	0.27334	0.367391	0.61439	0.461308	2.49078	0.261584	1.27485	1.63e-08	AT1G35180.1	0	TRAM, LAG1 and CLN8 (TLC) lipid-sensing domain containing protein
Solyc04g080840.2	ch04	65002273	65006459	2223	8.19201	11.3597	9.46494	4.81487	1.3812	3.56425	1.21319	1.59061	1.3817	0.546212	0.723438	0.59962	11.3597	0.546212	-1.32716	3.07e-07	AT1G45130.1	BGAL5	beta-galactosidase 5
Solyc04g080960.3	ch04	65102722	65105099	1368	1755.86	1864.85	1800.31	920.888	800.025	881.228	4352.68	4559.58	4440.19	3728.63	3712.65	3714.59	4559.58	800.025	-1.058	6.16e-10	AT4G39090.1	RD19,RD19A	Papain family cysteine protease
Solyc04g081080.1	ch04	65213490	65216900	3411	12.6221	13.9823	12.9466	4.36968	3.42056	4.23548	6.47407	5.37698	5.59707	2.24772	2.27165	2.22209	13.9823	2.22209	-1.50176	1.92e-16	AT4G36180.1	0	Leucine-rich receptor-like protein kinase family protein
Solyc04g081120.1	ch04	65247025	65248698	1674	1.62682	3.26587	2.32613	0.829054	0.395052	0.626992	0.170584	0.0343458	0.143909	0.0207242	0.0873359	0.0468394	3.26587	0.0207242	-1.07485	1.05e-07	AT1G19900.1	0	glyoxal oxidase-related protein
Solyc04g081130.1	ch04	65251973	65253616	1644	1.67904	7.06266	3.84894	0.104077	0.215497	0.112665	1.10008	1.17158	0.860893	0.147716	0.0889296	0.143082	7.06266	0.0889296	-2.18346	1.2e-26	AT1G19900.1	0	glyoxal oxidase-related protein
Solyc04g081480.2	ch04	65524753	65531151	5554	2.36492	2.89211	2.55346	7.78053	7.22078	7.72587	2.43934	2.65528	2.83563	4.89089	5.10674	4.87528	7.78053	2.36492	1.25086	7.02e-07	0	0	0
Solyc04g081550.3	ch04	65580391	65583000	1493	184.439	242.812	211.036	86.4875	77.5313	84.4845	167.462	219.428	191.206	105.866	106.476	105.648	242.812	77.5313	-1.35039	2.16e-16	AT1G75800.1	0	Pathogenesis-related thaumatin superfamily protein
Solyc04g081900.3	ch04	65849985	65852911	2262	9.93447	13.6729	11.9622	58.0261	63.0244	59.1564	21.3487	18.3262	19.3564	181.421	180.736	180.124	181.421	9.93447	2.24794	2.18e-22	AT1G60420.1	0	DC1 domain-containing protein
Solyc04g082050.3	ch04	65939867	65941732	1225	47.0782	62.6721	52.9728	144.487	154.976	149.252	164.807	197.125	175.761	148.624	151.173	151.996	197.125	47.0782	1.44664	7.55e-08	AT4G35750.1	0	SEC14 cytosolic factor family protein / phosphoglyceride transfer family protein
Solyc04g082120.3	ch04	65990354	65994999	2664	11.0292	10.8083	11.0706	2.47634	2.95231	2.3562	30.8234	32.7833	32.7467	46.9465	46.4285	45.6504	46.9465	2.3562	-1.7353	4.92e-20	AT1G20380.1	0	Prolyl oligopeptidase family protein
Solyc04g082380.3	ch04	66147998	66150020	1148	34.405	36.4426	36.0586	16.3783	11.1715	15.2199	29.4069	22.6624	27.2538	13.8406	11.1433	12.5673	36.4426	11.1433	-1.26381	3.1e-10	AT5G42330.1	0	0
Solyc04g082540.2	ch04	66269975	66272642	1392	0.0133088	0.598475	0.222518	5.27185	7.53348	5.79554	0.136761	0.578253	0.519189	0.0249226	0	0	7.53348	0	2.49405	1.12e-16	AT4G38260.1	0	Protein of unknown function (DUF833)
Solyc04g082590.3	ch04	66309914	66315787	2616	11.5503	14.2508	12.3479	6.1046	3.36762	5.08208	4.22077	4.16486	4.28212	4.4161	5.44898	4.99548	14.2508	3.36762	-1.22903	8.18e-10	AT1G42480.1	0	0
Solyc04g082690.1	ch04	66372749	66374505	637	95.0719	60.4864	79.7461	42.9474	29.588	36.9925	35.8627	50.2742	43.2549	44.2231	42.2305	42.1382	95.0719	29.588	-1.08252	1.83e-06	AT1G20823.1	0	RING/U-box superfamily protein
Solyc04g082750.3	ch04	66400173	66404043	2495	6.99451	7.91966	7.10295	3.6118	1.43888	3.00246	7.65554	7.4317	7.4347	4.1297	3.83812	4.09592	7.91966	1.43888	-1.17846	1.48e-07	AT2G33630.1	0	NAD(P)-binding Rossmann-fold superfamily protein
Solyc04g082830.3	ch04	66450776	66455346	1553	5.53507	10.3431	7.50786	17.9587	22.4931	19.5464	8.8464	20.0473	14.6396	24.8855	26.4692	25.9344	26.4692	5.53507	1.25554	1.6e-06	AT1G20925.1	0	Auxin efflux carrier family protein
Solyc04g005070.3	ch04	59667	62998	2015	16.025	12.1318	14.7351	6.47239	5.50903	5.9238	41.1447	29.6462	35.8964	5.28562	5.28449	5.35698	41.1447	5.28449	-1.13438	2.23e-08	AT1G52190.1	0	Major facilitator superfamily protein
Solyc04g005240.2	ch04	182643	199956	4513	28.1356	33.3309	30.5716	92.0368	86.3255	88.3899	37.613	43.9015	40.2084	70.2916	69.0237	68.4827	92.0368	28.1356	1.50506	1.19e-07	0	0	0
Solyc04g005250.3	ch04	182643	199956	4513	28.1356	33.3309	30.5716	92.0368	86.3255	88.3899	37.613	43.9015	40.2084	70.2916	69.0237	68.4827	92.0368	28.1356	1.50506	1.19e-07	AT5G15380.1	DRM1	domains rearranged methylase 1
Solyc04g005255.1	ch04	182643	199956	4513	28.1356	33.3309	30.5716	92.0368	86.3255	88.3899	37.613	43.9015	40.2084	70.2916	69.0237	68.4827	92.0368	28.1356	1.50506	1.19e-07	AT2G03890.1	ATPI4K GAMMA 7,PI4K GAMMA 7,UBDK GAMMA 7	phosphoinositide 4-kinase gamma 7
Solyc04g005410.2	ch04	286006	289973	2969	0.748769	1.03468	1.14014	3.92523	8.62325	5.55225	0.192359	0.571269	0.354986	0.268751	0.229797	0.25529	8.62325	0.192359	1.83275	1.5e-12	AT2G03530.2	ATUPS2,UPS2	ureide permease 2
Solyc04g005480.1	ch04	319989	323989	3981	90.7349	110.543	98.6023	24.7612	22.8828	24.0592	38.6545	56.9894	46.1112	13.9954	13.0494	13.8856	110.543	13.0494	-2.01951	2.17e-29	AT2G03440.1	ATNRP1,NRP1	nodulin-related protein 1
Solyc04g006960.3	ch04	649329	653345	2633	11.9964	14.5049	12.6631	30.6364	26.9554	28.4119	29.5474	29.61	29.9185	50.2662	52.7498	51.4687	52.7498	11.9964	1.07784	0.000918808	AT3G25620.2	0	ABC-2 type transporter family protein
Solyc04g006970.3	ch04	663200	675186	4197	9.37104	10.2969	9.76817	59.1362	53.7817	56.6847	25.3707	33.6517	29.3955	75.0053	74.8244	75.0401	75.0401	9.37104	2.41178	2.8e-20	AT1G68750.1	ATPPC4,PPC4	phosphoenolpyruvate carboxylase 4
Solyc04g007590.2	ch04	1271420	1275135	1952	0.70231	1.89384	1.37146	0.233747	0.0604982	0.179232	1.43038	1.0309	1.14158	0.0177727	0.112347	0.0669477	1.89384	0.0177727	-1.00428	9.15e-09	AT3G30340.1	0	nodulin MtN21 /EamA-like transporter family protein
Solyc04g007800.3	ch04	1490765	1495169	805	7.01909	11.8041	9.26213	26.2146	17.8679	22.8043	54.51	78.1359	61.9467	303.094	299.423	302.046	303.094	7.01909	1.16879	0.000474498	AT1G70810.1	0	Calcium-dependent lipid-binding (CaLB domain) family protein
Solyc04g007810.1	ch04	1490765	1495169	805	7.01909	11.8041	9.26213	26.2146	17.8679	22.8043	54.51	78.1359	61.9467	303.094	299.423	302.046	303.094	7.01909	1.16879	0.000474498	AT5G09530.1	0	hydroxyproline-rich glycoprotein family protein
Solyc04g007820.3	ch04	1496790	1497873	641	0.115606	0.162457	0.276127	1.51261	1.43701	1.73374	0	0	0	0.108244	0.0380136	0.163097	1.73374	0	1.11222	0.000962908	AT1G70890.1	MLP43	MLP-like protein 43
Solyc04g008100.2	ch04	1751989	1759543	6627	93.8869	137.459	113.134	37.7561	45.398	40.4304	47.9591	66.136	56.4453	15.0872	14.9465	15.0382	137.459	14.9465	-1.45683	1.14e-21	AT5G37490.1	0	ARM repeat superfamily protein
Solyc04g008830.1	ch04	2438020	2440022	2003	11.441	13.6472	12.2829	4.54642	1.66261	3.75024	26.9605	18.9162	22.6261	5.02284	5.231	5.03676	26.9605	1.66261	-1.63934	5.43e-11	AT5G23400.1	0	Leucine-rich repeat (LRR) family protein
Solyc04g009640.3	ch04	3012946	3016667	3703	0.810472	0.674921	0.705026	3.50657	2.985	3.42353	3.37592	1.77779	2.68357	0.946237	1.13839	0.966968	3.50657	0.674921	1.31514	1.59e-07	AT3G47570.1	0	Leucine-rich repeat protein kinase family protein
Solyc04g009910.3	ch04	3230813	3232688	1286	9.72388	17.0251	12.7483	86.1872	129.736	101.188	12.7062	15.1114	13.5579	47.6142	48.0324	46.5008	129.736	9.72388	2.91313	5.71e-37	AT1G08650.1	ATPPCK1,PPCK1	phosphoenolpyruvate carboxylase kinase 1
Solyc04g011340.3	ch04	3817664	3821789	1557	0.654411	1.58844	1.0089	57.7792	114.482	76.7028	0.876254	0.5539	0.715594	4.79052	5.08618	4.4316	114.482	0.5539	5.33282	2.72e-106	AT2G39510.1	0	nodulin MtN21 /EamA-like transporter family protein
Solyc04g011390.1	ch04	3865068	3866099	1032	82.1274	66.5977	76.7503	39.2388	14.0521	29.7733	57.2159	42.759	51.5889	13.7492	12.325	12.1058	82.1274	12.1058	-1.40855	1.87e-07	AT3G46320.1	0	Histone superfamily protein
Solyc04g011710.1	ch04	4172928	4177199	4187	17.0878	17.7889	17.8181	7.66906	6.26705	7.132	0.0227336	0.0205976	0.028768	0	0	0	17.8181	0	-1.21042	7.65e-12	0	0	0
Solyc04g011800.1	ch04	4233363	4233671	309	0	0.0842513	0.0716009	0.86136	1.98732	1.06564	1.12949	0.930338	0.877076	0	0	0	1.98732	0	1.13156	0.00593237	AT1G03020.1	0	Thioredoxin superfamily protein
Solyc04g011810.1	ch04	4243708	4244153	418	0.26592	0.622815	0.582228	4.59368	7.51497	6.1051	13.8907	12.5168	14.5522	1.57692	0.641229	1.25054	14.5522	0.26592	2.24634	1.24e-08	AT1G03020.1	0	Thioredoxin superfamily protein
Solyc04g011820.1	ch04	4247139	4247739	601	0.770623	0.649759	0.662636	3.28984	2.24002	3.01339	1.68937	1.14798	1.60335	0	0.0810872	0	3.28984	0	1.18329	0.0068916	AT1G03020.1	0	Thioredoxin superfamily protein
Solyc04g011830.1	ch04	4251672	4252126	455	0	0.0572168	0.0486256	2.21452	1.24581	2.21632	2.44066	1.38999	1.32365	0.152493	0.214213	0.22977	2.44066	0	1.48215	4.54e-05	AT1G03020.1	0	Thioredoxin superfamily protein
Solyc04g012060.3	ch04	4383623	4391434	3941	35.1054	46.7034	39.9883	17.8392	9.08542	14.8985	75.4851	61.1275	69.204	12.2889	11.5867	11.5064	75.4851	9.08542	-1.47727	5e-12	AT2G21790.1	ATRNR1,CLS8,R1,RNR1	ribonucleotide reductase 1
Solyc04g014280.1	ch04	4586278	4588939	2463	0.135389	0.338237	0.197622	7.03185	6.77965	7.1107	0.283406	0.560242	0.305653	2.28183	1.90937	1.99498	7.1107	0.135389	2.70401	3.35e-48	AT5G09520.1	0	hydroxyproline-rich glycoprotein family protein
Solyc04g014290.1	ch04	4589565	4590613	1040	2.29791	3.20414	2.95705	21.5707	27.8199	24.5576	4.48471	11.7754	7.2966	27.5536	30.763	29.0516	30.763	2.29791	2.74739	2.92e-28	AT5G09520.1	0	hydroxyproline-rich glycoprotein family protein
Solyc04g014320.1	ch04	4598160	4609343	940	9.81473	21.2147	14.8282	164.206	170.882	169.829	60.9255	110.311	81.9136	313.227	302.458	303.738	313.227	9.81473	3.37794	3.51e-58	AT5G09520.1	0	hydroxyproline-rich glycoprotein family protein
Solyc04g014330.1	ch04	4598160	4609343	940	9.81473	21.2147	14.8282	164.206	170.882	169.829	60.9255	110.311	81.9136	313.227	302.458	303.738	313.227	9.81473	3.37794	3.51e-58	AT5G09520.1	0	hydroxyproline-rich glycoprotein family protein
Solyc04g014850.3	ch04	5078202	5083333	2146	4.83432	9.1227	6.64977	2.00214	1.30969	1.63989	10.1129	10.2344	10.3557	1.18012	1.28306	1.13266	10.3557	1.13266	-1.56986	5.65e-17	AT4G17240.1	0	0
Solyc04g015140.2	ch04	5316263	5321559	2394	2.04294	1.92479	1.87607	4.86007	5.11043	5.10634	1.74944	1.82523	1.64778	1.95633	2.30028	2.3145	5.11043	1.64778	1.0314	0.00181388	0	0	0
Solyc04g015360.3	ch04	5562895	5567435	4130	75.1124	116.389	92.6665	26.86	20.3245	24.6562	19.8054	30.5642	24.4476	12.3313	13.1745	12.9479	116.389	12.3313	-1.94	1.25e-27	AT3G51080.1	GATA6	GATA transcription factor 6
Solyc04g015510.1	ch04	5720051	5720590	540	0.034307	0	0	1.86594	0.656069	1.41012	0	0.106472	0	0.25698	0.135371	0.193603	1.86594	0	1.19193	8.21e-05	AT1G09370.1	0	Plant invertase/pectin methylesterase inhibitor superfamily protein
Solyc04g016060.1	ch04	6734994	6736738	1745	65.3233	74.3116	70.6595	30.0479	22.9823	27.4912	13.4187	24.1347	17.6191	19.2448	17.2173	17.9285	74.3116	13.4187	-1.35263	2.75e-13	AT2G41660.1	MIZ1	Protein of unknown function, DUF617
Solyc04g016070.2	ch04	6740885	6743695	1130	6.70535	6.54297	7.16604	3.26391	2.13193	2.87757	0.0280783	0.305282	0.0266486	1.19734	0.474396	0.832663	7.16604	0.0266486	-1.05447	9.59e-07	AT5G13790.1	AGL15	AGAMOUS-like 15
Solyc04g016230.3	ch04	7013341	7015431	1748	12.0184	27.7762	17.7453	27.8755	74.2064	45.4928	40.7679	61.6392	49.0628	76.0729	71.7201	72.3086	76.0729	12.0184	1.31452	0.000282498	AT2G15490.1	UGT73B4	UDP-glycosyltransferase 73B4
Solyc04g016430.3	ch04	7223671	7233231	8181	1.62817	2.5935	2.0905	10.9686	12.671	11.6095	1.13247	2.07322	1.62693	1.39091	1.40583	1.4664	12.671	1.13247	2.03824	2.13e-27	AT2G41510.1	ATCKX1,CKX1	cytokinin oxidase/dehydrogenase 1
Solyc04g017740.1	ch04	7960459	7960935	477	0.660248	1.09156	0.649361	2.5508	32.9272	14.4535	0.332584	0.120534	0.18939	2.40009	2.34983	2.13694	32.9272	0.120534	3.29278	9.49e-11	0	0	0
Solyc04g025880.3	ch04	20447999	20456060	5497	10.4711	12.5267	10.8953	22.0238	25.9129	23.0436	7.23805	10.7208	8.5677	8.62099	9.38409	8.92925	25.9129	7.23805	1.00379	0.00186317	AT1G70300.1	KUP6	K+ uptake permease 6
Solyc04g045620.3	ch04	34408619	34434366	1858	39.295	55.0098	46.0593	23.7899	19.5634	22.4409	78.587	91.6266	83.7263	67.6853	63.5921	65.0877	91.6266	19.5634	-1.05932	3.37e-11	AT1G67350.2	0	0
Solyc04g050440.3	ch04	47168376	47171324	1797	60.9485	67.6991	64.4041	30.4374	19.9515	26.7072	102.76	47.8324	79.346	7.70295	9.30193	8.61031	102.76	7.70295	-1.29143	4.74e-11	AT1G64780.1	AMT1;2,ATAMT1;2	ammonium transporter 1;2
Solyc04g050570.3	ch04	47529650	47535182	1877	0.088829	0.305136	0.12966	1.42814	1.81197	1.5679	1.67348	1.73067	1.50805	1.79283	1.41501	1.57347	1.81197	0.088829	1.14789	2.19e-08	AT5G33370.1	0	GDSL-like Lipase/Acylhydrolase superfamily protein
Solyc04g051470.1	ch04	50440237	50519582	832	17.1675	8.88649	13.4024	6.64944	4.20137	5.86235	4.46183	2.59142	4.01747	3.33579	2.6944	3.1728	17.1675	2.59142	-1.10683	1.6e-05	AT4G09890.1	0	Protein of unknown function (DUF3511)
Solyc04g051540.3	ch04	50724811	50729872	1716	1.3279	1.92673	1.62454	6.06018	5.91839	6.32034	4.99225	7.8067	5.96644	5.76182	6.10588	6.12286	7.8067	1.3279	1.43466	5.69e-08	AT4G39410.1	ATWRKY13,WRKY13	WRKY DNA-binding protein 13
Solyc04g053130.3	ch04	51662144	51664439	1259	4.94413	7.6302	6.20334	27.4677	26.7701	28.0831	29.662	33.337	31.6437	74.3169	79.2547	78.1392	79.2547	4.94413	1.97005	9.43e-16	AT2G21970.1	44076	stress enhanced protein 2
Solyc04g054260.3	ch04	52160245	52162702	1932	9.34919	7.81549	8.60022	23.9513	18.9486	21.0062	0.131381	0.0446389	0.109105	0	0	0	23.9513	0	1.21783	0.00208715	AT4G36220.1	CYP84A1,FAH1	ferulic acid 5-hydroxylase 1
Solyc04g054660.2	ch04	52839971	52993769	2472	201.73	265.813	229.749	60.2875	63.1546	61.1825	137.49	268.088	194.272	61.9605	59.8522	61.3126	268.088	59.8522	-1.90011	1.27e-29	AT4G39830.1	0	Cupredoxin superfamily protein
Solyc04g054690.3	ch04	52839971	52993769	2472	201.73	265.813	229.749	60.2875	63.1546	61.1825	137.49	268.088	194.272	61.9605	59.8522	61.3126	268.088	59.8522	-1.90011	1.27e-29	AT4G39830.1	0	Cupredoxin superfamily protein
Solyc04g055200.3	ch04	53763613	53783222	1963	51.557	61.006	53.9535	28.1831	14.3058	23.8301	29.0616	26.3604	27.996	14.2268	13.555	14.6326	61.006	13.555	-1.2901	2.51e-09	AT5G10240.1	ASN3	asparagine synthetase 3
Solyc04g055207.1	ch04	53784396	53823834	6580	5.76608	8.80318	7.15521	2.45011	1.48603	2.1362	11.8331	4.12862	8.46641	4.70823	3.49947	4.02373	11.8331	1.48603	-1.44639	2.17e-17	0	0	0
Solyc04g055250.3	ch04	53784396	53823834	6580	5.76608	8.80318	7.15521	2.45011	1.48603	2.1362	11.8331	4.12862	8.46641	4.70823	3.49947	4.02373	11.8331	1.48603	-1.44639	2.17e-17	0	0	0
Solyc04g063230.3	ch04	55381819	55388491	3036	85.6665	103.766	94.3942	51.6052	28.0995	43.4581	134.94	111.07	125.56	32.7954	32.4809	32.2314	134.94	28.0995	-1.18489	5.58e-09	AT1G29470.1	0	S-adenosyl-L-methionine-dependent methyltransferases superfamily protein
Solyc04g064920.3	ch04	56056770	56061381	1526	13.4027	20.6597	17.4997	7.02651	5.83497	6.72966	2.82771	5.67037	3.63092	2.43255	2.87419	2.20943	20.6597	2.20943	-1.27214	1.09e-13	AT3G21260.3	GLTP3	Glycolipid transfer protein (GLTP) family protein
Solyc04g071030.1	ch04	57968116	57969525	1409	294.256	278.573	290.902	117.226	131.603	120.924	167.943	282.986	218.249	142.388	141.202	141.033	294.256	117.226	-1.21736	2.16e-11	AT5G09800.1	0	ARM repeat superfamily protein
Solyc04g071500.3	ch04	58565484	58568382	1104	9.73275	15.4221	11.6435	6.23383	3.87223	5.57377	10.2313	13.3321	11.1833	2.19969	2.33956	3.0303	15.4221	2.19969	-1.09123	5.86e-08	AT1G21090.1	0	Cupredoxin superfamily protein
Solyc04g072000.3	ch04	59152255	59153998	945	262.047	227.664	251.8	455.51	705.68	545.731	295.697	291.794	296.382	464.032	475.808	464.702	705.68	227.664	1.19957	0.00387709	AT3G54420.1	ATCHITIV,ATEP3,CHIV,EP3	homolog of carrot EP3-3 chitinase
Solyc04g072375.1	ch04	59480590	59481093	504	41.7933	28.5647	34.46	2.41415	10.544	5.18585	9.69483	19.9065	14.1005	3.64819	3.96443	4.04491	41.7933	2.41415	-2.35028	1.47e-12	AT1G63840.1	0	RING/U-box superfamily protein
Solyc04g072850.3	ch04	59893799	59900523	2668	11.0544	18.1884	14.2384	7.68867	3.41707	6.1478	58.7002	66.201	62.4155	14.6935	16.1927	15.2136	66.201	3.41707	-1.19847	2.99e-08	AT1G78060.1	0	Glycosyl hydrolase family protein
Solyc04g074290.3	ch04	60362333	60369459	5332	70.5453	79.9466	74.8015	16.9541	11.3796	14.7905	34.5015	29.3351	32.0218	13.156	13.1385	12.6564	79.9466	11.3796	-2.30729	2.54e-28	AT1G78240.1	OSU1,QUA2,TSD2	S-adenosyl-L-methionine-dependent methyltransferases superfamily protein
Solyc04g074430.1	ch04	60515516	60525032	5778	277.044	326.899	299.388	45.2353	36.8789	41.7835	51.1566	90.7748	68.9659	4.98348	5.04793	4.93958	326.899	4.93958	-2.83637	1.88e-46	AT4G08950.1	EXO	Phosphate-responsive 1 family protein
Solyc04g074420.1	ch04	60515516	60525032	5778	277.044	326.899	299.388	45.2353	36.8789	41.7835	51.1566	90.7748	68.9659	4.98348	5.04793	4.93958	326.899	4.93958	-2.83637	1.88e-46	AT4G08950.1	EXO	Phosphate-responsive 1 family protein
Solyc04g074450.1	ch04	60515516	60525032	5778	277.044	326.899	299.388	45.2353	36.8789	41.7835	51.1566	90.7748	68.9659	4.98348	5.04793	4.93958	326.899	4.93958	-2.83637	1.88e-46	AT4G08950.1	EXO	Phosphate-responsive 1 family protein
Solyc04g074440.1	ch04	60515516	60525032	5778	277.044	326.899	299.388	45.2353	36.8789	41.7835	51.1566	90.7748	68.9659	4.98348	5.04793	4.93958	326.899	4.93958	-2.83637	1.88e-46	AT4G08950.1	EXO	Phosphate-responsive 1 family protein
Solyc04g074680.1	ch04	60686087	60687043	957	120.563	100.544	111.617	20.8788	20.6322	20.9672	29.4741	52.959	39.8359	10.9841	9.42078	10.5419	120.563	9.42078	-2.35819	8.53e-26	AT1G35210.1	0	0
Solyc04g074710.3	ch04	60715998	60724548	2522	6.83882	9.32133	8.12349	3.23391	1.92919	2.70919	4.9568	6.0071	5.21783	4.12675	3.20767	3.11937	9.32133	1.92919	-1.32738	3.03e-12	0	0	0
Solyc04g074740.3	ch04	60731583	60758549	1297	57.4057	113.609	79.6283	40.632	28.8994	37.2092	38.9451	61.5731	49.4995	32.9536	38.7951	37.4212	113.609	28.8994	-1.2087	7.24e-12	AT1G72230.1	0	Cupredoxin superfamily protein
Solyc04g074780.3	ch04	60781835	60786717	2250	54.6799	89.9723	70.5433	15.2852	17.9605	16.5921	9.06731	14.2587	11.5634	10.5002	10.9271	10.6636	89.9723	9.06731	-2.04598	1.91e-38	AT2G14095.1	0	0
Solyc04g076190.1	ch04	61209657	61213298	3212	12.412	29.5594	19.5761	4.64632	2.14714	3.89561	137.158	25.4896	88.9045	2.70021	2.49584	2.5876	137.158	2.14714	-2.23734	1.26e-21	AT1G09750.1	0	Eukaryotic aspartyl protease family protein
Solyc04g076440.1	ch04	61417275	61417613	339	1.6941	5.22209	2.9369	8.24391	30.1676	16.027	1.31032	1.95042	1.06595	8.49397	11.8599	11.2564	30.1676	1.06595	2.1599	3.06e-06	0	0	0
Solyc04g076710.3	ch04	61670293	61696075	6680	1.57525	2.50983	1.86801	4.36865	11.2046	6.84873	3.69533	4.665	3.97148	13.3524	13.1828	13.0564	13.3524	1.57525	1.50562	9.79e-08	0	0	0
Solyc04g076690.3	ch04	61670293	61696075	6680	1.57525	2.50983	1.86801	4.36865	11.2046	6.84873	3.69533	4.665	3.97148	13.3524	13.1828	13.0564	13.3524	1.57525	1.50562	9.79e-08	0	0	0
Solyc04g076695.1	ch04	61670293	61696075	6680	1.57525	2.50983	1.86801	4.36865	11.2046	6.84873	3.69533	4.665	3.97148	13.3524	13.1828	13.0564	13.3524	1.57525	1.50562	9.79e-08	0	0	0
Solyc04g076780.3	ch04	61740369	61746611	3156	17.3987	23.427	19.6921	8.20456	10.3424	9.29886	12.054	18.8553	15.5145	4.375	4.64018	4.8778	23.427	4.375	-1.04208	3.66e-12	AT5G64410.1	ATOPT4,OPT4	oligopeptide transporter 4
Solyc04g077130.1	ch04	62161824	62164180	2182	12.2005	14.2696	13.3944	7.58019	4.31887	6.47018	3.82429	3.10926	2.91193	2.1782	1.86491	2.13211	14.2696	1.86491	-1.00425	2.15e-07	AT5G17870.1	PSRP6	plastid-specific 50S ribosomal protein 6
Solyc04g077220.3	ch04	62234441	62236442	1164	31.4015	33.3025	32.3887	61.5749	79.5805	69.166	47.2112	66.1636	53.2409	110.783	108.415	110.518	110.783	31.4015	1.09169	0.00286985	AT4G37790.1	HAT22	Homeobox-leucine zipper protein family
Solyc04g077270.3	ch04	62328402	62332824	4094	15.5483	23.3247	19.2064	2.89769	6.54787	4.09189	20.3283	23.4179	21.8014	4.91488	4.93405	5.04341	23.4179	2.89769	-1.88495	2.11e-20	AT4G27290.1	0	S-locus lectin protein kinase family protein
Solyc04g077540.3	ch04	62583730	62591354	3121	11.7827	16.2658	13.4903	5.78689	2.77731	4.46418	23.6058	19.7023	22.3652	4.97985	5.26996	5.28422	23.6058	2.77731	-1.47443	4.78e-12	AT1G59540.1	ZCF125	P-loop containing nucleoside triphosphate hydrolases superfamily protein
Solyc04g077960.1	ch04	62906999	62909178	1590	1.85258	4.51905	3.15868	1.14786	0.37136	0.906041	0.558741	1.89842	0.814376	0.043638	0.27585	0.197256	4.51905	0.043638	-1.20766	5.08e-07	AT2G14760.1	0	basic helix-loop-helix (bHLH) DNA-binding superfamily protein
Solyc04g078040.3	ch04	62974479	62978219	1681	8.37573	11.5223	9.73959	2.44288	1.37693	1.79969	2.35935	2.18898	2.49001	0.392119	0.840731	0.777405	11.5223	0.392119	-1.92086	1.07e-19	AT5G43140.1	0	Peroxisomal membrane 22 kDa (Mpv17/PMP22) family protein
Solyc04g078470.3	ch04	63287846	63290556	2151	15.8989	14.7052	15.3361	8.5556	3.65642	6.91743	47.6297	19.0313	34.4668	6.17719	6.08318	6.11185	47.6297	3.65642	-1.14505	7.84e-07	AT4G34160.1	CYCD3,CYCD3;1	CYCLIN D3;1
Solyc04g078810.3	ch04	63558270	63563919	3490	16.6838	26.1306	20.3686	12.1368	7.05848	10.3844	28.2466	35.1641	32.0285	13.3202	14.0405	13.3902	35.1641	7.05848	-1.02249	2.14e-08	AT1G45207.2	0	Remorin family protein
Solyc04g078840.3	ch04	63582047	63592164	9085	1.71086	3.09195	2.38172	6.78427	7.43001	6.92497	3.0384	4.06609	3.62284	10.8067	11.1601	10.9983	11.1601	1.71086	1.245	3.41e-10	AT1G45249.1	ABF2,AREB1,ATAREB1	abscisic acid responsive elements-binding factor 2
Solyc04g079060.3	ch04	63728247	63743296	3315	14.0382	17.7013	15.564	7.33504	7.19598	7.18906	11.0356	16.5807	14.08	6.71868	7.02702	7.05643	17.7013	6.71868	-1.02498	2.26e-11	AT3G12203.1	scpl17	serine carboxypeptidase-like 17
Solyc04g079043.1	ch04	63728247	63743296	3315	14.0382	17.7013	15.564	7.33504	7.19598	7.18906	11.0356	16.5807	14.08	6.71868	7.02702	7.05643	17.7013	6.71868	-1.02498	2.26e-11	0	0	0
Solyc04g079047.1	ch04	63728247	63743296	3315	14.0382	17.7013	15.564	7.33504	7.19598	7.18906	11.0356	16.5807	14.08	6.71868	7.02702	7.05643	17.7013	6.71868	-1.02498	2.26e-11	AT2G23000.1	scpl10	serine carboxypeptidase-like 10
Solyc04g079070.3	ch04	63728247	63743296	3315	14.0382	17.7013	15.564	7.33504	7.19598	7.18906	11.0356	16.5807	14.08	6.71868	7.02702	7.05643	17.7013	6.71868	-1.02498	2.26e-11	AT2G23000.1	scpl10	serine carboxypeptidase-like 10
Solyc04g079120.3	ch04	63790772	63796713	3443	48.9053	63.3262	55.482	29.917	23.7694	27.9143	40.0592	40.4117	39.7599	24.9083	23.015	23.8211	63.3262	23.015	-1.01284	3.1e-10	AT1G47380.1	0	Protein phosphatase 2C family protein
Solyc04g079250.3	ch04	63854590	63866898	2093	1.59324	7.36356	3.98519	5.52268	23.122	11.9075	3.47149	1.12627	2.60413	3.04987	3.03856	3.03447	23.122	1.12627	1.44991	0.00054291	AT2G26560.1	PLA IIA,PLA2A,PLP2	phospholipase A 2A
Solyc04g079260.3	ch04	63854590	63866898	2093	1.59324	7.36356	3.98519	5.52268	23.122	11.9075	3.47149	1.12627	2.60413	3.04987	3.03856	3.03447	23.122	1.12627	1.44991	0.00054291	AT2G26560.1	PLA IIA,PLA2A,PLP2	phospholipase A 2A
Solyc04g079300.3	ch04	63887980	63897527	4498	7.61954	9.2258	8.40619	23.6777	27.2626	24.9496	12.7535	12.6609	13.3828	49.1229	51.5396	49.7683	51.5396	7.61954	1.48151	3.04e-08	AT4G11800.1	0	Calcineurin-like metallo-phosphoesterase superfamily protein
Solyc04g079305.1	ch04	63887980	63897527	4498	7.61954	9.2258	8.40619	23.6777	27.2626	24.9496	12.7535	12.6609	13.3828	49.1229	51.5396	49.7683	51.5396	7.61954	1.48151	3.04e-08	0	0	0
Solyc04g079700.3	ch04	64148098	64150329	1673	7.51883	13.3825	10.0903	5.11366	3.14819	4.55148	2.80683	1.99325	2.50191	2.44691	2.2284	2.04654	13.3825	1.99325	-1.10404	8.85e-09	AT2G26490.1	0	Transducin/WD40 repeat-like superfamily protein
Solyc04g079730.1	ch04	64179495	64181510	2014	50.6378	48.8228	51.9172	4.29504	8.30283	5.47712	13.8635	32.5585	21.725	2.89389	2.63751	2.60845	51.9172	2.60845	-2.87286	1.8e-35	AT5G42650.1	AOS,CYP74A,DDE2	allene oxide synthase
Solyc04g079860.1	ch04	64267415	64269613	2199	14.8695	23.583	19.0459	9.94233	7.07803	8.97512	20.3876	45.52	32.7696	18.4741	17.5299	17.5074	45.52	7.07803	-1.06107	3.47e-10	AT3G50760.1	GATL2	galacturonosyltransferase-like 2
Solyc04g079910.3	ch04	64311472	64314074	2109	14.4675	12.1466	13.4909	0.207332	0.313569	0.243955	4.82924	9.35075	6.76792	4.58944	3.80116	3.89133	14.4675	0.207332	-3.51719	5.11e-72	AT2G23790.1	0	Protein of unknown function (DUF607)
Solyc04g079990.3	ch04	64378402	64383918	2381	2.68433	3.805	3.31731	1.15777	0.892761	1.08908	16.2307	17.048	16.3022	5.60962	6.42684	5.99347	17.048	0.892761	-1.06067	1.51e-10	AT1G75090.1	0	DNA glycosylase superfamily protein
Solyc04g080300.3	ch04	64618837	64623387	2196	34.5123	41.8364	38.164	72.8166	89.3222	79.6963	48.1129	60.2047	53.6987	59.7477	61.3939	58.8663	89.3222	34.5123	1.05899	0.00120108	AT1G19400.2	0	Erythronate-4-phosphate dehydrogenase family protein
Solyc04g081110.1	ch04	65239483	65241154	1672	0.709121	1.86844	0.965969	0.045482	0.0706295	0.110778	0.113858	0.189128	0.108061	0	0	0	1.86844	0	-1.01993	7.46e-11	AT1G75620.1	0	glyoxal oxidase-related protein
Solyc04g081300.3	ch04	65417813	65428019	2307	14.1734	21.2603	17.2816	8.05947	2.52872	6.09285	27.355	40.1368	32.7757	13.3686	13.0336	12.8586	40.1368	2.52872	-1.50127	9.51e-09	AT1G19940.1	AtGH9B5,GH9B5	glycosyl hydrolase 9B5
Solyc04g081490.3	ch04	65528174	65531129	1544	398.952	391.281	392.613	187.184	123.569	163.268	431.582	287.958	366.095	160.744	154.628	157.783	431.582	123.569	-1.31379	1.14e-10	AT1G75780.1	TUB1	tubulin beta-1 chain
Solyc04g081810.3	ch04	65788708	65792910	2685	239.531	221.863	230.278	102.294	114.803	108.511	117.839	176.735	143.275	201.964	202.412	202.54	239.531	102.294	-1.07997	1.16e-09	AT1G20160.1	ATSBT5.2	Subtilisin-like serine endopeptidase family protein
Solyc04g081860.3	ch04	65815072	65818607	2306	7.35087	14.6087	10.6018	2.6959	0.74768	1.73137	0.963139	0.54852	0.88798	0.270798	0.295866	0.24935	14.6087	0.24935	-2.12103	1.98e-15	AT5G42180.1	0	Peroxidase superfamily protein
Solyc04g081960.1	ch04	65882624	65883757	1134	6.77972	12.5577	9.61857	27.9975	59.6502	40.5976	5.34405	9.07547	7.09009	14.3786	15.9007	15.4652	59.6502	5.34405	2.03811	7.69e-12	AT1G76070.1	0	0
Solyc04g082140.3	ch04	66003841	66008676	1971	180.718	293.239	228.375	83.2028	34.8585	67.483	283.512	293.95	287.059	47.2596	44.0109	46.5177	293.95	34.8585	-1.9034	1.34e-14	AT1G76160.1	sks5	SKU5 similar 5
Solyc04g082220.2	ch04	66050168	66054435	2953	35.226	27.6205	31.1603	8.05396	4.68691	6.87861	11.5611	22.3515	15.7856	9.93892	9.95132	9.93943	35.226	4.68691	-2.10052	4.74e-18	AT1G47670.1	0	Transmembrane amino acid transporter family protein
Solyc04g082270.3	ch04	66079974	66081829	1856	23.9059	29.4983	26.0465	3.43149	2.0488	2.5836	12.0862	17.5025	13.8396	1.79443	1.48353	1.3378	29.4983	1.3378	-2.89767	7.34e-41	AT1G76240.1	0	Arabidopsis protein of unknown function (DUF241)
Solyc04g082370.2	ch04	66140744	66146194	5127	4.70823	7.87052	5.89042	2.06541	1.40504	1.87457	2.5868	1.95687	2.18491	0.27743	0.318426	0.290574	7.87052	0.27743	-1.36328	1.96e-17	0	0	0
Solyc04g082420.3	ch04	66163154	66171371	5161	13.8055	18.4773	15.6343	33.6651	44.903	37.6431	33.8311	40.584	37.383	51.2956	52.7277	52.3436	52.7277	13.8055	1.2273	1.37e-05	AT2G30600.1	0	BTB/POZ domain-containing protein
Solyc04g082430.3	ch04	66171751	66175432	2450	14.4123	16.3746	15.2073	6.70445	2.49681	5.33402	17.6903	11.8627	15.4867	1.84081	1.67086	1.89889	17.6903	1.67086	-1.48235	1.68e-09	AT1G76310.1	CYCB2;4	CYCLIN B2;4
Solyc04g082900.3	ch04	66480309	66485217	1947	15.8425	21.0462	18.5679	8.85639	5.22834	7.59994	35.6396	29.9286	32.7577	6.75314	7.44643	7.06098	35.6396	5.22834	-1.24375	2.58e-10	AT2G33560.1	BUBR1	BUB1-related (BUB1: budding uninhibited by benzymidazol 1)
Solyc04g082940.3	ch04	66490841	66499506	3336	3.282	3.93314	3.60123	8.27477	8.40382	8.74777	17.7474	20.9401	19.2449	17.1277	16.5732	16.5624	20.9401	3.282	1.04085	0.000400281	AT1G20990.1	0	Cysteine/Histidine-rich C1 domain family protein
Solyc05g005080.3	ch05	81257	85806	4053	65.743	85.7576	74.8898	21.4319	15.1979	19.2243	109.073	123.395	116.365	34.367	36.6072	35.7836	123.395	15.1979	-1.96259	1.12e-24	AT5G49720.1	ATGH9A1,DEC,GH9A1,IRX2,KOR,KOR1,RSW2,TSD1	glycosyl hydrolase 9A1
Solyc05g005250.3	ch05	194221	204116	2748	30.4381	36	33.026	89.5157	124.925	103.777	26.9138	34.5116	29.9486	60.8755	60.1986	61.3368	124.925	26.9138	1.64843	7.75e-09	AT4G32180.3	ATPANK2,PANK2	pantothenate kinase 2
Solyc05g005337.1	ch05	273766	280630	1743	2.07259	2.19561	2.17058	5.62818	7.89993	5.49038	10.9767	11.1163	10.7287	24.0238	26.3099	24.6069	26.3099	2.07259	1.22204	0.000190331	AT5G47670.1	L1L,NF-YB6	nuclear factor Y, subunit B6
Solyc05g005560.4	ch05	402674	405240	2322	104.732	119.327	111.824	23.1953	14.2301	20.0926	167.238	136.061	151.511	18.0782	17.3253	17.3004	167.238	14.2301	-2.48535	3.81e-29	AT1G70370.2	PG2	polygalacturonase 2
Solyc05g005580.3	ch05	415514	418819	3209	8.12848	11.4957	10.2246	3.58427	1.74434	2.99498	14.5443	12.6224	13.9351	1.85948	1.60977	1.87328	14.5443	1.60977	-1.53651	1.32e-13	AT1G23790.1	0	Plant protein of unknown function (DUF936)
Solyc05g005680.3	ch05	506487	508079	968	10.1624	21.7575	15.7935	9.34861	3.80629	7.82383	83.353	82.7974	84.9571	19.7473	20.5657	20.5473	84.9571	3.80629	-1.08061	1.28e-05	AT1G10550.1	XET,XTH33	xyloglucan:xyloglucosyl transferase 33
Solyc05g005760.3	ch05	582282	585588	1966	22.7756	31.9528	26.4348	13.867	9.69487	12.0487	69.5413	59.8344	65.8778	7.11138	7.03982	6.44768	69.5413	6.44768	-1.1242	1.65e-10	AT1G70280.2	0	NHL domain-containing protein
Solyc05g005870.3	ch05	675287	680686	2835	8.23368	10.5237	9.35713	3.23899	3.17412	3.31024	2.50695	4.16762	3.23967	5.05393	4.88194	4.82163	10.5237	2.50695	-1.29011	1.62e-15	AT1G70260.1	0	nodulin MtN21 /EamA-like transporter family protein
Solyc05g006020.3	ch05	754329	759740	2380	12.8279	12.0542	12.8937	6.39041	4.39621	5.79355	10.945	9.40935	10.2106	5.21841	4.60715	5.04059	12.8937	4.39621	-1.05832	3.53e-08	AT1G60030.1	ATNAT7,NAT7	nucleobase-ascorbate transporter 7
Solyc05g006190.1	ch05	866586	867230	645	1.89566	5.93325	3.08716	0.795828	0.476032	0.382885	0	0	0	0	0	0	5.93325	0	-1.57998	1.41e-07	0	0	0
Solyc05g006570.1	ch05	1206919	1209055	2137	6.9786	10.0261	8.18934	3.52295	2.09991	2.85059	10.6158	9.18788	10.3711	2.58122	2.82777	2.75184	10.6158	2.09991	-1.29709	1.99e-11	AT1G27190.1	0	Leucine-rich repeat protein kinase family protein
Solyc05g007220.3	ch05	1859226	1864737	4786	18.1116	11.4774	14.9316	39.0239	45.3617	41.6117	7.70342	8.16293	7.94036	24.892	26.1945	26.2292	45.3617	7.70342	1.44071	0.000664357	AT2G02870.3	0	Galactose oxidase/kelch repeat superfamily protein
Solyc05g007240.1	ch05	1896398	1902239	5673	5.5548	8.48056	6.77039	17.805	12.7731	16.1905	4.86583	4.04886	4.26242	5.16133	5.42914	5.26597	17.805	4.04886	1.06393	0.000248096	AT1G69760.1	0	0
Solyc05g007450.3	ch05	2024472	2028050	1680	10.5531	10.5064	10.9701	4.24363	1.34963	3.27076	3.32394	3.04586	2.92167	0.640154	0.594664	0.622295	10.9701	0.594664	-1.56198	4.46e-09	AT1G26840.1	ATORC6,ORC6	origin recognition complex protein 6
Solyc05g007770.3	ch05	2229333	2232225	2015	21.523	46.9898	32.358	93.0382	129.826	108.293	40.5621	78.2957	56.0564	127.354	130.818	129.657	130.818	21.523	1.68573	2.13e-12	AT1G69490.1	ANAC029,ATNAP,NAP	NAC-like, activated by AP3/PI
Solyc05g008020.3	ch05	2439409	2443816	2458	4.10009	6.70436	5.31964	2.86177	1.48937	2.10992	15.5932	15.9643	15.5588	7.72036	8.40642	7.85792	15.9643	1.48937	-1.01532	1.13e-07	AT1G73670.1	ATMPK15,MPK15	MAP kinase 15
Solyc05g008150.3	ch05	2552189	2553663	796	2.18772	10.4004	5.39219	0	0	0	0	0	0	0	0	0	10.4004	0	-2.806	1.89e-16	0	0	0
Solyc05g008485.1	ch05	2827818	2831405	1262	15.6779	20.1338	17.0756	9.56599	4.43548	7.19161	17.3728	13.7815	16.5359	3.7936	3.39821	3.54146	20.1338	3.39821	-1.20793	9.39e-08	0	0	0
Solyc05g008480.3	ch05	2827818	2831405	1262	15.6779	20.1338	17.0756	9.56599	4.43548	7.19161	17.3728	13.7815	16.5359	3.7936	3.39821	3.54146	20.1338	3.39821	-1.20793	9.39e-08	AT1G66740.1	ASF1A,AtSP7,SGA2,SP7	ASF1 like histone chaperone
Solyc05g008540.3	ch05	2865163	2872031	1845	4.48836	6.42023	5.51618	1.92691	1.21613	1.77357	3.76615	4.64322	4.06402	1.20342	0.567896	1.00579	6.42023	0.567896	-1.29494	1.76e-11	AT2G01120.1	ATORC4,ORC4	origin recognition complex subunit 4
Solyc05g008640.1	ch05	2949984	2950499	516	9.44241	13.7232	10.7622	29.733	24.9459	29.4742	10.5147	9.41534	9.74586	62.7284	62.1918	64.9357	64.9357	9.41534	1.23885	0.000270939	AT1G15100.1	RHA2A	RING-H2 finger A2A
Solyc05g008910.3	ch05	3118437	3123642	4438	0.559364	0.979635	0.727851	3.38848	7.74333	4.75317	1.20108	2.44204	1.61489	5.12019	4.90848	5.02351	7.74333	0.559364	1.84223	5.62e-16	AT5G38200.1	0	Class I glutamine amidotransferase-like superfamily protein
Solyc05g009100.3	ch05	3238513	3244070	3836	9.11801	9.40632	9.21669	4.32169	2.79531	3.87352	7.70054	9.51004	8.28185	4.28679	3.50637	4.01312	9.51004	2.79531	-1.13572	9.21e-10	AT1G68400.1	0	leucine-rich repeat transmembrane protein kinase family protein
Solyc05g009590.3	ch05	3794934	3798878	2302	4.5389	5.36054	4.64214	0.982782	0.441179	0.831428	1.32317	1.91067	1.87061	0.889158	0.751536	0.78341	5.36054	0.441179	-1.73891	1.18e-17	AT3G18440.1	ALMT9,AtALMT9	aluminum-activated malate transporter 9
Solyc05g010000.1	ch05	4200037	4201500	1464	2.32838	4.39229	3.68744	4.61002	17.2944	9.23573	2.3623	2.9258	2.67396	6.35077	5.77544	6.17704	17.2944	2.32838	1.34836	0.000979987	AT1G68765.1	IDA	Putative membrane lipoprotein
Solyc05g010330.3	ch05	4476719	4481016	2275	1.48206	2.94095	1.95475	12.9278	6.38478	10.9459	24.2671	20.5844	23.4418	102.643	109.666	107.659	109.666	1.48206	1.82641	2.67e-10	AT1G68850.1	0	Peroxidase superfamily protein
Solyc05g010390.1	ch05	4526784	4527050	267	0	0.292513	0.165728	1.70889	4.24602	2.62068	0.475334	0	0.45113	0	0	0	4.24602	0	1.74298	0.000460738	0	0	0
Solyc05g011970.3	ch05	5179991	5182991	1926	236.16	202.944	221.396	42.4056	24.0232	34.9306	10.1808	15.4633	12.1796	13.0051	12.6768	13.3667	236.16	10.1808	-2.66854	5.19e-26	AT2G26710.1	BAS1,CYP72B1,CYP734A1	Cytochrome P450 superfamily protein
Solyc05g012370.3	ch05	5634499	5640255	2952	1.48106	1.68443	1.49147	4.76574	5.03253	4.97073	2.55806	2.70724	2.76443	8.33225	6.77679	7.11844	8.33225	1.48106	1.21452	4.5e-06	AT1G13820.1	0	alpha/beta-Hydrolases superfamily protein
Solyc05g012730.1	ch05	5907016	5909543	1856	8.40448	11.8666	10.2637	3.31881	1.36163	2.74992	3.69255	6.11812	4.57535	5.94404	6.9713	6.67491	11.8666	1.36163	-1.68487	7.77e-13	AT5G61840.1	GUT1	Exostosin family protein
Solyc05g012790.3	ch05	5958359	5966869	4234	14.3997	17.1365	15.7548	8.80077	4.64114	6.93132	28.139	21.6726	24.537	8.40676	8.14334	8.29648	28.139	4.64114	-1.10544	2.07e-08	AT1G69420.1	0	DHHC-type zinc finger family protein
Solyc05g013370.1	ch05	6447494	6448192	699	21.7327	17.9517	20.4471	4.70527	4.22362	5.4468	0.635479	0.658024	0.560041	0.248156	0.627469	0.560866	21.7327	0.248156	-1.86129	1.44e-14	AT3G18650.1	AGL103	AGAMOUS-like 103
Solyc05g013410.3	ch05	6480442	6485073	4594	10.4646	14.9889	13.1428	5.03634	4.73501	4.94119	1.76116	2.36537	1.9599	1.65381	1.88823	1.849	14.9889	1.65381	-1.23169	1.53e-16	AT1G70590.1	0	F-box family protein
Solyc05g013470.3	ch05	6680555	6686027	2098	2.20755	2.3949	2.17239	0.498394	0.101319	0.411994	0.0907394	0.0548092	0.0430595	0.132287	0.0580713	0.161951	2.3949	0.0430595	-1.28486	7.41e-10	AT3G26590.1	0	MATE efflux family protein
Solyc05g013530.3	ch05	6766765	6772288	4771	0.124256	0.245549	0.129845	2.69771	5.09894	3.47243	2.68672	2.51864	2.69508	7.5478	8.07968	8.00909	8.07968	0.124256	2.02761	6.31e-36	AT3G26510.1	0	Octicosapeptide/Phox/Bem1p family protein
Solyc05g014250.3	ch05	8012265	8015580	2733	1.3896	2.1909	1.61098	5.07111	4.95185	5.1582	8.14981	7.36305	7.49243	11.0309	10.7345	11.3611	11.3611	1.3896	1.15025	3.17e-06	AT3G47160.1	0	RING/U-box superfamily protein
Solyc05g014300.1	ch05	8101879	8102408	530	3.2158	10.6099	6.67914	78.9872	220.811	132.489	9.0995	6.23765	7.15893	99.4947	101.329	98.1347	220.811	3.2158	4.21093	8.96e-37	0	0	0
Solyc05g014540.3	ch05	8393104	8400055	2909	7.48928	11.9742	9.83403	5.07146	2.1678	3.94057	6.47877	6.13687	6.71822	1.8008	1.84279	1.51841	11.9742	1.51841	-1.18758	3.24e-08	AT1G67630.1	POLA2	DNA polymerase alpha 2
Solyc05g014590.3	ch05	8469391	8471998	1003	3.08455	3.1147	2.91172	0.492819	0.400313	0.410371	0.0949009	0.0573229	0.150114	0	0.0242938	0.0260582	3.1147	0	-1.49273	1.88e-11	AT5G57150.1	0	basic helix-loop-helix (bHLH) DNA-binding superfamily protein
Solyc05g014710.3	ch05	8843131	8847176	1777	5.35861	13.7127	8.87726	4.34364	0.837347	3.02274	2.69612	4.3194	3.27057	3.08462	2.93443	3.30933	13.7127	0.837347	-1.4659	3.24e-06	AT1G67590.1	0	Remorin family protein
Solyc05g015390.3	ch05	10448598	10450425	1257	115.65	92.8886	104.076	330.666	297.852	321.603	171.768	152.565	161.082	463.584	455.776	462.387	463.584	92.8886	1.5945	1.62e-05	AT1G67360.1	0	Rubber elongation factor protein (REF)
Solyc05g015610.3	ch05	11521391	11528451	4420	66.4497	80.9694	73.4569	140.319	163.299	148.526	81.3744	104.005	90.5092	181.608	183.665	182.115	183.665	66.4497	1.02362	0.00183801	AT1G27320.1	AHK3,HK3	histidine kinase 3
Solyc05g015613.1	ch05	11521391	11528451	4420	66.4497	80.9694	73.4569	140.319	163.299	148.526	81.3744	104.005	90.5092	181.608	183.665	182.115	183.665	66.4497	1.02362	0.00183801	0	0	0
Solyc05g015840.3	ch05	12394572	12401652	3986	7.68267	8.86294	8.15937	1.72658	1.90204	1.69866	1.92632	2.24296	2.08509	0.844242	0.947526	0.839301	8.86294	0.839301	-1.73423	6.94e-26	AT5G50670.1	0	Squamosa promoter-binding protein-like (SBP domain) transcription factor family protein
Solyc05g015843.1	ch05	12394572	12401652	3986	7.68267	8.86294	8.15937	1.72658	1.90204	1.69866	1.92632	2.24296	2.08509	0.844242	0.947526	0.839301	8.86294	0.839301	-1.73423	6.94e-26	0	0	0
Solyc05g018450.1	ch05	21525372	21525530	159	0	0.163734	0.139149	0.358707	3.56505	2.20039	0	0	0	0	0	0	3.56505	0	1.46596	0.0207058	0	0	0
Solyc05g021390.3	ch05	27162954	27164888	1756	85.3494	69.3243	76.945	583.552	673.073	614.496	32.1803	63.2411	45.9583	483.755	486.987	485.636	673.073	32.1803	2.99782	2.94e-22	AT5G36110.1	CYP716A1	cytochrome P450, family 716, subfamily A, polypeptide 1
Solyc05g024410.3	ch05	31641334	31642993	997	11.7435	16.5028	14.1358	7.32237	4.38257	6.64673	0.190944	0.259505	0.151018	0.0695933	0.29328	0.183505	16.5028	0.0695933	-1.08778	1.26e-07	0	0	0
Solyc05g041540.3	ch05	52958999	52969872	2312	8.22122	12.2624	10.3829	28.0238	34.4981	29.3925	27.8585	25.9	26.6093	55.4596	55.4575	54.8502	55.4596	8.22122	1.48677	2.6e-09	AT3G45010.1	scpl48	serine carboxypeptidase-like 48
Solyc05g041910.3	ch05	55034220	55039458	4250	121.808	105.911	114.288	43.1672	44.5639	43.9591	51.3181	64.9624	57.5901	44.9203	47.862	46.9963	121.808	43.1672	-1.35698	2.37e-12	AT5G47530.1	0	Auxin-responsive family protein
Solyc05g043360.2	ch05	56923621	56928781	2212	3.93631	7.95604	5.96126	0.197678	0.266936	0.260507	0.0286876	0.0129961	0.0136135	0	0	0	7.95604	0	-2.48494	2.02e-54	AT3G09220.1	LAC7	laccase 7
Solyc05g046000.3	ch05	58884641	58887192	1512	36.3777	57.5943	45.7126	15.0885	2.68676	10.6848	12.0661	12.8337	12.1089	2.59274	2.25618	2.62747	57.5943	2.25618	-2.18124	0.000167939	AT3G01190.1	0	Peroxidase superfamily protein
Solyc05g046020.3	ch05	58955167	58981167	1674	29.67	49.4235	38.9759	18.296	3.87998	12.9701	24.4503	25.0724	22.8276	7.27418	7.11788	7.79095	49.4235	3.87998	-1.66623	0.0012356	AT1G05260.1	RCI3,RCI3A	Peroxidase superfamily protein
Solyc05g046030.3	ch05	58955167	58981167	1674	29.67	49.4235	38.9759	18.296	3.87998	12.9701	24.4503	25.0724	22.8276	7.27418	7.11788	7.79095	49.4235	3.87998	-1.66623	0.0012356	AT1G05260.1	RCI3,RCI3A	Peroxidase superfamily protein
Solyc05g046240.1	ch05	59201579	59277406	1501	0.580088	2.30678	1.34134	6.81423	3.99673	5.88198	1.81789	2.03013	2.04632	10.2158	10.698	10.2386	10.698	0.580088	1.44597	4.22e-06	AT5G09520.1	0	hydroxyproline-rich glycoprotein family protein
Solyc05g046340.2	ch05	59476592	59480101	1583	3.78006	4.6706	4.01123	1.76544	0.775844	1.22206	1.44312	2.77849	2.0925	11.0673	11.3291	12.0198	12.0198	0.775844	-1.19291	6.77e-08	AT2G45790.1	ATPMM,PMM	phosphomannomutase
Solyc05g048820.3	ch05	60367969	60371240	1930	3.99312	2.67081	3.37029	0.837292	1.00348	0.85306	0.0986379	0.536222	0.202833	0.143802	0.0757514	0.081253	3.99312	0.0757514	-1.19483	2.1e-09	AT3G61260.1	0	Remorin family protein
Solyc05g050220.3	ch05	61118926	61125598	4902	2.16928	2.64479	2.33343	6.35654	7.13084	6.9188	0.343046	0.258035	0.276435	2.25761	2.24182	2.27667	7.13084	0.258035	1.20577	1.62e-06	AT2G46270.1	GBF3	G-box binding factor 3
Solyc05g050240.3	ch05	61135021	61136343	1323	0.938192	1.29873	1.03683	2.93147	6.89096	4.10668	0.263805	0.890888	0.386939	0.0262224	0.110507	0.0395108	6.89096	0.0262224	1.43211	1.65e-05	AT2G16070.2	PDV2	plastid division2
Solyc05g050730.1	ch05	61708004	61708468	465	36.4938	40.8701	36.4462	15.986	4.62211	12.4366	16.0349	6.92411	12.4985	8.20677	8.27944	8.31867	40.8701	4.62211	-1.69631	2.81e-08	AT1G50720.1	0	Stigma-specific Stig1 family protein
Solyc05g050780.3	ch05	61798586	61806570	1758	9.57903	10.3809	9.87933	5.07188	1.82714	4.01534	5.81148	6.86799	6.69748	6.35432	6.69461	6.19958	10.3809	1.82714	-1.23885	4.5e-07	AT5G09640.1	SCPL19,SNG2	serine carboxypeptidase-like 19
Solyc05g051240.1	ch05	62370182	62372078	1897	65.2358	78.0735	69.9429	30.9575	21.3774	27.2195	24.9547	44.6896	33.5576	13.9903	16.1588	15.5413	78.0735	13.9903	-1.3893	3.19e-13	AT1G66180.1	0	Eukaryotic aspartyl protease family protein
Solyc05g051350.2	ch05	62470383	62479526	2847	2.38161	3.39251	2.68107	11.2987	17.5293	13.4454	4.97047	6.82588	4.86546	22.1168	23.5023	23.9606	23.9606	2.38161	1.98266	5.45e-16	AT1G09910.1	0	Rhamnogalacturonate lyase family protein
Solyc05g051400.3	ch05	62549289	62553918	1244	77.99	67.135	73.5948	29.48	21.568	28.0412	48.2559	70.0199	56.4981	41.4132	35.8057	38.4062	77.99	21.568	-1.43347	1.77e-11	AT2G22500.1	ATPUMP5,DIC1,UCP5	uncoupling protein 5
Solyc05g051450.2	ch05	62628878	62630818	1781	6.0435	6.15394	5.78894	1.27028	1.43223	1.21331	7.3576	14.5109	10.7365	3.3504	3.52982	3.44865	14.5109	1.21331	-1.60148	1.08e-16	AT2G14095.1	0	0
Solyc05g051550.2	ch05	62779597	62782171	1471	0.403008	0.973387	0.436176	3.91602	2.97037	3.76345	4.89625	7.21129	6.18227	26.1548	26.8846	27.0425	27.0425	0.403008	1.50401	2.17e-08	AT1G34670.1	AtMYB93,MYB93	myb domain protein 93
Solyc05g051640.3	ch05	62877864	62884720	4086	11.9062	14.546	12.8709	5.18325	3.26589	4.35677	17.891	22.9431	20.547	5.9094	5.59969	5.64177	22.9431	3.26589	-1.42098	4.49e-14	AT5G61480.1	PXY	Leucine-rich repeat protein kinase family protein
Solyc05g051800.3	ch05	63027316	63031158	2065	25.8643	24.7856	26.1317	10.9742	11.3003	11.6803	17.6235	20.9794	19.4823	17.7409	18.0302	18.3524	26.1317	10.9742	-1.1103	5.14e-10	AT2G22120.2	0	RING/FYVE/PHD zinc finger superfamily protein
Solyc05g051810.1	ch05	63040241	63043463	460	216.591	232.379	219.034	20.7473	23.105	20.5801	4.89723	14.1862	9.3612	1.58378	2.0129	1.93182	232.379	1.58378	-3.31481	8.23e-56	0	0	0
Solyc05g051820.3	ch05	63077229	63078730	585	4.52853	2.44761	3.47943	0.0324982	0.242241	0.0703593	0.271184	0.294845	0.154425	0.118606	0.083305	0.0893551	4.52853	0.0324982	-2.00808	2.95e-12	AT4G39700.1	0	Heavy metal transport/detoxification superfamily protein
Solyc05g051850.3	ch05	63112666	63116913	2017	51.187	56.1976	54.4725	16.6928	12.1547	14.7132	56.8502	69.1392	63.3761	26.2815	28.2204	27.8728	69.1392	12.1547	-1.82403	1.17e-19	AT5G10170.1	ATMIPS3,MIPS3	myo-inositol-1-phosphate synthase 3
Solyc05g051870.3	ch05	63125646	63128056	745	68.6822	61.6072	66.1958	23.6559	9.82783	17.9282	12.4359	10.1484	11.6814	2.60774	2.48573	2.56101	68.6822	2.48573	-1.87429	3.85e-12	AT4G08685.1	SAH7	Pollen Ole e 1 allergen and extensin family protein
Solyc05g052050.1	ch05	63246884	63247767	817	79.2958	66.3747	72.2775	143.063	208.519	165.925	150.254	223.013	182.189	162.548	165.467	161.713	223.013	66.3747	1.23621	0.00300533	AT4G17500.1	ATERF-1,ERF-1	ethylene responsive element binding factor 1
Solyc05g052250.3	ch05	63367671	63370550	1029	0.846173	4.04799	2.27912	0.295611	0.114764	0.320001	0.92503	0.474933	0.556022	0.168573	0.18944	0.253998	4.04799	0.114764	-1.44739	1.69e-08	AT2G40610.1	ATEXP8,ATEXPA8,ATHEXP ALPHA 1.11,EXP8,EXPA8	expansin A8
Solyc05g052370.3	ch05	63462712	63466058	2514	7.24377	13.0479	9.39022	34.3779	32.4214	33.4897	66.1579	116.728	87.1886	269.589	266.968	266.541	269.589	7.24377	1.66012	5.6e-13	AT5G05390.1	LAC12	laccase 12
Solyc05g052360.2	ch05	63462712	63466058	2514	7.24377	13.0479	9.39022	34.3779	32.4214	33.4897	66.1579	116.728	87.1886	269.589	266.968	266.541	269.589	7.24377	1.66012	5.6e-13	AT5G05390.1	LAC12	laccase 12
Solyc05g052400.3	ch05	63472996	63475789	2635	1.7647	3.04302	2.42658	0.678208	0.537802	0.609202	6.09284	15.8956	10.1938	5.00306	5.00281	4.79084	15.8956	0.537802	-1.08475	2.43e-12	AT5G05390.1	LAC12	laccase 12
Solyc05g052410.2	ch05	63483534	63488541	1978	1.59221	1.82946	1.81203	3.72924	6.45986	4.82768	0.44914	0.683079	0.456718	0.771718	0.714494	0.766385	6.45986	0.44914	1.12973	0.000417001	AT2G40340.1	AtERF48,DREB2C	Integrase-type DNA-binding superfamily protein
Solyc05g052650.2	ch05	63725432	63726191	760	4.24143	3.28846	3.90093	0.700422	1.39846	0.974846	1.79517	2.42084	2.33772	7.16669	5.48251	6.29336	7.16669	0.700422	-1.2485	1.35e-06	AT2G39980.1	0	HXXXD-type acyl-transferase family protein
Solyc05g052860.3	ch05	63898518	63906129	3395	24.25	33.5945	28.622	60.4055	66.3126	63.2557	45.7003	71.7543	56.0571	68.5466	69.5043	68.3626	71.7543	24.25	1.10899	8.76e-05	AT5G05840.1	0	Protein of unknown function (DUF620)
Solyc05g052870.3	ch05	63898518	63906129	3395	24.25	33.5945	28.622	60.4055	66.3126	63.2557	45.7003	71.7543	56.0571	68.5466	69.5043	68.3626	71.7543	24.25	1.10899	8.76e-05	AT5G05840.1	0	Protein of unknown function (DUF620)
Solyc05g053010.1	ch05	64025377	64027702	2326	13.524	10.2411	11.9089	3.22034	2.80254	3.11444	6.3839	5.00546	6.20125	6.01074	6.01311	6.11272	13.524	2.80254	-1.67191	5.59e-15	AT3G55550.1	0	Concanavalin A-like lectin protein kinase family protein
Solyc05g053030.1	ch05	64036824	64039301	1509	0.0491075	0.224279	0.0879708	3.32606	3.03644	3.01405	0.252314	0.247658	0.0598667	0.0229902	0	0.0173203	3.32606	0	1.88049	1.11e-17	AT3G11430.1	ATGPAT5,GPAT5	glycerol-3-phosphate acyltransferase 5
Solyc05g053060.1	ch05	64057988	64058284	297	745.523	810.024	765.201	315.705	203.103	274.54	293.569	365.78	319.887	274.034	265.244	272.628	810.024	203.103	-1.54498	1.19e-13	0	0	0
Solyc05g053330.3	ch05	64297124	64299079	1757	0.495567	0.963112	0.705169	2.03424	5.25602	3.01029	1.39049	1.04715	1.30255	7.24647	6.7955	6.60475	7.24647	0.495567	1.36497	3.04e-06	AT5G49620.1	AtMYB78,MYB78	myb domain protein 78
Solyc05g053520.3	ch05	64447420	64449831	1101	3.5167	2.74287	3.41616	1.00151	0.622104	1.00938	2.65125	1.69717	2.62565	0.346607	0.287709	0.356081	3.5167	0.287709	-1.1701	5.01e-07	AT1G09815.1	POLD4	polymerase delta 4
Solyc05g053760.3	ch05	64636867	64639419	930	66.0554	84.0635	75.4142	146.531	179.881	154.262	63.8324	84.0476	73.5663	145.446	140.567	144.312	179.881	63.8324	1.08163	0.000682316	AT4G13830.2	J20	DNAJ-like 20
Solyc05g053860.3	ch05	64744283	64752716	7911	0.236519	0.404771	0.282466	2.85496	3.84237	3.0541	0.332887	0.258004	0.293098	0.324513	0.351132	0.313861	3.84237	0.236519	1.70035	1.41e-33	AT1G16390.1	3-Oct,ATOCT3	organic cation/carnitine transporter 3
Solyc05g053965.1	ch05	64824534	64838883	5768	5.04577	3.66945	4.60291	1.84577	1.29394	1.64127	1.82626	2.12316	2.01519	0.324789	0.375977	0.299064	5.04577	0.299064	-1.06845	2.76e-09	AT3G28960.1	0	Transmembrane amino acid transporter family protein
Solyc05g054560.3	ch05	65301868	65303807	905	5.56797	7.07655	6.3807	25.9858	29.2817	27.3112	16.1272	17.4073	15.9715	56.0443	54.6299	55.6517	56.0443	5.56797	1.9581	1.23e-12	AT3G55390.1	0	Uncharacterised protein family (UPF0497)
Solyc05g054570.3	ch05	65305925	65313363	1996	18.2566	18.1818	17.7241	38.9087	51.7453	43.5419	26.4351	25.7229	26.0094	49.8658	50.3693	51.055	51.7453	17.7241	1.2631	0.000320434	AT3G46450.1	0	SEC14 cytosolic factor family protein / phosphoglyceride transfer family protein
Solyc05g054610.1	ch05	65334915	65335226	312	33.9639	26.6178	31.8397	14.6851	4.54202	11.9391	33.7624	22.482	28.5687	4.11414	4.29541	4.43983	33.9639	4.11414	-1.48174	3.41e-06	AT3G46320.1	0	Histone superfamily protein
Solyc05g054650.1	ch05	65369328	65374769	5442	3.75145	3.72661	3.67118	11.2979	17.9547	13.4932	1.58584	0.824072	1.22842	2.98983	3.00442	3.07854	17.9547	0.824072	1.69291	7.13e-09	AT2G37430.1	0	C2H2 and C2HC zinc fingers superfamily protein
Solyc05g054890.3	ch05	65540582	65547148	3165	7.66786	10.8001	9.14346	43.6332	26.7751	38.2276	44.0992	38.0574	42.8146	137.125	135.761	137.255	137.255	7.66786	1.86666	6.71e-11	AT2G39350.1	0	ABC-2 type transporter family protein
Solyc05g054900.3	ch05	65540582	65547148	3165	7.66786	10.8001	9.14346	43.6332	26.7751	38.2276	44.0992	38.0574	42.8146	137.125	135.761	137.255	137.255	7.66786	1.86666	6.71e-11	AT5G07475.1	0	Cupredoxin superfamily protein
Solyc05g055270.1	ch05	65829124	65832814	3691	5.25508	6.28447	5.8084	1.79246	1.86849	1.87903	0.275078	0.560774	0.440558	0.122189	0.231058	0.162866	6.28447	0.122189	-1.25258	9.25e-16	AT3G52710.1	0	0
Solyc05g055320.3	ch05	65848846	65852184	3034	10.9848	14.7587	12.7031	8.09585	2.53	6.26763	3.52423	4.48172	3.59291	1.47505	1.49381	1.42139	14.7587	1.42139	-1.05896	1.28e-05	AT1G44970.1	0	Peroxidase superfamily protein
Solyc05g055330.3	ch05	65856333	65864949	5492	0.843308	1.05708	0.950732	7.03064	7.17758	7.34093	5.44793	8.10812	6.44259	17.7251	18.6832	18.679	18.6832	0.843308	2.06889	8.46e-27	AT2G36380.1	ATPDR6,PDR6	pleiotropic drug resistance 6
Solyc05g056180.1	ch05	66413033	66413961	929	0.0398833	1.34512	0.762098	2.43527	5.31352	3.47801	2.35659	1.05211	1.91245	2.68874	2.83273	2.86966	5.31352	0.0398833	1.46678	0.000649177	0	0	0
Solyc05g005040.3	ch05	57732	62285	2021	10.3583	14.2341	12.0859	3.59346	2.92163	3.63537	1.69554	3.15781	2.6224	4.29147	4.73831	4.9919	14.2341	1.69554	-1.59324	6.07e-19	AT3G26610.1	0	Pectin lyase-like superfamily protein
Solyc05g005160.3	ch05	141137	145033	1767	118.515	114.315	115.657	235.056	242.841	236.269	111.49	88.8128	101.297	218.441	215.936	216.117	242.841	88.8128	1.02884	0.00987557	AT1G60810.1	ACLA-2	ATP-citrate lyase A-2
Solyc05g005500.1	ch05	355998	366823	1364	165.646	152.709	159.463	51.6543	46.7175	49.9414	72.4825	75.7676	75.746	66.4341	59.8092	62.3709	165.646	46.7175	-1.66795	1.59e-16	0	0	0
Solyc05g005490.3	ch05	355998	366823	1364	165.646	152.709	159.463	51.6543	46.7175	49.9414	72.4825	75.7676	75.746	66.4341	59.8092	62.3709	165.646	46.7175	-1.66795	1.59e-16	AT1G70410.2	ATBCA4,BCA4,CA4	beta carbonic anhydrase 4
Solyc05g005540.3	ch05	379875	383021	2412	22.4429	15.6612	19.4829	6.86525	5.10167	6.05798	0.223626	0.166859	0.199754	0	0.0101023	0.010836	22.4429	0	-1.52691	1.3e-11	AT1G70370.2	PG2	polygalacturonase 2
Solyc05g005670.1	ch05	496113	500266	3765	7.27746	6.9838	6.98705	2.37833	1.11662	1.85303	2.88211	3.59629	3.15126	1.37295	1.38499	1.18707	7.27746	1.11662	-1.53839	4.57e-13	AT1G60190.1	0	ARM repeat superfamily protein
Solyc05g006220.3	ch05	882978	887348	1746	8.31857	8.93137	8.85747	0.849309	1.6909	1.29657	1.65366	2.42032	1.6557	0.317913	0.237247	0.299386	8.93137	0.237247	-2.09	9.38e-24	AT5G56660.1	ILL2	IAA-leucine resistant (ILR)-like 2
Solyc05g006310.2	ch05	960795	961785	991	66.9433	81.6737	73.9201	35.0877	33.6283	34.0163	75.1432	88.1859	79.734	80.9719	82.1485	83.2091	88.1859	33.6283	-1.09295	2.46e-11	AT1G68360.1	0	C2H2 and C2HC zinc fingers superfamily protein
Solyc05g006330.1	ch05	979871	980125	255	23.1027	22.1541	21.7776	56.1397	41.4018	52.0555	7.09226	5.18581	5.9045	7.21054	2.96223	5.22727	56.1397	2.96223	1.12359	0.0156759	0	0	0
Solyc05g006510.1	ch05	1126634	1128746	2113	20.2618	30.5061	24.8261	14.8907	7.05313	11.7754	14.7756	16.0131	14.9781	11.4765	11.5203	11.689	30.5061	7.05313	-1.09789	1.74e-07	AT1G70090.1	GATL9,LGT8	glucosyl transferase family 8
Solyc05g006650.3	ch05	1310993	1316303	1603	10.1239	16.0944	12.8911	7.18711	4.11077	5.66177	15.2012	13.0556	14.1078	4.91275	4.87942	4.97292	16.0944	4.11077	-1.07706	4.12e-08	AT1G59640.1	BPE,BPEp,BPEub,ZCW32	BIG PETAL P
Solyc05g006700.3	ch05	1366558	1368418	1541	24.4887	28.7705	25.6279	14.6935	8.41437	12.3267	20.3837	32.0307	24.7782	16.9747	16.8875	16.6384	32.0307	8.41437	-1.09123	5.37e-08	AT1G10380.1	0	Putative membrane lipoprotein
Solyc05g006870.3	ch05	1484825	1486311	778	8.6914	7.66287	7.45072	53.5888	38.3421	44.7048	3.91509	1.84752	3.28998	40.1324	34.2637	37.1217	53.5888	1.84752	2.38109	2.1e-12	AT5G39950.1	ATH2,ATTRX2,ATTRXH2,TRX2,TRXH2	thioredoxin 2
Solyc05g006980.3	ch05	1561189	1564268	1689	12.7564	23.66	17.2386	66.3206	75.6519	69.0998	50.8896	63.0095	56.8919	186.566	188.442	186.22	188.442	12.7564	1.91782	3.16e-18	AT3G01470.1	ATHB-1,ATHB1,HAT5,HB-1,HD-ZIP-1	homeobox 1
Solyc05g007060.3	ch05	1644488	1649230	1735	24.2597	35.1117	30.1074	55.1825	75.9059	62.8078	23.993	35.1763	28.5335	99.8377	100.795	101.954	101.954	23.993	1.09024	0.000244585	AT1G07040.1	0	0
Solyc05g007490.3	ch05	2047121	2053485	2610	100.394	136.313	115.514	67.3268	35.8078	56.7648	187.04	153.936	172.255	106.616	105.897	105.877	187.04	35.8078	-1.12474	2.01e-08	AT1G26850.1	0	S-adenosyl-L-methionine-dependent methyltransferases superfamily protein
Solyc05g007580.1	ch05	2120182	2121075	894	4.7247	7.19275	6.6077	12.7594	17.0666	14.7329	34.0354	50.5813	40.9253	17.8894	18.0161	18.389	50.5813	4.7247	1.14369	0.000437393	AT5G15210.1	ATHB30,HB30,ZFHD3	homeobox protein 30
Solyc05g007900.2	ch05	2345343	2346281	911	15.9838	29.5201	22.1732	80.8665	115.474	92.6894	31.4847	50.0161	38.7072	72.6214	75.6946	74.2778	115.474	15.9838	2.0468	1.32e-17	AT1G26800.1	0	RING/U-box superfamily protein
Solyc05g008310.3	ch05	2684723	2689917	3177	8.40279	12.4227	10.648	27.1917	40.9328	31.7414	12.7833	15.7265	14.1608	26.5133	25.8776	26.6218	40.9328	8.40279	1.5772	1.24e-09	AT4G27290.1	0	S-locus lectin protein kinase family protein
Solyc05g008390.3	ch05	2756389	2760306	1831	4.95775	7.91958	6.00544	24.7429	29.0233	26.8069	8.95885	11.9166	10.838	22.3387	23.4618	23.4956	29.0233	4.95775	1.93324	6.91e-17	AT2G01275.1	0	RING/FYVE/PHD zinc finger superfamily protein
Solyc05g008550.3	ch05	2872218	2872958	653	8.65293	19.1365	13.2138	5.35698	0.361692	3.6874	0.194355	0.0440236	0.184459	0	0.037315	0	19.1365	0	-1.82657	0.0122502	0	0	0
Solyc05g008620.3	ch05	2927870	2931581	1020	7.44664	8.77998	7.5918	3.9514	2.06083	3.28878	6.22128	4.53759	5.19596	1.93868	1.29	1.76805	8.77998	1.29	-1.12445	8.97e-07	AT3G55490.1	0	GINS complex protein
Solyc05g009420.1	ch05	3585402	3586490	1088	155.46	145.506	152.758	50.2895	53.9665	50.4288	75.4428	78.8705	75.919	103.854	92.6293	98.0114	155.46	50.2895	-1.53428	3.23e-15	AT1G68440.1	0	0
Solyc05g009530.3	ch05	3737141	3743370	1906	74.2198	92.2105	81.7545	49.2742	30.0002	42.1967	32.5109	28.4609	30.3341	33.4909	33.354	34.5834	92.2105	28.4609	-1.01294	5.06e-08	AT3G25860.1	LTA2,PLE2	2-oxoacid dehydrogenases acyltransferase family protein
Solyc05g009610.1	ch05	3812164	3813350	1146	4.68803	4.74785	4.78789	13.4872	14.6327	13.6123	7.33688	11.9154	9.22308	17.8305	14.7986	15.9418	17.8305	4.68803	1.37691	4.98e-05	AT1G68620.1	0	alpha/beta-Hydrolases superfamily protein
Solyc05g009680.1	ch05	3876820	3878268	1449	69.526	79.0173	76.1003	37.7999	24.4824	32.539	136.68	172.524	153.308	66.2959	63.1449	64.6465	172.524	24.4824	-1.21856	3.4e-10	AT1G25510.1	0	Eukaryotic aspartyl protease family protein
Solyc05g009890.1	ch05	4112480	4113841	1362	38.7246	62.7904	47.7906	22.6407	17.2196	20.0663	44.4712	33.9397	40.6591	10.4179	12.2549	11.4371	62.7904	10.4179	-1.27523	9.97e-14	AT3G25700.1	0	Eukaryotic aspartyl protease family protein
Solyc05g010170.1	ch05	4359763	4360299	537	0.206992	0.0484798	0.082401	0.778868	6.37743	2.98929	11.2261	6.15634	8.91613	5.23291	4.53756	4.76977	11.2261	0.0484798	1.97758	3.66e-06	AT5G41400.1	0	RING/U-box superfamily protein
Solyc05g010517.1	ch05	4723111	4725595	2485	12.5096	16.4793	13.1502	19.2486	41.7054	27.2469	7.58421	12.5517	9.58525	20.0056	20.3465	20.4148	41.7054	7.58421	1.01467	0.0112791	AT3G30530.1	ATBZIP42,bZIP42	basic leucine-zipper 42
Solyc05g010810.1	ch05	4987710	4991029	2726	152.76	154.674	153.907	296.805	360.568	320.388	234.635	239.386	236.242	412.502	408.773	410.991	412.502	152.76	1.07872	0.00397136	AT2G03890.1	ATPI4K GAMMA 7,PI4K GAMMA 7,UBDK GAMMA 7	phosphoinositide 4-kinase gamma 7
Solyc05g011940.3	ch05	5170072	5172363	1920	41.8278	34.7387	39.0178	9.22848	3.88721	7.71753	10.9728	14.224	13.1587	8.49237	9.48017	9.16134	41.8278	3.88721	-2.31487	1.44e-17	AT2G46960.2	CYP709B1	cytochrome P450, family 709, subfamily B, polypeptide 1
Solyc05g011980.3	ch05	5191874	5193155	984	61.4326	49.1571	55.1093	180.222	157.649	170.078	384.58	197.171	304.802	455.124	420.202	432.074	455.124	49.1571	1.59873	1.81e-05	0	0	0
Solyc05g012070.3	ch05	5295289	5298819	2571	157.891	212.755	182.419	114.468	51.821	91.6378	118.831	102.713	112.862	138.728	140.353	139.699	212.755	51.821	-1.09161	4.13e-07	AT3G02230.1	ATRGP1,RGP1	reversibly glycosylated polypeptide 1
Solyc05g012110.3	ch05	5316485	5320486	1450	61.2245	76.6826	66.4503	175.01	255.438	206.241	160.831	177.064	167.013	298.138	298.417	294.926	298.417	61.2245	1.62525	1.22e-08	AT1G13700.1	PGL1	6-phosphogluconolactonase 1
Solyc05g012380.3	ch05	5638996	5643038	1726	41.9567	53.6812	48.2231	25.6203	19.5544	23.9545	37.3904	52.7647	43.9482	19.8586	20.7244	19.4584	53.6812	19.4584	-1.0258	1.03e-09	AT1G18650.1	PDCB3	plasmodesmata callose-binding protein 3
Solyc05g012570.3	ch05	5796271	5800640	2613	167.328	171.157	170.122	81.8664	56.4476	72.6092	23.9937	42.3015	32.5561	18.7335	18.4918	18.7646	171.157	18.4918	-1.25794	1.15e-10	AT2G03440.1	ATNRP1,NRP1	nodulin-related protein 1
Solyc05g012850.2	ch05	5997827	5999008	1182	6.11257	4.42704	4.84796	10.7442	12.3687	11.3521	126.431	102.124	115.688	82.0052	78.3363	77.6573	126.431	4.42704	1.02681	0.0322989	AT3G11810.1	0	0
Solyc05g013650.2	ch05	6953384	6956153	1845	3.56458	2.52576	2.87801	1.12317	0.230424	0.892361	2.35599	0.732319	1.6811	2.46324	1.87538	2.18157	3.56458	0.230424	-1.18995	2.5e-06	AT1G67850.2	0	Protein of unknown function (DUF707)
Solyc05g013660.3	ch05	6959439	6965668	1629	8.88192	9.89247	9.50722	24.1815	28.8815	27.6928	20.5096	27.8827	23.1069	48.6203	52.3982	52.0481	52.3982	8.88192	1.42088	3.2e-06	AT1G67850.2	0	Protein of unknown function (DUF707)
Solyc05g013880.1	ch05	7319712	7321064	1320	221.032	263.157	239.164	62.8242	51.5491	57.9984	55.9816	107.215	80.94	27.123	22.6315	24.4137	263.157	22.6315	-2.05026	6.45e-27	AT1G24530.1	0	Transducin/WD40 repeat-like superfamily protein
Solyc05g014000.3	ch05	7501406	7504350	1777	0.8236	6.285	3.31185	1.06986	0.505066	0.810695	2.12476	3.49434	2.60968	0.546642	0.164547	0.426536	6.285	0.164547	-1.31725	4.47e-06	AT1G67750.1	0	Pectate lyase family protein
Solyc05g014270.3	ch05	8049031	8055477	3204	8.74829	13.2687	10.9933	3.73227	1.57751	2.80054	19.6768	15.262	17.6223	2.20887	1.68073	1.89252	19.6768	1.57751	-1.69651	2.43e-14	AT3G01710.1	0	TPX2 (targeting protein for Xklp2) protein family
Solyc05g014370.3	ch05	8214076	8216680	1669	14.7962	13.1806	14.2372	5.96885	3.21234	4.91998	19.7139	10.7997	15.9496	0.748305	1.15337	1.14317	19.7139	0.748305	-1.40268	8.4e-10	AT3G25980.1	MAD2	DNA-binding HORMA family protein
Solyc05g014570.1	ch05	8430114	8430374	261	0	0	0	0.291363	2.53378	0.946211	0.121565	0	0	0	0	0	2.53378	0	1.17448	0.00290663	AT1G19510.1	ATRL5,RL5,RSM4	RAD-like 5
Solyc05g015300.3	ch05	10295217	10297910	1289	107.619	146.709	122.673	75.4411	21.2182	57.0143	8.59058	5.99927	6.79819	16.7406	18.2609	17.823	146.709	5.99927	-1.27824	3.33e-06	AT5G25610.1	ATRD22,RD22	BURP domain-containing protein
Solyc05g015490.3	ch05	10702415	10705095	809	0.160297	1.83426	0.683704	3.59549	8.40807	5.622	1.13736	5.79213	2.56835	15.009	14.9393	14.2474	15.009	0.160297	1.86091	4e-06	AT1G27950.1	LTPG1	glycosylphosphatidylinositol-anchored lipid protein transfer 1
Solyc05g015850.3	ch05	12422330	12425099	783	69.2528	78.7992	72.5621	142.21	201.285	162.696	126.549	150.823	135.104	268.189	265.358	266.471	268.189	69.2528	1.18719	0.000546135	AT5G13080.1	ATWRKY75,WRKY75	WRKY DNA-binding protein 75
Solyc05g015950.3	ch05	13087009	13091537	2397	136.729	136.435	136.957	62.4832	51.2769	58.0827	101.063	111.488	104.321	98.4467	93.4921	95.1137	136.957	51.2769	-1.24051	2.46e-11	AT5G13110.1	G6PD2	glucose-6-phosphate dehydrogenase 2
Solyc05g016710.2	ch05	18005241	18006303	1063	0.0522835	0.171435	0.0208134	1.09097	1.6664	1.00674	0.0596962	0	0	0	0	0	1.6664	0	1.05989	1.33e-05	0	0	0
Solyc05g018820.1	ch05	23999241	24001011	1706	4.57172	4.97478	4.72062	0.757784	1.0937	0.953005	0.353366	1.68508	0.900211	0.284696	0.342791	0.337046	4.97478	0.284696	-1.57279	1.6e-16	AT2G26110.1	0	Protein of unknown function (DUF761)
Solyc05g023980.2	ch05	30153205	30171577	5443	0.139548	0.717444	0.394285	1.71149	4.76015	2.69587	0.128243	0.0475339	0.066389	0	0.0179068	0.00480183	4.76015	0	1.51706	4.6e-11	0	0	0
Solyc05g025820.3	ch05	36961024	36963204	2109	13.9317	18.4791	16.4597	6.17489	7.27929	6.28429	5.67172	9.2826	7.16771	3.86566	3.84738	4.07722	18.4791	3.84738	-1.18978	1.21e-13	AT2G05940.1	0	Protein kinase superfamily protein
Solyc05g025890.2	ch05	37244087	37248522	2554	0.123312	0.733917	0.355173	4.05687	7.24091	5.27798	0.186346	0.0225117	0.141486	0.0950845	0.286218	0.20467	7.24091	0.0225117	2.21635	4.59e-20	AT2G06025.1	0	Acyl-CoA N-acyltransferases (NAT) superfamily protein
Solyc05g032665.1	ch05	46423577	46434071	686	0	0.1518	0.0967551	0.249421	2.44448	1.08	0.0462515	0	0.0438964	0	0	0	2.44448	0	1.06019	0.00140432	0	0	0
Solyc05g039950.2	ch05	49186107	49188597	1575	1.17624	1.15705	1.23617	2.67971	5.62345	3.42348	0.201451	0.164271	0.133835	1.01323	0.696192	1.04545	5.62345	0.133835	1.16458	0.000998715	AT3G26040.1	0	HXXXD-type acyl-transferase family protein
Solyc05g041200.3	ch05	51104563	51109094	1697	20.1087	41.6661	30.3253	163.72	297.089	209.9	43.5075	34.8628	38.9499	108.288	108.681	110.49	297.089	20.1087	2.82461	3.79e-29	AT1G06570.1	HPD,PDS1	phytoene desaturation 1
Solyc05g046130.3	ch05	59111808	59116751	2505	19.4946	17.9066	18.4328	6.56483	6.36426	6.46568	4.00248	5.49701	4.64016	3.62849	2.86953	2.911	19.4946	2.86953	-1.39349	3.15e-13	AT2G32280.1	0	Protein of unknown function (DUF1218)
Solyc05g046310.3	ch05	59375499	59378228	1319	10.239	10.0069	10.8694	25.7426	31.0854	28.5687	3.34364	4.59872	4.29207	7.62756	8.14687	7.45055	31.0854	3.34364	1.37357	5.46e-05	AT5G35320.1	0	0
Solyc05g046320.1	ch05	59401286	59401804	519	13.3143	17.5063	15.7729	39.1585	36.2696	37.6707	15.8948	31.4062	23.7306	17.3795	18.2633	17.5753	39.1585	13.3143	1.22713	0.000225573	AT3G43120.1	0	SAUR-like auxin-responsive protein family
Solyc05g047530.3	ch05	59862114	59865952	2984	0.900214	1.62274	1.21597	114.903	148.486	127.136	24.6045	5.95372	17.4784	150.744	154.056	153.087	154.056	0.900214	5.86779	2.39e-218	AT2G30490.1	ATC4H,C4H,CYP73A5,REF3	cinnamate-4-hydroxylase
Solyc05g047580.3	ch05	59890988	59902911	3471	39.1224	49.3447	44.1282	13.1673	8.29471	11.3484	0.374782	0.11595	0.260268	0.829575	0.624788	0.617454	49.3447	0.11595	-1.92086	2.91e-21	AT2G07050.1	CAS1	cycloartenol synthase 1
Solyc05g050130.3	ch05	60958466	60961616	2439	19.3765	23.9843	21.5623	44.9135	43.6443	45.531	525.96	412.695	481.659	203.431	209.75	207.473	525.96	19.3765	1.01314	0.00188272	AT5G24090.1	ATCHIA,CHIA	chitinase A
Solyc05g050540.3	ch05	61520459	61524473	2559	8.05752	14.1817	10.1588	3.46946	1.22753	2.44484	5.93903	11.9753	8.80207	0.48805	0.466576	0.459608	14.1817	0.459608	-1.80335	1.39e-13	AT2G46570.1	LAC6	laccase 6
Solyc05g050800.3	ch05	61835320	61839955	4362	73.963	80.2317	75.4328	19.0768	14.4949	16.8434	17.8209	21.4057	18.9017	11.3812	11.4795	11.1448	80.2317	11.1448	-2.1227	6.1e-26	AT3G60450.1	0	Phosphoglycerate mutase family protein
Solyc05g051200.1	ch05	62291710	62292641	932	11.3103	15.5587	13.7448	130.673	175.973	146.556	12.1535	13.6026	12.9563	87.959	92.5517	88.8412	175.973	11.3103	3.38681	1.08e-48	AT3G23240.1	ATERF1,ERF1	ethylene response factor 1
Solyc05g051215.1	ch05	62322565	62324681	1822	3.5384	8.21589	5.9501	18.4376	28.7	21.4611	2.24642	2.0038	2.0494	10.7771	10.3111	9.99838	28.7	2.0038	1.78999	4.09e-12	0	0	0
Solyc05g051220.3	ch05	62324807	62337017	3568	27.2747	38.7659	32.2507	97.5083	97.797	98.0553	15.1707	13.3344	15.0312	85.0679	87.025	85.7563	98.0553	13.3344	1.54884	4.46e-10	AT3G02850.1	SKOR	STELAR K+ outward rectifier
Solyc05g051900.3	ch05	63145519	63148548	1784	15.9089	22.7649	18.6522	35.5399	55.1142	43.4789	31.4618	44.2975	36.3584	36.5202	37.5881	37.0802	55.1142	15.9089	1.18472	0.000101436	AT5G10190.1	0	Major facilitator superfamily protein
Solyc05g052040.1	ch05	63231749	63234877	3129	198.153	331.549	256.587	118.881	124.576	122.014	21.6898	37.9624	28.8715	4.95603	5.05401	5.02012	331.549	4.95603	-1.099	2.62e-15	AT5G51190.1	0	Integrase-type DNA-binding superfamily protein
Solyc05g052520.3	ch05	63595329	63599972	4518	49.726	43.1993	47.1728	16.7097	15.7927	16.2436	6.3134	13.2093	9.63108	3.77023	4.12044	4.00318	49.726	3.77023	-1.46749	9.13e-14	AT2G40180.1	ATHPP2C5,PP2C5	phosphatase 2C5
Solyc05g052550.1	ch05	63630476	63633413	2391	1232	1146.09	1198.41	322.034	259.201	300.722	564.757	943.135	732.245	267.788	261.45	264.654	1232	259.201	-2.01608	2.25e-21	AT2G40140.2	ATSZF2,CZF1,SZF2,ZFAR1	zinc finger (CCCH-type) family protein
Solyc05g052570.3	ch05	63630476	63633413	2391	1232	1146.09	1198.41	322.034	259.201	300.722	564.757	943.135	732.245	267.788	261.45	264.654	1232	259.201	-2.01608	2.25e-21	AT2G40140.1	ATSZF2,CZF1,SZF2,ZFAR1	zinc finger (CCCH-type) family protein
Solyc05g052680.1	ch05	63732000	63746349	2385	5.28975	7.97929	6.32663	13.0808	23.9156	16.8955	12.1992	14.3797	13.0805	39.2597	37.4338	37.621	39.2597	5.28975	1.33218	1e-05	AT2G39980.1	0	HXXXD-type acyl-transferase family protein
Solyc05g052670.1	ch05	63732000	63746349	2385	5.28975	7.97929	6.32663	13.0808	23.9156	16.8955	12.1992	14.3797	13.0805	39.2597	37.4338	37.621	39.2597	5.28975	1.33218	1e-05	AT2G39980.1	0	HXXXD-type acyl-transferase family protein
Solyc05g052880.3	ch05	63905963	63909533	1815	2.20472	2.82569	2.24294	10.6632	9.72067	10.1937	10.8209	16.2981	13.4222	8.50581	7.96114	8.25132	16.2981	2.20472	1.70859	1.61e-10	AT5G02020.1	0	0
Solyc05g053600.3	ch05	64516802	64523974	5232	2.20242	2.80141	2.46112	4.57118	13.0461	7.39892	1.74652	2.08793	1.88782	4.39621	4.72245	4.51092	13.0461	1.74652	1.4207	1.86e-05	AT1G15520.1	ABCG40,ATABCG40,ATPDR12,PDR12	pleiotropic drug resistance 12
Solyc05g054040.3	ch05	64869212	64875233	2834	9.49169	12.2084	10.7579	5.33984	2.35018	4.48782	12.5951	10.793	11.9751	4.65175	4.83207	4.95245	12.5951	2.35018	-1.22414	1.6e-08	AT2G01970.1	0	Endomembrane protein 70 protein family
Solyc05g054060.3	ch05	64876003	64891627	3072	9.34129	13.9829	11.3144	4.10925	1.9067	3.35632	16.2361	23.9749	19.8204	10.3444	10.2004	9.80114	23.9749	1.9067	-1.6051	8.18e-14	AT5G17310.2	AtUGP2,UGP2	UDP-glucose pyrophosphorylase 2
Solyc05g054050.3	ch05	64876003	64891627	3072	9.34129	13.9829	11.3144	4.10925	1.9067	3.35632	16.2361	23.9749	19.8204	10.3444	10.2004	9.80114	23.9749	1.9067	-1.6051	8.18e-14	AT2G02010.1	GAD4	glutamate decarboxylase 4
Solyc05g054250.1	ch05	65054868	65058597	3375	39.8291	60.3904	48.3137	8.94524	9.20246	9.27476	15.822	33.2533	22.9572	6.75342	7.47968	7.233	60.3904	6.75342	-2.31642	2.32e-46	AT5G19090.3	0	Heavy metal transport/detoxification superfamily protein
Solyc05g054350.3	ch05	65123826	65127013	1378	0.241991	0.585663	0.305057	3.94577	6.53022	4.85379	0.437476	0.688436	0.590022	0.0251758	0.123779	0.0948344	6.53022	0.0251758	2.14903	5.2e-18	AT4G02340.1	0	alpha/beta-Hydrolases superfamily protein
Solyc05g054360.3	ch05	65129547	65131690	1693	0.415818	1.13792	0.653416	2.34695	3.82248	2.77156	2.06151	1.51124	1.60081	2.76636	1.98618	2.17674	3.82248	0.415818	1.19736	9.4e-06	AT5G27870.1	0	Plant invertase/pectin methylesterase inhibitor superfamily
Solyc05g054365.1	ch05	65131834	65140653	2695	46.8678	53.4101	49.9796	114.372	129.442	120.357	96.1981	97.6133	99.3336	232.676	232.555	231.241	232.676	46.8678	1.26049	5.25e-05	AT3G06810.1	IBR3	acyl-CoA dehydrogenase-related
Solyc05g054470.3	ch05	65244837	65246924	1655	23.9996	21.409	22.8466	9.32767	5.77975	7.99577	0.153371	0.0173701	0.127366	0	0	0	23.9996	0	-1.44877	5.16e-11	0	0	0
Solyc05g054480.3	ch05	65251383	65254589	1438	22.1717	28.6588	25.4018	11.7797	4.30323	9.57446	79.5861	91.44	84.4545	41.954	38.736	40.7313	91.44	4.30323	-1.46718	8.35e-09	AT3G12110.1	ACT11	actin-11
Solyc05g054655.1	ch05	65371443	65375151	3709	1.81312	2.21802	1.98042	5.16677	5.52733	5.04376	2.31826	1.70516	1.9323	3.47951	2.98918	3.00896	5.52733	1.70516	1.05611	6.74e-05	AT2G28200.1	0	C2H2-type zinc finger family protein
Solyc05g054660.1	ch05	65371443	65375151	3709	1.81312	2.21802	1.98042	5.16677	5.52733	5.04376	2.31826	1.70516	1.9323	3.47951	2.98918	3.00896	5.52733	1.70516	1.05611	6.74e-05	AT2G28710.1	0	C2H2-type zinc finger family protein
Solyc05g055070.3	ch05	65707722	65712295	3496	13.6983	16.9561	15.8214	35.6628	43.778	39.2529	10.7637	11.2983	11.4646	18.1797	18.275	19.1238	43.778	10.7637	1.29846	5.33e-06	AT3G04580.2	EIN4	Signal transduction histidine kinase, hybrid-type, ethylene sensor
Solyc05g055220.1	ch05	65807930	65809422	1487	10.0665	14.006	12.1708	1.58535	1.77893	1.78536	5.07827	5.54843	5.97399	1.42315	1.72058	1.68735	14.006	1.42315	-2.26764	7.77e-35	AT5G04820.1	ATOFP13,OFP13	ovate family protein 13
Solyc05g055550.3	ch05	65994713	65998883	2089	1.91554	4.69827	3.08199	7.55362	9.88155	8.32464	6.34874	5.36692	5.17499	4.6666	4.74737	4.7043	9.88155	1.91554	1.1797	9.32e-06	AT3G10405.1	0	0
Solyc05g055680.3	ch05	66074476	66075345	764	47.2117	33.0191	40.7743	10.7002	3.246	8.00037	26.2882	16.2551	21.9147	1.49849	1.75415	1.77892	47.2117	1.49849	-2.31349	4.26e-13	AT3G02640.1	0	0
Solyc05g055730.3	ch05	66102202	66108760	3247	6.25894	9.53312	7.9518	3.6243	3.08415	3.33388	12.9474	11.3502	12.2882	7.58592	7.84207	7.9045	12.9474	3.08415	-1.03601	9.04e-12	AT2G44160.1	MTHFR2	methylenetetrahydrofolate reductase 2
Solyc05g055845.1	ch05	66171666	66174974	2250	3.61459	6.15552	4.57243	2.12083	1.12319	1.65555	44.5892	38.5088	42.0912	22.7427	23.3596	22.3727	44.5892	1.12319	-1.13447	4.96e-09	AT2G36970.1	0	UDP-Glycosyltransferase superfamily protein
Solyc05g055840.3	ch05	66171666	66174974	2250	3.61459	6.15552	4.57243	2.12083	1.12319	1.65555	44.5892	38.5088	42.0912	22.7427	23.3596	22.3727	44.5892	1.12319	-1.13447	4.96e-09	AT2G36970.1	0	UDP-Glycosyltransferase superfamily protein
Solyc05g056040.3	ch05	66270139	66277184	6555	28.0755	29.5922	28.6085	14.9626	12.3443	13.9712	25.7797	33.4751	29.3642	17.7139	16.4787	16.6467	33.4751	12.3443	-1.01168	1.93e-09	AT2G46530.3	ARF11	auxin response factor 11
Solyc06g005170.3	ch06	191724	197528	5021	184.088	257.148	217.307	69.0031	73.1181	71.4585	61.8267	132.538	92.6539	27.7828	26.7107	26.761	257.148	26.7107	-1.61094	1.94e-24	AT3G45640.1	ATMAPK3,ATMPK3,MPK3	mitogen-activated protein kinase 3
Solyc06g005280.1	ch06	289811	291607	1797	8.433	8.0984	8.43372	1.16375	1.41948	1.23687	0.247189	0.895858	0.50272	0.270279	0.284753	0.2618	8.43372	0.247189	-2.03577	1.04e-24	AT5G59730.1	ATEXO70H7,EXO70H7	exocyst subunit exo70 family protein H7
Solyc06g005390.1	ch06	401284	401859	575	13.4352	10.3682	12.5437	7.47233	1.93055	6.04875	4.85585	5.6495	5.02755	3.13739	3.26302	2.90909	13.4352	1.93055	-1.09251	0.000374978	AT3G45980.1	H2B,HTB9	Histone superfamily protein
Solyc06g005610.1	ch06	671132	671958	819	7.3515	15.8618	10.7517	6.12823	1.3554	4.24668	2.90554	1.64973	2.8679	1.31314	1.51734	1.18076	15.8618	1.18076	-1.32737	3.61e-05	AT5G59510.1	DVL18,RTFL5	ROTUNDIFOLIA like 5
Solyc06g006090.1	ch06	1117319	1117738	420	8.42482	12.335	10.957	4.66233	3.4303	4.31202	2.94622	5.61259	4.15846	1.73461	3.30691	2.48918	12.335	1.73461	-1.17227	2.97e-06	AT1G07300.1	0	josephin protein-related
Solyc06g007190.3	ch06	1264222	1276436	3736	170.193	167.965	169.613	70.8808	54.1405	66.0314	83.0496	113.666	97.2223	37.3016	39.0937	39.7432	170.193	37.3016	-1.39623	8.75e-13	AT1G07160.1	0	Protein phosphatase 2C family protein
Solyc06g007200.3	ch06	1264222	1276436	3736	170.193	167.965	169.613	70.8808	54.1405	66.0314	83.0496	113.666	97.2223	37.3016	39.0937	39.7432	170.193	37.3016	-1.39623	8.75e-13	AT3G51800.3	ATEBP1,ATG2,EBP1	metallopeptidase M24 family protein
Solyc06g007580.1	ch06	1577193	1580000	2808	8.1941	12.2937	10.4635	31.3472	31.0203	30.9361	50.7905	60.5048	55.3358	75.5866	74.1501	76.2962	76.2962	8.1941	1.50412	5.84e-10	AT3G07350.1	0	Protein of unknown function (DUF506)
Solyc06g007910.3	ch06	1781959	1796205	1009	49.2246	56.6342	51.9897	38.0041	10.2526	28.4531	37.7032	21.5107	32.2021	13.7531	15.6246	14.4281	56.6342	10.2526	-1.01287	0.000153446	AT5G15230.1	GASA4	GAST1 protein homolog 4
Solyc06g007890.3	ch06	1781959	1796205	1009	49.2246	56.6342	51.9897	38.0041	10.2526	28.4531	37.7032	21.5107	32.2021	13.7531	15.6246	14.4281	56.6342	10.2526	-1.01287	0.000153446	AT5G15230.1	GASA4	GAST1 protein homolog 4
Solyc06g007960.3	ch06	1815103	1818952	1396	8.8515	11.8793	10.365	4.86181	2.91001	4.17204	26.1374	27.4913	25.6262	4.02589	4.99203	4.68058	27.4913	2.91001	-1.19004	4.64e-09	AT5G54160.1	ATOMT1,OMT1	O-methyltransferase 1
Solyc06g008980.3	ch06	2918782	2922808	1968	11.3903	16.8531	14.064	5.11029	2.00421	4.14111	13.6716	12.4748	12.8531	1.41025	1.79531	1.60696	16.8531	1.41025	-1.66822	5.22e-12	AT4G02800.1	0	0
Solyc06g009050.3	ch06	2978198	2981630	1759	4.42344	4.49928	4.31425	45.6318	67.5524	55.317	14.5926	16.8007	15.9552	52.3638	52.0996	51.4258	67.5524	4.31425	3.40086	2.04e-37	AT2G47710.1	0	Adenine nucleotide alpha hydrolases-like superfamily protein
Solyc06g009130.3	ch06	3074551	3085029	2876	13.5465	14.3475	13.6317	5.88324	5.49401	5.84629	24.5135	29.647	26.9823	11.9541	11.8529	11.4778	29.647	5.49401	-1.1386	3.35e-11	AT2G47600.1	ATMHX,ATMHX1,MHX,MHX1	magnesium/proton exchanger
Solyc06g009125.1	ch06	3074551	3085029	2876	13.5465	14.3475	13.6317	5.88324	5.49401	5.84629	24.5135	29.647	26.9823	11.9541	11.8529	11.4778	29.647	5.49401	-1.1386	3.35e-11	0	0	0
Solyc06g009190.3	ch06	3128765	3134636	2127	3.35328	10.1466	6.33471	2.98534	1.94322	2.6221	1.71546	7.08211	4.00657	0.7829	0.733178	0.909305	10.1466	0.733178	-1.11389	9.68e-08	AT4G02320.1	0	Plant invertase/pectin methylesterase inhibitor superfamily
Solyc06g010060.1	ch06	4873790	4876764	2973	5.20317	8.6341	6.72	14.1771	21.9581	17.0428	3.03091	6.4689	4.19333	19.2774	18.7443	19.5869	21.9581	3.03091	1.25383	3.33e-06	AT5G60460.1	0	Preprotein translocase Sec, Sec61-beta subunit protein
Solyc06g011350.3	ch06	6570654	6572662	1346	586.618	435.745	516.922	87.7408	55.4666	77.9321	414.357	584.944	492.098	339.164	333.748	339.093	586.618	55.4666	-2.7826	9.59e-27	AT2G37170.1	PIP2;2,PIP2B	plasma membrane intrinsic protein 2
Solyc06g017940.1	ch06	15630501	15631298	369	0	0.0705519	0	0.875866	1.02411	1.39431	0	0	0	0	0	0	1.39431	0	1.03555	0.00225868	AT5G52170.1	HDG7	homeodomain GLABROUS 7
Solyc06g031710.3	ch06	20893444	20898244	2343	11.0538	11.7557	12.153	2.59653	2.83261	2.88104	4.5636	8.66227	6.07914	7.68471	8.12224	8.05397	12.153	2.59653	-1.74695	1.85e-21	AT2G39510.1	0	nodulin MtN21 /EamA-like transporter family protein
Solyc06g033850.3	ch06	23374146	23379922	5469	0.233732	1.62324	0.918321	3.67089	4.89299	3.72541	0.139237	0.0473079	0.0880979	0.0697778	0.231682	0.138591	4.89299	0.0473079	1.40456	1.5e-07	AT1G75490.1	0	Integrase-type DNA-binding superfamily protein
Solyc06g034110.3	ch06	23780318	23785869	1215	31.6997	35.0544	33.1597	14.4737	11.2358	13.0933	29.3522	34.5916	32.4923	16.7893	16.4049	16.908	35.0544	11.2358	-1.29976	9.07e-12	AT4G25150.1	0	HAD superfamily, subfamily IIIB acid phosphatase
Solyc06g035490.3	ch06	24468143	24472705	4368	10.5734	10.4361	10.6672	2.62887	2.27642	2.61491	5.81835	7.5949	6.50793	3.73291	3.29687	3.53033	10.6672	2.27642	-1.72081	4.25e-21	AT5G51790.1	0	basic helix-loop-helix (bHLH) DNA-binding superfamily protein
Solyc06g035710.1	ch06	24863454	24865194	1741	3.3306	3.4243	3.11347	13.2895	13.2947	14.0195	0.601402	2.01447	1.21074	2.59046	2.6592	2.62715	14.0195	0.601402	1.76062	2.08e-09	AT4G23030.1	0	MATE efflux family protein
Solyc06g035760.3	ch06	24998208	25000682	2324	56.9963	85.9985	70.0297	35.7651	21.0371	30.7639	582.8	642.847	612.016	140.889	145.928	144.942	642.847	21.0371	-1.25415	7.61e-11	AT2G45550.1	CYP76C4	cytochrome P450, family 76, subfamily C, polypeptide 4
Solyc06g035980.3	ch06	25432794	25434311	1491	5.49188	9.18424	6.55875	0.854304	0.807876	0.786764	1.74496	2.69929	2.16102	3.49017	2.6148	2.90988	9.18424	0.786764	-2.15304	7.8e-31	0	0	0
Solyc06g036310.3	ch06	25952961	25954633	1673	16.4994	21.272	18.5144	10.6478	6.46579	9.49661	3.66026	6.90763	5.16582	1.16125	0.975834	0.843613	21.272	0.843613	-1.00159	1.14e-07	AT1G01490.2	0	Heavy metal transport/detoxification superfamily protein
Solyc06g043150.3	ch06	29769958	29773469	2914	15.5441	16.9299	16.5441	5.29111	2.39913	4.40699	21.1778	16.327	19.2624	1.7739	1.72256	1.68622	21.1778	1.68622	-1.78473	1.69e-14	AT5G13840.2	FZR3	FIZZY-related 3
Solyc06g048410.3	ch06	31090608	31114109	1698	102.841	129.371	113.907	47.0584	42.8833	46.287	118.636	179.257	143.985	50.3017	54.6314	52.4267	179.257	42.8833	-1.32626	1.82e-15	AT5G51100.1	FSD2	Fe superoxide dismutase 2
Solyc06g048420.2	ch06	31090608	31114109	1698	102.841	129.371	113.907	47.0584	42.8833	46.287	118.636	179.257	143.985	50.3017	54.6314	52.4267	179.257	42.8833	-1.32626	1.82e-15	AT5G51100.1	FSD2	Fe superoxide dismutase 2
Solyc06g048620.3	ch06	31458238	31463318	4542	5.80817	9.03326	7.31644	3.60389	1.92921	3.063	3.3461	4.36718	3.73926	1.35958	1.54505	1.40407	9.03326	1.35958	-1.11737	9.42e-10	AT3G56370.1	0	Leucine-rich repeat protein kinase family protein
Solyc06g048790.1	ch06	31804094	31808216	2066	2.73493	5.62005	3.80167	0.966216	0.525871	0.767021	6.31192	10.6029	8.13312	5.59173	5.66119	5.54101	10.6029	0.525871	-1.52706	2.53e-15	AT5G05350.1	0	PLAC8 family protein
Solyc06g048820.1	ch06	31872720	31875873	3091	165.803	181.764	172.832	56.0564	84.1127	66.9469	60.0184	107.661	81.3664	56.612	55.8203	55.5958	181.764	55.5958	-1.31672	2.28e-13	AT3G10985.1	ATWI-12,SAG20,WI12	senescence associated gene 20
Solyc06g048850.3	ch06	31912892	31914427	1131	9.40212	12.3378	11.3655	3.86617	1.12767	2.96601	2.94562	2.008	2.55601	0.214718	0.409344	0.369745	12.3378	0.214718	-1.71999	9.37e-10	AT4G08330.1	0	0
Solyc06g048950.3	ch06	32114966	32119128	3488	34.0507	40.1626	36.6503	20.4776	12.3645	17.3644	59.0362	77.0939	67.3311	32.156	32.4074	32.588	77.0939	12.3645	-1.09763	7.61e-09	AT3G56370.1	0	Leucine-rich repeat protein kinase family protein
Solyc06g049040.3	ch06	32399501	32403977	2084	17.1746	24.4472	20.2243	10.1443	7.89927	9.87528	10.0788	15.9187	12.2533	8.90612	7.92737	8.57835	24.4472	7.89927	-1.06853	1.13e-10	AT2G40620.1	0	Basic-leucine zipper (bZIP) transcription factor family protein
Solyc06g050700.3	ch06	33555662	33557607	1599	62.6795	80.6571	70.5388	244.89	376.64	293.321	102.567	115.907	110.414	239.201	236.185	239.118	376.64	62.6795	2.08139	8.12e-15	AT4G14270.1	0	0
Solyc06g050800.3	ch06	33673939	33677416	2170	1.70745	3.53914	2.3654	17.3031	19.7546	18.0858	18.2329	25.5945	20.413	112.342	114.007	113.507	114.007	1.70745	2.45392	1.11e-30	AT3G56200.1	0	Transmembrane amino acid transporter family protein
Solyc06g050900.3	ch06	33852593	33858594	2058	4.44691	3.63055	4.14972	0.674362	1.00993	0.770003	0.986699	0.684463	0.834032	0.0168573	0.10656	0.114299	4.44691	0.0168573	-1.48118	2.28e-14	AT2G40460.1	0	Major facilitator superfamily protein
Solyc06g050980.3	ch06	34143832	34145846	1138	21.5374	29.0305	24.8271	60.7264	62.7405	60.8179	68.4199	67.7257	66.8412	61.1839	66.334	65.0883	68.4199	21.5374	1.2564	1.14e-05	AT3G11050.1	ATFER2,FER2	ferritin 2
Solyc06g051045.1	ch06	34221775	34223082	918	10.6957	18.0648	12.7735	1.73961	0.771846	1.3451	3.4217	5.85596	4.42838	0	0.0796298	0.028471	18.0648	0	-2.69935	3.97e-28	AT5G05500.1	0	Pollen Ole e 1 allergen and extensin family protein
Solyc06g051960.3	ch06	35729215	35732751	2119	9.7656	18.1585	13.0409	8.11957	3.968	6.76938	151.426	175.795	160.853	28.3399	27.207	28.2579	175.795	3.968	-1.00826	9.61e-07	AT3G49220.1	0	Plant invertase/pectin methylesterase inhibitor superfamily
Solyc06g052060.3	ch06	35808134	35811013	824	22.6176	33.4267	26.4207	12.9435	9.80282	12.2132	23.2958	36.7367	28.5415	10.8203	12.1242	12.0532	36.7367	9.80282	-1.17088	2.11e-10	AT4G10810.1	0	0
Solyc06g053260.1	ch06	36074315	36074947	633	0.5268	0.370147	0.349521	9.16034	23.2454	13.9476	0.350868	0.227073	0.142715	0.109612	0.076988	0	23.2454	0	3.53881	2.33e-24	AT2G46690.1	0	SAUR-like auxin-responsive protein family
Solyc06g053480.3	ch06	36371148	36375601	1698	68.5389	71.4009	71.8465	243.32	290.53	257.651	133.492	76.4397	108.126	195.302	191.36	189.789	290.53	68.5389	1.88715	9.62e-11	AT2G43710.1	FAB2,SSI2	Plant stearoyl-acyl-carrier-protein desaturase family protein
Solyc06g053640.1	ch06	36571185	36577112	4369	15.4813	16.2733	15.506	2.97639	2.94623	2.98644	8.89619	14.3309	11.0692	1.84221	1.79585	1.70494	16.2733	1.70494	-2.07737	2.54e-30	AT1G04360.1	0	RING/U-box superfamily protein
Solyc06g053700.1	ch06	36640493	36641077	585	6.36527	9.0339	7.14797	26.616	49.0942	34.7223	12.5287	13.956	12.6114	22.9503	19.0352	19.7922	49.0942	6.36527	2.1506	7.94e-12	AT4G14450.1	0	0
Solyc06g053840.3	ch06	36806267	36807586	1130	28.1494	40.571	34.9296	81.3118	99.6784	89.15	52.675	67.8236	58.2006	41.9684	38.9005	40.2685	99.6784	28.1494	1.35676	3.55e-07	AT5G43700.1	ATAUX2-11,IAA4	AUX/IAA transcriptional regulator family protein
Solyc06g053930.3	ch06	36929346	36932083	1670	13.3785	12.7674	12.6389	5.54406	4.21456	5.11421	4.67378	7.28154	4.86856	6.43988	6.97442	6.98013	13.3785	4.21456	-1.22521	7.46e-10	AT4G14640.1	CAM8	calmodulin 8
Solyc06g054060.1	ch06	37007362	37014466	2756	0.262157	0.774587	0.465613	4.71837	3.22226	4.34601	0.667727	0.917915	0.699285	10.3976	11.9446	11.6931	11.9446	0.262157	1.76352	3.37e-16	AT3G22600.1	0	Bifunctional inhibitor/lipid-transfer protein/seed storage 2S albumin superfamily protein
Solyc06g054070.3	ch06	37007362	37014466	2756	0.262157	0.774587	0.465613	4.71837	3.22226	4.34601	0.667727	0.917915	0.699285	10.3976	11.9446	11.6931	11.9446	0.262157	1.76352	3.37e-16	AT4G14815.1	0	Bifunctional inhibitor/lipid-transfer protein/seed storage 2S albumin superfamily protein
Solyc06g054130.1	ch06	37049072	37051106	1980	9.67458	8.07307	9.63205	4.14795	3.81713	4.05365	7.53152	14.577	10.4483	6.14999	6.5101	6.36249	14.577	3.81713	-1.01634	7.81e-08	AT3G22540.1	0	Protein of unknown function (DUF1677)
Solyc06g054240.3	ch06	37176223	37181743	1819	2.41375	4.96629	3.2962	10.2635	7.66075	9.52635	11.5123	13.7179	12.1511	21.8185	19.772	19.7855	21.8185	2.41375	1.1548	5.5e-05	AT4G14930.1	0	Survival protein SurE-like phosphatase/nucleotidase
Solyc06g054280.1	ch06	37210326	37213176	2683	5.93129	14.4675	9.6481	4.79715	1.66377	3.52845	1.77387	1.90721	1.47029	2.2111	2.06159	1.76321	14.4675	1.47029	-1.34718	8.01e-08	AT3G05980.1	0	0
Solyc06g054290.2	ch06	37210326	37213176	2683	5.93129	14.4675	9.6481	4.79715	1.66377	3.52845	1.77387	1.90721	1.47029	2.2111	2.06159	1.76321	14.4675	1.47029	-1.34718	8.01e-08	AT1G19190.1	0	alpha/beta-Hydrolases superfamily protein
Solyc06g054310.1	ch06	37232114	37232902	789	2.84109	5.84025	4.17817	0.506008	0.628629	0.495591	1.64876	4.62728	3.09144	0.351759	0.401479	0.298134	5.84025	0.298134	-1.77619	1.5e-13	AT5G19260.1	0	Protein of unknown function (DUF3049)
Solyc06g054320.1	ch06	37253008	37253597	590	10.7073	10.6341	10.2748	4.70453	3.16248	4.39507	10.7017	20.7079	14.5461	1.58761	1.98238	1.41757	20.7079	1.41757	-1.1815	1.12e-06	AT1G65870.1	0	Disease resistance-responsive (dirigent-like protein) family protein
Solyc06g054630.2	ch06	37473352	37480765	1312	6.94717	5.65518	6.0202	0.550637	1.18813	0.784302	2.1765	5.85028	3.51165	0	0.0185722	0.019921	6.94717	0	-1.969	1.91e-17	AT1G19210.1	0	Integrase-type DNA-binding superfamily protein
Solyc06g059740.3	ch06	37722996	37725472	1783	98.4475	102.149	102.31	2130.08	3252.01	2536.75	80.4869	25.3132	56.7975	775.818	795.56	779.342	3252.01	25.3132	4.69468	1.6e-70	AT1G77120.1	ADH,ADH1,ATADH,ATADH1	alcohol dehydrogenase 1
Solyc06g059860.3	ch06	37874601	37876679	1230	18.5258	28.2561	22.0707	62.506	74.8879	66.4419	29.2006	30.6639	29.9905	81.6255	87.423	84.7626	87.423	18.5258	1.52537	1.42e-09	AT1G76980.1	0	0
Solyc06g059870.1	ch06	37886575	37888749	2175	9.8719	8.74971	8.97193	22.5515	22.7172	22.1035	0.0437635	0.145389	0.13845	0	0.0224062	0.0240334	22.7172	0	1.20178	0.00131452	0	0	0
Solyc06g060090.3	ch06	38112452	38121772	3873	81.1777	104.377	92.0005	42.8089	38.7665	41.5693	38.0611	50.0352	42.6775	30.9032	29.4942	30.3204	104.377	29.4942	-1.1532	3.24e-13	AT1G21660.1	0	Chaperone DnaJ-domain superfamily protein
Solyc06g060410.3	ch06	38539790	38542758	2060	2.67095	3.39954	2.89983	8.58284	8.0601	8.62166	1.89447	2.73519	2.03189	6.7532	7.20356	7.38416	8.62166	1.89447	1.23953	1.46e-05	AT1G77660.1	0	Histone H3 K4-specific methyltransferase SET7/9 family protein
Solyc06g060620.3	ch06	38761052	38764437	2176	61.571	90.1487	74.2539	25.3282	12.7101	20.7125	10.1922	13.0658	11.3477	31.4558	31.1639	31.7456	90.1487	10.1922	-1.89065	4.24e-17	AT1G12110.1	ATNRT1,B-1,CHL1,CHL1-1,NRT1,NRT1.1	nitrate transporter 1.1
Solyc06g060760.3	ch06	38907903	38909201	978	4811.78	3047.03	4046.91	665.129	456.238	586.469	379.672	580.034	470.169	170.269	164.089	165.985	4811.78	164.089	-2.79925	3.83e-25	AT5G47450.1	ATTIP2;3,DELTA-TIP3,TIP2;3	tonoplast intrinsic protein 2;3
Solyc06g061110.2	ch06	39237390	39238481	575	0.193313	0.905519	0.307821	1.3556	2.79314	1.86116	0.11036	1.39988	0.733185	2.2927	1.1018	1.45455	2.79314	0.11036	1.03183	0.0123672	AT1G32560.1	0	Late embryogenesis abundant protein, group 1 protein
Solyc06g061230.3	ch06	39346841	39347676	719	396.411	449.488	420.769	191.066	173.476	186.366	45.8938	96.9176	66.5501	13.9444	14.742	14.5404	449.488	13.9444	-1.19673	2.43e-12	0	0	0
Solyc06g062580.3	ch06	39612670	39620086	4063	17.167	22.7658	19.4237	9.25539	2.74958	6.9951	29.5732	19.4786	25.6661	8.30804	8.56403	8.55559	29.5732	2.74958	-1.50303	1.26e-08	AT3G13750.1	BGAL1	beta galactosidase 1
Solyc06g062920.3	ch06	39833405	39836258	2759	77.2188	73.4397	76.045	9.88816	16.2308	11.6812	55.9706	56.1924	55.1944	17.3273	17.0011	17.118	77.2188	9.88816	-2.49313	4.22e-30	AT2G05940.1	0	Protein kinase superfamily protein
Solyc06g063240.3	ch06	40058449	40069569	6852	42.6942	48.4047	45.3569	23.8448	16.9659	21.6463	53.3393	46.5447	50.2893	20.3435	19.8469	20.2431	53.3393	16.9659	-1.09119	7.61e-10	AT1G51630.1	0	O-fucosyltransferase family protein
Solyc06g063280.1	ch06	40099958	40100743	786	0.353546	0.529947	0.337781	1.49963	3.03495	1.7281	2.54313	1.17038	1.57078	1.67723	1.55005	1.3301	3.03495	0.337781	1.13375	0.00153267	AT3G21150.1	BBX32	B-box 32
Solyc06g064550.3	ch06	40336188	40346470	3125	25.616	25.6421	25.4027	11.4069	5.60042	9.63477	51.5271	42.767	47.2364	19.5498	19.7741	19.4956	51.5271	5.60042	-1.42622	2.83e-10	AT1G31230.1	AK-HSDH,AK-HSDH I	aspartate kinase-homoserine dehydrogenase i
Solyc06g064980.3	ch06	40641452	40643273	1370	27.3019	28.8651	28.1322	15.5422	10.2404	14.1957	0.208436	0.524588	0.527526	0.202582	0.124501	0.133544	28.8651	0.124501	-1.02236	1.07e-07	AT1G53920.1	GLIP5	GDSL-motif lipase 5
Solyc06g064990.2	ch06	40646160	40647795	1190	11.9561	18.5736	14.0743	2.15676	1.2107	1.7986	0.186638	0.217418	0.177135	0.0291531	0.16381	0.153743	18.5736	0.0291531	-2.54337	7.99e-31	AT1G53920.1	GLIP5	GDSL-motif lipase 5
Solyc06g065430.3	ch06	40959088	40962901	3718	18.0524	23.695	20.7322	8.78986	7.94059	8.48555	61.0847	125.583	89.0511	39.2644	37.4676	38.0376	125.583	7.94059	-1.21453	1.73e-14	AT5G36110.1	CYP716A1	cytochrome P450, family 716, subfamily A, polypeptide 1
Solyc06g065680.3	ch06	41215889	41224636	2293	28.0836	39.7147	33.1822	17.7263	7.61189	13.9385	26.0968	23.3941	24.5973	7.89767	7.99118	8.13841	39.7147	7.61189	-1.29838	1.16e-08	AT5G25380.1	CYCA2;1	cyclin a2;1
Solyc06g065870.3	ch06	41405862	41409767	2230	8.42383	10.8688	9.29633	3.99837	3.92935	3.70995	38.3019	28.4638	33.8264	2.52024	2.99394	2.94181	38.3019	2.52024	-1.10973	1.2e-11	AT2G25270.1	0	0
Solyc06g065970.1	ch06	41469978	41470624	647	7.84554	19.314	12.3789	2.32134	0.47456	1.78127	0.392316	1.82171	0.884306	0	0	0	19.314	0	-2.48903	1.08e-13	AT2G45180.1	0	Bifunctional inhibitor/lipid-transfer protein/seed storage 2S albumin superfamily protein
Solyc06g065980.3	ch06	41472595	41475957	875	101.415	138.083	119.878	68.2891	48.6406	59.3882	63.312	73.0349	67.1777	53.8424	55.2776	54.0052	138.083	48.6406	-1.01497	3.03e-09	AT2G34160.1	0	Alba DNA/RNA-binding protein
Solyc06g066420.3	ch06	41809908	41812879	2795	0.225358	0.409832	0.253306	3.24453	3.18575	3.31343	0.817336	1.01825	0.894231	2.79276	3.33898	2.9269	3.33898	0.225358	1.7125	1.36e-20	AT5G56550.1	ATOXS3,OXS3	oxidative stress 3
Solyc06g066710.1	ch06	42027693	42028007	315	26.7595	21.9013	26.3389	2.29345	0.674814	1.56801	5.43918	7.3922	6.30938	0.881073	1.46974	1.49351	26.7595	0.674814	-3.37155	5.67e-23	AT2G25735.1	0	0
Solyc06g067950.3	ch06	42234213	42240170	3000	14.9194	17	16.4239	7.78202	7.03831	7.05897	30.4911	25.2307	27.2121	5.62014	5.82364	5.94167	30.4911	5.62014	-1.04523	1.9e-10	AT1G52700.1	0	alpha/beta-Hydrolases superfamily protein
Solyc06g067980.3	ch06	42252570	42253441	749	5.11994	6.77779	6.52811	11.0667	37.304	21.3769	0.169445	0.230287	0.321634	4.8634	4.87985	4.85041	37.304	0.169445	1.76355	2.44e-05	0	0	0
Solyc06g068240.3	ch06	42414528	42419167	2672	22.8175	28.4889	25.5609	10.8007	3.06722	7.87928	15.3655	11.6302	13.3998	4.68709	4.69643	4.43105	28.4889	3.06722	-1.69034	1.28e-09	AT1G15690.1	ATAVP3,AtVHP1;1,AVP-3,AVP1	Inorganic H pyrophosphatase family protein
Solyc06g068290.1	ch06	42429557	42430515	959	3.51584	7.43819	5.44465	2.0419	2.29043	1.56658	7.17945	6.98452	7.09648	4.84751	4.8022	4.82392	7.43819	1.56658	-1.12426	2.81e-07	AT2G11890.1	0	adenylate cyclases
Solyc06g068520.3	ch06	42585917	42587534	1111	73.4195	79.4132	77.4264	255.5	167.158	225.788	77.7649	129.376	101.072	343.363	353.46	347.913	353.46	73.4195	1.48171	1.7e-05	0	0	0
Solyc06g068800.3	ch06	42750378	42755606	4490	0.148536	0.939299	0.512464	3.87004	3.79263	3.86392	3.15165	4.82752	3.56124	7.1857	7.07666	7.17732	7.1857	0.148536	1.6589	4.46e-13	AT1G01630.1	0	Sec14p-like phosphatidylinositol transfer family protein
Solyc06g068910.3	ch06	42838407	42844839	4689	2.97108	5.34665	4.14749	1.38663	0.951993	1.22015	5.88017	7.69418	6.76883	1.36135	1.22119	1.19283	7.69418	0.951993	-1.23753	5.04e-16	AT1G48480.1	RKL1	receptor-like kinase 1
Solyc06g068950.3	ch06	42891963	42895974	1795	80.8323	77.7819	78.5518	31.1068	17.6974	25.6936	63.0328	68.9138	65.6278	14.9979	16.6291	16.0022	80.8323	14.9979	-1.63181	5.75e-13	AT3G18000.1	NMT1,PEAMT,XPL1	S-adenosyl-L-methionine-dependent methyltransferases superfamily protein
Solyc06g068960.1	ch06	42898645	42900372	1728	6.82924	6.11671	6.19696	2.42044	2.29624	2.28668	5.36153	7.68595	6.48265	1.2849	1.2832	1.25539	7.68595	1.25539	-1.14636	3.96e-09	AT1G18210.1	0	Calcium-binding EF-hand family protein
Solyc06g069070.1	ch06	42985360	42986804	1323	62.1167	86.4837	74.468	669.295	653.82	669.903	337.43	491.184	403.509	362.027	378.485	369.07	669.903	62.1167	3.14229	9.54e-46	AT3G18280.1	0	Bifunctional inhibitor/lipid-transfer protein/seed storage 2S albumin superfamily protein
Solyc06g069150.1	ch06	43046297	43047535	1112	45.0983	35.7963	39.0962	57.4618	118.836	79.3407	10.0436	3.38661	7.09496	158.205	150.846	152.423	158.205	3.38661	1.07239	0.0381529	AT1G13360.1	0	0
Solyc06g069290.3	ch06	43172909	43176003	2413	2.72551	2.99932	2.87905	0.590907	0.538341	0.648192	0.749493	0.7029	0.71133	0.0431317	0.191864	0.227461	2.99932	0.0431317	-1.2803	9.73e-15	AT3G25670.1	0	Leucine-rich repeat (LRR) family protein
[truncated: 1,682 more rows]

## Sheet: S.pennellii_DE-mRNAs
ID	Chromosome	Start_AssambledTU	End_AssambledTU	MaxIsoformLength	M82-CK1	M82-CK2	M82-CK3	M82-T1	M82-T2	M82-T3	P-CK1	P-CK2	P-CK3	P-T1	P-T2	P-T3	MaxTPM	MinTPM	M82	M82_fc_Pvalue	FoldChange	Pvalue	Best-hit-arabi-name	arabi-symbol	arabi-defline
[truncated: 3,351 more rows]
