# Supplementary material for: Genome-Wide Characterization of Salt-Responsive miRNAs, circRNAs and Associated ceRNA Networks in Tomatoes
Source: Int J Mol Sci. 2021 Nov 12;22(22):12238. doi: 10.3390/ijms222212238 (PMC8625345; doi:10.3390/ijms222212238)
Supplement: Supplementary file 1 [file ijms-22-12238-s001.zip › Table S7.xlsx]

## Sheet: M82_DE-circRNAs
ID	Chromosome	Start	End	MaxIsoformLength	M82-CK1	M82-CK2	M82-CK3	M82-T1	M82-T2	M82-T3	P-CK1	P-CK2	P-CK3	P-T1	P-T2	P-T3	MaxTPM	Foldchange	Pvalue
sly_circ_2279	ch06	39320600	39320723	123	3238.23	4008	6113.4	0	0	0	0	0	0	0	0	0	6113.4	-11.121	0.0213649
sly_circ_2274	ch06	39320555	39320747	192	2074.85	2567.98	3916.76	0	0	0	0	0	0	0	0	0	3916.76	-10.4789	0.0213649
sly_circ_1628	ch04	58102480	58102660	180	16038.8	28751.2	25758	8251.68	13183.9	11171.5	3262.61	1557.69	0	0	0	0	28751.2	-1.11334	0.00806854
sly_circ_036	ch01	1337006	1337594	588	847.469	1467.85	1705.82	3158.15	3669.72	3990.48	999.453	1430.61	1213.16	0	1665.33	809.509	3990.48	1.42713	0.0156475
sly_circ_1172	ch03	54766393	54773773	7380	27.9769	0	34.9578	151.927	117.922	167.499	0	0	0	0	0	0	167.499	2.71782	0.0125834
sly_circ_4310	ch12	67928461	67928647	186	1606.56	5300.57	1348.36	0	0	0	0	0	0	0	0	0	5300.57	-10.4267	0.0234222
sly_circ_2278	ch06	39320555	39320867	312	1915.32	1185.76	2812.31	0	0	0	0	0	0	0	0	0	2812.31	-9.94554	0.0121906
sly_circ_3377	ch09	67889067	67889377	310	4175.46	5168.09	6064.11	13175.5	5567.98	13333.6	1894.84	0	1725.4	0	0	0	13333.6	1.05775	0.0260527
sly_circ_3830	ch11	3466521	3466686	165	4827.41	7468.58	7595.2	1688.64	0	1355.01	0	0	0	0	0	0	7595.2	-2.70658	0.011974
sly_circ_871	ch02	49764812	49765120	308	1616.99	1201.15	2441.99	0	0	0	0	0	0	0	0	0	2441.99	-9.77674	0.0236759
sly_circ_4282	ch12	67158805	67163640	4835	392.179	510.68	415.657	0	0	0	0	0	0	0	0	0	510.68	-7.78302	3.37934e-07
sly_circ_1630	ch04	58102510	58102600	90	3319.16	6846.28	6962.35	0	0	0	0	0	0	0	0	0	6962.35	-11.4793	0.0276946
sly_circ_1128	ch03	4682100	4682463	363	549.456	0	0	1023.81	3269.49	3078.29	0	0	0	0	0	0	3269.49	3.73342	0.0175762
sly_circ_3485	ch10	1065852	1066080	228	874.2	6486.01	3848.06	0	947.143	0	14592.4	16592	25009.8	41882.9	57230.4	46394.5	57230.4	-3.55763	0.0219307
sly_circ_735	ch02	42318179	42349886	31707	289.836	206.961	297.396	0	0	0	0	0	0	0	0	0	297.396	-7.05382	5.85118e-13
sly_circ_009	ch00	13827902	13827998	96	7259.48	10268.9	6527.26	0	0	0	0	0	0	0	0	0	10268.9	-11.9693	0.0022171
sly_circ_016	ch00	20797081	20797519	438	910.085	1126.25	1145.33	0	0	0	0	0	0	0	0	0	1145.33	-9.05196	0.0416658
sly_circ_2517	ch07	21573606	21575816	2210	226.214	224.014	284.494	0	0	0	266.652	634.944	887.907	147.469	296.211	0	887.907	-6.94197	0.0211594
sly_circ_3544	ch10	26437950	26445158	7208	1768.72	1146.31	1843.71	194.161	150.64	186.969	0	0	0	0	0	0	1843.71	-3.1545	2.37733e-19
sly_circ_2444	ch06	49371817	49371993	176	2263.38	0	0	10548.7	6742.27	8251.97	0	0	0	0	0	0	10548.7	3.49336	0.0018511
sly_circ_1995	ch05	64689194	64689790	596	669.086	621.21	1262.45	0	0	0	0	0	0	0	0	0	1262.45	-8.73457	0.0332893
sly_circ_032	ch01	1290742	1291026	284	2805.08	6074.98	4854.33	10459.6	10255.3	12194.2	0	0	0	0	0	0	12194.2	1.26051	0.0091137
sly_circ_3614	ch10	58718931	58721016	2085	144.23	355.576	301.49	0	0	0	376.438	538.56	684.694	0	0	0	684.694	-7.06662	0.018228
sly_circ_2412	ch06	47334339	47334539	200	5475.96	1233.15	4386.65	0	0	0	0	0	0	0	0	0	5475.96	-10.8531	0.00447384
sly_circ_154	ch01	76470992	76471610	618	1128.53	1994.77	609.273	2854.69	3491.62	3435.31	0	907.807	577.659	2096.13	0	1154.89	3491.62	1.38919	0.0336007
sly_circ_3971	ch11	5502115	5502517	402	1734.37	0	2182.92	3233.54	8318.58	6669.98	0	0	0	0	0	0	8318.58	2.21653	0.00148457
sly_circ_418	ch01	91007022	91007211	189	1054.38	3912.59	3978.91	0	0	0	0	0	0	0	0	0	3978.91	-10.5425	0.019191
sly_circ_3635	ch10	59709729	59727102	17373	104.137	100.293	116.401	252.111	423.178	335.351	124.909	186.48	206.132	28.9483	57.3301	35.2056	423.178	1.64623	2.07095e-05
sly_circ_2771	ch07	66536781	66536988	207	962.786	3572.45	3633.01	0	0	0	0	0	0	0	1051.59	0	3633.01	-10.4114	0.019191
sly_circ_526	ch01	95322396	95322716	320	0	2311.28	2350.46	5802.26	5056.95	7331.67	1835.66	1752.27	2785.18	3035.66	1020.4	2229.45	7331.67	1.96328	0.00717179
sly_circ_422	ch01	91163430	91164592	1162	0	0	0	959.555	186.646	577.792	0	362.708	0	0	0	0	959.555	8.16908	0.0112634
sly_circ_2543	ch07	2485160	2485635	475	0	0	0	978.054	1817.59	1412.02	0	0	0	0	0	0	1817.59	9.45487	0.00795471
sly_circ_1808	ch04	66359572	66359720	148	0	0	0	2509.65	2916.14	4529.6	0	0	0	0	0	0	4529.6	10.6967	0.0405557
sly_circ_936	ch02	51952552	51955748	3196	0	0	0	146.213	237.24	245.662	0	0	0	0	0	0	245.662	6.71908	0.00808509
sly_circ_2217	ch06	39132800	39133117	317	0	0	0	1172.23	2723.03	2115.3	0	0	0	0	0	0	2723.03	9.96904	0.0103984
sly_circ_4011	ch11	6210690	6211306	616	0	0	0	754.41	1051.59	545.02	0	455.876	0	0	530.558	386.88	1051.59	8.61595	0.0406248
sly_circ_1857	ch05	19094342	19097776	3434	0	0	0	109.119	126.638	196.176	0	0	0	0	64.329	0	196.176	6.17969	0.0405557
sly_circ_3552	ch10	29072128	29076839	4711	0	0	0	40.4057	229.954	166.981	0	0	0	0	0	0	229.954	6.19752	0.00801974
sly_circ_309	ch01	86800137	86804181	4044	0	0	0	69.8577	134.358	166.735	0	0	0	0	0	0	166.735	5.96174	0.037943
sly_circ_2547	ch07	2488803	2491260	2457	0	0	0	189.889	835.084	364.713	0	0	0	0	0	0	835.084	7.85869	0.000180283
sly_circ_2467	ch06	80042	80637	595	0	0	0	1717	1813.78	2066.14	0	0	0	0	0	0	2066.14	9.86623	0.000173727
sly_circ_2692	ch07	62377127	62377507	380	0	0	0	1955.11	568.686	1764.77	0	0	0	0	0	0	1955.11	9.48233	0.0297422
sly_circ_1132	ch03	49247692	49249842	2150	0	0	0	346.377	452.508	364.692	0	0	0	0	0	0	452.508	7.6031	0.00185087
sly_circ_1063	ch03	18468408	18468870	462	0	0	0	603.728	1635.25	1209.93	0	4853.01	2315.13	2803.57	2825.31	2830.78	4853.01	9.16822	0.0262787
sly_circ_2508	ch07	208458	211964	3506	0	0	0	133.373	93.2934	224.029	0	0	0	0	0	0	224.029	6.24062	0.0325105
sly_circ_2000	ch05	64720031	64720524	493	0	0	0	1130.66	438.567	1360.5	0	0	0	0	0	0	1360.5	8.93306	0.0495594
sly_circ_2532	ch07	238343	238618	275	0	0	0	2026.17	785.438	2438.21	0	0	0	0	0	0	2438.21	9.77391	0.0495594
sly_circ_3485	ch10	1065852	1066080	228	874.2	6486.01	3848.06	0	947.143	0	14592.4	16592	25009.8	41882.9	57230.4	46394.5	57230.4	-3.55763	0.0219307
sly_circ_3614	ch10	58718931	58721016	2085	144.23	355.576	301.49	0	0	0	376.438	538.56	684.694	0	0	0	684.694	-7.06662	0.018228
sly_circ_3635	ch10	59709729	59727102	17373	104.137	100.293	116.401	252.111	423.178	335.351	124.909	186.48	206.132	28.9483	57.3301	35.2056	423.178	1.64623	2.07095e-05

## Sheet: S.pennellii_DE-circRNAs
ID	Chromosome	Start	End	MaxIsoformLength	M82-CK1	M82-CK2	M82-CK3	M82-T1	M82-T2	M82-T3	P-CK1	P-CK2	P-CK3	P-T1	P-T2	P-T3	MaxTPM	Foldchange	Pvalue
sly_circ_3485	ch10	1065852	1066080	228	874.2	6486.01	3848.06	0	947.143	0	14592.4	16592	25009.8	41882.9	57230.4	46394.5	57230.4	1.37256	0.00126675
sly_circ_3614	ch10	58718931	58721016	2085	144.23	355.576	301.49	0	0	0	376.438	538.56	684.694	0	0	0	684.694	-8.06132	0.0022482
sly_circ_3635	ch10	59709729	59727102	17373	104.137	100.293	116.401	252.111	423.178	335.351	124.909	186.48	206.132	28.9483	57.3301	35.2056	423.178	-2.06399	0.00925171
sly_circ_705	ch02	39906181	39908325	2144	279.577	0	293.221	87.5859	101.616	105.203	62981.8	33654.2	50033.2	19326.2	17853.2	18848.6	62981.8	-1.3883	8.6546e-09
sly_circ_3815	ch11	3299614	3299797	183	1088.92	0	0	0	0	0	0	0	0	4423.09	2971.93	3897.75	4423.09	10.8785	0.0348133
sly_circ_119	ch01	6401512	6403113	1601	125.353	0	0	348.858	135.741	280.089	0	0	0	506.461	272.67	520.648	520.648	7.76241	0.0353503
sly_circ_2772	ch07	66537057	66537285	228	6113.4	24860.2	12641.3	2036.53	21289.2	9799.73	19742.4	35640.9	22665.2	9229.21	12877.6	8341.41	35640.9	-1.35792	0.0134077
sly_circ_910	ch02	51016563	51028807	12244	17.2602	0	31.7018	0	0	0	384.594	664.664	495.804	67.093	27.6423	30.1206	664.664	-3.59787	1.64331e-07
sly_circ_1987	ch05	64001893	64002217	324	9832.59	7987.16	10829.8	6303.6	10986.8	9309.79	1209.01	0	0	3997.26	3021.44	4402.88	10986.8	3.2343	0.0366214
sly_circ_3485	ch10	1065852	1066080	228	874.2	6486.01	3848.06	0	947.143	0	14592.4	16592	25009.8	41882.9	57230.4	46394.5	57230.4	1.37256	0.00126675
sly_circ_1631	ch04	58102510	58102660	150	3319.16	11501.1	6683.9	4332.61	0	4469.22	11742.8	41097.5	23759.4	6474.94	12324.4	6339.71	41097.5	-1.60729	0.0280472
sly_circ_2995	ch08	56972098	56978178	6080	66.49	0	42.2185	0	0	0	65.374	116.215	88.9216	0	0	0	116.215	-5.51049	0.0467504
sly_circ_1470	ch04	1850353	1875519	25166	155.266	377.999	334.6	214.922	202.44	262.886	0	0	0	58.8812	39.8867	29.3361	377.999	4.4496	0.00623964
sly_circ_3614	ch10	58718931	58721016	2085	144.23	355.576	301.49	0	0	0	376.438	538.56	684.694	0	0	0	684.694	-8.06132	0.0022482
sly_circ_1609	ch04	58068562	58068682	120	2489.62	0	2089.4	0	0	0	8155.04	14011.2	11880.2	2698.48	0	1981.85	14011.2	-2.86172	0.0262388
sly_circ_3635	ch10	59709729	59727102	17373	104.137	100.293	116.401	252.111	423.178	335.351	124.909	186.48	206.132	28.9483	57.3301	35.2056	423.178	-2.06399	0.00925171
sly_circ_3503	ch10	1321804	1323106	1302	1300.74	1609.8	1348.36	1426.81	995.104	1459.52	1203.44	1077.05	1506.43	3233	3007.52	3743.62	3743.62	1.39791	0.0258184
sly_circ_1221	ch03	60941666	60941918	252	0	2445.74	995.478	0	0	0	3107.3	1668.88	4950.66	0	0	0	4950.66	-10.6632	0.01125
sly_circ_2619	ch07	56099272	56100059	787	0	470.689	0	590.709	960.367	710.692	0	0	0	412.305	1382.65	756.088	1382.65	8.73361	0.039082
sly_circ_4028	ch11	7253520	7254366	846	0	292.289	0	439.866	893.461	1057.32	0	0	0	957.552	386.588	984.4	1057.32	8.60211	0.0435938
sly_circ_4017	ch11	6414967	6415472	505	0	0	0	368.604	0	0	2713.63	1665.57	1059.54	0	0	0	2713.63	-9.82489	0.00594511
sly_circ_988	ch02	54411546	54411844	298	0	0	0	1869.86	724.894	1500.4	0	0	0	2716.58	4379.63	2792.8	4379.63	10.6871	0.00824443
sly_circ_3512	ch10	17983674	17997391	13717	0	0	0	21.3004	0	25.4307	43.8002	21.4275	65.9514	0	0	0	65.9514	-4.48305	0.0396532
sly_circ_4211	ch12	62234	62599	365	0	0	0	509.603	0	0	0	0	0	3548.37	894.72	1629.09	3548.37	9.98375	0.0298704
sly_circ_3216	ch09	14942492	14944426	1934	0	0	0	0	112.541	0	0	0	0	168.372	507.01	369.72	507.01	7.4486	0.038637
sly_circ_3733	ch10	65114524	65117431	2907	0	0	0	0	186.518	154.705	0	0	0	168.026	262.834	205.422	262.834	6.73535	0.0497364
sly_circ_3020	ch08	58952156	58958170	6014	0	0	0	0	54.8046	0	4491.55	3565.28	4178.66	942.919	742.299	1008.88	4491.55	-2.18195	6.28001e-12
sly_circ_845	ch02	48512809	48518604	5795	0	0	0	0	0	0	879.019	363.645	462.228	140.645	94.8188	144.564	879.019	-2.15669	0.005462
sly_circ_4118	ch12	2986269	2992550	6281	0	0	0	0	0	0	94.4709	224.056	142.847	0	0	0	224.056	-6.27418	0.0047936
sly_circ_2429	ch06	48680914	48693083	12169	0	0	0	0	0	0	49.2448	58.565	44.9283	0	0	0	58.565	-4.69802	0.0314869
sly_circ_1475	ch04	21296144	21312951	16807	0	0	0	0	0	0	117.438	126.039	138.826	29.8895	0	15.143	138.826	-2.97418	0.00402843
sly_circ_4277	ch12	66996209	67006197	9988	0	0	0	0	0	0	9484.11	12639.3	12721.1	2188.58	1699.32	1631.21	12721.1	-2.65776	5.37884e-32
sly_circ_3778	ch11	21736212	21804954	68742	0	0	0	0	0	0	18.081	19.3427	21.737	41.0254	59.5265	58.0551	59.5265	1.37841	0.0349887
sly_circ_2010	ch05	65291546	65297878	6332	0	0	0	0	0	0	804.556	1217.93	591.958	461.088	430.311	282.548	1217.93	-1.15311	0.0369386
sly_circ_1852	ch05	16824219	16824676	457	0	0	0	0	0	0	857.441	1227.27	1560.63	0	0	0	1560.63	-9.24806	0.0445907
sly_circ_1407	ch03	71712489	71716538	4049	0	0	0	0	0	0	435.989	243.211	309.055	0	0	0	435.989	-7.36815	0.000750016
sly_circ_3771	ch11	1868474	1875062	6588	0	0	0	0	0	0	90.1152	86.0648	190.331	0	0	0	190.331	-5.94451	0.0121912
sly_circ_4254	ch12	65995876	66011389	15513	0	0	0	0	0	0	253.3	145.5	161.809	491.355	358.477	391.73	491.355	1.14287	0.029786
sly_circ_1618	ch04	58090112	58090299	187	0	0	0	0	0	0	25117.2	26972.5	25728.6	4328.5	0	1907.7	26972.5	-3.6405	7.72598e-06
sly_circ_2747	ch07	65666169	65674302	8133	0	0	0	0	0	0	506.304	224.942	417.275	916.411	870.032	980.099	980.099	1.26611	0.0111545
sly_circ_2710	ch07	63618547	63656916	38369	0	0	0	0	0	0	21.4016	30.2114	33.5084	0	0	10.2927	33.5084	-2.52665	0.0495791
sly_circ_4228	ch12	64352480	64355706	3226	0	0	0	0	0	0	668.286	652.434	719.054	101.34	135.824	111.525	719.054	-2.53816	0.00793228
sly_circ_2702	ch07	63104749	63112876	8127	0	0	0	0	0	0	97.3194	35.4781	66.7762	1713.68	1285.44	1492.67	1713.68	4.47174	1.46113e-12
sly_circ_558	ch01	96768350	96772599	4249	0	0	0	0	0	0	1152.43	528.566	755.855	381.91	231.319	196.8	1152.43	-1.58541	0.0262609
sly_circ_1497	ch04	2734977	2739582	4605	0	0	0	0	0	0	170.986	122.695	233.166	0	0	0	233.166	-6.46447	0.0111929
sly_circ_2062	ch05	716188	719658	3470	0	0	0	0	0	0	282.984	324.001	257.755	0	0	0	324.001	-7.17616	0.00369887
sly_circ_727	ch02	41439733	41450766	11033	0	0	0	0	0	0	816.921	1677.19	1422.24	3551.02	4031.91	3911.35	4031.91	1.55261	1.45479e-07
sly_circ_3002	ch08	57496362	57496693	331	0	0	0	0	0	0	1183.46	2117.34	1615.99	0	0	0	2117.34	-9.67942	0.0467504
sly_circ_3999	ch11	56566950	56569307	2357	0	0	0	0	0	0	499.168	417.085	378.997	0	0	0	499.168	-7.75739	0.00337062
sly_circ_2678	ch07	61826401	61837120	10719	0	0	0	0	0	0	55.771	92.4929	50.8706	0	0	0	92.4929	-5.07421	0.018637
sly_circ_2703	ch07	63109484	63112876	3392	0	0	0	0	0	0	289.468	0	368.722	4820.19	3815.73	4240.67	4820.19	4.2817	3.97935e-13
sly_circ_3601	ch10	57357556	57382765	25209	0	0	0	0	0	0	0	17.6728	15.1368	116.565	126.088	128.295	128.295	3.34468	0.000596482
sly_circ_3848	ch11	40791687	40791899	212	0	0	0	0	0	0	0	0	0	3818.18	2052.62	3925.32	3925.32	10.6735	0.0353503
sly_circ_327	ch01	87610421	87616295	5874	0	0	0	0	0	0	0	0	0	689.835	315.694	446.134	689.835	7.92151	1.16734e-05
sly_circ_1419	ch03	72072924	72073176	252	0	0	0	0	0	0	0	0	0	3854.54	3452.93	4245.67	4245.67	10.9114	0.00885807
sly_circ_3893	ch11	50558252	50559703	1451	0	0	0	0	0	0	0	0	0	447.171	675.448	820.096	820.096	8.34112	0.0105954
sly_circ_1268	ch03	64073341	64073708	367	0	0	0	0	0	0	0	0	0	6175.06	593.566	3887.13	6175.06	10.7948	0.00346127
sly_circ_2847	ch07	8197667	8198426	759	0	0	0	0	0	0	0	0	0	853.957	1003.83	783.944	1003.83	8.78395	0.037648
sly_circ_2651	ch07	58513530	58553517	39987	0	0	0	0	0	0	0	0	0	57.6654	74.4206	54.5003	74.4206	4.98175	2.99618e-05
sly_circ_1103	ch03	3137527	3141766	4239	0	0	0	0	0	0	0	0	0	268.266	385.77	589.787	589.787	7.69908	0.000376273
sly_circ_095	ch01	41289018	41289343	325	0	0	0	0	0	0	0	0	0	1992.98	3681.29	3292.26	3681.29	10.5459	0.00893304
sly_circ_2864	ch08	12828	13286	458	0	0	0	0	0	0	0	0	0	1414.52	1662.9	1558	1662.9	9.59446	0.0310896
sly_circ_3336	ch09	62717340	62719278	1938	0	0	0	0	0	0	0	0	0	502.079	281.536	430.286	502.079	7.66403	0.0223338
sly_circ_772	ch02	44100982	44105425	4443	0	0	0	0	0	0	0	0	0	292.422	49.9471	134.751	292.422	6.32229	0.0374002
sly_circ_2436	ch06	49014683	49014900	217	0	0	0	0	0	0	0	0	0	7459.46	2506.44	2191.8	7459.46	10.985	0.0152411
sly_circ_961	ch02	52912645	52912899	254	0	0	0	0	0	0	0	0	0	5098.59	1713.38	4680.17	5098.59	10.9038	0.0100077
